# Supplementary material for: Comparative connectomics of Drosophila descending and ascending neurons
Source: Nature. 2025 Apr 30;643(8070):158–72. doi: 10.1038/s41586-025-08925-z (PMC12222017; doi:10.1038/s41586-025-08925-z)
Supplement: Supplementary file 1 — Supplementary Files 1–16 and guide. [file 41586_2025_8925_MOESM1_ESM.zip]

Archive with 17 entries (17 files):
- 2024-06-12178B-s1/2024-06-12178B-SIGuide.docx
- 2024-06-12178B-s1/2024-06-12178B-Supplemental_file1_FAFB_seed_plane.txt
- 2024-06-12178B-s1/2024-06-12178B-Supplemental_file10_FANC_SAs.txt
- 2024-06-12178B-s1/2024-06-12178B-Supplemental_file11_MANC_ANs.txt
- 2024-06-12178B-s1/2024-06-12178B-Supplemental_file12_AN_identification.txt
- 2024-06-12178B-s1/2024-06-12178B-Supplemental_file13_other_MANC_FANC_matching.txt
- 2024-06-12178B-s1/2024-06-12178B-Supplemental_file14_dimorphic_DNs.txt
- 2024-06-12178B-s1/2024-06-12178B-Supplemental_file15_dimorphic_ANs.txt
- 2024-06-12178B-s1/2024-06-12178B-Supplemental_file16_User_edits.xlsx
- 2024-06-12178B-s1/2024-06-12178B-Supplemental_file2_FANC_seed_plane.txt
- 2024-06-12178B-s1/2024-06-12178B-Supplemental_file3_FAFB_SA_identification.txt
- 2024-06-12178B-s1/2024-06-12178B-Supplemental_file4_DN_identification.txt
- 2024-06-12178B-s1/2024-06-12178B-Supplemental_file5_FAFB_DNs.txt
- 2024-06-12178B-s1/2024-06-12178B-Supplemental_file6_FANC_DNs.txt
- 2024-06-12178B-s1/2024-06-12178B-Supplemental_file7_MANC_DNs.txt
- 2024-06-12178B-s1/2024-06-12178B-Supplemental_file8_FAFB_ANs_SAs.txt
- 2024-06-12178B-s1/2024-06-12178B-Supplemental_file9_FANC_ANs.txt
