# Supplementary material for: Comparative connectomics of Drosophila descending and ascending neurons
Source: Nature. 2025 Apr 30;643(8070):158–72. doi: 10.1038/s41586-025-08925-z (PMC12222017; doi:10.1038/s41586-025-08925-z)
Supplement: Supplementary file 1 — Supplementary Files 1–16 and guide. [file 41586_2025_8925_MOESM1_ESM.zip › 2024-06-12178B-s1/2024-06-12178B-Supplemental_file1_FAFB_seed_plane.txt]

xyz	x	y	z	supervoxel_id	root_id	root_side	soma_side	class	type	long_tract_from_manc	soma_location	predicted_nt	predicted_nt_prob	predicted_nt_new	hemibrain_type	hemilineage
(131243, 76538, 5798)	131243	76538	5798	79662160791456382	720575940623758377	L		AN	AN_multi_125			DA	0.46	unk
(124890, 80151, 5798)	124890	80151	5798	79240154484803233	720575940632001640	L		AN	AN_GNG_12			GABA	0.47	unk
(129614, 84173, 5799)	129614	84173	5799	79521904339411713	720575940647036724	L		AN	AN_GNG_111			SER	0.83	other
(129491, 73011, 5791)	129491	73011	5791	79521148424950662	720575940632381970	L		AN	GNG_unmatched			ACH	0.84	ACH
(127970, 83326, 5798)	127970	83326	5798	79451466875754027	720575940632118479	L		AN	AN_AVLP_44			ACH	0.96	ACH
(131720, 76314, 5798)	131720	76314	5798	79662092071985734	720575940629591793	L		AN	AN_multi_125			DA	0.46	unk
(128847, 83742, 5798)	128847	83742	5798	79451535595226931	720575940627360774	L		AN	AN_AVLP_13			ACH	0.9	ACH
(127568, 83349, 5799)	127568	83349	5799	79381098131580372	720575940616553300	L		AN	AN_AVLP_GNG_4			ACH	0.8	ACH
(131246, 78543, 5391)	131246	78543	5391	79662298163420445	720575940627490065	L		AN	AN_SMP_1			SER	0.58	unk
(130512, 79802, 5798)	130512	79802	5798	79591998205710926	720575940617757269	L		AN	GNG_unmatched				0	unk
(131679, 78189, 5798)	131679	78189	5798	79662229510938703	720575940604705481	L		AN	AN_GNG_204				0	unk
(128077, 77834, 5798)	128077	77834	5798	79451123278386509	720575940633426168	L		SA	SA_DMT_DMetaN_unmatched	DMT			0	unk
(127582, 80752, 5798)	127582	80752	5798	79380960692630393	720575940638128198	L		SA	SA_DMT_ADMN_7	DMT			0	unk
(128268, 80827, 5798)	128268	80827	5798	79451329436822286	720575940615810717	L		SA	SA_DMT_ADMN_7	DMT			0	unk
(125589, 76710, 5798)	125589	76710	5798	79239948326386940	720575940624245176	L		AN	AN_IPS_GNG_unmatched				0	unk
(124308, 79468, 5798)	124308	79468	5798	79169717021137038	720575940636821616	L		AN	AN_multi_105			ACH	0.94	ACH	hb-706176085
(131440, 85917, 5637)	131440	85917	5637	79662779200068148	720575940639264590	L		AN	AN_SLP_AVLP_1				0	unk
(129554, 74525, 5798)	129554	74525	5798	79521285864136369	720575940620896525	L		AN	GNG_unmatched			GLUT	0.42	unk
(128940, 74949, 5798)	128940	74949	5798	79450917119963614	720575940645264260	L		AN	AN_GNG_124				0	unk
(126481, 74033, 5798)	126481	74033	5798	79310110912034764	720575940621949675	L		AN	AN_GNG_124				0	unk
(128650, 78552, 5798)	128650	78552	5798	79451191997867495	720575940615346617	L		SA	SA_DMT_DMetaN_unmatched	DMT			0	unk
(131796, 78021, 5798)	131796	78021	5798	79662229510926319	720575940620262621	L		AN	AN_GNG_204				0	unk
(128250, 80947, 5798)	128250	80947	5798	79451329436813182	720575940617567691	L		SA	SA_DMT_ADMN_1	DMT			0	unk
(126279, 78478, 5798)	126279	78478	5798	79310454509494002	720575940614001595	L		SA	SA_DMT_DMetaN_unmatched	DMT			0	unk
(125913, 74008, 5794)	125913	74008	5794	79310110912033279	720575940620551046	L		AN	AN_GNG_124				0	unk
(126914, 79255, 5798)	126914	79255	5798	79380823253684958	720575940614957115	L		SA	SA_DMT_DMetaN_unmatched	DMT			0	unk
(127189, 78458, 5797)	127189	78458	5797	79380754534197860	720575940642624292	L		SA	SA_DMT_DMetaN_unmatched	DMT			0	unk
(126851, 76288, 5798)	126851	76288	5798	79310248351071196	720575940625652879	L		SA	SA_DMT_DMetaN_unmatched	DMT			0	unk
(125613, 80241, 5798)	125613	80241	5798	79240154484804329	720575940626901521	L		AN	AN_GNG_SAD_23			ACH	0.92	ACH
(124799, 74609, 5798)	124799	74609	5798	79169442143216318	720575940619423216	L		AN	GNG_unmatched				0	unk
(125740, 76578, 5798)	125740	76578	5798	79239948326375882	720575940629486714	L		AN	AN_multi_11			GABA	0.46	unk
(126113, 79622, 5798)	126113	79622	5798	79310523228977137	720575940632460951	L		SA	SA_DMT_DMetaN_unmatched	DMT			0	unk
(129503, 83553, 5798)	129503	83553	5798	79521835619942647	720575940626180638	L		AN	AN_GNG_SAD_6			GABA	0.68	GABA
(131727, 76406, 5798)	131727	76406	5798	79662092071980403	720575940628644239	L		AN	AN_multi_124			OCT	0.45	unk
(131851, 76524, 5798)	131851	76524	5798	79662160791458657	720575940619985089	L		AN	AN_multi_124				0	unk
(131309, 81806, 5798)	131309	81806	5798	79662504388833859	720575940626216720	L		AN	GNG_unmatched				0	unk
(131593, 79354, 5798)	131593	79354	5798	79662298230403945	720575940636805958	L		AN	AN_multi_80			ACH	0.65	ACH
(129641, 81618, 5798)	129641	81618	5798	79521766900483401	720575940620116001	L		AN	AN_GNG_186			ACH	0.76	ACH
(125217, 77046, 5798)	125217	77046	5798	79239948326374999	720575940622944915	L		AN	AN_GNG_IPS_20			ACH	0.68	ACH
(128925, 82344, 5798)	128925	82344	5798	79451398156296573	720575940607157955	L		SA	SA_DLV	DLV			0	unk
(127259, 78717, 5798)	127259	78717	5798	79380823253683620	720575940625588904	L		SA	SA_DMT_DMetaN_unmatched	DMT			0	unk
(128179, 78370, 5798)	128179	78370	5798	79451123278385653	720575940615063711	L		SA	SA_DMT_DMetaN_unmatched	DMT			0	unk
(125846, 79708, 5798)	125846	79708	5798	79240154484787397	720575940621362835	L		AN	AN_GNG_177				0	unk
(127254, 78196, 5798)	127254	78196	5798	79380754534202664	720575940629548600	L		SA	SA_DMT_DMetaN_unmatched	DMT			0	unk
(128864, 80909, 5798)	128864	80909	5798	79451329436817047	720575940626098694	L		AN	GNG_unmatched				0	unk
(127485, 83102, 5799)	127485	83102	5799	79381098131582463	720575940625947335	L		AN	AN_GNG_200			GABA	0.49	unk
(130872, 79152, 5798)	130872	79152	5798	79591929486227693	720575940614189310	L		AN	AN_multi_47			ACH	0.94	ACH
(127009, 82528, 5799)	127009	82528	5799	79381029412108282	720575940627230722	L		AN	AN_GNG_33			ACH	0.56	unk
(130067, 84039, 5799)	130067	84039	5799	79592273083598660	720575940632556831	L		AN	AN_SLP_LH_1			ACH	0.84	ACH	hb-422328492
(128434, 83517, 5798)	128434	83517	5798	79451466875744711	720575940649812857	L		AN	AN_multi_18			ACH	0.97	ACH
(129995, 82033, 5798)	129995	82033	5798	79592135644641439	720575940633324724	L		AN	AN_GNG_88			ACH	0.93	ACH
(129252, 79890, 5798)	129252	79890	5798	79521629461508239	720575940618768806	L		SA	SA_DMT_DMetaN_unmatched	DMT			0	unk
(129536, 76138, 5798)	129536	76138	5798	79521354583610014	720575940629070155	L		SA	SA_DMT_DMetaN_unmatched	DMT			0	unk
(126253, 82394, 5799)	126253	82394	5799	79310660667933011	720575940621751792	L		AN	AN_GNG_WED_1			ACH	0.87	ACH
(128589, 77048, 5798)	128589	77048	5798	79451054558911483	720575940629043986	L		SA	SA_DMT_DMetaN_unmatched	DMT			0	unk
(129042, 82346, 5798)	129042	82346	5798	79521766900478133	720575940629847436	L		SA	SA_DLV	DLV		ACH	0.55	unk
(130001, 84113, 5799)	130001	84113	5799	79592273083605276	720575940605158572	L		AN	AN_GNG_PRW_4			GABA	0.54	unk
(130343, 81540, 5798)	130343	81540	5798	79592135644643391	720575940620312797	L		AN	AN_GNG_164			SER	0.52	unk
(129132, 82412, 5798)	129132	82412	5798	79521766900477085	720575940622527015	L		SA	SA_DLV	DLV		ACH	0.67	ACH
(125288, 79312, 5798)	125288	79312	5798	79240085765327913	720575940623467664	L		AN	AN_IPS_GNG_6			ACH	0.82	ACH
(129947, 81475, 5798)	129947	81475	5798	79521698180996176	720575940626648634	L		AN	AN_GNG_61			ACH	0.92	ACH
(131751, 78114, 5798)	131751	78114	5798	79662229510926378	720575940616986310	L		AN	AN_SAD_FLA_1				0	unk
(129724, 82345, 5798)	129724	82345	5798	79521766900489836	720575940631011781	L		AN	AN_multi_25			ACH	0.92	ACH
(130361, 81644, 5798)	130361	81644	5798	79592135644651416	720575940623788519	L		AN	AN_AVLP_19			ACH	0.92	ACH
(129848, 84011, 5799)	129848	84011	5799	79521904339406126	720575940627372090	L		AN	AN_multi_32				0	unk
(130878, 83547, 5798)	130878	83547	5798	79592204364134343	720575940602382304	L		AN	AN_GNG_SAD_13			ACH	0.58	unk
(126970, 80333, 5798)	126970	80333	5798	79380891973154532	720575940631106767	L		AN	AN_IPS_LAL_1			ACH	0.85	ACH
(128556, 81397, 5798)	128556	81397	5798	79451329436813444	720575940602430944	L		AN	AN_IPS_WED_1			ACH	0.85	ACH
(125557, 79571, 5798)	125557	79571	5798	79240154484805911	720575940602447328	L		AN	AN_GNG_142				0	unk
(125180, 80121, 5798)	125180	80121	5798	79240154484803199	720575940629212098	L		AN	AN_GNG_11			ACH	0.95	ACH
(127960, 83078, 5799)	127960	83078	5799	79451466875774002	720575940618260500	L		AN	AN_AVLP_SAD_2			GABA	0.8	GABA
(130622, 81603, 5798)	130622	81603	5798	79592135644648922	720575940603456288	L		AN	AN_GNG_92			ACH	0.86	ACH
(130608, 81985, 5798)	130608	81985	5798	79592135644638878	720575940603460640	L		AN	AN_AVLP_2			ACH	0.87	ACH
(130285, 77633, 5798)	130285	77633	5798	79591860766752898	720575940603537766	L		AN	AN_GNG_202			GLUT	0.48	unk
(130735, 78055, 5798)	130735	78055	5798	79591860766750493	720575940627621628	L		AN	AN_GNG_WED_3			ACH	0.82	ACH
(129405, 82020, 5798)	129405	82020	5798	79521766900472101	720575940603574374	L		AN	AN_AVLP_53			ACH	0.94	ACH
(129110, 82736, 5798)	129110	82736	5798	79521835619935098	720575940642427789	L		AN	AN_multi_26			ACH	0.94	ACH
(128538, 83615, 5798)	128538	83615	5798	79451535595225605	720575940632300973	L		AN	AN_VES_WED_1			ACH	0.98	ACH
(131175, 83912, 5798)	131175	83912	5798	79662641827777050	720575940603595366	L		AN	AN_AVLP_25			ACH	0.9	ACH
(127088, 82479, 5799)	127088	82479	5799	79381029412129334	720575940603599206	L		AN	AN_GNG_VES_8			ACH	0.95	ACH
(128953, 74815, 5798)	128953	74815	5798	79521285864126962	720575940629739068	L		AN	AN_SPS_IPS_4			ACH	0.86	ACH
(128176, 82461, 5798)	128176	82461	5798	79451398156294073	720575940611710322	L		AN	AN_AVLP_34			ACH	0.89	ACH
(130913, 79030, 5798)	130913	79030	5798	79591929486216170	720575940622135757	L		AN	AN_VES_WED_2			ACH	0.96	ACH
(129407, 83494, 5798)	129407	83494	5798	79521835619942581	720575940606197193	L		AN	AN_GNG_121			GABA	0.44	unk
(128129, 81265, 5798)	128129	81265	5798	79451329436815931	720575940615443805	L		AN	AN_IPS_WED_2			ACH	0.88	ACH
(129468, 83439, 5798)	129468	83439	5798	79521835619948619	720575940606310748	L		AN	AN_GNG_197			GABA	0.46	unk
(130358, 83967, 5798)	130358	83967	5798	79592273083598598	720575940606567125	L		SA	SA_VTV_2	VTV		ACH	0.89	ACH
(127899, 82869, 5799)	127899	82869	5799	79381098131569031	720575940603882174	L		AN	AN_multi_16			ACH	0.83	ACH
(130459, 82355, 5798)	130459	82355	5798	79592135644652988	720575940616343441	L		AN	AN_multi_63			ACH	0.74	ACH
(127708, 83069, 5799)	127708	83069	5799	79381098131581344	720575940627398855	L		AN	AN_GNG_126			GABA	0.6	unk
(129193, 81518, 5798)	129193	81518	5798	79521698180982789	720575940632987859	L		AN	AN_GNG_180			GLUT	0.54	unk
(126699, 80520, 5798)	126699	80520	5798	79310591948466855	720575940626198790	L		AN	AN_GNG_IPS_16				0	unk
(125413, 76700, 5798)	125413	76700	5798	79239948326382300	720575940650215670	L		AN	AN_GNG_175				0	unk
(129231, 83365, 5798)	129231	83365	5798	79521835619950827	720575940639458037	L		AN	AN_GNG_197			GABA	0.34	unk
(130488, 77807, 5798)	130488	77807	5798	79591860766749055	720575940620082598	L		AN	AN_GNG_114				0	unk
(130378, 83095, 5798)	130378	83095	5798	79592204364118879	720575940607118275	L		AN	AN_GNG_137			GLUT	0.53	unk
(130577, 81498, 5798)	130577	81498	5798	79592066925186197	720575940607128771	L		AN	AN_GNG_164			ACH	0.87	ACH
(129335, 82394, 5798)	129335	82394	5798	79521766900478147	720575940607136707	L		AN	AN_AVLP_53			ACH	0.93	ACH
(130902, 80889, 5798)	130902	80889	5798	79592066925179360	720575940630021392	L		AN	AN_GNG_115			ACH	0.87	ACH
(130657, 83069, 5798)	130657	83069	5798	79592204364125425	720575940639295347	L		AN	AN_multi_69			ACH	0.82	ACH
(127819, 80462, 5798)	127819	80462	5798	79380891973157416	720575940627748352	L		SA	SA_DMT_ADMN_9	DMT			0	unk
(128869, 82894, 5798)	128869	82894	5798	79451466875757406	720575940626319900	L		AN	AN_AVLP_27			ACH	0.68	ACH
(130027, 83048, 5798)	130027	83048	5798	79592204364124303	720575940645197188	L		AN	AN_WED_GNG_2			ACH	0.84	ACH
(126703, 80189, 5798)	126703	80189	5798	79310523228976400	720575940631414180	L		AN	AN_GNG_172				0	unk
(130676, 84162, 5798)	130676	84162	5798	79592273083594061	720575940608900050	L		AN	AN_GNG_99				0	unk
(128248, 76687, 5798)	128248	76687	5798	79451054558908826	720575940616261844	L		SA	SA_DMT_DMetaN_unmatched	DMT			0	unk
(130362, 83165, 5798)	130362	83165	5798	79592204364124352	720575940608996450	L		AN	AN_GNG_118			ACH	0.56	unk
(130503, 81335, 5798)	130503	81335	5798	79592066925188734	720575940626951513	L		AN	AN_multi_59			ACH	0.92	ACH
(129410, 76175, 5798)	129410	76175	5798	79521354583627734	720575940609187101	L		SA	SA_DMT_DMetaN_6	DMT			0	unk
(124667, 78372, 5798)	124667	78372	5798	79169648301672789	720575940610284441	L		AN	AN_GNG_IPS_17			ACH	0.82	ACH
(128722, 83530, 5798)	128722	83530	5798	79451466875744578	720575940639623795	L		AN	AN_multi_18			ACH	0.97	ACH
(130446, 81518, 5798)	130446	81518	5798	79592066925173968	720575940611832490	L		AN	AN_GNG_183			ACH	0.85	ACH
(127711, 82987, 5799)	127711	82987	5799	79381098131575900	720575940632996920	L		AN	AN_AVLP_GNG_22			ACH	0.74	ACH
(127594, 83456, 5798)	127594	83456	5798	79381098131579353	720575940628894251	L		AN	AN_AVLP_GNG_3			GABA	0.84	GABA
(129114, 82303, 5798)	129114	82303	5798	79521766900479229	720575940610022642	L		SA	SA_DLV	DLV		ACH	0.63	ACH
(129745, 78892, 5798)	129745	78892	5798	79521560742035854	720575940610033394	L		AN	AN_IPS_SPS_unmatched			ACH	0.73	ACH
(129461, 80000, 5798)	129461	80000	5798	79521629461514919	720575940621840297	L		SA	SA_DMT_DMetaN_unmatched	DMT			0	unk
(129337, 82327, 5798)	129337	82327	5798	79521766900482623	720575940623368375	L		AN	AN_AVLP_46			ACH	0.91	ACH
(131094, 83889, 5798)	131094	83889	5798	79662641827773602	720575940620122503	L		AN	AN_multi_96			ACH	0.73	ACH
(128048, 83186, 5799)	128048	83186	5799	79451466875753975	720575940610148505	L		AN	AN_AVLP_39				0	unk
(130195, 84234, 5798)	130195	84234	5798	79592273083594091	720575940610156697	L		SA	SA_VTV_6	VTV		SER	0.93	other
(129435, 83029, 5798)	129435	83029	5798	79521835619943359	720575940622264444	L		AN	AN_GNG_160			ACH	0.89	ACH
(127044, 81093, 5798)	127044	81093	5798	79380960692631826	720575940625969351	L		AN	AN_GNG_32			ACH	0.97	ACH
(127927, 81231, 5798)	127927	81231	5798	79451329436813323	720575940641702304	L		AN	AN_GNG_42			ACH	0.64	ACH
(125503, 80494, 5798)	125503	80494	5798	79240154484795263	720575940610200217	L		AN	AN_GNG_8			ACH	0.98	ACH
(129869, 78154, 5798)	129869	78154	5798	79521492022567477	720575940610219237	L		SA	SA_DMT_DMetaN_unmatched	DMT			0	unk
(127317, 82768, 5799)	127317	82768	5799	79381098131581147	720575940610264490	L		AN	AN_multi_123			GABA	0.74	GABA
(130977, 83537, 5798)	130977	83537	5798	79592204364120247	720575940623776743	L		AN	AN_AVLP_GNG_19			ACH	0.67	ACH
(124749, 78796, 5798)	124749	78796	5798	79169717021133278	720575940627386884	L		SA	SA_DMT_DMetaN_8	DMT			0	unk
(127302, 81099, 5798)	127302	81099	5798	79380960692630571	720575940610821654	L		AN	AN_GNG_IPS_19			ACH	0.64	ACH
(129666, 75851, 5798)	129666	75851	5798	79521354583615286	720575940610824214	L		SA	SA_DMT_DMetaN_unmatched	DMT			0	unk
(129337, 82531, 5798)	129337	82531	5798	79521766900472596	720575940611427697	L		AN	AN_AVLP_53			ACH	0.89	ACH
(129244, 82332, 5798)	129244	82332	5798	79521766900489834	720575940629561400	L		AN	AN_AVLP_48			ACH	0.95	ACH
(128652, 82804, 5798)	128652	82804	5798	79451466875761047	720575940628710555	L		AN	AN_AMMC_SAD_1				0	unk
(126670, 82314, 5798)	126670	82314	5798	79310660667934264	720575940625176957	L		AN	AN_GNG_22			ACH	0.72	ACH
(129182, 82646, 5798)	129182	82646	5798	79521835619945551	720575940621106977	L		AN	AN_AVLP_30			GABA	0.78	GABA
(129003, 82447, 5798)	129003	82447	5798	79521766900482728	720575940611871919	L		SA	SA_DLV	DLV		ACH	0.67	ACH
(130390, 81221, 5798)	130390	81221	5798	79592066925186088	720575940605916640	L		AN	AN_multi_101			ACH	0.7	ACH
(129398, 77883, 5798)	129398	77883	5798	79521492022562897	720575940611875503	L		SA	SA_DMT_DMetaN_7	DMT		GABA	0.47	unk
(126291, 79904, 5798)	126291	79904	5798	79310523228973940	720575940627606394	L		AN	AN_GNG_172			ACH	0.82	ACH
(126712, 80047, 5798)	126712	80047	5798	79310523228969015	720575940612281086	L		AN	AN_GNG_175			ACH	0.74	ACH
(129702, 82105, 5798)	129702	82105	5798	79521766900481391	720575940606525058	L		AN	AN_AVLP_28			ACH	0.86	ACH
(127839, 82630, 5799)	127839	82630	5799	79381098131582267	720575940612335102	L		AN	AN_AVLP_42			ACH	0.82	ACH
(130478, 84134, 5798)	130478	84134	5798	79592273083595145	720575940612446866	L		SA	SA_VTV_2	VTV		ACH	0.82	ACH
(128893, 80993, 5798)	128893	80993	5798	79451329436805026	720575940632223457	L		AN	AN_GNG_179				0	unk
(130351, 77811, 5798)	130351	77811	5798	79591860766746248	720575940620539563	L		AN	AN_SPS_IPS_5			ACH	0.86	ACH
(127552, 83088, 5799)	127552	83088	5799	79381098131579172	720575940612713322	L		AN	AN_GNG_188			GABA	0.57	unk
(125111, 77142, 5798)	125111	77142	5798	79239948326378759	720575940612734570	L		SA	SA_DMT_DMetaN_unmatched	DMT			0	unk
(124983, 76920, 5798)	124983	76920	5798	79239948326377341	720575940614990486	L		AN	AN_GNG_6			ACH	0.78	ACH
(130276, 81054, 5798)	130276	81054	5798	79592066925177046	720575940615394527	L		AN	AN_multi_98			ACH	0.84	ACH
(130528, 82503, 5798)	130528	82503	5798	79592135644632071	720575940616348480	L		AN	AN_GNG_95				0	unk
(130803, 81359, 5798)	130803	81359	5798	79592066925177256	720575940617992000	L		AN	AN_GNG_149			ACH	0.92	ACH
(130429, 76577, 5798)	130429	76577	5798	79591792047277419	720575940639696499	L		AN	GNG_unmatched				0	unk
(130214, 84108, 5798)	130214	84108	5798	79592273083594019	720575940618388463	L		SA	SA_VTV_10	VTV		ACH	0.61	unk
(127188, 82658, 5799)	127188	82658	5799	79381098131584152	720575940619145045	L		AN	AN_GNG_VES_4			ACH	0.95	ACH
(124246, 79302, 5798)	124246	79302	5798	79169717021143184	720575940613403378	L		AN	AN_multi_7			ACH	0.89	ACH
(131281, 82769, 5798)	131281	82769	5798	79662573108305702	720575940623147802	L		AN	AN_multi_91			ACH	0.91	ACH
(130004, 83921, 5799)	130004	83921	5799	79592273083595037	720575940612599215	L		AN	AN_LH_AVLP_1			ACH	0.88	ACH	VES002
(129471, 83267, 5798)	129471	83267	5798	79521835619941328	720575940613598514	L		AN	AN_GNG_197			GABA	0.55	unk
(130277, 81561, 5798)	130277	81561	5798	79592135644652233	720575940633206831	L		AN	AN_GNG_164			ACH	0.86	ACH
(127993, 80957, 5798)	127993	80957	5798	79451329436815738	720575940613770182	L		SA	SA_DMT_ADMN_3	DMT		ACH	0.6	unk
(130709, 83990, 5798)	130709	83990	5798	79592273083598578	720575940614190709	L		SA	SA_VTV_4	VTV		ACH	0.42	unk
(131282, 75819, 5798)	131282	75819	5798	79662092071972916	720575940636812772	L		AN	AN_GNG_SAD_15			ACH	0.8	ACH
(130397, 81081, 5798)	130397	81081	5798	79592066925171096	720575940630598671	L		AN	AN_GNG_147			ACH	0.96	ACH
(130698, 83801, 5798)	130698	83801	5798	79592273083599558	720575940619696133	L		SA	SA_VTV_10	VTV		ACH	0.68	ACH
(130763, 84099, 5798)	130763	84099	5798	79592273083598662	720575940637562469	L		SA	SA_VTV_3	VTV			0	unk
(129467, 81951, 5798)	129467	81951	5798	79521766900481327	720575940623685193	L		AN	AN_AVLP_33			ACH	0.94	ACH
(128280, 83326, 5798)	128280	83326	5798	79451466875755202	720575940617716566	L		AN	AN_GNG_AMMC_2			GABA	0.64	GABA
(130243, 81212, 5798)	130243	81212	5798	79592066925179562	720575940612018545	L		AN	AN_multi_102			ACH	0.69	ACH
(129454, 81672, 5798)	129454	81672	5798	79521766900481153	720575940628347471	L		AN	AN_GNG_SAD_32			ACH	0.95	ACH
(128473, 82901, 5798)	128473	82901	5798	79451466875754937	720575940620122561	L		AN	AN_AMMC_SAD_2				0	unk
(128824, 81896, 5798)	128824	81896	5798	79451398156293747	720575940625161530	L		AN	AN_AVLP_GNG_21			ACH	0.75	ACH
(130126, 81323, 5798)	130126	81323	5798	79592066925177240	720575940651689206	L		AN	AN_GNG_AVLP_1			ACH	0.79	ACH
(130593, 83823, 5798)	130593	83823	5798	79592273083598482	720575940620181825	L		AN	AN_multi_94			GABA	0.72	GABA
(128897, 82774, 5798)	128897	82774	5798	79451466875761044	720575940632875746	L		AN	AN_AVLP_GNG_6			ACH	0.94	ACH
(129984, 83110, 5798)	129984	83110	5798	79592204364122184	720575940631295703	L		AN	AN_GNG_190			GABA	0.47	unk
(129207, 82865, 5798)	129207	82865	5798	79521835619945703	720575940631240403	L		AN	AN_AVLP_54			ACH	0.9	ACH
(127112, 82603, 5799)	127112	82603	5799	79381098131582086	720575940627734293	L		AN	AN_GNG_VES_4			ACH	0.94	ACH
(127354, 80974, 5798)	127354	80974	5798	79380960692631767	720575940634523232	L		AN	AN_IPS_LAL_1			ACH	0.94	ACH
(130920, 83472, 5798)	130920	83472	5798	79592204364121268	720575940615660033	L		AN	AN_GNG_192			GLUT	0.45	unk
(127337, 82144, 5798)	127337	82144	5798	79381029412123129	720575940619273398	L		AN	AN_GNG_VES_2			GABA	0.75	GABA
(129635, 83518, 5798)	129635	83518	5798	79521835619943626	720575940626444051	L		AN	AN_GNG_FLA_1			GABA	0.79	GABA
(128541, 83462, 5798)	128541	83462	5798	79451466875762783	720575940632958253	L		AN	AN_multi_127			ACH	0.94	ACH
(130235, 81323, 5798)	130235	81323	5798	79592066925179551	720575940606635186	L		AN	AN_GNG_SAD_32			ACH	0.72	ACH
(130707, 84059, 5798)	130707	84059	5798	79592273083591811	720575940615853851	L		SA	SA_VTV_4	VTV			0	unk
(129908, 83201, 5798)	129908	83201	5798	79521835619942346	720575940619048315	L		AN	AN_multi_113			ACH	0.94	ACH
(130187, 83028, 5798)	130187	83028	5798	79592204364122169	720575940634557594	L		AN	AN_GNG_116			SER	0.46	unk
(130351, 83789, 5798)	130351	83789	5798	79592273083597280	720575940615903259	L		SA	SA_VTV_5	VTV		GLUT	0.5	unk
(131075, 83984, 5798)	131075	83984	5798	79662641827778423	720575940629850105	L		AN	AN_AVLP_23			ACH	0.95	ACH
(130415, 83718, 5798)	130415	83718	5798	79592273083598409	720575940615929373	L		SA	SA_VTV_5	VTV			0	unk
(130808, 81264, 5798)	130808	81264	5798	79592066925178319	720575940630513060	L		AN	GNG_unmatched			ACH	0.9	ACH
(128426, 82423, 5798)	128426	82423	5798	79451398156297802	720575940615689634	L		AN	AN_FLA_VES_2			ACH	0.46	unk
(130617, 82424, 5798)	130617	82424	5798	79592135644641739	720575940612195495	L		AN	AN_GNG_SAD_1			ACH	0.74	ACH
(130958, 79822, 5798)	130958	79822	5798	79591998205687850	720575940631372088	L		AN	AN_IPS_GNG_7			ACH	0.96	ACH
(129921, 82278, 5798)	129921	82278	5798	79521766900473450	720575940616169787	L		AN	AN_AVLP_51			ACH	0.75	ACH
(130377, 82229, 5798)	130377	82229	5798	79592135644652901	720575940617641301	L		AN	AN_GNG_165			ACH	0.69	ACH
(124703, 79533, 5798)	124703	79533	5798	79169785740605114	720575940627377285	L		AN	AN_GNG_IPS_11			ACH	0.83	ACH
(131124, 75247, 5798)	131124	75247	5798	79662023352488662	720575940621406090	L		AN	AN_GNG_102				0	unk
(131248, 79539, 5798)	131248	79539	5798	79662366949899934	720575940621201092	L		AN	GNG_unmatched				0	unk
(130416, 82861, 5798)	130416	82861	5798	79592204364123151	720575940620079440	L		AN	AN_GNG_SAD_12			ACH	0.93	ACH
(126839, 80181, 5798)	126839	80181	5798	79310523228977468	720575940654222241	L		AN	AN_IPS_LAL_1			ACH	0.85	ACH
(130339, 82166, 5798)	130339	82166	5798	79592135644647932	720575940618083749	L		AN	AN_GNG_165			ACH	0.88	ACH
(130029, 82108, 5798)	130029	82108	5798	79592135644644058	720575940605811657	L		AN	AN_GNG_166			ACH	0.8	ACH
(129878, 77316, 5798)	129878	77316	5798	79521423303093565	720575940608969938	L		AN	AN_GNG_IPS_unmatched			GABA	0.46	unk
(124480, 79375, 5798)	124480	79375	5798	79169717021141187	720575940622002086	L		AN	AN_GNG_4			ACH	0.77	ACH
(130637, 81889, 5798)	130637	81889	5798	79592135644638855	720575940621970445	L		AN	AN_AVLP_50			ACH	0.86	ACH
(131296, 82855, 5798)	131296	82855	5798	79662573108310416	720575940628975107	L		AN	AN_GNG_FLA_6			GABA	0.51	unk
(129396, 83341, 5798)	129396	83341	5798	79521835619949676	720575940608958788	L		AN	AN_AVLP_GNG_14			GABA	0.61	unk
(124670, 80086, 5798)	124670	80086	5798	79169785740604558	720575940626044418	L		AN	AN_multi_9			ACH	0.86	ACH
(130643, 82685, 5798)	130643	82685	5798	79592204364129624	720575940633185676	L		AN	AN_GNG_134			ACH	0.76	ACH
(126785, 72990, 5780)	126785	72990	5780	79310042192432870	720575940633157919	L		AN	AN_multi_12			GLUT	0.72	GLUT
(130191, 76939, 5798)	130191	76939	5798	79591792047273467	720575940613527021	L		AN	AN_GNG_IPS_9				0	unk
(130296, 82842, 5798)	130296	82842	5798	79592204364127553	720575940616195467	L		AN	AN_GNG_94			ACH	0.74	ACH
(125896, 79799, 5798)	125896	79799	5798	79310523228979363	720575940628361554	L		AN	AN_GNG_IPS_4			ACH	0.96	ACH
(127085, 82929, 5799)	127085	82929	5799	79381098131579113	720575940659379073	L		AN	AN_GNG_SAD_33			GABA	0.62	GABA
(130148, 83867, 5798)	130148	83867	5798	79592273083588397	720575940627699599	L		AN	AN_multi_119			ACH	0.85	ACH
(127026, 82729, 5799)	127026	82729	5799	79381098131578977	720575940618422875	L		AN	AN_GNG_155			GABA	0.49	unk
(129978, 81590, 5798)	129978	81590	5798	79592135644639825	720575940604091308	L		AN	AN_GNG_AVLP_1			ACH	0.82	ACH
(125278, 76848, 5798)	125278	76848	5798	79239948326385848	720575940650875769	L		AN	AN_GNG_175			GLUT	0.53	unk
(125298, 77999, 5798)	125298	77999	5798	79240017045844659	720575940616356672	L		SA	SA_DMT_DMetaN_8	DMT		ACH	0.71	ACH
(130006, 82189, 5798)	130006	82189	5798	79592135644645376	720575940618556142	L		AN	AN_GNG_165				0	unk
(130368, 82077, 5798)	130368	82077	5798	79592135644646621	720575940624339996	L		AN	AN_GNG_165			ACH	0.89	ACH
(130652, 83951, 5798)	130652	83951	5798	79592273083597405	720575940618586862	L		SA	SA_VTV_4	VTV		ACH	0.42	unk
(130586, 83772, 5798)	130586	83772	5798	79592273083592734	720575940629717097	L		SA	SA_VTV_5	VTV		GLUT	0.45	unk
(126646, 80252, 5798)	126646	80252	5798	79310523228956876	720575940619657972	L		AN	AN_GNG_15			ACH	0.97	ACH
(130648, 77794, 5798)	130648	77794	5798	79591860766750269	720575940622259811	L		AN	AN_GNG_LAL_1			ACH	0.81	ACH
(128815, 83478, 5798)	128815	83478	5798	79451466875757787	720575940618608110	L		AN	AN_GNG_48			ACH	0.86	ACH
(129623, 82958, 5798)	129623	82958	5798	79521835619948255	720575940629725033	L		AN	AN_AVLP_GNG_16			GABA	0.71	GABA
(129885, 83110, 5798)	129885	83110	5798	79521835619944589	720575940617422941	L		AN	AN_GNG_120			GLUT	0.71	GLUT
(126390, 79978, 5798)	126390	79978	5798	79310523228973979	720575940618699841	L		AN	AN_GNG_172			ACH	0.82	ACH
(129349, 76618, 5798)	129349	76618	5798	79521423303097602	720575940629438531	L		SA	SA_DMT_DMetaN_unmatched	DMT		SER	0.41	unk
(130802, 76788, 5798)	130802	76788	5798	79591792047280146	720575940631262252	L		AN	AN_multi_41			GABA	0.55	unk
(129477, 82439, 5798)	129477	82439	5798	79521766900474747	720575940618899041	L		AN	AN_AVLP_53			ACH	0.88	ACH
(130166, 81248, 5798)	130166	81248	5798	79592066925180831	720575940612373362	L		AN	AN_GNG_148			ACH	0.91	ACH
(127350, 81310, 5798)	127350	81310	5798	79380960692623614	720575940629439043	L		AN	AN_SPS_IPS_3			ACH	0.93	ACH
(129994, 77011, 5798)	129994	77011	5798	79591792047282837	720575940619079152	L		AN	AN_GNG_IPS_14			ACH	0.83	ACH
(128667, 81275, 5798)	128667	81275	5798	79451329436812227	720575940639652678	L		AN	AN_GNG_178			GABA	0.64	GABA
(129233, 73046, 5793)	129233	73046	5793	79521148424950708	720575940630424407	L		AN	AN_GNG_53			ACH	0.82	ACH
(130153, 82355, 5798)	130153	82355	5798	79592135644648072	720575940622510323	L		AN	AN_GNG_165			ACH	0.95	ACH
(130661, 83903, 5798)	130661	83903	5798	79592273083591727	720575940640177280	L		AN	AN_GNG_SAD_14			GABA	0.41	unk
(126109, 79951, 5798)	126109	79951	5798	79310523228983134	720575940619241456	L		AN	AN_SPS_IPS_2			ACH	0.99	ACH
(129501, 82127, 5798)	129501	82127	5798	79521766900489729	720575940633764247	L		AN	AN_GNG_SAD_5			SER	0.69	other
(129322, 83173, 5798)	129322	83173	5798	79521835619943405	720575940633292769	L		AN	AN_GNG_SAD_26			OCT	0.69	other
(130493, 81524, 5798)	130493	81524	5798	79592066925174074	720575940629921835	L		AN	AN_GNG_164			ACH	0.87	ACH
(130686, 84222, 5798)	130686	84222	5798	79592273083595200	720575940639606747	L		AN	AN_GNG_100			GABA	0.83	GABA
(130570, 83315, 5798)	130570	83315	5798	79592204364125577	720575940614633122	L		AN	AN_AVLP_PVLP_5			ACH	0.9	ACH	hb-1197455013
(126397, 80391, 5798)	126397	80391	5798	79310523228975334	720575940619657989	L		AN	AN_GNG_17				0	unk
(130494, 83838, 5798)	130494	83838	5798	79592273083593884	720575940619668741	L		SA	SA_VTV_6	VTV		SER	0.99	other
(128845, 83849, 5798)	128845	83849	5798	79451535595216929	720575940639429504	L		AN	AN_multi_115			ACH	0.95	ACH
(126102, 79870, 5798)	126102	79870	5798	79310523228979414	720575940622025989	L		AN	AN_GNG_173			ACH	0.95	ACH
(127998, 82629, 5799)	127998	82629	5799	79451466875760780	720575940612422654	L		AN	AN_AVLP_40			ACH	0.83	ACH
(130057, 84201, 5799)	130057	84201	5799	79592273083596325	720575940640912291	L		SA	SA_VTV_6	VTV		SER	0.91	other
(130775, 74482, 5798)	130775	74482	5798	79591654608331549	720575940619767073	L		AN	GNG_unmatched			ACH	0.95	ACH
(130424, 82198, 5798)	130424	82198	5798	79592135644644094	720575940619781914	L		AN	AN_GNG_90				0	unk
(130865, 83299, 5798)	130865	83299	5798	79592204364125542	720575940604843710	L		AN	AN_AVLP_GNG_20			GABA	0.82	GABA
(129575, 81596, 5798)	129575	81596	5798	79521766900486766	720575940617378843	L		AN	AN_GNG_182			ACH	0.82	ACH
(129217, 82451, 5798)	129217	82451	5798	79521766900478174	720575940633209996	L		AN	AN_AVLP_43			ACH	0.95	ACH
(130826, 78751, 5798)	130826	78751	5798	79591929486219820	720575940623747984	L		AN	AN_IPS_GNG_7			ACH	0.96	ACH
(128364, 81232, 5798)	128364	81232	5798	79451329436811050	720575940629449027	L		AN	AN_GNG_IPS_7			ACH	0.9	ACH
(129611, 77286, 5798)	129611	77286	5798	79521423303087623	720575940625727560	L		SA	SA_DMT_DMetaN_6	DMT			0	unk
(128254, 81164, 5798)	128254	81164	5798	79451329436814554	720575940644733988	L		AN	AN_IPS_SPS_1			ACH	0.93	ACH
(127004, 81883, 5798)	127004	81883	5798	79381029412124231	720575940620189004	L		AN	AN_GNG_36			ACH	0.79	ACH
(129467, 73074, 5800)	129467	73074	5800	79521148424954044	720575940620205900	L		AN	AN_GNG_55			ACH	0.62	ACH
(130128, 82084, 5798)	130128	82084	5798	79592135644647896	720575940620228428	L		AN	AN_AVLP_SAD_5			ACH	0.88	ACH
(125012, 76674, 5798)	125012	76674	5798	79239948326383436	720575940636674190	L		AN	AN_GNG_IPS_2			ACH	0.66	ACH
(130132, 82153, 5798)	130132	82153	5798	79592135644645369	720575940620257750	L		AN	AN_AVLP_51			ACH	0.81	ACH
(129796, 83294, 5798)	129796	83294	5798	79521835619941334	720575940619066881	L		AN	GNG_unmatched			GABA	0.48	unk
(130751, 84168, 5798)	130751	84168	5798	79592273083597601	720575940630137655	L		AN	AN_multi_120			ACH	0.88	ACH
(127616, 83091, 5799)	127616	83091	5799	79381098131578095	720575940620303830	L		AN	AN_GNG_200			GABA	0.57	unk
(130588, 78544, 5798)	130588	78544	5798	79591929486221008	720575940630404311	L		AN	AN_GNG_79			ACH	0.88	ACH
(130798, 83330, 5798)	130798	83330	5798	79592204364127834	720575940650882937	L		AN	AN_GNG_193			GLUT	0.73	GLUT
(129933, 78336, 5798)	129933	78336	5798	79521492022568733	720575940623225549	L		SA	SA_DMT_DMetaN_unmatched	DMT			0	unk
(127663, 81569, 5798)	127663	81569	5798	79381029412120032	720575940620015787	L		AN	AN_GNG_158			GLUT	0.69	GLUT
(130500, 81122, 5798)	130500	81122	5798	79592066925180759	720575940632466643	L		AN	AN_GNG_86			ACH	0.88	ACH
(130876, 82536, 5798)	130876	82536	5798	79592135644640808	720575940627754496	L		AN	AN_GNG_140			SER	0.46	unk
(130904, 76548, 5798)	130904	76548	5798	79591792047266057	720575940624471683	L		AN	AN_GNG_VES_10			ACH	0.89	ACH
(129563, 76818, 5798)	129563	76818	5798	79521423303089879	720575940621068996	L		SA	SA_DMT_DMetaN_6	DMT			0	unk
(130315, 81390, 5798)	130315	81390	5798	79592066925177282	720575940628030972	L		AN	GNG_unmatched				0	unk
(129836, 83709, 5799)	129836	83709	5799	79521904339411424	720575940619891591	L		AN	AN_multi_33			GABA	0.59	unk
(130505, 83904, 5798)	130505	83904	5798	79592273083595012	720575940621082623	L		SA	SA_VTV_4	VTV		ACH	0.41	unk
(129322, 83062, 5798)	129322	83062	5798	79521835619942336	720575940635968319	L		AN	AN_GNG_SAD_25			ACH	0.9	ACH
(129379, 82221, 5798)	129379	82221	5798	79521766900482584	720575940611444633	L		AN	AN_AVLP_53			ACH	0.92	ACH
(127546, 83214, 5799)	127546	83214	5799	79381098131582501	720575940610624682	L		AN	AN_AVLP_5			GABA	0.82	GABA
(130620, 84125, 5798)	130620	84125	5798	79592273083598714	720575940608787413	L		SA	SA_VTV_5	VTV		ACH	0.87	ACH
(130300, 84167, 5798)	130300	84167	5798	79592273083595181	720575940619625792	L		SA	SA_VTV_4	VTV		ACH	0.47	unk
(126904, 76351, 5798)	126904	76351	5798	79380617095270382	720575940640281653	L		AN	AN_SPS_GNG_1			ACH	0.56	unk
(126427, 82710, 5799)	126427	82710	5799	79310729387397002	720575940617953241	L		AN	AN_GNG_29			GABA	0.52	unk
(129332, 83428, 5798)	129332	83428	5798	79521835619946090	720575940623934600	L		AN	AN_GNG_65				0	unk
(129319, 82258, 5798)	129319	82258	5798	79521766900480287	720575940610039219	L		AN	AN_AVLP_46			ACH	0.9	ACH
(129522, 83617, 5798)	129522	83617	5798	79521904339410104	720575940615040662	L		AN	AN_GNG_193			GLUT	0.66	GLUT
(129852, 82320, 5798)	129852	82320	5798	79521766900469816	720575940627137223	L		AN	AN_AVLP_41			ACH	0.93	ACH
(129552, 73058, 5800)	129552	73058	5800	79521148424954614	720575940639190205	L		AN	AN_GNG_56			GLUT	0.55	unk
(130476, 78265, 5798)	130476	78265	5798	79591860766762051	720575940615964614	L		AN	AN_multi_100			GABA	0.6	unk
(129200, 83310, 5798)	129200	83310	5798	79521835619948456	720575940623222185	L		AN	AN_AVLP_GNG_23			GABA	0.57	unk
(129437, 82686, 5798)	129437	82686	5798	79521835619945574	720575940611562393	L		AN	AN_multi_29			ACH	0.9	ACH
(130874, 76723, 5798)	130874	76723	5798	79591792047274737	720575940634138743	L		AN	AN_GNG_VES_12			ACH	0.85	ACH
(130882, 83832, 5798)	130882	83832	5798	79592273083593892	720575940612312499	L		SA	SA_VTV_6	VTV		SER	0.94	other
(130312, 81261, 5798)	130312	81261	5798	79592066925174978	720575940644751908	L		AN	AN_GNG_85			ACH	0.85	ACH
(130796, 82932, 5798)	130796	82932	5798	79592204364127581	720575940621978109	L		AN	AN_GNG_191				0	unk
(130392, 82165, 5798)	130392	82165	5798	79592135644642828	720575940621978365	L		AN	AN_GNG_165			ACH	0.97	ACH
(127194, 82756, 5799)	127194	82756	5799	79381098131578974	720575940621590237	L		AN	AN_GNG_VES_7			GABA	0.7	GABA
(130814, 78513, 5798)	130814	78513	5798	79591929486232297	720575940614784710	L		AN	AN_multi_48				0	unk
(127163, 79480, 5798)	127163	79480	5798	79380823253672170	720575940622140680	L		SA	SA_DMT_DMetaN_12	DMT			0	unk
(124536, 79774, 5798)	124536	79774	5798	79169785740611720	720575940616414859	L		AN	AN_multi_10			ACH	0.96	ACH
(127302, 82284, 5798)	127302	82284	5798	79381029412120771	720575940639140341	L		AN	AN_VES_GNG_2			GABA	0.76	GABA
(127886, 80669, 5798)	127886	80669	5798	79380960692635448	720575940616729211	L		SA	SA_DMT_ADMN_11	DMT			0	unk
(129752, 84227, 5799)	129752	84227	5799	79521904339411742	720575940630456028	L		AN	AN_GNG_SAD_19			ACH	0.87	ACH
(129647, 81360, 5798)	129647	81360	5798	79521698180990031	720575940615669826	L		AN	AN_VES_GNG_7			ACH	0.95	ACH
(129792, 81787, 5798)	129792	81787	5798	79521766900477838	720575940638800437	L		AN	AN_AVLP_49			ACH	0.95	ACH
(127947, 81149, 5798)	127947	81149	5798	79451329436813277	720575940630118186	L		SA	SA_DMT_ADMN_11	DMT			0	unk
(130466, 82105, 5798)	130466	82105	5798	79592135644645351	720575940622160460	L		AN	AN_AVLP_PVLP_3			GABA	0.92	GABA
(130294, 80028, 5798)	130294	80028	5798	79591998205702234	720575940631672268	L		AN	AN_multi_50			GABA	0.76	GABA
(130572, 82752, 5798)	130572	82752	5798	79592204364126397	720575940622488103	L		AN	AN_GNG_167			ACH	0.62	ACH
(130139, 77912, 5798)	130139	77912	5798	79591860766750361	720575940627425918	L		SA	SA_DMT_DMetaN_unmatched	DMT			0	unk
(129090, 82381, 5798)	129090	82381	5798	79521766900481563	720575940622577300	L		AN	AN_GNG_166			ACH	0.82	ACH
(126263, 80577, 5798)	126263	80577	5798	79310591948441758	720575940628422139	L		AN	AN_GNG_18			ACH	0.84	ACH
(129462, 83520, 5798)	129462	83520	5798	79521835619948651	720575940622756536	L		AN	AN_GNG_69			GABA	0.54	unk
(130136, 81656, 5798)	130136	81656	5798	79592135644655853	720575940617076052	L		AN	AN_AVLP_47			ACH	0.91	ACH
(129255, 83569, 5798)	129255	83569	5798	79521835619941669	720575940618208310	L		AN	AN_GNG_63			GABA	0.42	unk
(130829, 76392, 5798)	130829	76392	5798	79591723327797135	720575940637635429	L		AN	AN_multi_36			ACH	0.89	ACH
(130377, 82535, 5798)	130377	82535	5798	79592135644653094	720575940638250293	L		AN	AN_GNG_SAD_10			ACH	0.86	ACH
(125529, 79524, 5798)	125529	79524	5798	79240154484787259	720575940650924022	L		AN	AN_GNG_175			ACH	0.73	ACH
(130902, 81495, 5798)	130902	81495	5798	79592066925183551	720575940622904094	L		AN	AN_GNG_92			ACH	0.91	ACH
(130779, 83481, 5798)	130779	83481	5798	79592204364129993	720575940622915004	L		AN	AN_GNG_97			ACH	0.8	ACH
(126555, 80364, 5798)	126555	80364	5798	79310523228980998	720575940618647768	L		AN	AN_GNG_IPS_19				0	unk
(130256, 83940, 5798)	130256	83940	5798	79592273083593963	720575940613524973	L		AN	AN_multi_70			ACH	0.6	unk
(129117, 82491, 5798)	129117	82491	5798	79521766900480509	720575940622948028	L		SA	SA_DLV	DLV		ACH	0.51	unk
(130267, 84246, 5798)	130267	84246	5798	79592273083599928	720575940622949820	L		SA	SA_VTV_7	VTV		ACH	0.83	ACH
(129773, 82009, 5798)	129773	82009	5798	79521766900482491	720575940630174033	L		AN	AN_AVLP_28			ACH	0.64	ACH
(129876, 82259, 5798)	129876	82259	5798	79521766900480280	720575940622951757	L		AN	GNG_unmatched			ACH	0.91	ACH
(125880, 80576, 5798)	125880	80576	5798	79310591948460501	720575940622303446	L		AN	AN_multi_14			ACH	0.87	ACH
(129437, 81795, 5798)	129437	81795	5798	79521766900475594	720575940627963947	L		AN	AN_GNG_159			ACH	0.87	ACH
(130008, 82142, 5798)	130008	82142	5798	79592135644650441	720575940623078221	L		AN	AN_GNG_184			ACH	0.82	ACH
(128400, 80986, 5798)	128400	80986	5798	79451329436813186	720575940628591567	L		AN	GNG_unmatched				0	unk
(125186, 80047, 5798)	125186	80047	5798	79240154484803163	720575940611813362	L		AN	AN_GNG_10				0	unk
(127786, 82992, 5799)	127786	82992	5799	79381098131585310	720575940623315856	L		AN	AN_GNG_128			GABA	0.64	GABA
(130680, 82782, 5798)	130680	82782	5798	79592204364127509	720575940623426192	L		AN	AN_GNG_167			ACH	0.53	unk
(130121, 79877, 5798)	130121	79877	5798	79591998205702177	720575940623538884	L		AN	GNG_unmatched			ACH	0.89	ACH
(130731, 83931, 5798)	130731	83931	5798	79592273083595023	720575940623626288	L		SA	SA_VTV_4	VTV			0	unk
(127768, 83342, 5798)	127768	83342	5798	79381098131576083	720575940612775130	L		AN	AN_AVLP_GNG_17			ACH	0.84	ACH
(130524, 81456, 5798)	130524	81456	5798	79592066925176179	720575940635754853	L		AN	AN_multi_55			ACH	0.92	ACH
(129540, 83695, 5798)	129540	83695	5798	79521904339404828	720575940628114684	L		AN	AN_GNG_68			GABA	0.65	GABA
(130207, 82446, 5798)	130207	82446	5798	79592135644648167	720575940637160937	L		AN	AN_GNG_91			ACH	0.89	ACH
(128931, 82296, 5798)	128931	82296	5798	79451398156281347	720575940623753765	L		SA	SA_DLV	DLV		ACH	0.61	unk
(130282, 83571, 5798)	130282	83571	5798	79592204364121449	720575940619266183	L		AN	AN_GNG_AVLP_2			GLUT	0.75	GLUT
(125389, 77964, 5798)	125389	77964	5798	79240017045853134	720575940619361520	L		SA	SA_DMT_DMetaN_8	DMT			0	unk
(127946, 82142, 5798)	127946	82142	5798	79451398156302799	720575940623804260	L		AN	AN_GNG_47			ACH	0.98	ACH
(128743, 82755, 5798)	128743	82755	5798	79451466875762285	720575940608276949	L		AN	AN_AVLP_27			ACH	0.57	unk
(129218, 82119, 5798)	129218	82119	5798	79521766900481415	720575940627064420	L		AN	AN_AVLP_18			ACH	0.9	ACH
(129648, 81515, 5798)	129648	81515	5798	79521698180989076	720575940630461302	L		AN	AN_GNG_148			ACH	0.95	ACH
(130503, 81011, 5798)	130503	81011	5798	79592066925179420	720575940610610990	L		AN	AN_multi_56			ACH	0.62	ACH
(128918, 82671, 5798)	128918	82671	5798	79451466875769892	720575940626651691	L		AN	AN_AVLP_11			ACH	0.94	ACH
(129966, 82163, 5798)	129966	82163	5798	79521766900473406	720575940624310601	L		AN	AN_GNG_165			ACH	0.91	ACH
(130404, 82693, 5798)	130404	82693	5798	79592204364126385	720575940633432568	L		AN	AN_GNG_94			ACH	0.83	ACH
(129363, 84152, 5798)	129363	84152	5798	79521904339411720	720575940615926796	L		AN	AN_GNG_72			GLUT	0.72	GLUT
(128924, 82001, 5798)	128924	82001	5798	79451398156292655	720575940637629016	L		AN	AN_AVLP_45			ACH	0.83	ACH
(129131, 82554, 5798)	129131	82554	5798	79521766900476126	720575940630163281	L		SA	SA_DLV	DLV		ACH	0.61	unk
(129895, 83416, 5798)	129895	83416	5798	79521835619933018	720575940620887536	L		AN	AN_AVLP_PVLP_2			ACH	0.79	ACH
(128326, 81398, 5798)	128326	81398	5798	79451329436821293	720575940624912535	L		AN	AN_GNG_45			ACH	0.95	ACH
(129910, 82220, 5798)	129910	82220	5798	79521766900479156	720575940624933765	L		AN	AN_GNG_165			ACH	0.93	ACH
(129828, 81908, 5798)	129828	81908	5798	79521766900481280	720575940609025092	L		AN	AN_AVLP_51			ACH	0.83	ACH
(130148, 83561, 5798)	130148	83561	5798	79592204364128141	720575940620192677	L		AN	AN_AVLP_PVLP_7			ACH	0.8	ACH
(126613, 75801, 5798)	126613	75801	5798	79310248351086765	720575940608073602	L		AN	AN_GNG_IPS_unmatched			ACH	0.68	ACH
(128603, 83864, 5798)	128603	83864	5798	79451535595224787	720575940637993542	L		AN	AN_multi_20			ACH	0.97	ACH
(127385, 82233, 5798)	127385	82233	5798	79381029412119524	720575940626985220	L		AN	AN_AVLP_GNG_2			GABA	0.86	GABA
(129896, 81547, 5798)	129896	81547	5798	79521766900483271	720575940627283475	L		AN	AN_GNG_149			ACH	0.84	ACH
(130124, 80145, 5798)	130124	80145	5798	79591998205703510	720575940635620709	L		AN	AN_multi_51			ACH	0.96	ACH
(130581, 76983, 5798)	130581	76983	5798	79591792047269309	720575940621523421	L		AN	AN_multi_39			GABA	0.64	GABA
(130245, 83120, 5798)	130245	83120	5798	79592204364118871	720575940659523969	L		AN	AN_AVLP_GNG_23				0	unk
(130952, 81438, 5798)	130952	81438	5798	79592066925184867	720575940604912770	L		AN	AN_GNG_92			ACH	0.93	ACH
(129405, 83191, 5798)	129405	83191	5798	79521835619943401	720575940627415827	L		AN	AN_GNG_138				0	unk
(128209, 82365, 5798)	128209	82365	5798	79451398156286481	720575940625065786	L		AN	AN_AVLP_37			GABA	0.78	GABA
(125087, 79845, 5798)	125087	79845	5798	79240154484788666	720575940632879917	L		AN	AN_GNG_IPS_3			ACH	0.97	ACH
(130354, 81326, 5798)	130354	81326	5798	79592066925172524	720575940629810882	L		AN	AN_GNG_122			ACH	0.88	ACH
(129930, 83042, 5798)	129930	83042	5798	79521835619948280	720575940626663187	L		AN	AN_AVLP_GNG_7			GABA	0.64	GABA
(131052, 83687, 5798)	131052	83687	5798	79662641827776895	720575940625188741	L		AN	AN_AVLP_24			ACH	0.83	ACH
(129092, 83619, 5798)	129092	83619	5798	79521904339408143	720575940625328401	L		AN	AN_GNG_69			GABA	0.55	unk
(130145, 81525, 5798)	130145	81525	5798	79592066925167713	720575940619273126	L		AN	AN_multi_104			ACH	0.79	ACH
(128462, 80529, 5798)	128462	80529	5798	79451329436815203	720575940619981550	L		SA	SA_DMT_ADMN_10	DMT		ACH	0.8	ACH
(130926, 76683, 5798)	130926	76683	5798	79591792047271897	720575940627177800	L		AN	AN_GNG_VES_12			ACH	0.93	ACH
(129089, 80934, 5798)	129089	80934	5798	79521698180995830	720575940625575592	L		AN	AN_GNG_59			ACH	0.89	ACH
(130422, 83898, 5798)	130422	83898	5798	79592273083595007	720575940631454433	L		SA	SA_VTV_9	VTV		ACH	0.81	ACH
(127815, 83184, 5799)	127815	83184	5799	79381098131580271	720575940628595944	L		AN	AN_AVLP_GNG_18			ACH	0.85	ACH
(129395, 82521, 5798)	129395	82521	5798	79521766900481734	720575940625923527	L		AN	AN_AVLP_53			ACH	0.94	ACH
(123978, 79971, 5798)	123978	79971	5798	79169785740607676	720575940620672432	L		AN	AN_FLA_PRW_1			GLUT	0.53	unk
(130634, 84011, 5798)	130634	84011	5798	79592273083596207	720575940626022218	L		SA	SA_VTV_3	VTV			0	unk
(130886, 83410, 5798)	130886	83410	5798	79592204364125653	720575940626046282	L		AN	AN_GNG_192			GLUT	0.81	GLUT
(130070, 83957, 5799)	130070	83957	5799	79592273083599744	720575940626148520	L		AN	AN_multi_117			ACH	0.92	ACH
(125308, 79240, 5798)	125308	79240	5798	79240085765330325	720575940628005676	L		AN	AN_IPS_GNG_6			ACH	0.8	ACH
(129232, 81866, 5798)	129232	81866	5798	79521766900474432	720575940634325916	L		AN	GNG_unmatched			ACH	0.87	ACH
(130560, 84033, 5798)	130560	84033	5798	79592273083593989	720575940626217744	L		SA	SA_VTV_1	VTV		ACH	0.58	unk
(128930, 81285, 5798)	128930	81285	5798	79451329436812235	720575940623195725	L		AN	AN_multi_unmatched			ACH	0.97	ACH
(127385, 83186, 5799)	127385	83186	5799	79381098131574830	720575940626232848	L		AN	AN_GNG_189			GABA	0.59	unk
(130279, 83730, 5798)	130279	83730	5798	79592273083595990	720575940626258448	L		AN	AN_GNG_167			GLUT	0.88	GLUT
(126570, 80281, 5798)	126570	80281	5798	79310523228966593	720575940624138569	L		AN	AN_GNG_IPS_19				0	unk
(128179, 83709, 5798)	128179	83709	5798	79451535595225835	720575940623871015	L		AN	AN_multi_21			ACH	0.97	ACH
(128638, 82961, 5798)	128638	82961	5798	79451466875758640	720575940626582095	L		AN	AN_GNG_135			GABA	0.56	unk
(125212, 78685, 5798)	125212	78685	5798	79240085765340883	720575940618375104	L		SA	SA_DMT_DMetaN_12	DMT			0	unk
(129321, 81742, 5798)	129321	81742	5798	79521766900470673	720575940626654107	L		AN	AN_GNG_159			ACH	0.86	ACH
(127262, 80740, 5798)	127262	80740	5798	79380960692629140	720575940619679111	L		SA	SA_DMT_ADMN_11	DMT			0	unk
(130909, 80735, 5798)	130909	80735	5798	79592066925175828	720575940626621317	L		AN	AN_IPS_GNG_7			ACH	0.96	ACH
(130545, 84156, 5798)	130545	84156	5798	79592273083594068	720575940627513210	L		SA	SA_VTV_9	VTV		ACH	0.77	ACH
(127798, 83079, 5799)	127798	83079	5799	79381098131582445	720575940627558082	L		AN	AN_GNG_127			GABA	0.69	GABA
(128774, 82980, 5798)	128774	82980	5798	79451466875757456	720575940620232686	L		AN	AN_AVLP_26			ACH	0.88	ACH
(130960, 78877, 5798)	130960	78877	5798	79591929486226276	720575940632530913	L		AN	AN_IPS_GNG_7			ACH	0.96	ACH
(129118, 83966, 5798)	129118	83966	5798	79521904339402544	720575940627718444	L		AN	AN_GNG_196			SER	0.84	other
(129266, 82209, 5798)	129266	82209	5798	79521766900482577	720575940618542808	L		AN	AN_AVLP_53			ACH	0.94	ACH
(130854, 83461, 5798)	130854	83461	5798	79592204364127927	720575940627904828	L		AN	AN_GNG_168			GLUT	0.73	GLUT
(130123, 82248, 5798)	130123	82248	5798	79592135644640306	720575940612669933	L		AN	AN_AVLP_41			ACH	0.95	ACH
(130340, 83612, 5798)	130340	83612	5798	79592273083598098	720575940628034108	L		AN	AN_GNG_167			GLUT	0.74	GLUT
(130370, 81150, 5798)	130370	81150	5798	79592066925176025	720575940628065852	L		AN	GNG_unmatched			ACH	0.91	ACH
(129564, 84099, 5799)	129564	84099	5799	79521904339411680	720575940628074556	L		AN	AN_GNG_FLA_5			GLUT	0.6	unk
(129475, 81408, 5798)	129475	81408	5798	79521698180996132	720575940626239881	L		AN	AN_GNG_60			GLUT	0.67	GLUT
(129865, 81610, 5798)	129865	81610	5798	79521766900482265	720575940613977706	L		AN	GNG_unmatched			ACH	0.94	ACH
(129606, 82284, 5798)	129606	82284	5798	79521766900479237	720575940623755312	L		AN	AN_AVLP_15			ACH	0.71	ACH
(130378, 84213, 5798)	130378	84213	5798	79592273083596343	720575940628524150	L		SA	SA_VTV_8	VTV		ACH	0.81	ACH
(129386, 72995, 5792)	129386	72995	5792	79521148424950656	720575940605662822	L		AN	AN_GNG_SAD_24			ACH	0.69	ACH
(130037, 81853, 5798)	130037	81853	5798	79592135644635270	720575940629176007	L		AN	AN_GNG_SAD_8			ACH	0.67	ACH
(130075, 83004, 5798)	130075	83004	5798	79592204364127638	720575940609265476	L		AN	AN_AVLP_GNG_23			GABA	0.58	unk
(129173, 83544, 5798)	129173	83544	5798	79521835619939312	720575940628692055	L		AN	AN_GNG_62			GABA	0.49	unk
(129286, 82303, 5798)	129286	82303	5798	79521766900478102	720575940628820474	L		AN	AN_AVLP_48			ACH	0.79	ACH
(130478, 84003, 5798)	130478	84003	5798	79592273083591775	720575940633366242	L		SA	SA_VTV_5	VTV		ACH	0.87	ACH
(128995, 83497, 5798)	128995	83497	5798	79521835619943599	720575940654227105	L		AN	AN_GNG_64			GABA	0.49	unk
(128089, 80978, 5798)	128089	80978	5798	79451329436818368	720575940613066207	L		SA	SA_DMT_ADMN_9	DMT		ACH	0.88	ACH
(130397, 81453, 5798)	130397	81453	5798	79592066925180961	720575940629460986	L		AN	AN_GNG_164			ACH	0.89	ACH
(129400, 82309, 5798)	129400	82309	5798	79521766900473470	720575940635989390	L		AN	AN_AVLP_53			ACH	0.88	ACH
(128132, 82870, 5799)	128132	82870	5799	79451466875753743	720575940629264938	L		AN	AN_AVLP_7			ACH	0.72	ACH
(130962, 81110, 5798)	130962	81110	5798	79592066925167381	720575940627137540	L		AN	AN_IPS_GNG_7			GABA	0.67	GABA
(130850, 78911, 5798)	130850	78911	5798	79591929486226249	720575940605075116	L		AN	AN_GNG_82			GLUT	0.5	unk
(130649, 83401, 5798)	130649	83401	5798	79592204364126751	720575940610125688	L		AN	AN_AVLP_20			ACH	0.84	ACH
(125683, 79682, 5798)	125683	79682	5798	79240154484801819	720575940608672092	L		AN	AN_GNG_144			ACH	0.89	ACH
(130787, 83963, 5798)	130787	83963	5798	79592273083592817	720575940629593401	L		SA	SA_VTV_4	VTV		ACH	0.49	unk
(129607, 83053, 5798)	129607	83053	5798	79521835619951779	720575940623900052	L		AN	AN_AVLP_GNG_23			GABA	0.6	unk
(130548, 81674, 5798)	130548	81674	5798	79592135644645054	720575940621883844	L		AN	AN_GNG_SAD_unmatched				0	unk
(125985, 79761, 5798)	125985	79761	5798	79310523228976099	720575940624888445	L		AN	AN_GNG_173			ACH	0.99	ACH
(129729, 82193, 5798)	129729	82193	5798	79521766900479139	720575940620695387	L		AN	AN_GNG_166			ACH	0.89	ACH
(130390, 81288, 5798)	130390	81288	5798	79592066925174959	720575940629676857	L		AN	AN_GNG_146			ACH	0.83	ACH
(129529, 81686, 5798)	129529	81686	5798	79521766900478874	720575940631811097	L		AN	AN_GNG_SAD_32			ACH	0.93	ACH
(129499, 82876, 5798)	129499	82876	5798	79521835619948215	720575940629459420	L		AN	AN_AVLP_GNG_15			GABA	0.48	unk
(126013, 79845, 5798)	126013	79845	5798	79310523228981810	720575940621314836	L		AN	AN_SPS_IPS_1			ACH	0.98	ACH
(129261, 82257, 5798)	129261	82257	5798	79521766900475832	720575940629810316	L		AN	AN_AVLP_48			ACH	0.95	ACH
(127110, 81858, 5798)	127110	81858	5798	79381029412120482	720575940610000602	L		AN	AN_GNG_34			GABA	0.44	unk
(127494, 82242, 5798)	127494	82242	5798	79381029412119556	720575940651404022	L		AN	AN_GNG_201			ACH	0.79	ACH
(126487, 80510, 5798)	126487	80510	5798	79310523228972073	720575940630114079	L		AN	AN_GNG_16			GABA	0.5	unk
(129762, 77596, 5798)	129762	77596	5798	79521492022568340	720575940603511584	L		SA	SA_DMT_DMetaN_unmatched	DMT			0	unk
(129826, 82392, 5798)	129826	82392	5798	79521766900479279	720575940630121503	L		AN	AN_AVLP_SAD_5			ACH	0.82	ACH
(126463, 76413, 5798)	126463	76413	5798	79310248351071585	720575940629926284	L		SA	SA_DMT_DMetaN_unmatched	DMT			0	unk
(130954, 80829, 5798)	130954	80829	5798	79592066925176937	720575940623997539	L		AN	AN_GNG_SAD_unmatched			SER	0.89	other
(130322, 82005, 5798)	130322	82005	5798	79592135644647849	720575940630151455	L		AN	AN_AVLP_43			ACH	0.9	ACH
(129183, 82257, 5798)	129183	82257	5798	79521766900469777	720575940630193060	L		AN	AN_AVLP_48			ACH	0.95	ACH
(128956, 83727, 5798)	128956	83727	5798	79521904339407087	720575940630204959	L		AN	AN_GNG_198			GABA	0.72	GABA
(129984, 81777, 5798)	129984	81777	5798	79592135644650268	720575940618344606	L		AN	AN_multi_62			ACH	0.88	ACH
(130622, 84188, 5798)	130622	84188	5798	79592273083595176	720575940623158154	L		SA	SA_VTV_9	VTV		ACH	0.77	ACH
(130842, 83676, 5798)	130842	83676	5798	79592273083591579	720575940654220193	L		AN	AN_AVLP_21			ACH	0.93	ACH
(130194, 77553, 5798)	130194	77553	5798	79591860766740717	720575940627087463	L		SA	SA_DMT_DMetaN_unmatched	DMT			0	unk
(130726, 82112, 5798)	130726	82112	5798	79592135644647947	720575940646684292	L		AN	AN_GNG_190			ACH	0.91	ACH
(130749, 82721, 5798)	130749	82721	5798	79592204364122009	720575940608321922	L		AN	AN_GNG_112			ACH	0.85	ACH
(128172, 80855, 5798)	128172	80855	5798	79451329436820949	720575940615354054	L		SA	SA_DMT_ADMN_2	DMT			0	unk
(128700, 82880, 5798)	128700	82880	5798	79451466875757363	720575940628115561	L		AN	AN_AMMC_SAD_1				0	unk
(130771, 78323, 5798)	130771	78323	5798	79591860766745315	720575940610083682	L		AN	AN_multi_42			ACH	0.81	ACH
(125213, 79131, 5798)	125213	79131	5798	79240085765317636	720575940611399573	L		AN	AN_GNG_172				0	unk
(126189, 79841, 5798)	126189	79841	5798	79310523228970134	720575940639022707	L		AN	AN_GNG_172				0	unk
(127403, 83305, 5799)	127403	83305	5799	79381098131581486	720575940628597455	L		AN	GNG_unmatched				0	unk
(129983, 84020, 5799)	129983	84020	5799	79592273083597492	720575940621227173	L		AN	AN_multi_117			ACH	0.94	ACH
(128332, 82800, 5798)	128332	82800	5798	79451466875756115	720575940606663881	L		AN	AN_AVLP_PVLP_1			ACH	0.78	ACH
(128282, 81604, 5798)	128282	81604	5798	79451398156294488	720575940609643017	L		AN	AN_multi_17			ACH	0.83	ACH	IB113
(130593, 83903, 5798)	130593	83903	5798	79592273083596116	720575940632706970	L		SA	SA_VTV_3	VTV			0	unk
(126902, 79150, 5798)	126902	79150	5798	79380823253673096	720575940632737946	L		SA	SA_DMT_DMetaN_4	DMT		ACH	0.6	unk
(130981, 80990, 5798)	130981	80990	5798	79592066925163688	720575940632805983	L		AN	AN_GNG_84			ACH	0.65	ACH
(127528, 81132, 5798)	127528	81132	5798	79380960692626831	720575940633059179	L		AN	AN_GNG_141			ACH	0.92	ACH
(129718, 82283, 5798)	129718	82283	5798	79521766900481482	720575940626210949	L		AN	AN_AVLP_53			ACH	0.91	ACH
(130650, 83735, 5798)	130650	83735	5798	79592273083593845	720575940626227774	L		AN	AN_GNG_SAD_30			ACH	0.96	ACH
(128322, 77683, 5798)	128322	77683	5798	79451123278377440	720575940633304312	L		SA	SA_DMT_DMetaN_unmatched	DMT			0	unk
(130695, 84110, 5798)	130695	84110	5798	79592273083596251	720575940633320628	L		SA	SA_VTV_4	VTV			0	unk
(130639, 79714, 5798)	130639	79714	5798	79591998205712097	720575940617423105	L		AN	AN_GNG_SAD_34				0	unk
(129710, 84152, 5799)	129710	84152	5799	79521904339408493	720575940632664268	L		AN	AN_GNG_71				0	unk
(130194, 82550, 5798)	130194	82550	5798	79592135644643204	720575940620052059	L		AN	AN_GNG_SAD_21			ACH	0.88	ACH
(130638, 82544, 5798)	130638	82544	5798	79592135644638246	720575940633701487	L		AN	AN_GNG_87			ACH	0.58	unk
(125239, 79260, 5798)	125239	79260	5798	79240085765332902	720575940633702511	L		AN	AN_IPS_GNG_6				0	unk
(126361, 80455, 5798)	126361	80455	5798	79310523228965592	720575940635221172	L		AN	GNG_unmatched				0	unk
(129866, 82208, 5798)	129866	82208	5798	79521766900478061	720575940638991349	L		AN	AN_GNG_166			ACH	0.88	ACH
(131039, 83389, 5798)	131039	83389	5798	79662573108313091	720575940633294817	L		AN	GNG_unmatched				0	unk
(130290, 82926, 5798)	130290	82926	5798	79592204364126478	720575940621493068	L		AN	AN_AVLP_PVLP_6			ACH	0.88	ACH
(130745, 79685, 5798)	130745	79685	5798	79591998205707138	720575940615903605	L		AN	AN_multi_52			ACH	0.9	ACH
(130509, 81906, 5798)	130509	81906	5798	79592135644653922	720575940653617910	L		AN	AN_GNG_SAD_11			ACH	0.85	ACH
(130991, 79176, 5798)	130991	79176	5798	79591929486211426	720575940639352947	L		AN	AN_VES_GNG_6			GLUT	0.79	GLUT
(129381, 82369, 5798)	129381	82369	5798	79521766900480333	720575940609073506	L		AN	AN_AVLP_53			ACH	0.9	ACH
(126762, 82747, 5799)	126762	82747	5799	79310729387394885	720575940634057335	L		AN	AN_GNG_28			ACH	0.96	ACH
(129863, 82145, 5798)	129863	82145	5798	79521766900480238	720575940637203389	L		AN	AN_AVLP_28				0	unk
(129881, 84224, 5799)	129881	84224	5799	79521904339411743	720575940604891360	L		AN	AN_GNG_PRW_3				0	unk
(126959, 82598, 5799)	126959	82598	5799	79381098131577721	720575940614291181	L		AN	AN_GNG_40			ACH	0.68	ACH
(130455, 76341, 5798)	130455	76341	5798	79591723327812269	720575940634111351	L		AN	AN_GNG_77				0	unk
(127042, 79119, 5798)	127042	79119	5798	79380823253675709	720575940638991605	L		SA	SA_DMT_DMetaN_unmatched	DMT			0	unk
(126823, 75940, 5798)	126823	75940	5798	79310248351077649	720575940618206262	L		AN	AN_multi_13			GABA	0.74	GABA
(129898, 81962, 5798)	129898	81962	5798	79521766900479033	720575940626574504	L		AN	AN_AVLP_51			ACH	0.83	ACH
(129902, 81874, 5798)	129902	81874	5798	79521766900477886	720575940631928121	L		AN	AN_GNG_165			ACH	0.8	ACH
(130211, 83648, 5798)	130211	83648	5798	79592273083592671	720575940625530114	L		AN	AN_GNG_98			ACH	0.64	ACH
(130380, 83323, 5798)	130380	83323	5798	79592204364123409	720575940619987438	L		AN	AN_multi_66			ACH	0.86	ACH
(129907, 83291, 5798)	129907	83291	5798	79521835619948449	720575940634381454	L		AN	AN_AVLP_GNG_23			GABA	0.73	GABA
(129414, 82895, 5798)	129414	82895	5798	79521835619942231	720575940639057973	L		AN	AN_AVLP_54			ACH	0.86	ACH
(128350, 83595, 5798)	128350	83595	5798	79451535595219408	720575940634627214	L		AN	AN_AVLP_12			ACH	0.92	ACH
(130436, 83802, 5798)	130436	83802	5798	79592273083598460	720575940634407566	L		SA	SA_VTV_10	VTV		ACH	0.52	unk
(125528, 80360, 5798)	125528	80360	5798	79240154484803345	720575940634472590	L		AN	AN_GNG_13			ACH	0.92	ACH
(131093, 84116, 5798)	131093	84116	5798	79662641827781683	720575940612087758	L		AN	AN_LH_AVLP_1			ACH	0.89	ACH
(129915, 80115, 5798)	129915	80115	5798	79521629461504706	720575940635697380	L		AN	AN_GNG_57				0	unk
(128602, 80418, 5798)	128602	80418	5798	79451260717339934	720575940623202633	L		AN	AN_SPS_IPS_6			ACH	0.79	ACH
(130619, 78114, 5798)	130619	78114	5798	79591860766747847	720575940626625546	L		AN	AN_multi_43			ACH	0.92	ACH
(126936, 80828, 5798)	126936	80828	5798	79380960692631684	720575940635891546	L		AN	AN_GNG_170			ACH	0.96	ACH
(127287, 82593, 5799)	127287	82593	5799	79381098131580774	720575940621170721	L		AN	AN_GNG_VES_5			ACH	0.92	ACH
(130270, 81822, 5798)	130270	81822	5798	79592135644653882	720575940636444742	L		AN	AN_multi_64			ACH	0.85	ACH
(129722, 84054, 5799)	129722	84054	5799	79521904339411666	720575940637013349	L		AN	AN_multi_34			ACH	0.76	ACH
(126143, 82536, 5799)	126143	82536	5799	79310660667929424	720575940635274615	L		AN	AN_GNG_23			GABA	0.7	GABA
(126925, 77785, 5798)	126925	77785	5798	79380754534201510	720575940636985934	L		SA	SA_DMT_DMetaN_1	DMT		ACH	0.5	unk
(130870, 84173, 5798)	130870	84173	5798	79592273083596334	720575940630780589	L		AN	AN_AVLP_22			GABA	0.83	GABA
(129233, 83688, 5798)	129233	83688	5798	79521904339407081	720575940631041956	L		AN	AN_GNG_69			SER	0.43	unk
(130331, 84030, 5798)	130331	84030	5798	79592273083599788	720575940617597268	L		SA	SA_VTV_2	VTV		ACH	0.89	ACH
(127664, 80793, 5798)	127664	80793	5798	79380960692623359	720575940637457571	L		SA	SA_DMT_ADMN_6	DMT			0	unk
(127075, 82678, 5799)	127075	82678	5799	79381098131580038	720575940617387549	L		AN	AN_GNG_VES_6			GABA	0.7	GABA
(128510, 81477, 5798)	128510	81477	5798	79451329436812368	720575940637737088	L		AN	AN_GNG_125			GLUT	0.73	GLUT
(130196, 81123, 5798)	130196	81123	5798	79592066925174851	720575940623497340	L		AN	AN_multi_54			ACH	0.58	unk
(127429, 80840, 5798)	127429	80840	5798	79380960692626692	720575940638457552	L		SA	SA_DMT_ADMN_7	DMT			0	unk
(128250, 83835, 5798)	128250	83835	5798	79451535595223640	720575940639276349	L		AN	AN_GNG_WED_2			ACH	0.86	ACH
(129327, 83629, 5798)	129327	83629	5798	79521904339414886	720575940641285877	L		AN	AN_GNG_75				0	unk
(128109, 83353, 5798)	128109	83353	5798	79451466875750690	720575940609984881	L		AN	AN_AVLP_SAD_3			GABA	0.75	GABA
(128108, 82485, 5798)	128108	82485	5798	79451398156294123	720575940622886158	L		AN	AN_AVLP_38			GABA	0.74	GABA
(128387, 83792, 5798)	128387	83792	5798	79451535595219706	720575940627302908	L		AN	AN_multi_127			ACH	0.89	ACH
(129700, 83969, 5799)	129700	83969	5799	79521904339413854	720575940630724652	L		AN	AN_GNG_74			GABA	0.63	GABA
(124944, 80031, 5798)	124944	80031	5798	79240154484793719	720575940628177863	L		AN	AN_GNG_7			ACH	0.78	ACH
(130144, 83729, 5799)	130144	83729	5799	79592273083598404	720575940620094366	L		AN	AN_GNG_101			GABA	0.71	GABA
(130872, 81209, 5798)	130872	81209	5798	79592066925184767	720575940613808326	L		AN	AN_multi_unmatched			ACH	0.73	ACH
(129035, 83331, 5798)	129035	83331	5798	79521835619951975	720575940636686170	L		AN	AN_multi_30			GABA	0.83	GABA
(129822, 82090, 5798)	129822	82090	5798	79521766900480214	720575940630182716	L		AN	AN_GNG_165			ACH	0.84	ACH
(126511, 81707, 5798)	126511	81707	5798	79310660667940235	720575940629847451	L		AN	AN_GNG_25			ACH	0.91	ACH
(126332, 80008, 5798)	126332	80008	5798	79310523228977356	720575940622569255	L		AN	AN_GNG_IPS_19				0	unk
(130458, 82228, 5798)	130458	82228	5798	79592135644648012	720575940644530484	L		AN	AN_GNG_165			ACH	0.89	ACH
(130604, 81105, 5798)	130604	81105	5798	79592066925175987	720575940628885264	L		AN	AN_GNG_180				0	unk
(129384, 83099, 5798)	129384	83099	5798	79521835619944577	720575940644555572	L		AN	AN_AVLP_GNG_12			GABA	0.56	unk
(126865, 83055, 5799)	126865	83055	5799	79310729387397134	720575940629820794	L		AN	AN_GNG_VES_1			GABA	0.52	unk
(130945, 80625, 5798)	130945	80625	5798	79592066925158837	720575940644570932	L		AN	AN_GNG_VES_3			GABA	0.49	unk
(130402, 84002, 5798)	130402	84002	5798	79592273083597433	720575940645084548	L		SA	SA_VTV_5	VTV		GLUT	0.42	unk
(130381, 83937, 5798)	130381	83937	5798	79592273083595017	720575940604621257	L		AN	GNG_unmatched			GLUT	0.46	unk
(124497, 77805, 5798)	124497	77805	5798	79169648301663918	720575940634523232	L		doubleseed				ACH	0.94	ACH
(130773, 84027, 5798)	130773	84027	5798	79592273083596219	720575940645126020	L		SA	SA_VTV_4	VTV		ACH	0.44	unk
(128457, 81331, 5798)	128457	81331	5798	79451329436814671	720575940645167492	L		AN	AN_GNG_179			ACH	0.7	ACH
(129182, 75490, 5798)	129182	75490	5798	79521354583619138	720575940647412601	L		SA	SA_DMT_DMetaN_6	DMT			0	unk
(130270, 76578, 5798)	130270	76578	5798	79591792047274597	720575940620354262	L		AN	AN_GNG_161				0	unk
(130437, 78957, 5798)	130437	78957	5798	79591929486225046	720575940647447161	L		AN	AN_GNG_81			ACH	0.76	ACH
(129821, 82246, 5798)	129821	82246	5798	79521766900477006	720575940647474041	L		AN	GNG_unmatched			ACH	0.69	ACH
(130114, 83085, 5798)	130114	83085	5798	79592204364125435	720575940647516025	L		AN	AN_GNG_93				0	unk
(126690, 80396, 5798)	126690	80396	5798	79310523228976516	720575940647523705	L		AN	AN_GNG_163			ACH	0.56	unk
(126126, 74316, 5798)	126126	74316	5798	79310110912027272	720575940629941507	L		AN	AN_GNG_199			ACH	0.66	ACH
(129800, 76734, 5798)	129800	76734	5798	79521423303091032	720575940657630337	L		SA	SA_DMT_DMetaN_6	DMT		GLUT	0.44	unk
(130574, 83955, 5798)	130574	83955	5798	79592273083595030	720575940657653633	L		SA	SA_VTV_1	VTV		ACH	0.59	unk
(131725, 78527, 5798)	131725	78527	5798	79662298230422479	720575940637490776	L		AN	AN_GNG_204				0	unk
(129907, 82057, 5798)	129907	82057	5798	79521766900476904	720575940622150152	L		AN	AN_GNG_165			ACH	0.89	ACH
(126576, 82886, 5799)	126576	82886	5799	79310729387391689	720575940633791599	L		AN	AN_GNG_143				0	unk
(124713, 80169, 5798)	124713	80169	5798	79169785740607798	720575940624792880	L		AN	AN_AVLP_3			ACH	0.93	ACH
(129475, 78014, 5798)	129475	78014	5798	79521492022572106	720575940625063049	L		SA	SA_DMT_DMetaN_unmatched	DMT			0	unk
(125129, 79639, 5798)	125129	79639	5798	79240154484805078	720575940627123206	L		AN	GNG_unmatched			ACH	0.76	ACH
(129212, 80936, 5798)	129212	80936	5798	79521698180985960	720575940623388198	L		AN	AN_GNG_58			ACH	0.72	ACH
(131745, 77613, 5798)	131745	77613	5798	79662229510935507	720575940611003858	L		AN	AN_SMP_1			GLUT	0.59	unk
(130638, 82317, 5798)	130638	82317	5798	79592135644641622	720575940638907108	L		AN	AN_GNG_89				0	unk
(131274, 82957, 5798)	131274	82957	5798	79662573108305875	720575940635527092	L		AN	AN_multi_92			ACH	0.51	unk
(131826, 76835, 5798)	131826	76835	5798	79662160791456573	720575940634614008	L		AN	AN_multi_unmatched				0	unk
(131611, 82549, 5798)	131611	82549	5798	79662504388828955	720575940630026745	L		AN	AN_multi_87				0	unk
(130856, 81670, 5798)	130856	81670	5798	79592135644647626	720575940617084673	L		AN	AN_GNG_SAD_9			ACH	0.93	ACH
(131229, 83592, 5798)	131229	83592	5798	79662641827777899	720575940614298986	L		AN	AN_AVLP_PVLP_10			ACH	0.86	ACH
(131128, 83275, 5798)	131128	83275	5798	79662573108307198	720575940607909899	L		AN	AN_AVLP_PVLP_9			ACH	0.8	ACH
(130890, 74475, 5798)	130890	74475	5798	79591654608326354	720575940627252808	L		AN	GNG_unmatched				0	unk
(131343, 79281, 5798)	131343	79281	5798	79662298230416516	720575940620860654	L		AN	AN_SMP_FLA_1			SER	0.46	unk
(131489, 77398, 5798)	131489	77398	5798	79662160791462353	720575940638206773	L		AN	AN_GNG_103			GLUT	0.39	unk
(131462, 76673, 5798)	131462	76673	5798	79662160791450433	720575940620390054	L		AN	AN_multi_73			GLUT	0.5	unk
(131085, 79506, 5798)	131085	79506	5798	79662366949898643	720575940620407105	L		AN	AN_multi_85			ACH	0.72	ACH
(131868, 78570, 5798)	131868	78570	5798	79662298230410324	720575940606762953	L		AN	AN_SMP_1			GLUT	0.62	GLUT
(130666, 82894, 5798)	130666	82894	5798	79592204364128644	720575940615500798	L		AN	AN_GNG_FLA_4			ACH	0.94	ACH
(130514, 81216, 5798)	130514	81216	5798	79592066925171172	720575940630016761	L		AN	AN_multi_53			ACH	0.76	ACH
(131617, 78155, 5798)	131617	78155	5798	79662229510934501	720575940610198442	L		SA	SA_MDA_3	MDA		SER	0.77	other
(131344, 82015, 5798)	131344	82015	5798	79662504388837324	720575940627304424	L		AN	AN_multi_89				0	unk
(131139, 83414, 5798)	131139	83414	5798	79662573108313118	720575940628772034	L		AN	AN_AVLP_GNG_11			ACH	0.83	ACH
(131188, 81743, 5798)	131188	81743	5798	79662504388836160	720575940618395205	L		AN	AN_multi_88			ACH	0.75	ACH
(131591, 78033, 5798)	131591	78033	5798	79662229510941448	720575940619035989	L		SA	SA_MDA_1	MDA		ACH	0.53	unk
(131431, 77718, 5798)	131431	77718	5798	79662229510927343	720575940637434202	L		AN	AN_FLA_PRW_2			ACH	0.55	unk
(131265, 79264, 5798)	131265	79264	5798	79662298230403937	720575940614569944	L		AN	AN_GNG_106				0	unk
(130944, 81985, 5798)	130944	81985	5798	79592135644632890	720575940626021016	L		AN	AN_GNG_SAD_7			ACH	0.58	unk
(130957, 81815, 5798)	130957	81815	5798	79592135644642519	720575940626719621	L		AN	AN_VES_GNG_5			ACH	0.7	ACH
(131567, 79168, 5798)	131567	79168	5798	79662298230413664	720575940617611921	L		AN	AN_multi_82			ACH	0.61	unk	hb-611262552,hb-704367157
(131763, 78761, 5798)	131763	78761	5798	79662298230420244	720575940611548273	L		AN	AN_multi_84			ACH	0.78	ACH
(129596, 80495, 5798)	129596	80495	5798	79521629461512950	720575940615110450	L		AN	AN_GNG_181			GABA	0.44	unk
(131344, 83296, 5798)	131344	83296	5798	79662573108307202	720575940631295506	L		AN	AN_multi_97			ACH	0.73	ACH
(131160, 83760, 5798)	131160	83760	5798	79662641827774673	720575940618259269	L		AN	AN_multi_95			ACH	0.88	ACH
(131700, 77797, 5798)	131700	77797	5798	79662229510937020	720575940653877409	L		AN	AN_SMP_1			GLUT	0.51	unk
(131361, 82624, 5798)	131361	82624	5798	79662573108313570	720575940617884692	L		SA	SA_VTV_DProN_1	VTV		SER	0.7	other
(131305, 82518, 5798)	131305	82518	5798	79662504388836486	720575940617999700	L		AN	AN_GNG_SAD_28			SER	0.78	other
(130979, 83201, 5798)	130979	83201	5798	79592204364118908	720575940612327091	L		AN	AN_multi_65			ACH	0.86	ACH
(130966, 79472, 5798)	130966	79472	5798	79591929486220458	720575940611429489	L		AN	AN_GNG_FLA_3			ACH	0.56	unk
(131278, 83128, 5798)	131278	83128	5798	79662573108303571	720575940623324395	L		AN	AN_AVLP_PVLP_8			ACH	0.82	ACH
(131544, 77724, 5798)	131544	77724	5798	79662229510931417	720575940618354267	L		AN	AN_FLA_PRW_2			ACH	0.67	ACH
(131100, 79198, 5798)	131100	79198	5798	79662298230405241	720575940620405869	L		AN	GNG_unmatched			GLUT	0.77	GLUT
(131698, 78272, 5798)	131698	78272	5798	79662229510931838	720575940622461636	L		AN	AN_multi_79			ACH	0.92	ACH
(131182, 82286, 5798)	131182	82286	5798	79662504388835270	720575940632519588	L		AN	AN_GNG_108			ACH	0.64	ACH
(131024, 82401, 5798)	131024	82401	5798	79662504388830794	720575940632830163	L		AN	AN_GNG_SAD_17			ACH	0.77	ACH
(131813, 77888, 5798)	131813	77888	5798	79662229510926209	720575940618054981	L		AN	AN_multi_77				0	unk
(131782, 78589, 5798)	131782	78589	5798	79662298230408944	720575940620686360	L		AN	AN_SMP_1			GLUT	0.47	unk
(131610, 78588, 5798)	131610	78588	5798	79662298230408929	720575940619661888	L		AN	AN_SMP_3				0	unk
(131464, 82555, 5798)	131464	82555	5798	79662504388833391	720575940640713843	L		AN	AN_GNG_SAD_29			ACH	0.59	unk
(131311, 79397, 5798)	131311	79397	5798	79662298230406850	720575940614614162	L		AN	AN_FLA_SMP_2			SER	0.61	unk
(131468, 77575, 5798)	131468	77575	5798	79662229510925920	720575940622642663	L		AN	AN_FLA_GNG_1			GLUT	0.49	unk
(131510, 82099, 5798)	131510	82099	5798	79662504388836308	720575940640096976	L		AN	AN_GNG_109			GABA	0.61	unk
(131449, 77049, 5798)	131449	77049	5798	79662160791454328	720575940634615288	L		AN	AN_multi_1			GLUT	0.52	unk
(131494, 82644, 5798)	131494	82644	5798	79662573108310275	720575940623330192	L		AN	AN_GNG_SAD_20			SER	0.81	other
(131620, 77023, 5798)	131620	77023	5798	79662160791461128	720575940626981157	L		AN	AN_multi_unmatched			ACH	0.39	unk
(130859, 84047, 5798)	130859	84047	5798	79592273083594003	720575940619914581	L		AN	AN_multi_71			ACH	0.9	ACH
(131418, 82723, 5798)	131418	82723	5798	79662573108308049	720575940624846039	L		SA	SA_VTV_PDMN_1	VTV		SER	0.63	other
(131141, 81884, 5798)	131141	81884	5798	79662504388841832	720575940630234684	L		AN	AN_GNG_SAD_18			GABA	0.53	unk
(131236, 82630, 5798)	131236	82630	5798	79662573108306786	720575940622929847	L		SA	SA_VTV_PDMN_1	VTV		SER	0.6	unk
(131335, 82702, 5798)	131335	82702	5798	79662573108312641	720575940630791597	L		AN	AN_GNG_110			ACH	0.92	ACH
(130940, 83380, 5798)	130940	83380	5798	79592204364120114	720575940625355920	L		AN	AN_GNG_150			GABA	0.53	unk
(131237, 79650, 5798)	131237	79650	5798	79662366949902707	720575940618957825	L		AN	AN_multi_86			ACH	0.79	ACH
(130712, 83348, 5798)	130712	83348	5798	79592204364120115	720575940608090069	L		AN	AN_multi_122			ACH	0.98	ACH
(131812, 78389, 5798)	131812	78389	5798	79662229510920184	720575940606324402	L		AN	AN_multi_76			ACH	0.51	unk
(129362, 73092, 5791)	129362	73092	5791	79521148424950696	720575940627541954	L		AN	AN_GNG_52			ACH	0.8	ACH
(131689, 77865, 5798)	131689	77865	5798	79662229510926151	720575940627594540	L		SA	SA_MDA_2	MDA		GLUT	0.43	unk
(131129, 77607, 5798)	131129	77607	5798	79662229510936922	720575940633299481	L		AN	AN_GNG_105			ACH	0.7	ACH
(131121, 83508, 5798)	131121	83508	5798	79662573108306186	720575940617894429	L		AN	AN_AVLP_GNG_10			GABA	0.82	GABA
(131084, 83084, 5798)	131084	83084	5798	79662573108307033	720575940630993194	L		AN	AN_multi_93			ACH	0.9	ACH
(131457, 77215, 5798)	131457	77215	5798	79662160791467759	720575940605708478	L		AN	AN_multi_75			GLUT	0.43	unk
(131593, 77449, 5798)	131593	77449	5798	79662229510930937	720575940614648273	L		AN	AN_multi_78			SER	1	other
(131718, 78637, 5798)	131718	78637	5798	79662298230408934	720575940628876741	L		AN	AN_multi_unmatched			GLUT	0.51	unk
(131539, 79027, 5798)	131539	79027	5798	79662298230419039	720575940630689388	L		AN	AN_multi_83			ACH	0.75	ACH
(131676, 82078, 5798)	131676	82078	5798	79662504388828534	720575940629183131	L		AN	AN_GNG_SAD_27			SER	0.99	other
(129922, 83472, 5798)	129922	83472	5798	79521835619944858	720575940626462014	L		AN	AN_multi_28			GABA	0.82	GABA	PS299
(131446, 78087, 5798)	131446	78087	5798	79662229510928861	720575940628249938	L		AN	AN_FLA_GNG_2			ACH	0.51	unk
(131491, 77878, 5798)	131491	77878	5798	79662229510927414	720575940634321855	L		AN	AN_FLA_1			GLUT	0.53	unk
(131425, 77863, 5798)	131425	77863	5798	79662229510939874	720575940630170421	L		AN	AN_FLA_GNG_1			GLUT	0.51	unk
(131042, 81650, 5798)	131042	81650	5798	79662504388840515	720575940613261810	L		AN	AN_multi_90			ACH	0.79	ACH
(129735, 81560, 5798)	129735	81560	5798	79521766900478673	720575940622830836	L		AN	AN_multi_23			ACH	0.67	ACH
(131534, 78136, 5798)	131534	78136	5798	79662229510938608	720575940633697903	L		SA	SA_MDA_4	MDA		ACH	0.48	unk
(131579, 77888, 5798)	131579	77888	5798	79662229510923624	720575940615088434	L		SA	SA_MDA_1	MDA		ACH	0.69	ACH
(131675, 76061, 5798)	131675	76061	5798	79662092071987020	720575940635329180	L		AN	AN_GNG_SAD_16			ACH	0.9	ACH
(131391, 77353, 5798)	131391	77353	5798	79662160791450795	720575940635416686	L		AN	AN_multi_74				0	unk
(131342, 81727, 5798)	131342	81727	5798	79662504388841728	720575940637444771	L		AN	AN_SAD_GNG_2			ACH	0.5	unk
(131686, 78470, 5798)	131686	78470	5798	79662298230412859	720575940623363000	L		AN	AN_SMP_2			SER	0.56	unk	SAG
(131674, 78089, 5798)	131674	78089	5798	79662229510935889	720575940639521902	L		SA	SA_MDA_4	MDA		ACH	0.52	unk
(131500, 78257, 5798)	131500	78257	5798	79662229510923859	720575940611868825	L		SA	SA_MDA_2	MDA		GLUT	0.48	unk
(131700, 77984, 5798)	131700	77984	5798	79662229510924969	720575940628744023	L		SA	SA_MDA_4	MDA		SER	0.56	unk
(130712, 83261, 5798)	130712	83261	5798	79592204364126629	720575940604865312	L		AN	AN_AVLP_GNG_9			ACH	0.9	ACH
(130987, 82506, 5798)	130987	82506	5798	79592135644643009	720575940645199748	L		AN	AN_GNG_140			ACH	0.44	unk
(131089, 82120, 5798)	131089	82120	5798	79662504388827338	720575940631244648	L		AN	AN_GNG_107			ACH	0.97	ACH
(126229, 79572, 5798)	126229	79572	5798	79310523228964902	720575940618941025	L		SA	SA_DMT_DMetaN_unmatched	DMT			0	unk
(126391, 74122, 5798)	126391	74122	5798	79310110912036925	720575940627760640	L		AN	AN_GNG_130				0	unk
(126634, 76960, 5798)	126634	76960	5798	79310317070551094	720575940626894394	L		AN	AN_IPS_GNG_1				0	unk
(128603, 80288, 5798)	128603	80288	5798	79451260717331451	720575940642829079	L		SA	SA_DMT_DMetaN_unmatched	DMT			0	unk
(125158, 75857, 5798)	125158	75857	5798	79239879606917763	720575940606552450	L		AN	AN_GNG_177				0	unk
(129514, 84149, 5799)	129514	84149	5799	79521904339412777	720575940644561518	L		AN	AN_GNG_195			SER	0.59	unk
(130374, 82117, 5798)	130374	82117	5798	79592135644649246	720575940639048181	L		AN	GNG_unmatched				0	unk
(123471, 78316, 5798)	123471	78316	5798	79099279557490928	720575940633304601	L		AN	AN_multi_3			GLUT	0.61	unk
(125681, 78474, 5798)	125681	78474	5798	79240085765321680	720575940623532176	L		SA	SA_DMT_DMetaN_12	DMT			0	unk
(124733, 80424, 5668)	124733	80424	5668	79169785740459835	720575940617918091	L		AN	AN_multi_128			ACH	0.83	ACH
(130071, 82782, 5798)	130071	82782	5798	79592204364125263	720575940617593157	L		AN	AN_multi_67			ACH	0.88	ACH
(129989, 77092, 5798)	129989	77092	5798	79591792047273563	720575940633717615	L		AN	AN_GNG_IPS_14				0	unk
(124322, 79287, 5798)	124322	79287	5798	79169717021143153	720575940615509734	L		AN	AN_GNG_171			ACH	0.75	ACH
(129184, 81010, 5798)	129184	81010	5798	79521698180992398	720575940626333971	L		AN	AN_IPS_GNG_3			ACH	0.95	ACH
(129413, 78578, 5798)	129413	78578	5798	79521560742040796	720575940632163923	L		SA	SA_DMT_DMetaN_unmatched	DMT			0	unk
(125227, 77705, 5798)	125227	77705	5798	79240017045861115	720575940631028266	L		SA	SA_DMT_DMetaN_unmatched	DMT		ACH	0.85	ACH
(124602, 77797, 5798)	124602	77797	5798	79169648301666164	720575940608508681	L		AN	AN_GNG_175			ACH	0.8	ACH
(124306, 79951, 5798)	124306	79951	5798	79169785740606585	720575940619888622	L		AN	AN_PRW_FLA_1			GLUT	0.48	unk
(126633, 76202, 5798)	126633	76202	5798	79310248351079305	720575940611900968	L		SA	SA_DMT_DMetaN_unmatched	DMT			0	unk
(126789, 80415, 5798)	126789	80415	5798	79310523228974254	720575940623161869	L		AN	AN_GNG_SPS_1			ACH	0.74	ACH
(125477, 76906, 5798)	125477	76906	5798	79239948326377311	720575940615465913	L		SA	SA_DMT_DMetaN_unmatched	DMT			0	unk
(126072, 79568, 5798)	126072	79568	5798	79310523228980490	720575940617244445	L		SA	SA_DMT_DMetaN_12	DMT			0	unk
(128113, 80759, 5798)	128113	80759	5798	79451329436816904	720575940630790723	L		SA	SA_DMT_ADMN_4	DMT			0	unk
(130313, 79890, 5798)	130313	79890	5798	79591998205706022	720575940623854276	L		AN	AN_IPS_GNG_5				0	unk
(126658, 82130, 5798)	126658	82130	5798	79310660667924961	720575940614128593	L		AN	AN_GNG_20			DA	0.53	unk
(126652, 80302, 5798)	126652	80302	5798	79310523228959394	720575940622620455	L		AN	AN_GNG_SPS_1			ACH	0.68	ACH
(130817, 79795, 5798)	130817	79795	5798	79591998205712146	720575940625202505	L		AN	AN_GNG_SAD_34			ACH	0.45	unk
(130835, 80822, 5798)	130835	80822	5798	79592066925174706	720575940626728323	L		AN	AN_VES_WED_3			ACH	0.94	ACH
(128585, 81155, 5798)	128585	81155	5798	79451329436814571	720575940642513444	L		AN	AN_GNG_43			ACH	0.9	ACH
(130958, 84245, 5798)	130958	84245	5798	79592273083598771	720575940647033396	L		AN	AN_GNG_PRW_2			GABA	0.59	unk
(126118, 82314, 5799)	126118	82314	5799	79310660667942595	720575940612303271	L		AN	AN_GNG_162			ACH	0.91	ACH
(125544, 76828, 5798)	125544	76828	5798	79239948326368556	720575940623856176	L		SA	SA_DMT_DMetaN_unmatched	DMT			0	unk
(126906, 79639, 5798)	126906	79639	5798	79380891973155412	720575940647673721	L		SA	SA_DMT_DMetaN_unmatched	DMT			0	unk
(127140, 77540, 5798)	127140	77540	5798	79380754534196282	720575940609307854	L		SA	SA_DMT_DMetaN_unmatched	DMT			0	unk
(125582, 80520, 5798)	125582	80520	5798	79240223204268759	720575940627775375	L		AN	AN_GNG_14			ACH	0.79	ACH
(125818, 79418, 5798)	125818	79418	5798	79240085765326826	720575940620785869	L		SA	SA_DMT_DMetaN_unmatched	DMT			0	unk
(130725, 82260, 5798)	130725	82260	5798	79592135644642865	720575940618426021	L		AN	AN_multi_60			ACH	0.89	ACH
(128722, 83403, 5798)	128722	83403	5798	79451466875761420	720575940605119776	L		AN	AN_GNG_SAD_2			ACH	0.78	ACH
(126412, 79871, 5798)	126412	79871	5798	79310523228981870	720575940620769741	L		AN	AN_GNG_IPS_5			GABA	0.46	unk
(129926, 81939, 5798)	129926	81939	5798	79521766900477912	720575940625758980	L		AN	AN_AVLP_SAD_5			ACH	0.84	ACH
(127754, 80690, 5798)	127754	80690	5798	79380960692634220	720575940622788071	L		SA	SA_DMT_ADMN_11	DMT			0	unk
(127280, 81965, 5798)	127280	81965	5798	79381029412125441	720575940641259392	L		AN	AN_GNG_38				0	unk
(129575, 83640, 5798)	129575	83640	5798	79521904339411389	720575940631901977	L		AN	AN_SAD_GNG_unmatched			SER	0.74	other
(130874, 81420, 5798)	130874	81420	5798	79592066925186174	720575940623725616	L		AN	AN_GNG_92			ACH	0.91	ACH
(129508, 82933, 5798)	129508	82933	5798	79521835619942267	720575940629425346	L		AN	GNG_unmatched			ACH	0.58	unk
(125885, 77546, 5798)	125885	77546	5798	79310385790020987	720575940625030922	L		SA	SA_DMT_DMetaN_9	DMT			0	unk
(129516, 80337, 5798)	129516	80337	5798	79521629461512514	720575940618659008	L		AN	AN_GNG_IPS_13			ACH	0.73	ACH
(130072, 81431, 5798)	130072	81431	5798	79592066925184870	720575940621157364	L		AN	AN_multi_99			ACH	0.76	ACH
(125045, 78963, 5798)	125045	78963	5798	79240085765332775	720575940602893228	L		AN	AN_IPS_GNG_6			ACH	0.98	ACH
(129750, 81670, 5798)	129750	81670	5798	79521766900481159	720575940603600230	L		AN	AN_GNG_139			ACH	0.87	ACH
(127872, 79485, 5798)	127872	79485	5798	79380823253666641	720575940604891522	L		SA	SA_DMT_DMetaN_unmatched	DMT			0	unk
(125664, 78349, 5798)	125664	78349	5798	79240017045846128	720575940607910980	L		SA	SA_DMT_DMetaN_5	DMT			0	unk
(130373, 83741, 5798)	130373	83741	5798	79592273083597234	720575940608664184	L		SA	SA_VTV_10	VTV		ACH	0.57	unk
(128682, 83642, 5798)	128682	83642	5798	79451535595220796	720575940617301563	L		AN	AN_GNG_49			GABA	0.57	unk
(125646, 79561, 5798)	125646	79561	5798	79240154484806889	720575940624058549	L		SA	SA_DMT_DMetaN_unmatched	DMT			0	unk
(127812, 80758, 5798)	127812	80758	5798	79380960692630395	720575940626866691	L		SA	SA_DMT_ADMN_5	DMT		ACH	0.81	ACH
(129325, 83252, 5798)	129325	83252	5798	79521835619941277	720575940610167961	L		AN	AN_GNG_SAD_26				0	unk
(125307, 79064, 5798)	125307	79064	5798	79240085765330230	720575940610595442	L		SA	SA_DMT_DMetaN_8	DMT			0	unk
(127630, 82847, 5799)	127630	82847	5799	79381098131576941	720575940610612850	L		AN	AN_GNG_39			GABA	0.6	unk
(126839, 80538, 5798)	126839	80538	5798	79310591948461642	720575940614284946	L		AN	AN_GNG_163			ACH	0.78	ACH
(130492, 83155, 5798)	130492	83155	5798	79592204364128787	720575940631412778	L		AN	AN_GNG_96			ACH	0.94	ACH
(129577, 84024, 5799)	129577	84024	5799	79521904339411628	720575940630127660	L		AN	GNG_unmatched			GLUT	0.73	GLUT
(129086, 83698, 5798)	129086	83698	5798	79521904339412543	720575940621706605	L		AN	AN_GNG_73			GABA	0.45	unk
(130211, 81431, 5798)	130211	81431	5798	79592066925183493	720575940613656557	L		AN	AN_multi_57			ACH	0.86	ACH
(128585, 82704, 5798)	128585	82704	5798	79451466875756063	720575940628552699	L		AN	AN_AVLP_8			GABA	0.83	GABA
(129818, 82192, 5798)	129818	82192	5798	79521766900479149	720575940630633231	L		AN	GNG_unmatched			ACH	0.86	ACH
(130433, 81741, 5798)	130433	81741	5798	79592135644652642	720575940621463699	L		AN	GNG_unmatched				0	unk
(130758, 82524, 5798)	130758	82524	5798	79592135644635791	720575940612512146	L		AN	AN_multi_114			ACH	0.92	ACH
(124629, 78683, 5798)	124629	78683	5798	79169717021147939	720575940639764083	L		SA	SA_DMT_DMetaN_3	DMT		ACH	0.57	unk
(127692, 80920, 5798)	127692	80920	5798	79380960692617644	720575940630179579	L		SA	SA_DMT_ADMN_11	DMT		ACH	0.85	ACH
(129966, 82986, 5798)	129966	82986	5798	79521835619948245	720575940617662438	L		AN	AN_AVLP_GNG_13			GABA	0.55	unk
(130715, 82623, 5798)	130715	82623	5798	79592204364124086	720575940610960021	L		AN	AN_multi_118			ACH	0.94	ACH
(128944, 78492, 5798)	128944	78492	5798	79521560742027460	720575940614796171	L		SA	SA_DMT_DMetaN_12	DMT			0	unk
(126438, 82845, 5799)	126438	82845	5799	79310729387397056	720575940612341683	L		AN	GNG_unmatched				0	unk
(129427, 82477, 5798)	129427	82477	5798	79521766900478239	720575940626426823	L		AN	AN_AVLP_53			ACH	0.94	ACH
(129778, 82283, 5798)	129778	82283	5798	79521766900480285	720575940630502604	L		AN	AN_AVLP_28			ACH	0.91	ACH
(124732, 78667, 5798)	124732	78667	5798	79169717021137625	720575940615450854	L		SA	SA_DMT_DMetaN_8	DMT			0	unk
(128593, 80562, 5798)	128593	80562	5798	79451329436815473	720575940625033653	L		SA	SA_DMT_ADMN_1	DMT		ACH	0.76	ACH
(127006, 79219, 5798)	127006	79219	5798	79380823253680549	720575940643209582	L		SA	SA_DMT_DMetaN_unmatched	DMT			0	unk
(127598, 80697, 5798)	127598	80697	5798	79380960692636659	720575940604191200	L		SA	SA_DMT_ADMN_7	DMT			0	unk
(129348, 77786, 5798)	129348	77786	5798	79521492022570750	720575940620404044	L		SA	SA_DMT_DMetaN_unmatched	DMT			0	unk
(130209, 82041, 5798)	130209	82041	5798	79592135644647865	720575940622136573	L		AN	AN_AVLP_51			ACH	0.76	ACH
(129436, 80661, 5798)	129436	80661	5798	79521698180992193	720575940606450955	L		AN	AN_GNG_145			ACH	0.65	ACH
(126339, 82712, 5799)	126339	82712	5799	79310729387391621	720575940638928868	L		AN	AN_GNG_26			GABA	0.61	unk
(129823, 78726, 5798)	129823	78726	5798	79521560742043447	720575940621219524	L		SA	SA_DMT_DMetaN_2	DMT			0	unk
(129960, 82221, 5798)	129960	82221	5798	79521766900477003	720575940621288230	L		AN	AN_GNG_165			ACH	0.93	ACH
(129830, 81525, 5798)	129830	81525	5798	79521698180991493	720575940621697193	L		AN	AN_GNG_SAD_4			ACH	0.57	unk
(130684, 81336, 5798)	130684	81336	5798	79592066925182094	720575940639772221	L		AN	AN_multi_98			ACH	0.7	ACH
(127347, 82534, 5798)	127347	82534	5798	79381029412124608	720575940623695252	L		AN	AN_GNG_VES_11			GABA	0.83	GABA
(126143, 79823, 5798)	126143	79823	5798	79310523228979358	720575940626791964	L		AN	GNG_unmatched				0	unk
(127980, 81297, 5798)	127980	81297	5798	79451329436814658	720575940622879758	L		AN	AN_GNG_44			ACH	0.82	ACH
(130703, 83858, 5798)	130703	83858	5798	79592273083593891	720575940623013564	L		SA	SA_VTV_6	VTV		SER	0.98	other
(129798, 82136, 5798)	129798	82136	5798	79521766900478010	720575940623553936	L		AN	AN_AVLP_51			ACH	0.89	ACH
(130394, 84099, 5798)	130394	84099	5798	79592273083594031	720575940623804106	L		SA	SA_VTV_10	VTV			0	unk
(131408, 78249, 5798)	131408	78249	5798	79662229510928990	720575940631803929	L		AN	AN_GNG_104				0	unk
(129443, 83727, 5798)	129443	83727	5798	79521904339409254	720575940623962430	L		AN	AN_GNG_152			SER	0.48	unk
(128064, 78786, 5798)	128064	78786	5798	79451191997862527	720575940624106340	L		SA	SA_DMT_DMetaN_unmatched	DMT			0	unk
(128361, 83874, 5798)	128361	83874	5798	79451535595216952	720575940624511833	L		AN	AN_VES_GNG_8			ACH	0.93	ACH
(126705, 80118, 5798)	126705	80118	5798	79310523228978518	720575940625100169	L		AN	AN_GNG_163			ACH	0.73	ACH
(130330, 83083, 5798)	130330	83083	5798	79592204364126542	720575940625519633	L		AN	AN_GNG_1				0	unk
(127248, 78057, 5798)	127248	78057	5798	79380754534208540	720575940615861405	L		SA	SA_DMT_DMetaN_12	DMT		SER	0.53	unk
(127909, 83739, 5798)	127909	83739	5798	79381166851023141	720575940624309006	L		AN	AN_WED_GNG_1			ACH	0.94	ACH
(124091, 76677, 5798)	124091	76677	5798	79169579582195535	720575940625716552	L		AN	GNG_unmatched			GLUT	0.63	GLUT
(129027, 82292, 5798)	129027	82292	5798	79521766900478101	720575940626655311	L		AN	AN_AVLP_WED_unmatched			ACH	0.69	ACH
(130490, 84071, 5798)	130490	84071	5798	79592273083596226	720575940627588218	L		SA	SA_VTV_2	VTV		ACH	0.88	ACH
(130592, 77996, 5798)	130592	77996	5798	79591860766753155	720575940636703374	L		AN	AN_multi_45			ACH	0.95	ACH
(125133, 79073, 5798)	125133	79073	5798	79240085765329054	720575940627604471	L		AN	AN_IPS_GNG_6				0	unk
(128722, 78040, 5798)	128722	78040	5798	79451123278389003	720575940630127148	L		SA	SA_DMT_DMetaN_unmatched	DMT			0	unk
(128724, 83837, 5798)	128724	83837	5798	79451535595225908	720575940629752190	L		AN	AN_multi_112			ACH	0.93	ACH
(129618, 81785, 5798)	129618	81785	5798	79521766900471946	720575940627844407	L		AN	GNG_unmatched				0	unk
(125398, 77727, 5798)	125398	77727	5798	79240017045852960	720575940644695860	L		SA	SA_DMT_DMetaN_unmatched	DMT			0	unk
(129652, 84095, 5799)	129652	84095	5799	79521904339413971	720575940628212695	L		AN	AN_multi_35			ACH	0.83	ACH
(127121, 78723, 5798)	127121	78723	5798	79380823253671658	720575940620352109	L		SA	SA_DMT_DMetaN_4	DMT			0	unk
(130063, 79027, 5798)	130063	79027	5798	79591929486217334	720575940610366122	L		SA	SA_DMT_DMetaN_unmatched	DMT			0	unk
(126670, 78004, 5798)	126670	78004	5798	79310385790017803	720575940627593978	L		SA	SA_DMT_DMetaN_unmatched	DMT			0	unk
(126605, 80068, 5798)	126605	80068	5798	79310523228973998	720575940623160202	L		AN	AN_GNG_SAD_31			ACH	0.67	ACH
(125606, 78010, 5798)	125606	78010	5798	79240017045857864	720575940618473920	L		SA	SA_DMT_DMetaN_unmatched	DMT			0	unk
(128295, 80724, 5798)	128295	80724	5798	79451329436813057	720575940630042951	L		SA	SA_DMT_ADMN_1	DMT			0	unk
(130768, 76689, 5798)	130768	76689	5798	79591792047276128	720575940622631382	L		AN	AN_LAL_1				0	unk
(130336, 77537, 5798)	130336	77537	5798	79591860766751435	720575940633954927	L		AN	AN_GNG_161				0	unk
(128407, 79623, 5798)	128407	79623	5798	79451260717333444	720575940630798893	L		SA	SA_DMT_DMetaN_5	DMT			0	unk
(129181, 83193, 5798)	129181	83193	5798	79521835619942359	720575940631622681	L		AN	AN_GNG_196			SER	0.91	other
(128622, 83510, 5798)	128622	83510	5798	79451466875765461	720575940634332773	L		AN	AN_GNG_197				0	unk
(127491, 79047, 5798)	127491	79047	5798	79380823253682734	720575940635931994	L		SA	SA_DMT_DMetaN_unmatched	DMT			0	unk
(131706, 78491, 5798)	131706	78491	5798	79662298230412860	720575940626890027	L		AN	AN_multi_unmatched			GLUT	0.64	GLUT
(126643, 80016, 5798)	126643	80016	5798	79310523228978466	720575940637496179	L		AN	AN_GNG_174				0	unk
(129742, 82441, 5798)	129742	82441	5798	79521766900478153	720575940632533203	L		AN	AN_multi_22			ACH	0.94	ACH
(129411, 82412, 5798)	129411	82412	5798	79521766900475919	720575940641703584	L		AN	AN_AVLP_53			ACH	0.95	ACH
(128338, 81285, 5798)	128338	81285	5798	79451329436815947	720575940641781152	L		AN	AN_GNG_178				0	unk
(125134, 78554, 5798)	125134	78554	5798	79240085765331208	720575940642609700	L		SA	SA_DMT_DMetaN_12	DMT			0	unk
(130655, 83597, 5798)	130655	83597	5798	79592273083581316	720575940636709958	L		SA	SA_VTV_6	VTV		SER	0.98	other
(129393, 82581, 5798)	129393	82581	5798	79521835619950109	720575940652663457	L		AN	AN_AVLP_53			ACH	0.91	ACH
(130697, 76293, 5798)	130697	76293	5798	79591723327812160	720575940639137955	L		AN	AN_multi_37			ACH	0.71	ACH
(129056, 81040, 5798)	129056	81040	5798	79521698180992401	720575940615263188	L		AN	GNG_unmatched			ACH	0.79	ACH
(130293, 79412, 5798)	130293	79412	5798	79591929486224016	720575940606224318	L		AN	AN_GNG_80				0	unk
(127933, 77126, 5798)	127933	77126	5798	79451054558902113	720575940610334634	L		SA	SA_DMT_DMetaN_unmatched	DMT			0	unk
(127186, 77815, 5798)	127186	77815	5798	79380754534206296	720575940612012207	L		SA	SA_DMT_DMetaN_unmatched	DMT			0	unk
(126815, 82361, 5798)	126815	82361	5798	79310660667927791	720575940618737954	L		AN	AN_GNG_22			ACH	0.78	ACH
(130016, 77618, 5798)	130016	77618	5798	79591860766748832	720575940621871797	L		AN	AN_GNG_IPS_14				0	unk
(129317, 77020, 5798)	129317	77020	5798	79521423303089972	720575940618027143	L		SA	SA_DMT_DMetaN_unmatched	DMT			0	unk
(130930, 80954, 5798)	130930	80954	5798	79592066925175932	720575940622803494	L		AN	AN_GNG_SAD_unmatched				0	unk
(128235, 83652, 5798)	128235	83652	5798	79451535595219588	720575940630254929	L		AN	GNG_unmatched				0	unk
(127489, 80787, 5798)	127489	80787	5798	79380960692625490	720575940605999049	L		SA	SA_DMT_ADMN_11	DMT			0	unk
(129519, 81791, 5798)	129519	81791	5798	79521766900466019	720575940627404090	L		AN	AN_GNG_SAD_32			ACH	0.94	ACH
(125430, 79174, 5798)	125430	79174	5798	79240085765327864	720575940621084040	L		AN	AN_GNG_172			ACH	0.67	ACH
(130308, 82209, 5798)	130308	82209	5798	79592135644645398	720575940619841886	L		AN	AN_AVLP_51			ACH	0.88	ACH
(129445, 82242, 5798)	129445	82242	5798	79521766900480273	720575940620677302	L		AN	AN_AVLP_53			ACH	0.92	ACH
(125427, 78616, 5798)	125427	78616	5798	79240085765331274	720575940623296333	L		SA	SA_DMT_DMetaN_unmatched	DMT			0	unk
(127641, 80846, 5798)	127641	80846	5798	79380960692625531	720575940637955968	L		SA	SA_DMT_ADMN_3	DMT		ACH	0.82	ACH
(127715, 80750, 5798)	127715	80750	5798	79380960692624432	720575940641791904	L		SA	SA_DMT_ADMN_5	DMT		GLUT	0.57	unk
(127117, 80713, 5798)	127117	80713	5798	79380960692627807	720575940618095173	L		SA	SA_DMT_ADMN_11	DMT			0	unk
(127395, 79614, 5798)	127395	79614	5798	79380891973156733	720575940612683670	L		SA	SA_DMT_DMetaN_unmatched	DMT			0	unk
(127496, 80615, 5798)	127496	80615	5798	79380960692637740	720575940621761293	L		SA	SA_DMT_ADMN_9	DMT			0	unk
(124923, 74881, 5798)	124923	74881	5798	79239810887418136	720575940650261494	L		AN	AN_GNG_130				0	unk
(128190, 83592, 5798)	128190	83592	5798	79451535595225564	720575940629965932	L		AN	AN_GNG_51			GABA	0.74	GABA
(129952, 81978, 5798)	129952	81978	5798	79521766900472049	720575940615438521	L		AN	AN_GNG_165				0	unk
(130384, 77649, 5798)	130384	77649	5798	79591860766744787	720575940628548711	L		AN	AN_SAD_GNG_1			GABA	0.64	GABA
(127822, 83510, 5798)	127822	83510	5798	79381098131583605	720575940627824712	L		AN	AN_GNG_AMMC_1			GABA	0.47	unk
(123830, 78487, 5798)	123830	78487	5798	79169717021133080	720575940644666916	L		AN	AN_GNG_2			ACH	0.8	ACH
(129591, 83936, 5799)	129591	83936	5799	79521904339408370	720575940627538690	L		AN	AN_GNG_153			GABA	0.43	unk
(125172, 79193, 5798)	125172	79193	5798	79240085765334056	720575940619910177	L		AN	AN_GNG_172				0	unk
(129773, 83381, 5798)	129773	83381	5798	79521835619948509	720575940623118029	L		AN	AN_GNG_FLA_2			ACH	0.97	ACH
(126932, 80439, 5798)	126932	80439	5798	79380891973150727	720575940629202962	L		AN	AN_GNG_31				0	unk
(127310, 82203, 5798)	127310	82203	5798	79381029412120694	720575940627348712	L		AN	AN_GNG_35			GABA	0.6	unk
(128883, 81125, 5798)	128883	81125	5798	79451329436819775	720575940613235423	L		AN	AN_GNG_179				0	unk
(130054, 82901, 5798)	130054	82901	5798	79592204364125328	720575940613510002	L		AN	AN_multi_68			ACH	0.9	ACH
(129821, 77425, 5798)	129821	77425	5798	79521423303078351	720575940630763724	L		AN	AN_GNG_IPS_12			GLUT	0.55	unk
(124453, 80101, 5797)	124453	80101	5797	79169785740608735	720575940626339130	L		AN	AN_AVLP_GNG_1			ACH	0.87	ACH
(124128, 79131, 5798)	124128	79131	5798	79169717021145067	720575940642422157	L		AN	AN_multi_8			GLUT	0.71	GLUT
(128633, 83131, 5798)	128633	83131	5798	79451466875761305	720575940611932842	L		AN	AN_multi_19			GABA	0.76	GABA
(126480, 80013, 5798)	126480	80013	5798	79310523228977376	720575940646554659	L		AN	AN_SPS_IPS_2			ACH	0.98	ACH
(129430, 80762, 5798)	129430	80762	5798	79521698180993472	720575940645413940	L		AN	AN_GNG_IPS_10				0	unk
(128641, 82179, 5798)	128641	82179	5798	79451398156291571	720575940624180519	L		AN	AN_AVLP_45			ACH	0.76	ACH
(129512, 82393, 5798)	129512	82393	5798	79521766900478141	720575940627378950	L		AN	AN_AVLP_29			ACH	0.95	ACH
(130530, 82603, 5798)	130530	82603	5798	79592204364127253	720575940620670657	L		AN	AN_multi_116			ACH	0.94	ACH
(126477, 80892, 5798)	126477	80892	5798	79310591948460699	720575940618942721	L		AN	AN_GNG_19				0	unk
(127973, 78333, 5798)	127973	78333	5798	79451123278370932	720575940606375772	L		SA	SA_DMT_DMetaN_unmatched	DMT			0	unk
(127511, 78519, 5798)	127511	78519	5798	79380823253678745	720575940634963824	L		SA	SA_DMT_DMetaN_unmatched	DMT			0	unk
(130287, 76817, 5798)	130287	76817	5798	79591792047269168	720575940606421001	L		AN	AN_IPS_GNG_4				0	unk
(126621, 77960, 5798)	126621	77960	5798	79310385790030073	720575940608613934	L		SA	SA_DMT_DMetaN_unmatched	DMT			0	unk
(130526, 77376, 5798)	130526	77376	5798	79591792047262286	720575940612331618	L		AN	AN_multi_38			GABA	0.65	GABA
(130229, 82117, 5798)	130229	82117	5798	79592135644649255	720575940625883934	L		AN	AN_GNG_SAD_unmatched			SER	0.78	other
(127881, 81050, 5798)	127881	81050	5798	79380960692625638	720575940631635271	L		SA	SA_DMT_ADMN_10	DMT			0	unk
(127628, 80661, 5798)	127628	80661	5798	79380960692627758	720575940611557357	L		SA	SA_DMT_DMetaN_unmatched	DMT			0	unk
(130882, 76808, 5798)	130882	76808	5798	79591792047284009	720575940611853265	L		AN	AN_GNG_VES_9			ACH	0.85	ACH
(130977, 76766, 5798)	130977	76766	5798	79591792047278858	720575940629528380	L		AN	AN_GNG_VES_10			ACH	0.86	ACH
(123270, 76332, 5798)	123270	76332	5798	79099142118511655	720575940611877841	L		AN	AN_multi_2			ACH	0.89	ACH
(127864, 80596, 5798)	127864	80596	5798	79380960692634160	720575940623060924	L		SA	SA_DMT_ADMN_11	DMT			0	unk
(125545, 77954, 5798)	125545	77954	5798	79240017045853118	720575940605223601	L		AN	AN_GNG_177			ACH	0.74	ACH
(130293, 79649, 5798)	130293	79649	5798	79591998205699160	720575940628428443	L		AN	AN_multi_49			ACH	0.87	ACH
(130433, 76687, 5798)	130433	76687	5798	79591792047274674	720575940613292610	L		AN	AN_GNG_IPS_14				0	unk
(127066, 79444, 5798)	127066	79444	5798	79380823253678365	720575940613302431	L		SA	SA_DMT_DMetaN_unmatched	DMT			0	unk
(125028, 80098, 5798)	125028	80098	5798	79240154484796197	720575940613439903	L		AN	AN_GNG_171			ACH	0.88	ACH
(129788, 82356, 5798)	129788	82356	5798	79521766900481536	720575940613882822	L		AN	AN_GNG_165			ACH	0.79	ACH
(130762, 78182, 5798)	130762	78182	5798	79591860766751886	720575940614438685	L		AN	AN_multi_44			ACH	0.79	ACH
(128844, 83975, 5798)	128844	83975	5798	79451535595225960	720575940628598142	L		AN	AN_VES_GNG_8			ACH	0.93	ACH
(125433, 79522, 5798)	125433	79522	5798	79240154484803759	720575940616862550	L		AN	AN_GNG_172				0	unk
(127272, 82676, 5799)	127272	82676	5799	79381098131578952	720575940646473838	L		AN	AN_GNG_VES_4			ACH	0.96	ACH
(126497, 79887, 5798)	126497	79887	5798	79310523228968865	720575940621363469	L		AN	AN_GNG_172				0	unk
(125541, 79612, 5798)	125541	79612	5798	79240154484800665	720575940616709022	L		SA	SA_DMT_DMetaN_unmatched	DMT		ACH	0.56	unk
(130247, 83822, 5798)	130247	83822	5798	79592273083599576	720575940634626144	L		AN	AN_multi_72			GLUT	0.71	GLUT
(127570, 77869, 5798)	127570	77869	5798	79380754534195410	720575940618171073	L		SA	SA_DMT_DMetaN_12	DMT			0	unk
(125285, 79195, 5798)	125285	79195	5798	79240085765326614	720575940618401605	L		AN	AN_IPS_GNG_6			ACH	0.72	ACH
(127810, 80864, 5798)	127810	80864	5798	79380960692624467	720575940628651369	L		SA	SA_DMT_ADMN_5	DMT		ACH	0.96	ACH
(129817, 82856, 5798)	129817	82856	5798	79521835619944486	720575940632754003	L		AN	AN_multi_27			ACH	0.92	ACH
(125829, 79760, 5798)	125829	79760	5798	79240154484802991	720575940619389168	L		AN	AN_GNG_SAD_31				0	unk
(128209, 80592, 5798)	128209	80592	5798	79451329436820716	720575940619389680	L		SA	SA_DMT_ADMN_1	DMT			0	unk
(125122, 76313, 5798)	125122	76313	5798	79239879606911895	720575940620718605	L		AN	AN_GNG_113			ACH	0.86	ACH
(129510, 83042, 5798)	129510	83042	5798	79521835619949460	720575940620742605	L		AN	AN_WED_GNG_2			ACH	0.92	ACH
(130061, 79800, 5798)	130061	79800	5798	79591998205704651	720575940639668688	L		SA	SA_DMT_DMetaN_unmatched	DMT			0	unk
(125710, 77998, 5798)	125710	77998	5798	79240017045863521	720575940621157887	L		SA	SA_DMT_DMetaN_unmatched	DMT			0	unk
(127955, 83649, 5798)	127955	83649	5798	79451535595232521	720575940627488252	L		AN	AN_GNG_SAD_22				0	unk
(124431, 78244, 5798)	124431	78244	5798	79169648301664180	720575940621114974	L		AN	AN_multi_6			GABA	0.51	unk
(127878, 78859, 5798)	127878	78859	5798	79380823253679089	720575940621762567	L		AN	GNG_unmatched				0	unk
(124854, 78530, 5798)	124854	78530	5798	79240085765327427	720575940621776135	L		SA	SA_DMT_DMetaN_unmatched	DMT			0	unk
(127389, 80752, 5798)	127389	80752	5798	79380960692627822	720575940622517784	L		SA	SA_DMT_ADMN_11	DMT		ACH	0.78	ACH
(125086, 79026, 5798)	125086	79026	5798	79240085765325334	720575940622561063	L		AN	GNG_unmatched				0	unk
(127668, 78454, 5798)	127668	78454	5798	79380754534190231	720575940629587011	L		SA	SA_DMT_DMetaN_unmatched	DMT			0	unk
(128758, 82565, 5798)	128758	82565	5798	79451466875759392	720575940623817776	L		AN	AN_AVLP_10			GABA	0.83	GABA
(127504, 80503, 5798)	127504	80503	5798	79380891973153562	720575940610183154	L		SA	SA_DMT_DMetaN_unmatched	DMT			0	unk
(128363, 76434, 5798)	128363	76434	5798	79451054558899372	720575940624372738	L		SA	SA_DMT_DMetaN_unmatched	DMT			0	unk
(125439, 79102, 5798)	125439	79102	5798	79240085765325401	720575940619054433	L		AN	AN_GNG_172				0	unk
(129578, 77809, 5798)	129578	77809	5798	79521492022561728	720575940619643771	L		SA	SA_DMT_DMetaN_unmatched	DMT			0	unk
(130820, 80558, 5798)	130820	80558	5798	79592066925186695	720575940619202901	L		AN	AN_multi_58			ACH	0.87	ACH
(128182, 78757, 5798)	128182	78757	5798	79451191997862516	720575940625864424	L		SA	SA_DMT_DMetaN_unmatched	DMT			0	unk
(128671, 78950, 5798)	128671	78950	5798	79451191997856054	720575940619381108	L		SA	SA_DMT_DMetaN_unmatched	DMT			0	unk
(124678, 78094, 5798)	124678	78094	5798	79169648301673599	720575940629972983	L		AN	AN_GNG_175			ACH	0.71	ACH
(127177, 80328, 5798)	127177	80328	5798	79380891973150487	720575940629633536	L		SA	SA_DMT_ADMN_7	DMT			0	unk
(127721, 81403, 5798)	127721	81403	5798	79380960692620427	720575940634584312	L		AN	AN_GNG_156			ACH	0.95	ACH
(128863, 82473, 5798)	128863	82473	5798	79451398156296614	720575940632015699	L		AN	AN_AVLP_GNG_unmatched			GABA	0.86	GABA
(128764, 82410, 5798)	128764	82410	5798	79451398156295360	720575940629630520	L		AN	AN_AVLP_35			ACH	0.93	ACH
(129230, 81977, 5798)	129230	81977	5798	79521766900487181	720575940616449093	L		AN	AN_multi_24			ACH	0.73	ACH
(128944, 82100, 5798)	128944	82100	5798	79521766900478004	720575940627546750	L		AN	AN_AVLP_45			ACH	0.87	ACH
(128629, 81072, 5798)	128629	81072	5798	79451329436819718	720575940624822003	L		AN	AN_GNG_181			GABA	0.45	unk
(128280, 78505, 5798)	128280	78505	5798	79451191997863644	720575940626702159	L		SA	SA_DMT_DMetaN_unmatched	DMT			0	unk
(126512, 80124, 5798)	126512	80124	5798	79310523228963989	720575940627108967	L		AN	AN_GNG_IPS_19			ACH	0.94	ACH
(128011, 77907, 5798)	128011	77907	5798	79451123278384248	720575940650268150	L		SA	SA_DMT_DMetaN_unmatched	DMT			0	unk
(130598, 80963, 5798)	130598	80963	5798	79592066925175938	720575940606401970	L		AN	GNG_unmatched			SER	0.48	unk
(126891, 81826, 5798)	126891	81826	5798	79310660667934013	720575940620066142	L		AN	AN_GNG_24			ACH	0.59	unk
(125989, 82333, 5799)	125989	82333	5799	79310660667934268	720575940627697664	L		AN	AN_GNG_162			ACH	0.77	ACH
(129173, 82346, 5798)	129173	82346	5798	79521766900480323	720575940627816492	L		SA	SA_DLV	DLV		ACH	0.5	unk
(128070, 77796, 5798)	128070	77796	5798	79451123278378622	720575940606388060	L		SA	SA_DMT_DMetaN_12	DMT			0	unk
(128534, 80380, 5798)	128534	80380	5798	79451260717341075	720575940605305010	L		SA	SA_DMT_DMetaN_unmatched	DMT			0	unk
(128713, 82061, 5798)	128713	82061	5798	79451398156291493	720575940628552054	L		AN	AN_AVLP_34			ACH	0.86	ACH
(127426, 82404, 5798)	127426	82404	5798	79381029412126987	720575940615307154	L		AN	AN_multi_15			GABA	0.85	GABA
(126161, 80940, 5798)	126161	80940	5798	79310591948463497	720575940621013517	L		AN	AN_GNG_203			ACH	0.91	ACH
(125303, 77044, 5798)	125303	77044	5798	79239948326378706	720575940631401698	L		AN	AN_GNG_175				0	unk
(127939, 80329, 5797)	127939	80329	5797	79451260717331474	720575940627383614	L		SA	SA_DMT_DMetaN_unmatched	DMT			0	unk
(129045, 81740, 5798)	129045	81740	5798	79521766900487051	720575940619801793	L		AN	AN_GNG_148			ACH	0.94	ACH
(124975, 77429, 5798)	124975	77429	5798	79239948326362601	720575940617484248	L		AN	AN_GNG_175			ACH	0.83	ACH
(124916, 78767, 5798)	124916	78767	5798	79240085765334986	720575940631689753	L		SA	SA_DMT_DMetaN_8	DMT			0	unk
(124650, 78603, 5798)	124650	78603	5798	79169717021145809	720575940605692704	L		AN	AN_GNG_175				0	unk
(128917, 75664, 5798)	128917	75664	5798	79450985839433374	720575940627881728	L		AN	AN_IPS_GNG_2			ACH	0.63	ACH
(130557, 84098, 5798)	130557	84098	5798	79592273083590664	720575940633366498	L		SA	SA_VTV_2	VTV		ACH	0.87	ACH
(127473, 77980, 5798)	127473	77980	5798	79380754534199566	720575940628557519	L		SA	SA_DMT_DMetaN_unmatched	DMT			0	unk
(127375, 83256, 5799)	127375	83256	5799	79381098131581445	720575940613706546	L		AN	AN_AVLP_GNG_5			ACH	0.44	unk
(127489, 80666, 5798)	127489	80666	5798	79380960692623275	720575940617867589	L		SA	SA_DMT_ADMN_7	DMT			0	unk
(127016, 78732, 5797)	127016	78732	5797	79380823253672812	720575940617429208	L		SA	SA_DMT_DMetaN_unmatched	DMT			0	unk
(127305, 80370, 5798)	127305	80370	5798	79380891973155860	720575940618671854	L		SA	SA_DMT_DMetaN_unmatched	DMT			0	unk
(130740, 79434, 5798)	130740	79434	5798	79591929486203345	720575940620373469	L		AN	AN_multi_46			ACH	0.81	ACH
(126285, 82624, 5799)	126285	82624	5799	79310729387393675	720575940613266026	L		AN	AN_GNG_169			ACH	0.93	ACH
(129462, 83126, 5798)	129462	83126	5798	79521835619951821	720575940606346332	L		AN	AN_GNG_120			GLUT	0.62	GLUT
(130504, 74896, 5798)	130504	74896	5798	79591654608321678	720575940619533483	L		AN	GNG_unmatched			GLUT	0.59	unk
(130488, 83685, 5798)	130488	83685	5798	79592273083605019	720575940627493638	L		AN	AN_GNG_SAD_30			ACH	0.96	ACH
(130267, 83041, 5798)	130267	83041	5798	79592204364127649	720575940611778713	L		AN	AN_GNG_117			ACH	0.72	ACH
(131683, 79175, 5798)	131683	79175	5798	79662298230408089	720575940623302988	L		AN	AN_multi_81			ACH	0.83	ACH
(129124, 83035, 5798)	129124	83035	5798	79521835619945804	720575940611904296	L		AN	AN_multi_103			GABA	0.76	GABA
(127432, 83137, 5799)	127432	83137	5799	79381098131577125	720575940612416766	L		AN	AN_GNG_200			GABA	0.6	unk
(125551, 77296, 5798)	125551	77296	5798	79239948326376307	720575940624057525	L		AN	AN_GNG_IPS_1			ACH	0.47	unk
(129500, 82221, 5798)	129500	82221	5798	79521766900477005	720575940635905893	L		AN	AN_AVLP_53			ACH	0.89	ACH
(128191, 83141, 5798)	128191	83141	5798	79451466875757648	720575940611603502	L		AN	AN_AVLP_36			ACH	0.91	ACH
(128993, 82386, 5798)	128993	82386	5798	79521766900479278	720575940613796806	L		SA	SA_DLV	DLV		ACH	0.51	unk
(129349, 81896, 5798)	129349	81896	5798	79521766900480088	720575940628851984	L		AN	GNG_unmatched			ACH	0.91	ACH
(125559, 79692, 5798)	125559	79692	5798	79240154484797185	720575940623060883	L		AN	AN_GNG_9			ACH	0.88	ACH
(130990, 80915, 5798)	130990	80915	5798	79592066925169760	720575940625101389	L		AN	AN_GNG_SAD_unmatched				0	unk
(124681, 77349, 5798)	124681	77349	5798	79169579582195852	720575940622072299	L		AN	AN_GNG_175			ACH	0.85	ACH
(125466, 77782, 5798)	125466	77782	5798	79240017045854203	720575940618019207	L		AN	AN_GNG_IPS_unmatched			ACH	0.83	ACH
(128495, 82490, 5798)	128495	82490	5798	79451398156299074	720575940610514073	L		AN	AN_AVLP_GNG_21			ACH	0.7	ACH
(129517, 83198, 5798)	129517	83198	5798	79521835619942383	720575940618459485	L		AN	AN_GNG_69			GABA	0.52	unk
(130572, 77762, 5798)	130572	77762	5798	79591860766751569	720575940628515115	L		AN	AN_GNG_78			ACH	0.58	unk
(129384, 83563, 5798)	129384	83563	5798	79521835619949864	720575940620096926	L		AN	AN_GNG_67			GABA	0.64	GABA
(130886, 76633, 5798)	130886	76633	5798	79591792047270540	720575940633183559	L		AN	AN_GNG_VES_9			ACH	0.87	ACH
(129728, 83408, 5798)	129728	83408	5798	79521835619946080	720575940634725345	L		AN	AN_AVLP_GNG_7			GABA	0.67	GABA
(130926, 83636, 5798)	130926	83636	5798	79592273083592661	720575940629416266	L		AN	AN_multi_121			ACH	0.74	ACH
(130412, 81964, 5798)	130412	81964	5798	79592135644645256	720575940624910128	L		AN	AN_multi_61			ACH	0.88	ACH
(129402, 84049, 5798)	129402	84049	5798	79521904339401452	720575940621749697	L		AN	AN_multi_31			GLUT	0.86	GLUT
(129134, 83425, 5798)	129134	83425	5798	79521835619948558	720575940640413043	L		AN	AN_GNG_66			GLUT	0.36	unk
(127125, 82872, 5799)	127125	82872	5799	79381098131571382	720575940611123093	L		AN	AN_GNG_SAD_33			GABA	0.66	GABA
(128096, 80907, 5798)	128096	80907	5798	79451329436815719	720575940620357597	L		SA	SA_DMT_ADMN_8	DMT			0	unk
(128438, 81889, 5798)	128438	81889	5798	79451398156296287	720575940620811656	L		AN	AN_GNG_46			GLUT	0.52	unk
(130679, 83007, 5798)	130679	83007	5798	79592204364119888	720575940643683744	L		AN	AN_AVLP_PVLP_4			ACH	0.86	ACH
(130372, 77064, 5798)	130372	77064	5798	79591792047276380	720575940633884512	L		AN	AN_multi_40			GABA	0.8	GABA
(128298, 82380, 5798)	128298	82380	5798	79451398156292873	720575940609651758	L		AN	AN_AVLP_42			ACH	0.74	ACH
(130660, 73267, 5464)	130660	73267	5464	79591517102485327	720575940620631974	L		AN	AN_GNG_76			ACH	0.75	ACH
(129546, 81753, 5798)	129546	81753	5798	79521766900473126	720575940628599803	L		AN	AN_GNG_184				0	unk
(128538, 83332, 5798)	128538	83332	5798	79451466875757710	720575940629901047	L		AN	AN_AVLP_9			GABA	0.87	GABA
(129622, 81939, 5798)	129622	81939	5798	79521766900477931	720575940619373703	L		AN	AN_AVLP_14			ACH	0.9	ACH
(129002, 83835, 5798)	129002	83835	5798	79521904339381944	720575940610784370	L		AN	AN_GNG_198			GABA	0.63	GABA
(129101, 82243, 5798)	129101	82243	5798	79521766900480266	720575940639811024	L		AN	AN_AVLP_17			ACH	0.94	ACH
(128460, 82598, 5798)	128460	82598	5798	79451466875759342	720575940621057285	L		AN	AN_AVLP_31			ACH	0.93	ACH
(130349, 83841, 5798)	130349	83841	5798	79592273083598481	720575940629185084	L		AN	AN_GNG_167			GLUT	0.81	GLUT
(130763, 76904, 5798)	130763	76904	5798	79591792047276266	720575940621765813	L		AN	AN_GNG_60			GLUT	0.79	GLUT
(130444, 83014, 5798)	130444	83014	5798	79592204364126534	720575940622401267	L		AN	AN_GNG_191			ACH	0.84	ACH
(125894, 79736, 5798)	125894	79736	5798	79310523228971381	720575940629473067	L		AN	AN_GNG_172				0	unk
(125597, 79536, 5798)	125597	79536	5798	79240154484799435	720575940623777061	L		AN	AN_GNG_142			ACH	0.97	ACH
(129638, 82870, 5798)	129638	82870	5798	79521835619945724	720575940603814060	L		AN	AN_AVLP_GNG_23			GABA	0.63	GABA
(130498, 82804, 5798)	130498	82804	5798	79592204364128618	720575940627403719	L		AN	AN_GNG_190			ACH	0.82	ACH
(128391, 80852, 5798)	128391	80852	5798	79451329436813142	720575940619003969	L		SA	SA_DMT_ADMN_2	DMT		ACH	0.77	ACH
(126955, 82966, 5799)	126955	82966	5799	79381098131580201	720575940635029146	L		AN	AN_GNG_VES_7			GABA	0.76	GABA
(127439, 82135, 5798)	127439	82135	5798	79381029412124416	720575940640396173	L		AN	AN_GNG_37			ACH	0.6	unk
(124965, 78896, 5798)	124965	78896	5798	79240085765330164	720575940625429647	L		AN	AN_IPS_GNG_6			ACH	0.97	ACH
(128096, 83092, 5799)	128096	83092	5799	79451466875757577	720575940625486357	L		AN	AN_AVLP_SAD_1			ACH	0.85	ACH
(126866, 82683, 5799)	126866	82683	5799	79310729387394867	720575940612887080	L		AN	AN_VES_GNG_1			GABA	0.85	GABA
(129540, 83493, 5798)	129540	83493	5798	79521835619948645	720575940614678751	L		AN	AN_GNG_197			GLUT	0.5	unk
(128175, 82734, 5799)	128175	82734	5799	79451466875756075	720575940622102182	L		AN	AN_AVLP_GNG_21			ACH	0.81	ACH
(130476, 84200, 5798)	130476	84200	5798	79592273083598767	720575940625526805	L		SA	SA_VTV_2	VTV		ACH	0.86	ACH
(129919, 82173, 5798)	129919	82173	5798	79521766900480241	720575940612608790	L		AN	AN_AVLP_51			ACH	0.85	ACH
(128998, 83202, 5798)	128998	83202	5798	79521835619944690	720575940640515699	L		AN	AN_GNG_123				0	unk
(129338, 83764, 5798)	129338	83764	5798	79521904339402360	720575940637106295	L		AN	AN_GNG_154				0	unk
(130336, 83018, 5798)	130336	83018	5798	79592204364118833	720575940610906773	L		AN	AN_GNG_119			GLUT	0.54	unk
(127194, 82930, 5799)	127194	82930	5799	79381098131584303	720575940608729795	L		AN	AN_GNG_VES_7			GABA	0.73	GABA
(129103, 82911, 5798)	129103	82911	5798	79521835619943305	720575940627560386	L		AN	AN_AVLP_GNG_23			GABA	0.63	GABA
(130853, 81008, 5798)	130853	81008	5798	79592066925187331	720575940612861077	L		AN	AN_IPS_GNG_7			GABA	0.64	GABA
(129179, 83626, 5798)	129179	83626	5798	79521904339408183	720575940628962891	L		AN	AN_GNG_69			SER	0.37	unk
(130022, 76921, 5798)	130022	76921	5798	79591792047280236	720575940629029647	L		SA	SA_DMT_DMetaN_unmatched	DMT			0	unk
(127859, 82958, 5799)	127859	82958	5799	79381098131575878	720575940617050196	L		AN	AN_GNG_188			GABA	0.65	GABA
(127850, 83020, 5799)	127850	83020	5799	79381098131605638	720575940630126161	L		AN	AN_GNG_189			GABA	0.62	GABA
(128286, 83198, 5798)	128286	83198	5798	79451466875767780	720575940623400629	L		AN	AN_GNG_AMMC_3			GABA	0.67	GABA
(128161, 81369, 5798)	128161	81369	5798	79451329436818639	720575940627313180	L		AN	AN_VES_GNG_3			ACH	0.97	ACH
(128407, 82362, 5798)	128407	82362	5798	79451398156297772	720575940632786586	L		AN	AN_FLA_VES_1				0	unk
(126898, 82842, 5799)	126898	82842	5799	79381098131579014	720575940632834911	L		AN	AN_GNG_41			GABA	0.52	unk
(129555, 83285, 5798)	129555	83285	5798	79521835619943520	720575940633387768	L		AN	AN_GNG_197			GABA	0.45	unk
(123790, 80044, 5798)	123790	80044	5798	79099416996422892	720575940614997555	L		AN	MsAHN				0	unk
(130352, 83676, 5798)	130352	83676	5798	79592273083593799	720575940637396851	L		AN	AN_GNG_168			GLUT	0.75	GLUT
(127999, 82453, 5798)	127999	82453	5798	79451398156295324	720575940611255475	L		AN	AN_AVLP_34			ACH	0.85	ACH
(130436, 83955, 5798)	130436	83955	5798	79592273083597416	720575940637507645	L		SA	SA_VTV_5	VTV		ACH	0.75	ACH
(128656, 82295, 5798)	128656	82295	5798	79451398156294055	720575940645704996	L		AN	AN_AVLP_6			ACH	0.92	ACH
(129351, 82463, 5798)	129351	82463	5798	79521766900463193	720575940623234567	L		AN	AN_AVLP_43			ACH	0.95	ACH
(127993, 82971, 5799)	127993	82971	5799	79451466875758656	720575940635668622	L		AN	AN_AVLP_32			ACH	0.91	ACH
(123772, 79659, 5798)	123772	79659	5798	79099416996422744	720575940635591776	L		AN	AN_multi_4			ACH	0.97	ACH
(126483, 82767, 5799)	126483	82767	5799	79310729387400955	720575940641824200	L		AN	AN_GNG_169			ACH	0.73	ACH
(129772, 82087, 5798)	129772	82087	5798	79521766900480197	720575940613530093	L		AN	AN_GNG_165			ACH	0.89	ACH
(129588, 81726, 5798)	129588	81726	5798	79521766900480001	720575940644591668	L		AN	AN_GNG_184				0	unk
(130698, 80876, 5798)	130698	80876	5798	79592066925174728	720575940605707198	L		AN	AN_AVLP_1			ACH	0.86	ACH
(129195, 80702, 5798)	129195	80702	5798	79521698180993454	720575940628337511	L		AN	AN_GNG_IPS_8			GLUT	0.55	unk
(130097, 80024, 5798)	130097	80024	5798	79591998205709779	720575940627200004	L		AN	AN_GNG_83			ACH	0.93	ACH
(126719, 79486, 5798)	126719	79486	5798	79310454509470038	720575940617816661	L		SA	SA_DMT_DMetaN_unmatched	DMT			0	unk
(127796, 76344, 5798)	127796	76344	5798	79380617095262953	720575940631542753	L		SA	SA_DMT_DMetaN_unmatched	DMT			0	unk
(129125, 80417, 5798)	129125	80417	5798	79521629461492578	720575940628494587	L		SA	SA_DMT_ADMN_10	DMT			0	unk
(129795, 78436, 5798)	129795	78436	5798	79521492022563197	720575940615401945	L		SA	SA_DMT_DMetaN_unmatched	DMT			0	unk
(128451, 81064, 5798)	128451	81064	5798	79451329436821092	720575940604926082	L		SA	SA_DMT_DMetaN_10	DMT			0	unk
(125373, 79544, 5798)	125373	79544	5798	79240154484801553	720575940637149006	L		AN	AN_GNG_142			ACH	0.99	ACH
(128747, 81376, 5798)	128747	81376	5798	79451329436816023	720575940633142831	L		AN	AN_GNG_178			GABA	0.48	unk
(125108, 78898, 5798)	125108	78898	5798	79240085765328936	720575940630384927	L		SA	SA_DMT_DMetaN_12	DMT		ACH	0.45	unk
(124563, 79625, 5798)	124563	79625	5798	79169785740612640	720575940621481450	L		AN	GNG_unmatched				0	unk
(127924, 80997, 5798)	127924	80997	5798	79451329436812077	720575940622328328	L		SA	SA_DMT_ADMN_8	DMT			0	unk
(124559, 77933, 5798)	124559	77933	5798	79169648301667263	720575940616813947	L		AN	AN_GNG_175			SER	0.49	unk
(123810, 76324, 5798)	123810	76324	5798	79099142118519269	720575940622109769	L		AN	AN_GNG_132			GLUT	0.5	unk
(126177, 79930, 5798)	126177	79930	5798	79310523228973943	720575940612066223	L		AN	AN_SPS_IPS_2				0	unk
(129658, 77670, 5798)	129658	77670	5798	79521492022561571	720575940630914733	L		SA	SA_DMT_DMetaN_unmatched	DMT			0	unk
(126527, 79955, 5798)	126527	79955	5798	79310523228972746	720575940640141965	L		SA	SA_DMT_DMetaN_unmatched	DMT			0	unk
(127244, 79337, 5798)	127244	79337	5798	79380823253677041	720575940624604547	L		SA	SA_DMT_DMetaN_unmatched	DMT			0	unk
(127005, 76079, 5798)	127005	76079	5798	79380617095266370	720575940609157074	L		SA	SA_DMT_DMetaN_unmatched	DMT			0	unk
(127180, 80492, 5798)	127180	80492	5798	79380891973136114	720575940605244704	L		SA	SA_DMT_ADMN_11	DMT			0	unk
(126799, 80474, 5798)	126799	80474	5798	79310523228981116	720575940620807437	L		AN	AN_GNG_IPS_16			ACH	0.75	ACH
(124064, 77462, 5798)	124064	77462	5798	79169648301659813	720575940632781722	L		AN	GNG_unmatched			ACH	0.57	unk
(130361, 76902, 5798)	130361	76902	5798	79591792047270696	720575940635901274	L		SA	SA_DMT_DMetaN_unmatched	DMT			0	unk
(131717, 78159, 5798)	131717	78159	5798	79662229510931750	720575940629292842	L		AN	AN_GNG_204				0	unk
(131419, 79221, 5798)	131419	79221	5798	79662298230405272	720575940612294311	L		AN	AN_GNG_90				0	unk
(126559, 82712, 5799)	126559	82712	5799	79310729387392646	720575940630137425	L		AN	AN_GNG_27				0	unk
(126330, 82548, 5799)	126330	82548	5799	79310660667926712	720575940623210445	L		AN	AN_GNG_21			ACH	0.96	ACH
(127304, 83418, 5799)	127304	83418	5799	79381098131580419	720575940624871710	L		AN	AN_AVLP_4			ACH	0.81	ACH
(129066, 82529, 5798)	129066	82529	5798	79521766900465428	720575940623801034	L		SA	SA_DLV	DLV		ACH	0.51	unk
(129306, 84076, 5798)	129306	84076	5798	79521904339408428	720575940614418794	L		AN	AN_GNG_70			SER	0.81	other
(126824, 77490, 5798)	126824	77490	5798	79310385790033120	720575940615515537	L		SA	SA_DMT_DMetaN_unmatched	DMT			0	unk
(126662, 77858, 5798)	126662	77858	5798	79310385790033505	720575940605057922	L		SA	SA_DMT_DMetaN_unmatched	DMT			0	unk
(128338, 77364, 5798)	128338	77364	5798	79451054558903265	720575940627585730	L		SA	SA_DMT_DMetaN_12	DMT		ACH	0.69	ACH
(126943, 79334, 5798)	126943	79334	5798	79380823253680585	720575940618705902	L		SA	SA_DMT_DMetaN_11	DMT			0	unk
(128335, 85571, 5382)	128335	85571	5382	79451604247770438	720575940627022824	L		AN	AN_AVLP_52			GABA	0.8	GABA
(128779, 85700, 5382)	128779	85700	5382	79451672967240824	720575940613497395	L		AN	AN_GNG_SAD_3			GABA	0.59	unk
(128288, 85654, 5382)	128288	85654	5382	79451672967232660	720575940635047068	L		AN	AN_AVLP_GNG_22			ACH	0.73	ACH
(128944, 72999, 5798)	128944	72999	5798	79521148424951732	720575940623700661	L		AN	AN_GNG_54			ACH	0.73	ACH
(130368, 83233, 5798)	130368	83233	5798	79592204364122259	720575940640934363	L		AN	AN_AVLP_GNG_8			ACH	0.89	ACH
(129134, 73766, 5793)	129134	73766	5793	79521217144522842	720575940612137895	L		AN	GNG_unmatched				0	unk
(126634, 77910, 5798)	126634	77910	5798	79310385790026819	720575940612824170	L		SA	SA_DMT_DMetaN_unmatched	DMT			0	unk
(128019, 78612, 5798)	128019	78612	5798	79451191997866244	720575940632676833	L		SA	SA_DMT_DMetaN_unmatched	DMT			0	unk
(126719, 78908, 5798)	126719	78908	5798	79310454509501455	720575940615772706	L		SA	SA_DMT_DMetaN_12	DMT			0	unk
(126936, 78823, 5798)	126936	78823	5798	79380823253679090	720575940621568490	L		SA	SA_DMT_DMetaN_unmatched	DMT			0	unk
(126651, 82751, 5799)	126651	82751	5799	79310729387400943	720575940655014049	L		AN	AN_GNG_30			ACH	0.93	ACH
(124209, 84931, 5411)	124209	84931	5411	79170129271093354	720575940631922489	L		AN	AN_GNG_162			ACH	0.77	ACH
(124808, 84272, 5418)	124808	84272	5418	79170060551631165	720575940633302995	L		AN	AN_GNG_162			ACH	0.87	ACH
(124279, 85519, 5368)	124279	85519	5368	79170129271047139	720575940619114918	L		AN	AN_GNG_5				0	unk
(124262, 85382, 5368)	124262	85382	5368	79170129271038440	720575940623564435	L		AN	AN_GNG_131			ACH	0.62	ACH
(126687, 82680, 5799)	126687	82680	5799	79310729387397022	720575940622714004	L		AN	AN_GNG_133			GABA	0.69	GABA
(127233, 77868, 5798)	127233	77868	5798	79380754534211688	720575940619193264	L		SA	SA_DMT_DMetaN_unmatched	DMT			0	unk
(127994, 78720, 5798)	127994	78720	5798	79451191997858686	720575940619617919	L		SA	SA_DMT_DMetaN_unmatched	DMT			0	unk
(129726, 81445, 5798)	129726	81445	5798	79521698180994960	720575940620492246	L		AN	AN_GNG_186			ACH	0.81	ACH
(130550, 84231, 5798)	130550	84231	5798	79592273083594105	720575940623696362	L		AN	AN_GNG_PRW_1			GABA	0.74	GABA
(129860, 84135, 5799)	129860	84135	5799	79521904339408484	720575940626035556	L		doubleseed				ACH	0.73	ACH
(131228, 79351, 5798)	131228	79351	5798	79662298230401360	720575940632647725	L		AN	AN_FLA_SMP_1				0	unk
(131167, 76959, 5798)	131167	76959	5798	79662160791458917	720575940610935062	L		AN	GNG_unmatched			GLUT	0.81	GLUT
(126475, 82621, 5799)	126475	82621	5799	79310729387399997	720575940626545410	L		AN	AN_GNG_IPS_6			ACH	0.74	ACH
(129136, 73591, 5793)	129136	73591	5793	79521217144521683	720575940628335611	L		AN	GNG_unmatched				0	unk
(124704, 79434, 5798)	124704	79434	5798	79169717021133724	720575940631769058	L		AN	AN_GNG_3			ACH	0.79	ACH
(130968, 79307, 5798)	130968	79307	5798	79591929486220085	720575940628505039	L		AN	AN_VES_GNG_4			GLUT	0.83	GLUT
(127194, 79280, 5798)	127194	79280	5798	79380823253678216	720575940632807263	L		SA	SA_DMT_DMetaN_unmatched	DMT			0	unk
(128784, 81195, 5798)	128784	81195	5798	79451329436812179	720575940620095356	L		AN	AN_GNG_179			ACH	0.92	ACH
(129512, 82547, 5798)	129512	82547	5798	79521766900479536	720575940643142560	L		AN	AN_AVLP_16			ACH	0.93	ACH
(129595, 80151, 5798)	129595	80151	5798	79521629461522926	720575940633705560	L		SA	SA_DMT_DMetaN_unmatched	DMT			0	unk
(128594, 83714, 5798)	128594	83714	5798	79451535595224673	720575940644376355	L		AN	AN_GNG_WED_2			ACH	0.86	ACH
(129832, 78022, 5798)	129832	78022	5798	79521492022558238	720575940637470627	L		SA	SA_DMT_DMetaN_unmatched	DMT			0	unk
(126204, 74143, 5798)	126204	74143	5798	79310110912035591	720575940639152117	L		AN	GNG_unmatched				0	unk
(129927, 79990, 5798)	129927	79990	5798	79521629461502331	720575940638909429	L		SA	SA_DMT_DMetaN_unmatched	DMT			0	unk
(127458, 78727, 5798)	127458	78727	5798	79380823253685901	720575940603776702	L		SA	SA_DMT_DMetaN_unmatched	DMT			0	unk
(131667, 76399, 5798)	131667	76399	5798	79662092071979162	720575940614736699	L		AN	GNG_unmatched				0	unk
(130781, 81843, 5798)	130781	81843	5798	79592135644656335	720575940611937967	L		AN	GNG_unmatched				0	unk
(129965, 77752, 5798)	129965	77752	5798	79521492022559328	720575940612755050	L		SA	SA_DMT_DMetaN_unmatched	DMT			0	unk
(129796, 76555, 5798)	129796	76555	5798	79521423303087263	720575940637005390	L		SA	SA_DMT_DMetaN_unmatched	DMT			0	unk
(129686, 75695, 5798)	129686	75695	5798	79521354583609672	720575940626393104	L		SA	SA_DMT_DMetaN_unmatched	DMT			0	unk
(129466, 79410, 5798)	129466	79410	5798	79521560742040030	720575940611510765	L		SA	SA_DMT_DMetaN_unmatched	DMT			0	unk
(128848, 74914, 5798)	128848	74914	5798	79450917119963600	720575940618092965	L		AN	AN_GNG_124				0	unk
(127357, 79965, 5798)	127357	79965	5798	79380891973160919	720575940625431122	L		SA	SA_DMT_DMetaN_unmatched	DMT			0	unk
(125850, 76878, 5798)	125850	76878	5798	79239948326376050	720575940613684274	L		SA	SA_DMT_DMetaN_unmatched	DMT			0	unk
(127486, 79992, 5798)	127486	79992	5798	79380891973152965	720575940626426654	L		SA	SA_DMT_DMetaN_unmatched	DMT			0	unk
(127209, 77993, 5798)	127209	77993	5798	79380754534207418	720575940614721110	L		SA	SA_DMT_DMetaN_unmatched	DMT			0	unk
(128122, 77329, 5798)	128122	77329	5798	79451054558908067	720575940630839213	L		SA	SA_DMT_DMetaN_unmatched	DMT			0	unk
(128118, 78212, 5798)	128118	78212	5798	79451123278379937	720575940603605024	L		SA	SA_DMT_DMetaN_unmatched	DMT			0	unk
(126970, 77358, 5798)	126970	77358	5798	79380685814724595	720575940613137375	L		SA	SA_DMT_DMetaN_unmatched	DMT			0	unk
(127320, 76688, 5798)	127320	76688	5798	79380685814730289	720575940625771780	L		SA	SA_DMT_DMetaN_unmatched	DMT			0	unk
(125554, 78262, 5798)	125554	78262	5798	79240017045850839	720575940627588602	L		SA	SA_DMT_DMetaN_12	DMT			0	unk
(129497, 80271, 5798)	129497	80271	5798	79521629461522963	720575940619904380	L		SA	SA_DMT_DMetaN_unmatched	DMT			0	unk
(128973, 80391, 5798)	128973	80391	5798	79521629461509821	720575940639166197	L		SA	SA_DMT_DMetaN_unmatched	DMT			0	unk
(128372, 78271, 5798)	128372	78271	5798	79451123278384457	720575940625175059	L		SA	SA_DMT_DMetaN_unmatched	DMT		ACH	0.74	ACH
(130138, 79149, 5798)	130138	79149	5798	79591929486221322	720575940625653391	L		SA	SA_DMT_DMetaN_unmatched	DMT			0	unk
(127479, 79241, 5798)	127479	79241	5798	79380823253678212	720575940619543120	L		SA	SA_DMT_DMetaN_unmatched	DMT			0	unk
(127933, 77837, 5798)	127933	77837	5798	79451123278385352	720575940644648244	L		SA	SA_DMT_DMetaN_unmatched	DMT			0	unk
(124880, 78126, 5798)	124880	78126	5798	79240017045865717	720575940616925819	L		SA	SA_DMT_DMetaN_unmatched	DMT			0	unk
(125588, 78373, 5798)	125588	78373	5798	79240017045849808	720575940633807215	L		SA	SA_DMT_DMetaN_12	DMT			0	unk
(126541, 78344, 5798)	126541	78344	5798	79310385790027048	720575940624049338	L		SA	SA_DMT_DMetaN_unmatched	DMT			0	unk
(125133, 79134, 5798)	125133	79134	5798	79240085765332868	720575940626668443	L		SA	SA_DMT_DMetaN_unmatched	DMT			0	unk
(128724, 77657, 5798)	128724	77657	5798	79451123278384069	720575940627149415	L		SA	SA_DMT_DMetaN_unmatched	DMT			0	unk
(125134, 78214, 5798)	125134	78214	5798	79240017045857983	720575940618424235	L		SA	SA_DMT_DMetaN_unmatched	DMT		ACH	0.56	unk
(124965, 78238, 5798)	124965	78238	5798	79240017045860292	720575940614413685	L		SA	SA_DMT_DMetaN_12	DMT			0	unk
(126846, 79423, 5798)	126846	79423	5798	79310454509480108	720575940602953388	L		SA	SA_DMT_DMetaN_unmatched	DMT			0	unk
(128563, 78108, 5798)	128563	78108	5798	79451123278384376	720575940610376658	L		SA	SA_DMT_DMetaN_unmatched	DMT			0	unk
(127244, 77177, 5798)	127244	77177	5798	79380685814727472	720575940621445779	L		SA	SA_DMT_DMetaN_unmatched	DMT			0	unk
(127712, 78974, 5798)	127712	78974	5798	79380823253682653	720575940621494561	L		SA	SA_DMT_DMetaN_unmatched	DMT			0	unk
(127912, 78129, 5798)	127912	78129	5798	79380754534196628	720575940630846125	L		SA	SA_DMT_DMetaN_unmatched	DMT			0	unk
(131643, 76602, 5798)	131643	76602	5798	79662160791462005	720575940628209801	L		AN	AN_multi_124				0	unk
(123926, 79985, 5620)	123926	79985	5620	79169785673958024	720575940627368079	L		AN	AN_multi_128			ACH	0.81	ACH
(130527, 83024, 5798)	130527	83024	5798	79592204364127635	720575940619679471	L		AN	AN_GNG_191			ACH	0.89	ACH
(132283, 79459, 5798)	132283	79459	5798	79732666974565558	720575940623606857	R		AN	AN_IPS_GNG_7			GABA	0.66	GABA
(132669, 82531, 5798)	132669	82531	5798	79732873133025060	720575940614595643	R		AN	AN_GNG_SAD_20			SER	0.78	other
(134550, 84286, 5798)	134550	84286	5798	79873748060330284	720575940603801056	R		AN	AN_GNG_AMMC_3			GABA	0.74	GABA
(132825, 83333, 5798)	132825	83333	5798	79732941852492901	720575940638985050	R		AN	AN_GNG_97			ACH	0.79	ACH
(137715, 81971, 5798)	137715	81971	5798	80084716853901611	720575940611772914	R		AN	AN_IPS_LAL_1			ACH	0.9	ACH
(136452, 81181, 5798)	136452	81181	5798	80014279390237703	720575940627404154	R		SA	SA_DMT_ADMN_2	DMT		ACH	0.74	ACH
(134973, 82910, 5798)	134973	82910	5798	79873679340847056	720575940626623387	R		AN	GNG_unmatched			ACH	0.78	ACH
(132760, 82036, 5798)	132760	82036	5798	79732873133021255	720575940626252163	R		AN	AN_GNG_SAD_18				0	unk
(132048, 77601, 5798)	132048	77601	5798	79732598255098624	720575940628991051	R		AN	AN_FLA_GNG_1			GLUT	0.46	unk
(132259, 77684, 5798)	132259	77684	5798	79732598255106718	720575940626750723	R		AN	AN_FLA_PRW_2				0	unk
(132249, 76708, 5798)	132249	76708	5798	79732529535640001	720575940620718472	R		AN	AN_multi_75			GLUT	0.4	unk
(134646, 77704, 5798)	134646	77704	5798	79873335743467926	720575940637374323	R		AN	GNG_unmatched			GLUT	0.75	GLUT
(132910, 78945, 5798)	132910	78945	5798	79732666974578479	720575940638396998	R		AN	AN_FLA_SMP_2			SER	0.6	unk
(135225, 80236, 5798)	135225	80236	5798	79943841926582373	720575940623933626	R		SA	SA_DMT_DMetaN_10	DMT		GLUT	0.63	GLUT
(133801, 80148, 5798)	133801	80148	5798	79803104438244447	720575940611061038	R		AN	AN_VES_WED_3			ACH	0.93	ACH
(135011, 83256, 5798)	135011	83256	5798	79873679340843159	720575940620928647	R		AN	AN_AVLP_SAD_1			ACH	0.87	ACH
(134579, 82995, 5798)	134579	82995	5798	79873679340851299	720575940617291421	R		AN	AN_GNG_166			ACH	0.71	ACH
(135343, 83366, 5798)	135343	83366	5798	79944048085019962	720575940618855883	R		AN	AN_AVLP_36			ACH	0.88	ACH
(135209, 83062, 5798)	135209	83062	5798	79944048085022402	720575940625140755	R		AN	AN_AVLP_51			ACH	0.62	ACH
(135351, 83168, 5798)	135351	83168	5798	79944048085025282	720575940651808758	R		AN	AN_AVLP_29			ACH	0.93	ACH
(134311, 81922, 5798)	134311	81922	5798	79873610621382129	720575940626626949	R		AN	GNG_unmatched			SER	0.7	other
(134254, 81917, 5798)	134254	81917	5798	79873610621379566	720575940634814832	R		AN	AN_GNG_187			ACH	0.71	ACH
(139390, 79300, 5798)	139390	79300	5798	80225248183818423	720575940607434564	R		AN	AN_GNG_IPS_20			ACH	0.66	ACH
(133364, 83816, 5798)	133364	83816	5798	79803379316145609	720575940619206772	R		AN	AN_GNG_118			ACH	0.78	ACH
(135655, 84008, 5798)	135655	84008	5798	79944116804501498	720575940639843035	R		AN	AN_multi_16			ACH	0.83	ACH
(138239, 81844, 5798)	138239	81844	5798	80155085598072278	720575940607561540	R		AN	AN_SPS_IPS_2			ACH	0.95	ACH
(134189, 81694, 5798)	134189	81694	5798	79873610621378186	720575940624728504	R		AN	AN_GNG_SAD_32			ACH	0.93	ACH
(138330, 81551, 5798)	138330	81551	5798	80155085598070758	720575940630307639	R		AN	AN_GNG_175			ACH	0.74	ACH
(135720, 83101, 5798)	135720	83101	5798	79944048085017327	720575940607606852	R		AN	AN_AVLP_43			ACH	0.85	ACH
(133675, 77183, 5798)	133675	77183	5798	79802898279820241	720575940633119149	R		AN	AN_GNG_77			SER	0.44	unk
(137231, 84289, 5798)	137231	84289	5798	80084854292846490	720575940609311586	R		AN	AN_GNG_22			ACH	0.88	ACH
(139404, 79755, 5798)	139404	79755	5798	80225316903319352	720575940629745022	R		AN	AN_GNG_6			ACH	0.63	ACH
(134493, 82824, 5798)	134493	82824	5798	79873679340845658	720575940608269102	R		AN	AN_GNG_92			ACH	0.94	ACH
(134729, 79159, 5798)	134729	79159	5798	79873404462927838	720575940657611393	R		SA	SA_DMT_DMetaN_unmatched	DMT		GABA	0.68	GABA
(133177, 77172, 5798)	133177	77172	5798	79802898279808501	720575940642875080	R		AN	AN_multi_39			GABA	0.67	GABA
(134565, 77139, 5798)	134565	77139	5798	79873267024002916	720575940615211195	R		AN	AN_SPS_IPS_5			ACH	0.86	ACH
(133454, 81907, 5798)	133454	81907	5798	79803241877201836	720575940634525792	R		AN	AN_multi_88			ACH	0.72	ACH
(134089, 82312, 5798)	134089	82312	5798	79873610621381131	720575940606913202	R		AN	AN_GNG_SAD_8			ACH	0.72	ACH
(134786, 77052, 5798)	134786	77052	5798	79873267024020923	720575940633778551	R		SA	SA_DMT_DMetaN_unmatched	DMT			0	unk
(133909, 81823, 5798)	133909	81823	5798	79803241877201790	720575940622947475	R		AN	AN_GNG_164				0	unk
(134580, 82815, 5798)	134580	82815	5798	79873679340847000	720575940630173689	R		AN	AN_GNG_SAD_unmatched			SER	0.56	unk
(133619, 84651, 5798)	133619	84651	5798	79803448035589350	720575940624954185	R		AN	AN_GNG_66			GLUT	0.34	unk
(134809, 80843, 5798)	134809	80843	5798	79873541901892102	720575940631183330	R		AN	AN_multi_109			ACH	0.69	ACH
(134194, 81803, 5798)	134194	81803	5798	79873610621378283	720575940627684614	R		AN	AN_GNG_182			ACH	0.87	ACH
(134493, 82083, 5798)	134493	82083	5798	79873610621382255	720575940629321734	R		AN	GNG_unmatched			ACH	0.62	ACH
(134535, 81588, 5798)	134535	81588	5798	79873610621382949	720575940603789228	R		AN	AN_multi_54			ACH	0.71	ACH
(134430, 82058, 5798)	134430	82058	5798	79873610621378449	720575940611223445	R		AN	GNG_unmatched			ACH	0.55	unk
(133008, 82894, 5798)	133008	82894	5798	79732941852495091	720575940624448138	R		AN	AN_multi_114			ACH	0.94	ACH
(137972, 81607, 5798)	137972	81607	5798	80084716853904916	720575940625346130	R		AN	AN_IPS_SPS_1			ACH	0.92	ACH
(136580, 81541, 5798)	136580	81541	5798	80014348109719881	720575940636068270	R		SA	SA_DMT_ADMN_10	DMT		ACH	0.84	ACH
(137022, 81877, 5798)	137022	81877	5798	80014348109716926	720575940625411109	R		AN	AN_GNG_141			ACH	0.93	ACH
(132720, 82229, 5798)	132720	82229	5798	79732873133021396	720575940613958194	R		AN	AN_GNG_109			GABA	0.66	GABA
(133175, 81884, 5798)	133175	81884	5798	79803241877200721	720575940605173792	R		AN	AN_GNG_SAD_27			SER	0.91	other
(136544, 81646, 5798)	136544	81646	5798	80014348109724136	720575940614511614	R		AN	AN_GNG_45			ACH	0.95	ACH
(137000, 83053, 5798)	137000	83053	5798	80014416829197279	720575940633969815	R		AN	AN_GNG_155			GABA	0.64	GABA
(134565, 82046, 5798)	134565	82046	5798	79873610621378462	720575940628911620	R		AN	AN_GNG_187			ACH	0.91	ACH
(132298, 77873, 5798)	132298	77873	5798	79732598255088793	720575940610138026	R		SA	SA_MDA_3	MDA		SER	0.47	unk
(138589, 80057, 5798)	138589	80057	5798	80154948159107431	720575940610745373	R		AN	AN_GNG_IPS_5				0	unk
(134953, 80422, 5798)	134953	80422	5798	79873473182401979	720575940645246004	R		AN	AN_GNG_57			GABA	0.62	GABA
(133964, 81970, 5798)	133964	81970	5798	79803241877205074	720575940627637521	R		AN	AN_multi_57			ACH	0.89	ACH
(136762, 83316, 5798)	136762	83316	5798	80014416829199672	720575940620752408	R		AN	AN_GNG_VES_7			GABA	0.73	GABA
(136814, 82652, 5798)	136814	82652	5798	80014416829207845	720575940615942924	R		AN	AN_multi_15			GABA	0.77	GABA
(132841, 78844, 5798)	132841	78844	5798	79732666974586953	720575940644446062	R		AN	AN_SMP_FLA_1				0	unk
(135254, 82576, 5798)	135254	82576	5798	79944048085024532	720575940639151960	R		AN	AN_AVLP_31			ACH	0.87	ACH
(134134, 79715, 5798)	134134	79715	5798	79873473182399151	720575940633565536	R		AN	AN_multi_100			GABA	0.72	GABA
(135254, 82296, 5798)	135254	82296	5798	79943979365542089	720575940623371920	R		AN	AN_GNG_186			ACH	0.82	ACH
(133187, 79296, 5798)	133187	79296	5798	79803035718760543	720575940618393398	R		AN	AN_VES_GNG_4			GLUT	0.84	GLUT
(138516, 81550, 5798)	138516	81550	5798	80155085598070776	720575940620580272	R		AN	AN_GNG_15			ACH	0.94	ACH
(133077, 79764, 5798)	133077	79764	5798	79803104438246830	720575940632517028	R		AN	AN_GNG_FLA_3			ACH	0.55	unk
(134426, 82692, 5798)	134426	82692	5798	79873679340844194	720575940617143124	R		AN	AN_GNG_92			ACH	0.93	ACH
(138415, 81536, 5798)	138415	81536	5798	80155085598071793	720575940610850965	R		AN	AN_SPS_IPS_2			ACH	0.97	ACH
(132289, 79359, 5798)	132289	79359	5798	79732666974571859	720575940629420135	R		AN	AN_GNG_194				0	unk
(138979, 81287, 5798)	138979	81287	5798	80155016878607495	720575940634038041	R		AN	AN_GNG_IPS_11			ACH	0.83	ACH
(136892, 82917, 5798)	136892	82917	5798	80014416829194796	720575940627803720	R		AN	AN_GNG_SAD_33			GABA	0.64	GABA
(134550, 80674, 5798)	134550	80674	5798	79873541901894768	720575940608662318	R		AN	AN_AVLP_1			ACH	0.91	ACH
(134827, 80690, 5798)	134827	80690	5798	79873541901899916	720575940621591477	R		AN	AN_GNG_60			GLUT	0.74	GLUT
(134036, 81552, 5798)	134036	81552	5798	79803241877199411	720575940625480394	R		AN	AN_multi_59			ACH	0.91	ACH
(136841, 82998, 5798)	136841	82998	5798	80014416829198371	720575940613693469	R		AN	AN_VES_GNG_1			GABA	0.84	GABA
(136714, 76932, 5798)	136714	76932	5798	80014004512331048	720575940621147998	R		AN	AN_SPS_GNG_1				0	unk
(133097, 77942, 5798)	133097	77942	5798	79802966999311874	720575940615309106	R		AN	AN_GNG_SAD_15			ACH	0.86	ACH
(131963, 83343, 5798)	131963	83343	5798	79662573108302495	720575940616427357	R		AN	AN_AVLP_25			ACH	0.73	ACH
(133838, 79342, 5798)	133838	79342	5798	79803035718759245	720575940631274745	R		AN	AN_multi_43			ACH	0.88	ACH
(133597, 77996, 5798)	133597	77996	5798	79802966999298289	720575940638453437	R		AN	AN_multi_37			ACH	0.72	ACH
(131730, 83227, 5798)	131730	83227	5798	79662573108307130	720575940623982323	R		AN	AN_multi_95			ACH	0.93	ACH
(133472, 77884, 5798)	133472	77884	5798	79802966999300868	720575940613772317	R		AN	AN_GNG_VES_10			ACH	0.91	ACH
(133510, 77988, 5798)	133510	77988	5798	79802966999298278	720575940613772829	R		AN	AN_GNG_VES_10			ACH	0.93	ACH
(132937, 81990, 5798)	132937	81990	5798	79732873133026017	720575940630798378	R		AN	AN_GNG_SAD_9			ACH	0.94	ACH
(132774, 83493, 5798)	132774	83493	5798	79732941852493023	720575940639205821	R		AN	AN_multi_93			ACH	0.94	ACH
(132461, 83590, 5798)	132461	83590	5798	79733010571961156	720575940618238635	R		AN	AN_AVLP_PVLP_8			ACH	0.84	ACH
(132597, 83736, 5798)	132597	83736	5798	79733010571964116	720575940631095289	R		AN	AN_AVLP_GNG_11			ACH	0.87	ACH
(132676, 83587, 5798)	132676	83587	5798	79733010571962462	720575940630300434	R		AN	AN_GNG_96			ACH	0.92	ACH
(136944, 83365, 5798)	136944	83365	5798	80014416829206054	720575940618014528	R		AN	AN_VES_GNG_2			GABA	0.77	GABA
(132908, 76509, 5798)	132908	76509	5798	79732529535645604	720575940638155497	R		AN	AN_GNG_82			GLUT	0.65	GLUT
(131820, 83433, 5798)	131820	83433	5798	79662573108309640	720575940628083516	R		AN	AN_AVLP_24			ACH	0.78	ACH
(133494, 78247, 5798)	133494	78247	5798	79802966999301063	720575940618106553	R		AN	AN_GNG_SAD_34			ACH	0.5	unk
(134120, 77468, 5798)	134120	77468	5798	79873335743471246	720575940613938973	R		AN	AN_GNG_IPS_15			ACH	0.48	unk
(136807, 81310, 5798)	136807	81310	5798	80014279390226647	720575940620245718	R		SA	SA_DMT_ADMN_11	DMT		ACH	0.86	ACH
(134157, 78039, 5798)	134157	78039	5798	79873335743464473	720575940623008550	R		AN	AN_GNG_IPS_14				0	unk
(134140, 77625, 5798)	134140	77625	5798	79873335743457091	720575940620665816	R		AN	AN_GNG_IPS_15			GABA	0.59	unk
(136409, 81727, 5798)	136409	81727	5798	80014348109719009	720575940617871394	R		AN	AN_GNG_178			GABA	0.51	unk
(132393, 76295, 5798)	132393	76295	5798	79732460816158472	720575940615411161	R		AN	AN_multi_124			SER	0.66	other
(133892, 74808, 5798)	133892	74808	5798	79802760840782256	720575940632847661	R		AN	AN_multi_12			GLUT	0.8	GLUT
(134600, 82703, 5798)	134600	82703	5798	79873679340853877	720575940630521931	R		AN	AN_multi_61			ACH	0.87	ACH
(133744, 81615, 5798)	133744	81615	5798	79803241877200599	720575940617625413	R		AN	AN_GNG_159			ACH	0.91	ACH
(133759, 84675, 5798)	133759	84675	5798	79803448035589213	720575940610275192	R		AN	AN_multi_127			ACH	0.93	ACH
(134240, 82197, 5798)	134240	82197	5798	79873610621379745	720575940608655883	R		AN	AN_GNG_146			ACH	0.8	ACH
(132918, 76627, 5798)	132918	76627	5798	79732529535641183	720575940623743892	R		AN	AN_multi_48			GLUT	0.48	unk
(138537, 80532, 5798)	138537	80532	5798	80155016878606604	720575940627372165	R		AN	AN_GNG_175			ACH	0.85	ACH
(133928, 84280, 5798)	133928	84280	5798	79803379316152302	720575940612306786	R		AN	AN_multi_27			ACH	0.92	ACH
(134033, 84169, 5798)	134033	84169	5798	79803379316137304	720575940621553348	R		AN	AN_multi_67			ACH	0.87	ACH
(133937, 84580, 5798)	133937	84580	5798	79803379316137960	720575940622707592	R		AN	AN_GNG_49			GABA	0.71	GABA
(135201, 75799, 5798)	135201	75799	5798	79943567048685225	720575940629312768	R		AN	AN_SPS_IPS_4			ACH	0.71	ACH
(133807, 82040, 5798)	133807	82040	5798	79803241877198603	720575940625837799	R		AN	AN_GNG_SAD_32			ACH	0.71	ACH
(132223, 83057, 5798)	132223	83057	5798	79732941852491573	720575940620833901	R		AN	AN_multi_92				0	unk
(134524, 80420, 5798)	134524	80420	5798	79873473182411905	720575940612409059	R		AN	AN_multi_49			ACH	0.85	ACH
(133745, 78536, 5798)	133745	78536	5798	79803035718763955	720575940617109004	R		AN	AN_multi_40			GABA	0.77	GABA
(133061, 78576, 5798)	133061	78576	5798	79803035718764007	720575940638700707	R		AN	AN_multi_44			ACH	0.75	ACH
(135412, 81578, 5798)	135412	81578	5798	79943979365542592	720575940633416604	R		AN	AN_multi_51			ACH	0.92	ACH
(137591, 77533, 5798)	137591	77533	5798	80084441976002090	720575940645007748	R		SA	SA_DMT_DMetaN_unmatched	DMT		GLUT	0.51	unk
(135728, 77329, 5798)	135728	77329	5798	79943635768151278	720575940603446118	R		SA	SA_DMT_DMetaN_unmatched	DMT			0	unk
(135890, 83235, 5798)	135890	83235	5798	79944048085029431	720575940622118566	R		AN	AN_FLA_VES_2				0	unk
(132361, 77940, 5798)	132361	77940	5798	79732598255091306	720575940616224576	R		SA	SA_MDA_4	MDA		ACH	0.54	unk
(138104, 81578, 5798)	138104	81578	5798	80084716853902503	720575940635206763	R		AN	AN_GNG_163			ACH	0.73	ACH
(132154, 82896, 5798)	132154	82896	5798	79732941852490311	720575940618192694	R		AN	AN_multi_91			ACH	0.91	ACH
(133693, 82047, 5798)	133693	82047	5798	79803241877209598	720575940660211841	R		AN	AN_GNG_164			ACH	0.9	ACH
(134539, 81692, 5798)	134539	81692	5798	79873610621377145	720575940611514282	R		AN	AN_multi_101			ACH	0.74	ACH
(134468, 81846, 5798)	134468	81846	5798	79873610621379557	720575940618907376	R		AN	AN_multi_102				0	unk
(136840, 81067, 5798)	136840	81067	5798	80014279390233013	720575940630020639	R		SA	SA_DMT_ADMN_5	DMT		ACH	0.74	ACH
(136085, 81565, 5798)	136085	81565	5798	79943979365529489	720575940623529354	R		AN	AN_GNG_59			ACH	0.82	ACH
(135660, 83406, 5798)	135660	83406	5798	79944048085024087	720575940627410042	R		AN	AN_AVLP_45			ACH	0.75	ACH
(135785, 83023, 5798)	135785	83023	5798	79944048085026549	720575940616824197	R		AN	AN_AVLP_53			ACH	0.89	ACH
(135833, 83159, 5798)	135833	83159	5798	79944048085029374	720575940616824709	R		AN	AN_AVLP_53			ACH	0.9	ACH
(135812, 83215, 5798)	135812	83215	5798	79944048085026702	720575940616824965	R		AN	AN_AVLP_46			ACH	0.84	ACH
(136134, 82744, 5798)	136134	82744	5798	80014416829204322	720575940643552366	R		AN	AN_AVLP_GNG_21			ACH	0.69	ACH
(134072, 81690, 5798)	134072	81690	5798	79873610621380643	720575940642468644	R		AN	AN_GNG_SAD_32			ACH	0.9	ACH
(134580, 81851, 5798)	134580	81851	5798	79873610621376059	720575940619655814	R		AN	AN_GNG_SAD_32			ACH	0.92	ACH
(134665, 81796, 5798)	134665	81796	5798	79873610621372203	720575940611373169	R		AN	AN_GNG_185			ACH	0.89	ACH
(134779, 81902, 5798)	134779	81902	5798	79873610621382112	720575940616831877	R		AN	AN_GNG_159			ACH	0.89	ACH
(134546, 81475, 5798)	134546	81475	5798	79873541901883015	720575940615637334	R		AN	AN_multi_53			ACH	0.78	ACH
(134912, 82656, 5798)	134912	82656	5798	79873679340849617	720575940613771666	R		AN	AN_AVLP_18			ACH	0.79	ACH
(135073, 81853, 5798)	135073	81853	5798	79873610621372225	720575940616832901	R		AN	AN_GNG_46				0	unk
(134936, 82231, 5798)	134936	82231	5798	79873610621379773	720575940629044854	R		AN	AN_AVLP_50			ACH	0.78	ACH
(135216, 81889, 5798)	135216	81889	5798	79943979365542978	720575940616833669	R		AN	AN_VES_GNG_7			ACH	0.94	ACH
(134726, 82025, 5798)	134726	82025	5798	79873610621380889	720575940607403275	R		AN	AN_GNG_183			ACH	0.9	ACH
(134945, 82450, 5798)	134945	82450	5798	79873610621377587	720575940659063169	R		AN	AN_AVLP_14			ACH	0.88	ACH
(135287, 82917, 5798)	135287	82917	5798	79944048085025084	720575940616835717	R		AN	AN_AVLP_11			ACH	0.82	ACH
(135543, 83285, 5798)	135543	83285	5798	79944048085032158	720575940633430112	R		AN	AN_AVLP_43			ACH	0.81	ACH
(136833, 82114, 5798)	136833	82114	5798	80014348109719282	720575940616836485	R		AN	AN_GNG_44			ACH	0.94	ACH
(135252, 81772, 5798)	135252	81772	5798	79943979365540431	720575940616838789	R		AN	AN_GNG_180			GLUT	0.64	GLUT
(134055, 82137, 5798)	134055	82137	5798	79803241877207501	720575940627744143	R		AN	AN_GNG_164			ACH	0.91	ACH
(134401, 80021, 5798)	134401	80021	5798	79873473182409285	720575940636004975	R		AN	AN_GNG_81			ACH	0.82	ACH
(133804, 81968, 5798)	133804	81968	5798	79803241877200776	720575940616858501	R		AN	AN_GNG_164			ACH	0.91	ACH
(134476, 82577, 5798)	134476	82577	5798	79873679340854757	720575940614519775	R		AN	AN_AVLP_15			ACH	0.68	ACH
(134504, 82749, 5798)	134504	82749	5798	79873679340845589	720575940637309924	R		AN	AN_GNG_183			ACH	0.91	ACH
(134810, 82944, 5798)	134810	82944	5798	79873679340845703	720575940622399783	R		AN	AN_GNG_165			ACH	0.74	ACH
(137935, 81025, 5798)	137935	81025	5798	80084648134394919	720575940616877456	R		AN	AN_GNG_172			ACH	0.51	unk
(133940, 82160, 5798)	133940	82160	5798	79803241877206389	720575940641679501	R		AN	AN_GNG_182			ACH	0.88	ACH
(134302, 81999, 5798)	134302	81999	5798	79873610621374844	720575940615430450	R		AN	GNG_unmatched			ACH	0.86	ACH
(132134, 77363, 5798)	132134	77363	5798	79732529535642817	720575940626727301	R		AN	AN_multi_73			GLUT	0.48	unk
(134477, 81963, 5798)	134477	81963	5798	79873610621379598	720575940617296945	R		AN	AN_GNG_185				0	unk
(138507, 80316, 5798)	138507	80316	5798	80154948159117193	720575940617492939	R		SA	SA_DMT_DMetaN_8	DMT		ACH	0.73	ACH
(135118, 82980, 5798)	135118	82980	5798	79944048085025125	720575940617610837	R		AN	AN_AVLP_28			ACH	0.84	ACH
(135192, 82782, 5798)	135192	82782	5798	79944048085022206	720575940629087682	R		AN	AN_AVLP_51			ACH	0.81	ACH
(135834, 83758, 5798)	135834	83758	5798	79944116804501322	720575940627631360	R		AN	AN_AVLP_45			ACH	0.66	ACH
(135059, 83471, 5798)	135059	83471	5798	79873679340848883	720575940610244266	R		AN	AN_AVLP_6			ACH	0.76	ACH
(139007, 79568, 5798)	139007	79568	5798	80154948159120968	720575940617876455	R		SA	SA_DMT_DMetaN_unmatched	DMT		ACH	0.65	ACH
(134163, 81986, 5798)	134163	81986	5798	79873610621380828	720575940617942036	R		AN	AN_GNG_185				0	unk
(138352, 80767, 5798)	138352	80767	5798	80155016878599493	720575940639245631	R		AN	AN_GNG_175			ACH	0.77	ACH
(133804, 79205, 5798)	133804	79205	5798	79803035718775804	720575940617997716	R		AN	AN_multi_45			ACH	0.93	ACH
(134182, 81933, 5798)	134182	81933	5798	79873610621382133	720575940619057054	R		AN	AN_GNG_187			ACH	0.67	ACH
(135617, 83066, 5798)	135617	83066	5798	79944048085027896	720575940614607675	R		AN	AN_AVLP_53			ACH	0.86	ACH
(135027, 82024, 5798)	135027	82024	5798	79873610621373620	720575940618202539	R		AN	GNG_unmatched			ACH	0.65	ACH
(134579, 79949, 5798)	134579	79949	5798	79873473182406599	720575940623452540	R		SA	SA_DMT_DMetaN_unmatched	DMT			0	unk
(138106, 81704, 5798)	138106	81704	5798	80084716853899064	720575940625063694	R		AN	AN_GNG_SPS_1			ACH	0.58	unk
(134679, 80599, 5798)	134679	80599	5798	79873541901902513	720575940619487425	R		AN	AN_SPS_IPS_6			ACH	0.68	ACH
(136575, 82210, 5798)	136575	82210	5798	80014348109715036	720575940635164779	R		AN	AN_GNG_158			GLUT	0.81	GLUT
(133193, 78271, 5798)	133193	78271	5798	79802966999305310	720575940614153937	R		AN	AN_multi_46			ACH	0.81	ACH
(138172, 80921, 5798)	138172	80921	5798	80155016878599637	720575940640773491	R		AN	AN_IPS_1			ACH	0.85	ACH
(132363, 84146, 5798)	132363	84146	5798	79733010571957733	720575940625941762	R		AN	AN_GNG_FLA_1			GABA	0.84	GABA
(134222, 82275, 5798)	134222	82275	5798	79873610621377447	720575940615706018	R		AN	AN_GNG_AVLP_1			ACH	0.76	ACH
(132267, 77455, 5798)	132267	77455	5798	79732598255108957	720575940635487845	R		AN	AN_multi_124				0	unk
(132355, 75941, 5798)	132355	75941	5798	79732460816168890	720575940631530348	R		AN	AN_multi_124				0	unk
(132106, 78188, 5798)	132106	78188	5798	79732598255100232	720575940629247682	R		AN	AN_multi_81			ACH	0.76	ACH
(138234, 81523, 5798)	138234	81523	5798	80155016878606407	720575940603792486	R		AN	AN_GNG_163			ACH	0.84	ACH
(135783, 83108, 5798)	135783	83108	5798	79944048085026605	720575940628686423	R		AN	AN_AVLP_48			ACH	0.91	ACH
(136460, 79488, 5798)	136460	79488	5798	80014210670756927	720575940629367352	R		SA	SA_DMT_DMetaN_unmatched	DMT		ACH	0.68	ACH
(136184, 82184, 5798)	136184	82184	5798	80014348109713850	720575940613175215	R		AN	AN_GNG_39			GABA	0.69	GABA
(132598, 82413, 5798)	132598	82413	5798	79732873133025027	720575940629748606	R		AN	AN_GNG_SAD_35			SER	0.55	unk
(138846, 79317, 5798)	138846	79317	5798	80154879439654301	720575940619625703	R		SA	SA_DMT_DMetaN_unmatched	DMT		ACH	0.6	unk
(135362, 81692, 5798)	135362	81692	5798	79943979365535745	720575940619818876	R		AN	AN_GNG_SAD_unmatched			ACH	0.79	ACH
(134332, 81804, 5798)	134332	81804	5798	79873610621382066	720575940624311369	R		AN	AN_GNG_148			ACH	0.92	ACH
(133220, 79766, 5798)	133220	79766	5798	79803104438245519	720575940627417064	R		AN	AN_multi_85			ACH	0.79	ACH
(134998, 82106, 5798)	134998	82106	5798	79873610621383399	720575940612586905	R		AN	AN_multi_98			ACH	0.8	ACH
(134519, 82253, 5798)	134519	82253	5798	79873610621372431	720575940623778229	R		AN	AN_GNG_186			ACH	0.77	ACH
(132393, 78992, 5798)	132393	78992	5798	79732666974574175	720575940624352747	R		AN	AN_GNG_106			GABA	0.43	unk
(132831, 79237, 5798)	132831	79237	5798	79732666974585903	720575940619953065	R		AN	AN_FLA_1			GLUT	0.47	unk
(133310, 79357, 5798)	133310	79357	5798	79803035718739894	720575940629202114	R		AN	AN_multi_unmatched			GLUT	0.76	GLUT
(134087, 81981, 5798)	134087	81981	5798	79873610621374840	720575940619753761	R		AN	AN_GNG_86				0	unk
(136473, 83366, 5798)	136473	83366	5798	80014416829195126	720575940619973134	R		AN	GNG_unmatched			GABA	0.64	GABA
(135715, 83233, 5798)	135715	83233	5798	79944048085022549	720575940603453542	R		AN	AN_AVLP_48			ACH	0.81	ACH
(132100, 78551, 5798)	132100	78551	5798	79732666974576731	720575940631004202	R		AN	AN_SMP_2			SER	0.5	unk	SAG
(133988, 81759, 5798)	133988	81759	5798	79803241877201769	720575940628400650	R		AN	AN_VES_WED_2			ACH	0.95	ACH
(134422, 81996, 5798)	134422	81996	5798	79873610621378426	720575940630729005	R		AN	GNG_unmatched			ACH	0.73	ACH
(135604, 83144, 5798)	135604	83144	5798	79944048085023839	720575940605256894	R		AN	AN_AVLP_53			ACH	0.85	ACH
(135596, 78842, 5798)	135596	78842	5798	79943773207117047	720575940619492033	R		SA	SA_DMT_DMetaN_unmatched	DMT			0	unk
(132621, 76844, 5798)	132621	76844	5798	79732529535645978	720575940638637022	R		AN	AN_GNG_105			ACH	0.7	ACH
(132201, 83215, 5798)	132201	83215	5798	79732941852497711	720575940636263543	R		AN	AN_multi_97			ACH	0.7	ACH
(134532, 81985, 5798)	134532	81985	5798	79873610621382181	720575940619762341	R		AN	AN_multi_unmatched				0	unk
(134489, 82024, 5798)	134489	82024	5798	79873610621382184	720575940620606600	R		AN	GNG_unmatched			ACH	0.85	ACH
(135547, 83151, 5798)	135547	83151	5798	79944048085029361	720575940620637576	R		AN	AN_AVLP_53			ACH	0.89	ACH
(134207, 77880, 5798)	134207	77880	5798	79873335743470436	720575940620762904	R		AN	AN_GNG_IPS_14			ACH	0.69	ACH
(133495, 82130, 5798)	133495	82130	5798	79803241877199798	720575940637568613	R		AN	AN_GNG_115			ACH	0.83	ACH
(134658, 81883, 5798)	134658	81883	5798	79873610621382106	720575940619066625	R		AN	AN_GNG_AVLP_1			ACH	0.82	ACH
(139297, 81278, 5798)	139297	81278	5798	80225385622785455	720575940614138577	R		AN	AN_multi_8			GLUT	0.79	GLUT
(134628, 81980, 5798)	134628	81980	5798	79873610621378395	720575940629297664	R		AN	AN_multi_23			ACH	0.66	ACH
(135655, 82854, 5798)	135655	82854	5798	79944048085030502	720575940616892062	R		AN	AN_AVLP_GNG_21			ACH	0.73	ACH
(134148, 81867, 5798)	134148	81867	5798	79873610621384386	720575940626206809	R		AN	AN_GNG_149			ACH	0.9	ACH
(132149, 78404, 5798)	132149	78404	5798	79732598255100404	720575940628415951	R		AN	AN_GNG_204				0	unk
(134634, 82114, 5798)	134634	82114	5798	79873610621379698	720575940626505551	R		AN	AN_GNG_187			ACH	0.8	ACH
(134979, 82837, 5798)	134979	82837	5798	79873679340851200	720575940629864844	R		AN	AN_AVLP_28			ACH	0.89	ACH
(139645, 79537, 5798)	139645	79537	5798	80225316903321943	720575940637388004	R		AN	AN_multi_4			ACH	0.98	ACH
(136093, 76580, 5798)	136093	76580	5798	79943635768150886	720575940620552326	R		AN	AN_GNG_IPS_unmatched			ACH	0.92	ACH
(138974, 78997, 5798)	138974	78997	5798	80154879439653049	720575940621229962	R		SA	SA_DMT_DMetaN_12	DMT		ACH	0.74	ACH
(133667, 79936, 5798)	133667	79936	5798	79803104438252495	720575940620809599	R		AN	AN_IPS_GNG_7			ACH	0.96	ACH
(133709, 81979, 5798)	133709	81979	5798	79803241877200793	720575940647022644	R		AN	AN_GNG_164			ACH	0.95	ACH
(132351, 78816, 5798)	132351	78816	5798	79732666974581293	720575940614501672	R		AN	AN_SMP_3			ACH	0.59	unk
(134372, 77625, 5798)	134372	77625	5798	79873335743476782	720575940613522413	R		AN	AN_GNG_80			GABA	0.57	unk
(132785, 82799, 5798)	132785	82799	5798	79732941852499850	720575940623194333	R		AN	AN_GNG_87			ACH	0.49	unk
(134423, 77203, 5798)	134423	77203	5798	79873267024008922	720575940621522190	R		SA	SA_DMT_DMetaN_6	DMT			0	unk
(134457, 77413, 5798)	134457	77413	5798	79873267024000245	720575940621522446	R		SA	SA_DMT_DMetaN_unmatched	DMT		GLUT	0.55	unk
(135621, 77369, 5798)	135621	77369	5798	79943635768154478	720575940618672806	R		SA	SA_DMT_DMetaN_unmatched	DMT			0	unk
(135608, 77599, 5798)	135608	77599	5798	79943704487632461	720575940606261084	R		SA	SA_DMT_DMetaN_12	DMT			0	unk
(135073, 78768, 5798)	135073	78768	5798	79873404462933208	720575940625083175	R		SA	SA_DMT_DMetaN_12	DMT		ACH	0.83	ACH
(135003, 78684, 5798)	135003	78684	5798	79873404462938583	720575940615121501	R		SA	SA_DMT_DMetaN_unmatched	DMT			0	unk
(134553, 78648, 5798)	134553	78648	5798	79873404462937231	720575940621153916	R		SA	SA_DMT_DMetaN_unmatched	DMT			0	unk
(135370, 80176, 5798)	135370	80176	5798	79943841926569677	720575940610976739	R		SA	SA_DMT_DMetaN_12	DMT		ACH	0.49	unk
(132183, 78291, 5798)	132183	78291	5798	79732598255099006	720575940621599741	R		AN	AN_multi_84			ACH	0.81	ACH
(134248, 82411, 5798)	134248	82411	5798	79873610621377536	720575940630693494	R		AN	AN_GNG_LAL_1			ACH	0.79	ACH
(138804, 81075, 5798)	138804	81075	5798	80155016878608664	720575940618066555	R		AN	AN_GNG_144			ACH	0.93	ACH
(138252, 80854, 5798)	138252	80854	5798	80155016878593515	720575940625865724	R		AN	AN_IPS_GNG_6			ACH	0.76	ACH
(133410, 79636, 5798)	133410	79636	5798	79803104438250870	720575940630652876	R		AN	AN_IPS_GNG_7			ACH	0.96	ACH
(133527, 77760, 5798)	133527	77760	5798	79802966999296740	720575940617208065	R		AN	AN_multi_41			GABA	0.54	unk
(134378, 82162, 5798)	134378	82162	5798	79873610621380988	720575940614004143	R		AN	AN_GNG_85			ACH	0.84	ACH
(136400, 81985, 5798)	136400	81985	5798	80014348109724388	720575940623264904	R		AN	AN_GNG_156			ACH	0.9	ACH
(135523, 81017, 5798)	135523	81017	5798	79943910646062705	720575940607161218	R		AN	AN_GNG_IPS_8			GLUT	0.69	GLUT
(132854, 77562, 5798)	132854	77562	5798	79732598255106491	720575940645187784	R		AN	AN_GNG_SAD_16			ACH	0.91	ACH
(139356, 82851, 5798)	139356	82851	5798	80225523061722478	720575940623646963	R		AN	AN_AVLP_GNG_1			ACH	0.91	ACH
(136737, 76299, 5798)	136737	76299	5798	80013935792857536	720575940619559232	R		AN	AN_GNG_IPS_2			ACH	0.7	ACH
(135791, 81218, 5798)	135791	81218	5798	79943910646060336	720575940622665544	R		AN	AN_GNG_42			ACH	0.8	ACH
(137001, 81960, 5798)	137001	81960	5798	80014348109720365	720575940622674504	R		AN	AN_GNG_179			ACH	0.79	ACH
(136894, 81895, 5798)	136894	81895	5798	80014348109716932	720575940622675016	R		AN	AN_GNG_179			ACH	0.84	ACH
(139040, 80358, 5798)	139040	80358	5798	80154948159101430	720575940622766925	R		AN	AN_GNG_IPS_17			ACH	0.78	ACH
(133835, 81749, 5798)	133835	81749	5798	79803241877206222	720575940625739056	R		AN	AN_GNG_148			ACH	0.87	ACH
(134384, 81694, 5798)	134384	81694	5798	79873610621382014	720575940627382405	R		AN	AN_GNG_182			ACH	0.85	ACH
(134628, 79160, 5798)	134628	79160	5798	79873404462941653	720575940612857055	R		SA	SA_DMT_DMetaN_unmatched	DMT		GABA	0.43	unk
(133278, 79185, 5798)	133278	79185	5798	79803035718772931	720575940623531301	R		AN	AN_multi_107			GLUT	0.59	unk
(136849, 82763, 5798)	136849	82763	5798	80014416829204316	720575940620862746	R		AN	AN_GNG_VES_4			ACH	0.96	ACH
(132238, 78483, 5798)	132238	78483	5798	79732666974574862	720575940618206006	R		SA	SA_MDA_2	MDA		GLUT	0.5	unk
(132108, 77966, 5798)	132108	77966	5798	79732598255098823	720575940627430906	R		AN	AN_GNG_204				0	unk
(138758, 80350, 5798)	138758	80350	5798	80154948159104990	720575940615799179	R		AN	AN_multi_6			GABA	0.51	unk
(134849, 82000, 5798)	134849	82000	5798	79873610621376142	720575940634333338	R		AN	AN_GNG_147			ACH	0.92	ACH
(133484, 78340, 5798)	133484	78340	5798	79802966999297173	720575940611227029	R		AN	AN_multi_38			GABA	0.67	GABA
(136206, 80801, 5798)	136206	80801	5798	80014279390236313	720575940611025874	R		SA	SA_DMT_DMetaN_unmatched	DMT			0	unk
(134490, 77882, 5798)	134490	77882	5798	79873335743466823	720575940624381315	R		SA	SA_DMT_DMetaN_unmatched	DMT		SER	0.55	unk
(137110, 82584, 5798)	137110	82584	5798	80014416829199154	720575940624387992	R		AN	AN_GNG_16			GABA	0.59	unk
(138220, 81631, 5798)	138220	81631	5798	80155085598069819	720575940623471044	R		AN	AN_GNG_163			ACH	0.54	unk
(135153, 81606, 5798)	135153	81606	5798	79943979365539241	720575940634332570	R		AN	AN_multi_24			ACH	0.74	ACH
(135127, 81963, 5798)	135127	81963	5798	79943979365534604	720575940614138163	R		AN	AN_multi_56			ACH	0.74	ACH
(133670, 82509, 5798)	133670	82509	5798	79803241877196773	720575940621380220	R		AN	AN_GNG_108			ACH	0.59	unk
(133666, 81671, 5798)	133666	81671	5798	79803241877196293	720575940622870349	R		AN	GNG_unmatched			ACH	0.72	ACH
(135750, 83814, 5798)	135750	83814	5798	79944116804501378	720575940633908472	R		AN	AN_AVLP_38				0	unk
(134090, 79364, 5798)	134090	79364	5798	79873404462929480	720575940631083833	R		AN	AN_SAD_GNG_1			GABA	0.86	GABA
(133499, 78125, 5798)	133499	78125	5798	79802966999302396	720575940630121078	R		AN	AN_GNG_79			ACH	0.88	ACH
(133938, 79117, 5798)	133938	79117	5798	79803035718767264	720575940624568416	R		AN	AN_multi_13			GABA	0.69	GABA
(133525, 77927, 5798)	133525	77927	5798	79802966999306437	720575940629411962	R		AN	AN_GNG_VES_12			ACH	0.93	ACH
(136847, 81757, 5798)	136847	81757	5798	80014348109716895	720575940638858549	R		AN	AN_GNG_178			GABA	0.53	unk
(134625, 82449, 5798)	134625	82449	5798	79873610621369934	720575940627125842	R		AN	AN_multi_29			ACH	0.89	ACH
(134435, 82400, 5798)	134435	82400	5798	79873610621379895	720575940621567564	R		AN	AN_AVLP_49			ACH	0.94	ACH
(135060, 79031, 5798)	135060	79031	5798	79873404462929211	720575940603461478	R		SA	SA_DMT_DMetaN_unmatched	DMT			0	unk
(132247, 78066, 5798)	132247	78066	5798	79732598255091335	720575940609082180	R		AN	AN_multi_78			SER	0.96	other
(134184, 82023, 5798)	134184	82023	5798	79873610621378436	720575940624928137	R		AN	AN_GNG_SAD_unmatched				0	unk
(134227, 76043, 5798)	134227	76043	5798	79873198304530774	720575940625294674	R		SA	SA_DMT_DMetaN_unmatched	DMT			0	unk
(138894, 79189, 5798)	138894	79189	5798	80154879439646135	720575940613725371	R		SA	SA_DMT_DMetaN_12	DMT		ACH	0.79	ACH
(139565, 82338, 5798)	139565	82338	5798	80225454342259343	720575940630175276	R		AN	MsAHN			DA	0.57	unk
(138429, 80859, 5798)	138429	80859	5798	80155016878592294	720575940625363808	R		AN	AN_GNG_IPS_17			ACH	0.76	ACH
(133617, 79741, 5798)	133617	79741	5798	79803104438246796	720575940622300429	R		AN	AN_multi_47			ACH	0.91	ACH
(134705, 82147, 5798)	134705	82147	5798	79873610621376227	720575940628971008	R		AN	AN_GNG_122			ACH	0.88	ACH
(138334, 81480, 5798)	138334	81480	5798	80155016878606183	720575940624427865	R		AN	AN_GNG_IPS_18				0	unk
(133409, 78011, 5798)	133409	78011	5798	79802966999300976	720575940639654515	R		AN	AN_multi_42			ACH	0.86	ACH
(136532, 81878, 5798)	136532	81878	5798	80014348109720273	720575940620589147	R		AN	AN_GNG_178			GABA	0.53	unk
(134256, 82127, 5798)	134256	82127	5798	79873610621376173	720575940625844474	R		AN	AN_GNG_187			ACH	0.79	ACH
(134126, 82059, 5798)	134126	82059	5798	79873610621376148	720575940625845242	R		AN	AN_GNG_187			ACH	0.83	ACH
(136700, 81899, 5798)	136700	81899	5798	80014348109718015	720575940626008160	R		AN	GNG_unmatched			ACH	0.85	ACH
(134467, 82885, 5798)	134467	82885	5798	79873679340848418	720575940624974473	R		AN	AN_GNG_165			ACH	0.92	ACH
(134466, 82159, 5798)	134466	82159	5798	79873610621379721	720575940613584652	R		AN	GNG_unmatched			ACH	0.53	unk
(133552, 82415, 5798)	133552	82415	5798	79803241877206615	720575940637218672	R		AN	AN_GNG_89				0	unk
(134046, 80240, 5798)	134046	80240	5798	79803104438245827	720575940620882603	R		AN	AN_IPS_GNG_5			GABA	0.58	unk
(137360, 81788, 5798)	137360	81788	5798	80084716853890433	720575940626551707	R		SA	SA_DMT_ADMN_1	DMT		ACH	0.69	ACH
(138053, 81630, 5798)	138053	81630	5798	80084716853896680	720575940614132177	R		AN	AN_GNG_173			ACH	0.99	ACH
(134274, 81870, 5798)	134274	81870	5798	79873610621377262	720575940627245992	R		AN	AN_GNG_149			ACH	0.78	ACH
(134117, 81779, 5798)	134117	81779	5798	79873610621373505	720575940627738679	R		AN	AN_GNG_184				0	unk
(134370, 82080, 5798)	134370	82080	5798	79873610621376164	720575940618388614	R		AN	GNG_unmatched			ACH	0.68	ACH
(133064, 77779, 5798)	133064	77779	5798	79802966999300744	720575940627333826	R		AN	AN_GNG_113			ACH	0.9	ACH
(139005, 80466, 5798)	139005	80466	5798	80154948159105131	720575940644994436	R		SA	SA_DMT_DMetaN_unmatched	DMT		ACH	0.84	ACH
(132712, 79490, 5798)	132712	79490	5798	79732735694069665	720575940638744804	R		AN	AN_multi_80			ACH	0.61	unk
(137199, 81969, 5798)	137199	81969	5798	80084716853896897	720575940628631639	R		AN	AN_GNG_43			ACH	0.88	ACH
(136784, 81864, 5798)	136784	81864	5798	80014348109718013	720575940618518766	R		AN	GNG_unmatched			ACH	0.72	ACH
(133901, 81669, 5798)	133901	81669	5798	79803241877206190	720575940625729342	R		AN	AN_GNG_183			ACH	0.88	ACH
(138763, 80713, 5798)	138763	80713	5798	80155016878604538	720575940622871117	R		AN	AN_GNG_175			ACH	0.78	ACH
(135586, 81359, 5798)	135586	81359	5798	79943910646054675	720575940611932586	R		AN	AN_multi_17			ACH	0.88	ACH	IB113
(134120, 81947, 5798)	134120	81947	5798	79873610621384451	720575940626967399	R		AN	GNG_unmatched			ACH	0.51	unk
(132560, 78780, 5798)	132560	78780	5798	79732666974579877	720575940628397775	R		AN	AN_multi_76			ACH	0.55	unk
(132535, 82584, 5798)	132535	82584	5798	79732941852493434	720575940612508133	R		SA	SA_VTV_PDMN_1	VTV		SER	0.56	unk
(134590, 78952, 5798)	134590	78952	5798	79873404462942832	720575940622345471	R		SA	SA_DMT_DMetaN_unmatched	DMT		GABA	0.42	unk
(135190, 79677, 5798)	135190	79677	5798	79943841926579677	720575940612469654	R		SA	SA_DMT_DMetaN_7	DMT		GABA	0.66	GABA
(135126, 79785, 5798)	135126	79785	5798	79943841926582033	720575940625804008	R		SA	SA_DMT_DMetaN_unmatched	DMT		GABA	0.41	unk
(133185, 82094, 5798)	133185	82094	5798	79803241877205181	720575940634243775	R		AN	AN_multi_90			ACH	0.71	ACH
(134475, 78783, 5798)	134475	78783	5798	79873404462942716	720575940620097262	R		SA	SA_DMT_DMetaN_6	DMT			0	unk
(134397, 80508, 5798)	134397	80508	5798	79873473182401048	720575940638441525	R		AN	AN_GNG_60			GLUT	0.77	GLUT
(138279, 82295, 5798)	138279	82295	5798	80155085598062362	720575940619410303	R		AN	AN_GNG_9			ACH	0.95	ACH
(134780, 82224, 5798)	134780	82224	5798	79873610621376260	720575940627083080	R		AN	AN_GNG_SAD_unmatched			ACH	0.86	ACH
(134495, 83064, 5798)	134495	83064	5798	79873679340851337	720575940613194818	R		AN	AN_GNG_165			ACH	0.83	ACH
(134140, 82210, 5798)	134140	82210	5798	79873610621379739	720575940622020613	R		AN	AN_GNG_61			ACH	0.86	ACH
(134146, 82137, 5798)	134146	82137	5798	79873610621376192	720575940619737876	R		AN	AN_GNG_184			ACH	0.77	ACH
(132701, 76227, 5798)	132701	76227	5798	79732460816154304	720575940629306667	R		AN	AN_multi_124				0	unk
(133465, 82504, 5798)	133465	82504	5798	79803241877205558	720575940616001036	R		AN	AN_VES_GNG_5			ACH	0.58	unk
(132238, 78574, 5798)	132238	78574	5798	79732666974579778	720575940606603186	R		AN	AN_multi_83			ACH	0.69	ACH
(136932, 82847, 5798)	136932	82847	5798	80014416829200688	720575940652563361	R		AN	AN_GNG_VES_4			ACH	0.96	ACH
(133344, 82109, 5798)	133344	82109	5798	79803241877198639	720575940629163820	R		AN	AN_SAD_GNG_2			ACH	0.49	unk
(137415, 82083, 5798)	137415	82083	5798	80084716853901725	720575940630670893	R		AN	AN_GNG_IPS_7			ACH	0.79	ACH
(133601, 84139, 5798)	133601	84139	5798	79803379316148346	720575940626271806	R		AN	AN_AVLP_GNG_14			GABA	0.54	unk
(134371, 80271, 5798)	134371	80271	5798	79873473182410546	720575940621166625	R		AN	AN_multi_50			GABA	0.72	GABA
(132209, 79365, 5798)	132209	79365	5798	79732666974573110	720575940631361249	R		AN	AN_GNG_84			ACH	0.81	ACH
(138179, 81950, 5798)	138179	81950	5798	80155085598070050	720575940631365089	R		AN	AN_GNG_174			ACH	0.82	ACH
(138019, 81711, 5798)	138019	81711	5798	80084716853896721	720575940631943008	R		AN	AN_GNG_IPS_16			ACH	0.71	ACH
(138242, 81057, 5798)	138242	81057	5798	80155016878599702	720575940610158821	R		AN	AN_GNG_172			ACH	0.83	ACH
(138138, 81762, 5798)	138138	81762	5798	80084716853892925	720575940621318420	R		AN	AN_GNG_163			ACH	0.65	ACH
(138176, 81683, 5798)	138176	81683	5798	80155085598051012	720575940631958368	R		AN	AN_GNG_IPS_19			ACH	0.87	ACH
(137562, 81242, 5798)	137562	81242	5798	80084648134403009	720575940631976544	R		SA	SA_DMT_ADMN_9	DMT		ACH	0.83	ACH
(137816, 81608, 5798)	137816	81608	5798	80084716853894128	720575940627640817	R		AN	AN_IPS_WED_2			ACH	0.9	ACH
(138238, 81471, 5798)	138238	81471	5798	80155016878597446	720575940615646109	R		AN	AN_GNG_173			ACH	0.94	ACH
(137930, 82041, 5798)	137930	82041	5798	80084716853901631	720575940613586700	R		AN	AN_GNG_IPS_18			ACH	0.96	ACH
(135758, 83157, 5798)	135758	83157	5798	79944048085023843	720575940631978592	R		AN	AN_AVLP_53			ACH	0.88	ACH
(135494, 83238, 5798)	135494	83238	5798	79944048085026718	720575940613608089	R		AN	AN_AVLP_53			ACH	0.86	ACH
(135450, 83204, 5798)	135450	83204	5798	79944048085025273	720575940628116183	R		AN	AN_AVLP_53			ACH	0.85	ACH
(133347, 78254, 5798)	133347	78254	5798	79802966999295735	720575940615949836	R		AN	AN_multi_52			ACH	0.91	ACH
(133635, 83047, 5798)	133635	83047	5798	79803310596666951	720575940612718563	R		AN	AN_multi_28			GABA	0.83	GABA	PS299
(133530, 82827, 5798)	133530	82827	5798	79803310596677837	720575940627070494	R		AN	AN_GNG_SAD_17			ACH	0.74	ACH
(133784, 82803, 5798)	133784	82803	5798	79803310596662498	720575940637650830	R		AN	AN_GNG_91			ACH	0.89	ACH
(134437, 81594, 5798)	134437	81594	5798	79873610621386366	720575940631958615	R		AN	AN_GNG_182			ACH	0.9	ACH
(135216, 82119, 5798)	135216	82119	5798	79943979365545646	720575940624791941	R		AN	AN_GNG_180			GLUT	0.58	unk
(138164, 82110, 5798)	138164	82110	5798	80155085598067646	720575940605076401	R		AN	AN_IPS_LAL_1			ACH	0.81	ACH
(138429, 82397, 5798)	138429	82397	5798	80155085598062431	720575940619411327	R		AN	AN_GNG_18			ACH	0.88	ACH
(133464, 82644, 5798)	133464	82644	5798	79803310596684425	720575940613981330	R		AN	AN_multi_63			ACH	0.73	ACH
(132231, 79311, 5798)	132231	79311	5798	79732666974577361	720575940633475695	R		AN	AN_GNG_194				0	unk
(137826, 81267, 5798)	137826	81267	5798	80084648134406550	720575940628064016	R		AN	AN_GNG_IPS_13			ACH	0.73	ACH
(138871, 82152, 5798)	138871	82152	5798	80155085598063682	720575940632126412	R		AN	AN_GNG_19			GABA	0.65	GABA
(133346, 79848, 5798)	133346	79848	5798	79803104438250965	720575940624810270	R		AN	GNG_unmatched				0	unk
(136985, 82965, 5798)	136985	82965	5798	80014416829198357	720575940633507637	R		AN	AN_GNG_VES_6			GABA	0.69	GABA
(134426, 82117, 5798)	134426	82117	5798	79873610621383411	720575940615934069	R		AN	GNG_unmatched			ACH	0.69	ACH
(133982, 77908, 5798)	133982	77908	5798	79802966999299532	720575940633569903	R		AN	AN_GNG_IPS_9			GLUT	0.39	unk
(137290, 76796, 5798)	137290	76796	5798	80084373256503323	720575940633284276	R		AN	AN_GNG_175			GLUT	0.82	GLUT
(134874, 83331, 5798)	134874	83331	5798	79873679340850084	720575940618398878	R		AN	AN_AVLP_26			ACH	0.79	ACH
(136558, 83431, 5798)	136558	83431	5798	80014416829198603	720575940620294420	R		AN	AN_GNG_VES_7			GABA	0.75	GABA
(133839, 82153, 5798)	133839	82153	5798	79803241877204032	720575940635044344	R		AN	AN_GNG_148			ACH	0.91	ACH
(132673, 76961, 5798)	132673	76961	5798	79732529535644906	720575940602703072	R		AN	AN_FLA_GNG_2				0	unk
(132073, 77153, 5798)	132073	77153	5798	79732529535639054	720575940634629353	R		AN	AN_GNG_102				0	unk
(133158, 78473, 5798)	133158	78473	5798	79803035718769289	720575940631505711	R		AN	AN_GNG_WED_3			ACH	0.81	ACH
(134501, 81914, 5798)	134501	81914	5798	79873610621376086	720575940610160357	R		AN	AN_GNG_184			ACH	0.88	ACH
(134961, 80778, 5798)	134961	80778	5798	79873541901901259	720575940628435151	R		AN	AN_GNG_IPS_10			ACH	0.83	ACH
(133005, 79925, 5798)	133005	79925	5798	79732735694057508	720575940631283727	R		AN	AN_GNG_145			ACH	0.92	ACH
(135902, 81568, 5798)	135902	81568	5798	79943979365550136	720575940627175445	R		AN	AN_IPS_GNG_3			ACH	0.93	ACH
(133779, 79798, 5798)	133779	79798	5798	79803104438245533	720575940616194443	R		AN	AN_IPS_GNG_7			ACH	0.91	ACH
(133442, 79967, 5798)	133442	79967	5798	79803104438249659	720575940622416628	R		AN	AN_multi_58			ACH	0.91	ACH
(132213, 76936, 5798)	132213	76936	5798	79732529535647276	720575940622779076	R		AN	AN_multi_1			GLUT	0.6	unk
(136659, 81796, 5798)	136659	81796	5798	80014348109715876	720575940631844300	R		AN	AN_IPS_WED_1			ACH	0.85	ACH
(134409, 84156, 5798)	134409	84156	5798	79873748060323940	720575940613603737	R		AN	AN_multi_103			GABA	0.78	GABA
(135434, 82761, 5798)	135434	82761	5798	79944048085024946	720575940624810782	R		AN	AN_GNG_SAD_5			SER	0.62	other
(136849, 81993, 5798)	136849	81993	5798	80014348109720363	720575940635715647	R		AN	AN_GNG_43			ACH	0.94	ACH
(133914, 82327, 5798)	133914	82327	5798	79803241877204178	720575940628382875	R		AN	AN_multi_99			ACH	0.73	ACH
(134394, 78729, 5798)	134394	78729	5798	79873404462934629	720575940643001288	R		SA	SA_DMT_DMetaN_unmatched	DMT		ACH	0.72	ACH
(134339, 77900, 5798)	134339	77900	5798	79873335743472970	720575940615990614	R		AN	AN_GNG_IPS_12			GLUT	0.56	unk
(131726, 83339, 5798)	131726	83339	5798	79662573108318739	720575940615460255	R		AN	AN_LH_AVLP_1			ACH	0.95	ACH
(134456, 78936, 5798)	134456	78936	5798	79873404462948055	720575940626117904	R		SA	SA_DMT_DMetaN_unmatched	DMT		ACH	0.65	ACH
(134598, 79024, 5798)	134598	79024	5798	79873404462945481	720575940636643406	R		SA	SA_DMT_DMetaN_unmatched	DMT		ACH	0.64	ACH
(133270, 78159, 5798)	133270	78159	5798	79802966999309278	720575940631344971	R		AN	AN_GNG_SAD_34			ACH	0.58	unk
(132388, 77826, 5798)	132388	77826	5798	79732598255108127	720575940636822069	R		SA	SA_MDA_2	MDA		GLUT	0.52	unk
(136659, 82014, 5798)	136659	82014	5798	80014348109729855	720575940635462757	R		AN	AN_VES_GNG_3			ACH	0.95	ACH
(134308, 82092, 5798)	134308	82092	5798	79873610621378484	720575940612468130	R		AN	GNG_unmatched			ACH	0.82	ACH
(134323, 82232, 5798)	134323	82232	5798	79873610621379746	720575940603479910	R		AN	GNG_unmatched			ACH	0.86	ACH
(132426, 77608, 5798)	132426	77608	5798	79732598255103950	720575940611290354	R		AN	AN_FLA_PRW_2			ACH	0.52	unk
(132291, 77114, 5798)	132291	77114	5798	79732529535639048	720575940638737341	R		AN	AN_multi_74			ACH	0.63	ACH
(135508, 82571, 5798)	135508	82571	5798	79944048085027452	720575940621787371	R		AN	AN_multi_104			ACH	0.79	ACH
(132502, 77737, 5798)	132502	77737	5798	79732598255084040	720575940638604021	R		AN	AN_FLA_GNG_1			GLUT	0.54	unk
(132363, 78704, 5798)	132363	78704	5798	79732666974578354	720575940608683477	R		AN	AN_multi_82			ACH	0.63	ACH	hb-611262552,hb-704367157
(139174, 80053, 5798)	139174	80053	5798	80154948159107404	720575940610640482	R		AN	AN_multi_11				0	unk
(135303, 82831, 5798)	135303	82831	5798	79944048085022287	720575940638722549	R		AN	AN_GNG_166			ACH	0.85	ACH
(132244, 78386, 5798)	132244	78386	5798	79732598255100406	720575940633288372	R		SA	SA_MDA_1	MDA		ACH	0.69	ACH
(132218, 77843, 5798)	132218	77843	5798	79732598255104099	720575940639787630	R		SA	SA_MDA_1	MDA		ACH	0.57	unk
(132129, 77889, 5798)	132129	77889	5798	79732598255096387	720575940639792494	R		SA	SA_MDA_4	MDA			0	unk
(136906, 81610, 5798)	136906	81610	5798	80014348109717840	720575940640002071	R		SA	SA_DMT_ADMN_2	DMT		ACH	0.79	ACH
(137522, 81337, 5798)	137522	81337	5798	80084648134405375	720575940638446032	R		SA	SA_DMT_ADMN_3	DMT		ACH	0.57	unk
(133453, 77819, 5798)	133453	77819	5798	79802966999311748	720575940623396240	R		AN	AN_GNG_VES_9			ACH	0.85	ACH
(133379, 77268, 5798)	133379	77268	5798	79802898279816363	720575940640962158	R		AN	AN_LAL_1				0	unk
(133196, 79027, 5798)	133196	79027	5798	79803035718768634	720575940623497653	R		AN	AN_VES_GNG_6			GLUT	0.74	GLUT
(133669, 82207, 5798)	133669	82207	5798	79803241877200893	720575940608887235	R		AN	AN_multi_98			ACH	0.74	ACH
(132181, 77072, 5798)	132181	77072	5798	79732529535641460	720575940641728712	R		AN	AN_GNG_103				0	unk
(133254, 82410, 5798)	133254	82410	5798	79803241877203155	720575940635611060	R		AN	AN_multi_89				0	unk
(135012, 81935, 5798)	135012	81935	5798	79873610621378369	720575940629524483	R		AN	AN_GNG_SAD_4			ACH	0.51	unk
(134093, 78117, 5798)	134093	78117	5798	79873335743471900	720575940642245742	R		AN	AN_GNG_202			ACH	0.72	ACH
(134065, 84363, 5798)	134065	84363	5798	79873748060329204	720575940629589711	R		AN	AN_AVLP_12			ACH	0.92	ACH
(133131, 79856, 5798)	133131	79856	5798	79803104438250967	720575940624868485	R		AN	AN_GNG_194				0	unk
(135309, 80707, 5798)	135309	80707	5798	79943910646067700	720575940618230443	R		AN	AN_GNG_181			GABA	0.64	GABA
(134621, 82164, 5798)	134621	82164	5798	79873610621376214	720575940617693264	R		AN	AN_GNG_187			ACH	0.83	ACH
(138462, 82206, 5798)	138462	82206	5798	80155085598068967	720575940646307574	R		AN	AN_GNG_170			ACH	0.94	ACH
(137290, 81448, 5798)	137290	81448	5798	80084648134404217	720575940626484523	R		SA	SA_DMT_ADMN_3	DMT		ACH	0.62	ACH
(138000, 81919, 5798)	138000	81919	5798	80084716853895612	720575940628876111	R		AN	AN_IPS_LAL_1			ACH	0.84	ACH
(133387, 82030, 5798)	133387	82030	5798	79803241877201881	720575940651145857	R		AN	AN_IPS_GNG_7			GABA	0.71	GABA
(132953, 83637, 5798)	132953	83637	5798	79733010571957298	720575940612580067	R		AN	AN_AVLP_GNG_19			ACH	0.78	ACH
(138556, 81181, 5798)	138556	81181	5798	80155016878599787	720575940654759553	R		AN	AN_SPS_IPS_1			ACH	0.95	ACH
(133341, 78418, 5798)	133341	78418	5798	79802966999297389	720575940645995543	R		AN	AN_multi_36			ACH	0.91	ACH
(132376, 76613, 5798)	132376	76613	5798	79732529535641159	720575940622474868	R		AN	AN_multi_124			SER	0.65	other
(137906, 78531, 5798)	137906	78531	5798	80084510695466497	720575940612387474	R		SA	SA_DMT_DMetaN_unmatched	DMT			0	unk
(132130, 75659, 5798)	132130	75659	5798	79732460816161863	720575940628680177	R		AN	AN_multi_124				0	unk
(135101, 78636, 5798)	135101	78636	5798	79943773207101196	720575940615294609	R		SA	SA_DMT_DMetaN_unmatched	DMT		ACH	0.69	ACH
(135998, 80070, 5798)	135998	80070	5798	79943841926585531	720575940637354355	R		SA	SA_DMT_DMetaN_12	DMT		ACH	0.85	ACH
(136305, 80048, 5798)	136305	80048	5798	80014210670762972	720575940615295121	R		SA	SA_DMT_DMetaN_unmatched	DMT			0	unk
(137116, 80246, 5798)	137116	80246	5798	80014210670768641	720575940629062162	R		SA	SA_DMT_DMetaN_9	DMT		GLUT	0.83	GLUT
(136515, 80154, 5798)	136515	80154	5798	80014210670767469	720575940628266235	R		SA	SA_DMT_DMetaN_unmatched	DMT		GLUT	0.96	GLUT
(133735, 77107, 5798)	133735	77107	5798	79802898279816269	720575940631417057	R		AN	AN_GNG_161			ACH	0.87	ACH
(137521, 78532, 5798)	137521	78532	5798	80084510695471097	720575940621254282	R		SA	SA_DMT_DMetaN_unmatched	DMT		ACH	0.56	unk
(136761, 81514, 5798)	136761	81514	5798	80014279390228902	720575940615881501	R		SA	SA_DMT_ADMN_8	DMT		ACH	0.82	ACH
(136371, 79839, 5798)	136371	79839	5798	80014210670759634	720575940627663872	R		SA	SA_DMT_DMetaN_unmatched	DMT			0	unk
(137007, 81112, 5798)	137007	81112	5798	80014279390235326	720575940632628122	R		SA	SA_DMT_ADMN_7	DMT			0	unk
(137621, 81395, 5798)	137621	81395	5798	80084648134404199	720575940627915580	R		SA	SA_DMT_ADMN_9	DMT			0	unk
(136565, 80435, 5798)	136565	80435	5798	80014210670764197	720575940615700820	R		SA	SA_DMT_DMetaN_unmatched	DMT			0	unk
(135632, 80602, 5798)	135632	80602	5798	79943910646070118	720575940633296052	R		SA	SA_DMT_DMetaN_12	DMT			0	unk
(136078, 80534, 5798)	136078	80534	5798	79943910646072693	720575940626995559	R		SA	SA_DMT_DMetaN_unmatched	DMT		ACH	0.78	ACH
(135899, 80452, 5798)	135899	80452	5798	79943841926587949	720575940606291211	R		SA	SA_DMT_DMetaN_12	DMT			0	unk
(137200, 78075, 5798)	137200	78075	5798	80084441975989827	720575940628463823	R		SA	SA_DMT_DMetaN_unmatched	DMT		SER	0.64	other
(136507, 78439, 5798)	136507	78439	5798	80014073231803835	720575940619028144	R		SA	SA_DMT_DMetaN_12	DMT		ACH	0.91	ACH
(135806, 77340, 5798)	135806	77340	5798	79943635768157760	720575940628469967	R		SA	SA_DMT_DMetaN_unmatched	DMT			0	unk
(137386, 80157, 5798)	137386	80157	5798	80084579414931173	720575940645150852	R		SA	SA_DMT_DMetaN_unmatched	DMT		GLUT	0.86	GLUT
(135513, 78994, 5798)	135513	78994	5798	79943773207114880	720575940615241940	R		SA	SA_DMT_DMetaN_unmatched	DMT			0	unk
(135001, 79623, 5798)	135001	79623	5798	79873473182406384	720575940624820861	R		SA	SA_DMT_DMetaN_6	DMT			0	unk
(138319, 79895, 5798)	138319	79895	5798	80154948159112698	720575940627575495	R		SA	SA_DMT_DMetaN_9	DMT		GLUT	0.66	GLUT
(135770, 78830, 5798)	135770	78830	5798	79943773207118215	720575940634128247	R		SA	SA_DMT_DMetaN_unmatched	DMT			0	unk
(136491, 80311, 5798)	136491	80311	5798	80014210670760874	720575940613206594	R		SA	SA_DMT_DMetaN_unmatched	DMT			0	unk
(137037, 79469, 5798)	137037	79469	5798	80014141951281973	720575940607695428	R		SA	SA_DMT_DMetaN_unmatched	DMT			0	unk
(136191, 79963, 5798)	136191	79963	5798	80014210670756317	720575940629993007	R		SA	SA_DMT_DMetaN_unmatched	DMT			0	unk
(137610, 81156, 5798)	137610	81156	5798	80084648134413180	720575940633009121	R		SA	SA_DMT_ADMN_9	DMT		ACH	0.75	ACH
(136030, 80926, 5798)	136030	80926	5798	79943910646071905	720575940629371960	R		SA	SA_DMT_ADMN_11	DMT		ACH	0.93	ACH
(136360, 77546, 5798)	136360	77546	5798	80014073231803232	720575940626613659	R		SA	SA_DMT_DMetaN_unmatched	DMT			0	unk
(134016, 83742, 5798)	134016	83742	5798	79803379316149355	720575940614444959	R		AN	GNG_unmatched			ACH	0.87	ACH
(134472, 83172, 5798)	134472	83172	5798	79873679340841696	720575940628074199	R		AN	AN_AVLP_SAD_5			ACH	0.83	ACH
(137754, 79446, 5798)	137754	79446	5798	80084510695462238	720575940628074711	R		SA	SA_DMT_DMetaN_unmatched	DMT			0	unk
(137784, 79243, 5798)	137784	79243	5798	80084510695470629	720575940627675648	R		SA	SA_DMT_DMetaN_unmatched	DMT		ACH	0.63	ACH
(138702, 80831, 5798)	138702	80831	5798	80155016878603316	720575940624108060	R		AN	AN_GNG_IPS_19			ACH	0.8	ACH
(138628, 80719, 5798)	138628	80719	5798	80155016878600842	720575940606303755	R		AN	AN_GNG_IPS_19			ACH	0.9	ACH
(138782, 80555, 5798)	138782	80555	5798	80155016878604123	720575940628884267	R		AN	AN_GNG_175			ACH	0.85	ACH
(138587, 80820, 5798)	138587	80820	5798	80155016878600899	720575940627931196	R		AN	AN_GNG_IPS_19			ACH	0.75	ACH
(133497, 84969, 5798)	133497	84969	5798	79803448035590479	720575940621975773	R		AN	AN_GNG_VES_7			GABA	0.72	GABA
(131502, 84042, 5798)	131502	84042	5798	79662641827771327	720575940627044901	R		AN	AN_GNG_99			GLUT	0.42	unk
(131630, 83784, 5798)	131630	83784	5798	79662641827778266	720575940633189624	R		SA	SA_VTV_2	VTV		ACH	0.78	ACH
(131940, 83585, 5798)	131940	83585	5798	79662641827780248	720575940622323382	R		AN	AN_multi_70			ACH	0.64	ACH
(132135, 83491, 5798)	132135	83491	5798	79732941852490793	720575940633677167	R		AN	AN_AVLP_21			ACH	0.94	ACH
(138067, 81178, 5798)	138067	81178	5798	80084648134399394	720575940636400966	R		AN	AN_GNG_176				0	unk
(137891, 81388, 5798)	137891	81388	5798	80084648134409329	720575940633782135	R		AN	AN_GNG_142			ACH	0.92	ACH
(133330, 83885, 5798)	133330	83885	5798	79803379316150773	720575940621846525	R		AN	AN_AVLP_GNG_23			GABA	0.47	unk
(133272, 84007, 5798)	133272	84007	5798	79803379316150875	720575940626569554	R		AN	AN_AVLP_PVLP_6			ACH	0.89	ACH
(133140, 83927, 5798)	133140	83927	5798	79803379316150827	720575940620298260	R		AN	AN_GNG_167			GLUT	0.79	GLUT
(133038, 84022, 5798)	133038	84022	5798	79733010571960340	720575940624109340	R		AN	AN_GNG_167			GLUT	0.78	GLUT
(133659, 83923, 5798)	133659	83923	5798	79803379316150834	720575940611775717	R		AN	AN_GNG_SAD_12			ACH	0.92	ACH
(133428, 83954, 5798)	133428	83954	5798	79803379316149523	720575940617932289	R		AN	AN_AVLP_GNG_16			GABA	0.58	unk
(133529, 83720, 5798)	133529	83720	5798	79803379316148052	720575940621399156	R		AN	AN_GNG_119			GABA	0.48	unk
(134025, 84061, 5798)	134025	84061	5798	79803379316140080	720575940638197737	R		AN	AN_AVLP_GNG_23			GABA	0.53	unk
(133807, 84281, 5798)	133807	84281	5798	79803379316151100	720575940606718642	R		AN	AN_GNG_62				0	unk
(133722, 84770, 5798)	133722	84770	5798	79803448035590059	720575940622447309	R		AN	AN_GNG_65			GABA	0.38	unk
(133202, 84958, 5798)	133202	84958	5798	79803448035590862	720575940619037616	R		AN	GNG_unmatched			SER	0.59	unk
(136579, 81102, 5798)	136579	81102	5798	80014279390235281	720575940615242964	R		SA	SA_DMT_ADMN_11	DMT			0	unk
(136642, 80988, 5798)	136642	80988	5798	80014279390228522	720575940626357865	R		SA	SA_DMT_ADMN_5	DMT		ACH	0.91	ACH
(138191, 80502, 5798)	138191	80502	5798	80154948159100502	720575940618051237	R		SA	SA_DMT_DMetaN_9	DMT		GLUT	0.81	GLUT
(137241, 81691, 5798)	137241	81691	5798	80084716853905173	720575940615634589	R		SA	SA_DMT_ADMN_11	DMT		ACH	0.89	ACH
(136626, 81461, 5798)	136626	81461	5798	80014279390223717	720575940625599304	R		SA	SA_DMT_ADMN_8	DMT		ACH	0.82	ACH
(135917, 79905, 5798)	135917	79905	5798	79943841926585466	720575940626182385	R		SA	SA_DMT_DMetaN_4	DMT		SER	0.36	unk
(137605, 81543, 5798)	137605	81543	5798	80084716853899975	720575940652606881	R		SA	SA_DMT_ADMN_11	DMT		ACH	0.85	ACH
(137051, 81215, 5798)	137051	81215	5798	80014279390233103	720575940623862590	R		SA	SA_DMT_ADMN_1	DMT		ACH	0.76	ACH
(134880, 78467, 5798)	134880	78467	5798	79873404462932730	720575940635650276	R		SA	SA_DMT_DMetaN_unmatched	DMT		ACH	0.91	ACH
(136654, 80721, 5798)	136654	80721	5798	80014279390242023	720575940612511894	R		SA	SA_DMT_DMetaN_12	DMT		ACH	0.62	ACH
(136583, 80792, 5798)	136583	80792	5798	80014279390229588	720575940624124956	R		SA	SA_DMT_DMetaN_unmatched	DMT			0	unk
(136177, 80920, 5798)	136177	80920	5798	80014279390229624	720575940617718864	R		SA	SA_DMT_ADMN_1	DMT			0	unk
(136711, 80541, 5798)	136711	80541	5798	80014279390232523	720575940618724517	R		SA	SA_DMT_DMetaN_12	DMT			0	unk
(135519, 80238, 5798)	135519	80238	5798	79943841926581206	720575940628251100	R		SA	SA_DMT_DMetaN_12	DMT		ACH	0.56	unk
(136413, 81310, 5798)	136413	81310	5798	80014279390227672	720575940638863093	R		SA	SA_DMT_ADMN_11	DMT		ACH	0.96	ACH
(135434, 80127, 5798)	135434	80127	5798	79943841926584549	720575940613533234	R		SA	SA_DMT_DMetaN_12	DMT		ACH	0.62	ACH
(132326, 79551, 5798)	132326	79551	5798	79732735694078318	720575940613749702	R		AN	AN_GNG_VES_3			GABA	0.56	unk
(135162, 81041, 5798)	135162	81041	5798	79943910646062744	720575940652617121	R		AN	AN_GNG_125			GABA	0.61	unk
(132165, 78469, 5798)	132165	78469	5798	79732666974574856	720575940625905660	R		SA	SA_MDA_2	MDA		GLUT	0.38	unk
(137587, 80095, 5798)	137587	80095	5798	80084579414935793	720575940630060831	R		SA	SA_DMT_DMetaN_9	DMT		GLUT	0.66	GLUT
(136453, 78670, 5798)	136453	78670	5798	80014141951280166	720575940615719252	R		SA	SA_DMT_DMetaN_12	DMT			0	unk
(136113, 78778, 5798)	136113	78778	5798	80014141951289781	720575940602309600	R		SA	SA_DMT_DMetaN_unmatched	DMT			0	unk
(135811, 78226, 5798)	135811	78226	5798	79943704487626945	720575940618002964	R		SA	SA_DMT_DMetaN_unmatched	DMT			0	unk
(136359, 77736, 5798)	136359	77736	5798	80014073231802216	720575940635847231	R		SA	SA_DMT_DMetaN_12	DMT			0	unk
(137509, 80882, 5798)	137509	80882	5798	80084648134384024	720575940612869087	R		SA	SA_DMT_DMetaN_unmatched	DMT		ACH	0.79	ACH
(136666, 78029, 5798)	136666	78029	5798	80014073231809396	720575940620200413	R		SA	SA_DMT_DMetaN_unmatched	DMT			0	unk
(136204, 81034, 5798)	136204	81034	5798	80014279390231865	720575940619800560	R		SA	SA_DMT_ADMN_11	DMT			0	unk
(135715, 80463, 5798)	135715	80463	5798	79943841926573576	720575940628360812	R		SA	SA_DMT_DMetaN_12	DMT			0	unk
(137564, 79817, 5798)	137564	79817	5798	80084579414932079	720575940628610647	R		SA	SA_DMT_DMetaN_unmatched	DMT			0	unk
(137897, 79364, 5798)	137897	79364	5798	80084510695464726	720575940615964485	R		SA	SA_DMT_DMetaN_unmatched	DMT			0	unk
(137841, 79615, 5798)	137841	79615	5798	80084579414934274	720575940633165816	R		SA	SA_DMT_DMetaN_12	DMT			0	unk
(137947, 79473, 5798)	137947	79473	5798	80084510695465808	720575940622742286	R		SA	SA_DMT_DMetaN_unmatched	DMT			0	unk
(137184, 78494, 5798)	137184	78494	5798	80084510695464920	720575940615965765	R		SA	SA_DMT_DMetaN_unmatched	DMT		ACH	0.83	ACH
(134128, 80106, 5798)	134128	80106	5798	79873473182420618	720575940620055454	R		AN	AN_GNG_83			ACH	0.96	ACH
(136002, 79873, 5798)	136002	79873	5798	79943841926584353	720575940622104584	R		SA	SA_DMT_DMetaN_12	DMT		ACH	0.73	ACH
(139397, 79626, 5798)	139397	79626	5798	80225316903311654	720575940630395852	R		SA	SA_DMT_DMetaN_8	DMT		ACH	0.65	ACH
(137311, 81585, 5798)	137311	81585	5798	80084716853905917	720575940620967679	R		SA	SA_DMT_ADMN_11	DMT		GLUT	0.54	unk
(137261, 78763, 5798)	137261	78763	5798	80084510695465443	720575940609647729	R		SA	SA_DMT_DMetaN_unmatched	DMT			0	unk
(137863, 78645, 5798)	137863	78645	5798	80084510695469152	720575940609108174	R		AN	AN_GNG_176			ACH	0.69	ACH
(137826, 79233, 5798)	137826	79233	5798	80084510695464486	720575940639944077	R		SA	SA_DMT_DMetaN_unmatched	DMT			0	unk
(136741, 80643, 5798)	136741	80643	5798	80014279390239676	720575940622877884	R		SA	SA_DMT_DMetaN_12	DMT		ACH	0.7	ACH
(137045, 79621, 5798)	137045	79621	5798	80014210670762691	720575940620777315	R		SA	SA_DMT_DMetaN_unmatched	DMT			0	unk
(136879, 81487, 5798)	136879	81487	5798	80014279390237960	720575940657606529	R		SA	SA_DMT_ADMN_6	DMT			0	unk
(137045, 81623, 5798)	137045	81623	5798	80014348109714701	720575940636970830	R		SA	SA_DMT_ADMN_11	DMT		ACH	0.63	ACH
(136619, 81274, 5798)	136619	81274	5798	80014279390231985	720575940629017419	R		SA	SA_DMT_ADMN_7	DMT			0	unk
(136544, 80879, 5798)	136544	80879	5798	80014279390234023	720575940609348676	R		SA	SA_DMT_ADMN_5	DMT		ACH	0.72	ACH
(134166, 77761, 5798)	134166	77761	5798	79873335743463017	720575940623637482	R		AN	AN_GNG_IPS_15			ACH	0.68	ACH
(132975, 79666, 5798)	132975	79666	5798	79732735694060019	720575940611872149	R		AN	AN_multi_86			ACH	0.74	ACH
(138171, 79430, 5798)	138171	79430	5798	80154879439652117	720575940624211202	R		SA	SA_DMT_DMetaN_unmatched	DMT			0	unk
(134245, 82807, 5798)	134245	82807	5798	79873679340838976	720575940613632997	R		AN	AN_multi_60			ACH	0.89	ACH
(134392, 81910, 5798)	134392	81910	5798	79873610621377284	720575940624872581	R		AN	AN_GNG_187			ACH	0.69	ACH
(132365, 83231, 5798)	132365	83231	5798	79732941852492855	720575940636556718	R		AN	AN_GNG_FLA_4				0	unk
(137444, 80585, 5798)	137444	80585	5798	80084648134400131	720575940612786995	R		AN	AN_IPS_GNG_1			GABA	0.46	unk
(136777, 75964, 5798)	136777	75964	5798	80013935792847413	720575940622013257	R		SA	SA_DMT_DMetaN_unmatched	DMT			0	unk
(135559, 75500, 5798)	135559	75500	5798	79943567048669528	720575940628952619	R		SA	SA_DMT_DMetaN_unmatched	DMT		GABA	0.61	unk
(136223, 80415, 5798)	136223	80415	5798	80014210670764185	720575940623887422	R		SA	SA_DMT_DMetaN_unmatched	DMT			0	unk
(136659, 81386, 5798)	136659	81386	5798	80014279390235451	720575940614697275	R		SA	SA_DMT_ADMN_4	DMT		ACH	0.87	ACH
(135483, 83456, 5798)	135483	83456	5798	79944048085028275	720575940612522646	R		AN	AN_AVLP_43			ACH	0.82	ACH
(135461, 75995, 5798)	135461	75995	5798	79943567048681686	720575940628994063	R		SA	SA_DMT_DMetaN_unmatched	DMT			0	unk
(138103, 81819, 5798)	138103	81819	5798	80084716853891719	720575940612220071	R		AN	AN_GNG_SAD_31			SER	0.61	unk
(132588, 83345, 5798)	132588	83345	5798	79732941852494156	720575940629015040	R		AN	AN_multi_65			ACH	0.91	ACH
(131824, 83513, 5798)	131824	83513	5798	79662573108313399	720575940632674003	R		AN	AN_AVLP_22			GABA	0.78	GABA
(138296, 80985, 5798)	138296	80985	5798	80155016878603399	720575940620252630	R		AN	AN_IPS_GNG_6			ACH	0.82	ACH
(137027, 76307, 5798)	137027	76307	5798	80013935792855204	720575940611759569	R		SA	SA_DMT_DMetaN_unmatched	DMT			0	unk
(136426, 84923, 5807)	136426	84923	5807	80014554268112111	720575940632648868	R		AN	AN_GNG_30			ACH	0.93	ACH
(134925, 73996, 5775)	134925	73996	5775	79873060865327833	720575940628614487	R		AN	GNG_unmatched			ACH	0.82	ACH
(134949, 74032, 5786)	134949	74032	5786	79873060865335168	720575940635659748	R		AN	AN_GNG_SAD_24			ACH	0.69	ACH
(135334, 74006, 5773)	135334	74006	5773	79943429609507935	720575940657604225	R		AN	AN_GNG_157			GABA	0.67	GABA
(135339, 84980, 5807)	135339	84980	5807	79944185523952722	720575940622941005	R		AN	AN_GNG_129				0	unk
(135164, 84973, 5810)	135164	84973	5810	79944185523955650	720575940642798359	R		AN	AN_GNG_SAD_22				0	unk
(134794, 84949, 5806)	134794	84949	5806	79873816779780669	720575940615254782	R		AN	AN_multi_21			ACH	0.97	ACH
(134613, 84957, 5819)	134613	84957	5819	79873816779789403	720575940618447238	R		AN	GNG_unmatched			SER	0.93	other
(134129, 84972, 5810)	134129	84972	5810	79873816779783389	720575940619932363	R		AN	AN_GNG_35			GABA	0.61	unk
(133863, 84967, 5813)	133863	84967	5813	79803448035596249	720575940611905433	R		AN	AN_VES_GNG_8			ACH	0.9	ACH
(133348, 84831, 5828)	133348	84831	5828	79803448035603539	720575940615624961	R		AN	AN_multi_112			ACH	0.96	ACH
(133207, 84959, 5823)	133207	84959	5823	79803448035603592	720575940614668347	R		AN	AN_multi_20			ACH	0.94	ACH
(133495, 84929, 5812)	133495	84929	5812	79803448035596711	720575940628319335	R		AN	AN_WED_GNG_1			ACH	0.92	ACH
(133096, 84967, 5804)	133096	84967	5804	79803448035593771	720575940647036724	R		doubleseed				SER	0.83	other
(133000, 84969, 5814)	133000	84969	5814	79733079291404985	720575940622166664	R		AN	AN_multi_115			ACH	0.95	ACH
(132830, 84969, 5815)	132830	84969	5815	79733079291404126	720575940631594015	R		AN	AN_VES_GNG_8			ACH	0.88	ACH
(133014, 84938, 5809)	133014	84938	5809	79733079291401382	720575940638842933	R		AN	AN_GNG_151			OCT	0.81	other
(132385, 84950, 5805)	132385	84950	5805	79733079291400446	720575940627758135	R		AN	AN_GNG_72			GLUT	0.78	GLUT
(132524, 84873, 5798)	132524	84873	5798	79733079291397322	720575940621902085	R		AN	AN_GNG_68			GABA	0.71	GABA
(134342, 83835, 5798)	134342	83835	5798	79873748060331201	720575940625481749	R		AN	AN_WED_GNG_2			ACH	0.85	ACH
(135393, 84791, 5798)	135393	84791	5798	79944185523949860	720575940628641879	R		AN	AN_GNG_129			GABA	0.64	GABA
(135589, 84886, 5798)	135589	84886	5798	79944185523948425	720575940639971536	R		AN	AN_GNG_200			GABA	0.62	GABA
(135803, 84889, 5798)	135803	84889	5798	79944185523945416	720575940616113291	R		AN	AN_AVLP_4			ACH	0.77	ACH
(135258, 84885, 5798)	135258	84885	5798	79944185523948891	720575940629971852	R		AN	AN_GNG_188				0	unk
(135352, 84968, 5798)	135352	84968	5798	79944185523947537	720575940613148625	R		AN	AN_GNG_128			GABA	0.75	GABA
(135848, 83290, 5798)	135848	83290	5798	79944048085022583	720575940629412156	R		AN	AN_AVLP_46			ACH	0.9	ACH
(135625, 83281, 5798)	135625	83281	5798	79944048085022594	720575940627003495	R		AN	AN_AVLP_28			ACH	0.97	ACH
(135530, 83202, 5798)	135530	83202	5798	79944048085023873	720575940629856505	R		AN	AN_AVLP_53			ACH	0.93	ACH
(135389, 82841, 5798)	135389	82841	5798	79944048085027797	720575940628407963	R		AN	AN_GNG_166			ACH	0.84	ACH
(135200, 82839, 5798)	135200	82839	5798	79944048085025025	720575940627026279	R		AN	AN_GNG_166			ACH	0.51	unk
(135604, 83181, 5798)	135604	83181	5798	79944048085025263	720575940629598521	R		AN	AN_AVLP_53			ACH	0.92	ACH
(138492, 81002, 5798)	138492	81002	5798	80155016878600968	720575940631821891	R		AN	AN_GNG_175			ACH	0.85	ACH
(135056, 77696, 5798)	135056	77696	5798	79873335743462981	720575940627783223	R		SA	SA_DMT_DMetaN_unmatched	DMT			0	unk
(135737, 84716, 5798)	135737	84716	5798	79944185523949816	720575940615537041	R		AN	AN_AVLP_GNG_4			ACH	0.84	ACH
(136061, 84190, 5798)	136061	84190	5798	79944116804497529	720575940628321531	R		AN	AN_AVLP_40			ACH	0.64	ACH
(135483, 84353, 5798)	135483	84353	5798	79944116804502960	720575940606586325	R		AN	AN_AVLP_unmatched			ACH	0.61	unk
(132337, 78270, 5798)	132337	78270	5798	79732598255103031	720575940637957446	R		AN	AN_multi_77			SER	0.7	other
(135903, 84456, 5798)	135903	84456	5798	79944116804501826	720575940625584783	R		AN	AN_GNG_135			GABA	0.62	GABA
(133900, 83871, 5798)	133900	83871	5798	79803379316150745	720575940634360462	R		AN	AN_GNG_197			GLUT	0.55	unk
(133427, 84031, 5798)	133427	84031	5798	79803379316150912	720575940624208201	R		AN	AN_GNG_138				0	unk
(133646, 84051, 5798)	133646	84051	5798	79803379316150958	720575940627538370	R		AN	AN_AVLP_GNG_12			GLUT	0.57	unk
(133507, 84114, 5798)	133507	84114	5798	79803379316149652	720575940622976845	R		AN	AN_AVLP_GNG_23			GABA	0.76	GABA
(133689, 84265, 5798)	133689	84265	5798	79803379316152296	720575940633038443	R		AN	AN_GNG_197			GABA	0.55	unk
(133517, 84362, 5798)	133517	84362	5798	79803379316151160	720575940608276181	R		AN	AN_GNG_197			GLUT	0.46	unk
(133429, 84614, 5798)	133429	84614	5798	79803448035588965	720575940646687364	R		AN	AN_GNG_121				0	unk
(133535, 84706, 5798)	133535	84706	5798	79803448035589613	720575940629670723	R		AN	AN_GNG_197			GABA	0.36	unk
(133597, 84590, 5798)	133597	84590	5798	79803379316148802	720575940615138397	R		AN	AN_GNG_48				0	unk
(133371, 84591, 5798)	133371	84591	5798	79803379316150092	720575940607380914	R		AN	AN_GNG_69			GABA	0.55	unk
(132015, 83428, 5798)	132015	83428	5798	79662573108307298	720575940632237408	R		AN	GNG_unmatched				0	unk
(135913, 84704, 5798)	135913	84704	5798	79944185523948777	720575940624901107	R		AN	AN_AVLP_GNG_5				0	unk
(136423, 84363, 5798)	136423	84363	5798	80014485548674904	720575940625638916	R		AN	AN_AVLP_GNG_2			GABA	0.79	GABA
(136234, 84089, 5798)	136234	84089	5798	80014485548671478	720575940619154203	R		AN	AN_AVLP_42			ACH	0.6	unk
(136343, 84197, 5798)	136343	84197	5798	80014485548678218	720575940605154988	R		AN	AN_GNG_40			ACH	0.6	unk
(136189, 84290, 5798)	136189	84290	5798	80014485548677144	720575940607888585	R		AN	AN_AVLP_34			ACH	0.84	ACH
(136430, 84494, 5798)	136430	84494	5798	80014485548677351	720575940633251320	R		AN	AN_GNG_41			GABA	0.6	unk
(136272, 84307, 5798)	136272	84307	5798	80014485548677191	720575940612685162	R		AN	AN_AVLP_34			ACH	0.82	ACH
(136494, 84276, 5798)	136494	84276	5798	80014485548679348	720575940612050033	R		AN	AN_GNG_37			ACH	0.75	ACH
(136546, 84415, 5798)	136546	84415	5798	80014485548677276	720575940624403843	R		AN	AN_GNG_28			ACH	0.91	ACH
(136921, 84587, 5798)	136921	84587	5798	80014485548671667	720575940617438016	R		AN	AN_GNG_IPS_6			ACH	0.84	ACH
(136733, 84564, 5798)	136733	84564	5798	80014485548668637	720575940627663100	R		AN	AN_GNG_27			ACH	0.69	ACH
(136640, 84611, 5798)	136640	84611	5798	80014554268110555	720575940615814171	R		AN	AN_GNG_131			ACH	0.5	unk
(136837, 84684, 5798)	136837	84684	5798	80014554268108467	720575940625985098	R		AN	AN_GNG_169			ACH	0.67	ACH
(136757, 84673, 5798)	136757	84673	5798	80014554268108887	720575940622912500	R		AN	AN_GNG_143			ACH	0.88	ACH
(135737, 80602, 5798)	135737	80602	5798	79943910646067610	720575940625340945	R		SA	SA_DMT_DMetaN_unmatched	DMT			0	unk
(131760, 83672, 5798)	131760	83672	5798	79662641827775733	720575940631092947	R		SA	SA_VTV_5	VTV		ACH	0.78	ACH
(137803, 82212, 5798)	137803	82212	5798	80084716853899401	720575940634361998	R		AN	AN_GNG_142			ACH	0.98	ACH
(139710, 81968, 5798)	139710	81968	5798	80225454342257654	720575940638558953	R		AN	AN_multi_9			ACH	0.88	ACH
(139697, 82497, 5798)	139697	82497	5798	80225454342258279	720575940615222634	R		AN	AN_PRW_FLA_1			SER	0.68	other
(139575, 82541, 5798)	139575	82541	5798	80225454342248010	720575940627244200	R		AN	AN_FLA_PRW_1			GLUT	0.5	unk
(139467, 82614, 5798)	139467	82614	5798	80225523061724212	720575940618092289	R		AN	AN_GNG_11			ACH	0.8	ACH
(139313, 82591, 5798)	139313	82591	5798	80225523061720500	720575940628539735	R		AN	AN_GNG_171			ACH	0.84	ACH
(139351, 82662, 5798)	139351	82662	5798	80225523061715255	720575940612102769	R		AN	AN_multi_108			ACH	0.65	ACH
(139588, 82867, 5798)	139588	82867	5798	80225523061722480	720575940615520159	R		AN	AN_GNG_14			ACH	0.83	ACH
(139424, 82989, 5798)	139424	82989	5798	80225523061724463	720575940611831603	R		AN	AN_GNG_8			ACH	0.95	ACH
(139513, 83018, 5798)	139513	83018	5798	80225523061724500	720575940632930711	R		AN	AN_AVLP_3			ACH	0.88	ACH
(139407, 83044, 5798)	139407	83044	5798	80225523061725505	720575940621708981	R		AN	AN_GNG_203			ACH	0.85	ACH
(139447, 83085, 5798)	139447	83085	5798	80225523061720783	720575940626494722	R		AN	AN_GNG_203			ACH	0.8	ACH
(132109, 84189, 5798)	132109	84189	5798	79733010571960485	720575940622019333	R		AN	AN_GNG_193			GLUT	0.62	GLUT
(132488, 84319, 5798)	132488	84319	5798	79733010571960555	720575940632680895	R		AN	AN_GNG_SAD_6			GABA	0.74	GABA
(133957, 81853, 5798)	133957	81853	5798	79803241877206255	720575940629794700	R		AN	AN_GNG_90			ACH	0.68	ACH
(134761, 83231, 5798)	134761	83231	5798	79873679340847294	720575940635677668	R		AN	AN_AVLP_53			ACH	0.92	ACH
(134406, 82243, 5798)	134406	82243	5798	79873610621379787	720575940621709237	R		AN	GNG_unmatched			ACH	0.71	ACH
(134712, 82829, 5798)	134712	82829	5798	79873679340842832	720575940606300508	R		AN	AN_GNG_165				0	unk
(134533, 82891, 5798)	134533	82891	5798	79873679340845684	720575940618880865	R		AN	AN_GNG_165			ACH	0.9	ACH
(137636, 80478, 5798)	137636	80478	5798	80084579414929299	720575940613237654	R		SA	SA_DMT_DMetaN_9	DMT		GLUT	0.67	GLUT
(135859, 84569, 5798)	135859	84569	5798	79944116804492796	720575940628635751	R		AN	AN_AVLP_GNG_18			ACH	0.88	ACH
(131822, 84165, 5798)	131822	84165	5798	79662641827778492	720575940615133789	R		SA	SA_VTV_6	VTV		SER	1	other
(131710, 84277, 5798)	131710	84277	5798	79662641827779625	720575940635197291	R		AN	AN_GNG_70			SER	0.78	other
(131894, 84183, 5798)	131894	84183	5798	79662641827776073	720575940624813437	R		SA	SA_VTV_9	VTV		ACH	0.83	ACH
(131987, 84234, 5798)	131987	84234	5798	79662641827773815	720575940626035556	R		AN	AN_GNG_136			ACH	0.73	ACH
(132090, 84115, 5798)	132090	84115	5798	79733010571963040	720575940626760600	R		AN	AN_multi_117			ACH	0.95	ACH
(132118, 84253, 5798)	132118	84253	5798	79733010571961820	720575940613640429	R		AN	AN_multi_72			GLUT	0.65	GLUT
(138945, 83014, 5798)	138945	83014	5798	80155154317558394	720575940623224811	R		AN	AN_GNG_12			GABA	0.79	GABA
(137378, 84194, 5798)	137378	84194	5798	80084854292847557	720575940626625179	R		AN	AN_GNG_22			ACH	0.83	ACH
(133012, 84968, 5798)	133012	84968	5798	79733079291394332	720575940617621734	R		AN	AN_GNG_SAD_26				0	unk
(132711, 84631, 5798)	132711	84631	5798	79733079291397006	720575940632116943	R		AN	AN_multi_31			GLUT	0.85	GLUT
(131902, 84123, 5798)	131902	84123	5798	79662641827777194	720575940618029733	R		SA	SA_VTV_1	VTV		ACH	0.47	unk
(131891, 84066, 5798)	131891	84066	5798	79662641827778452	720575940606279179	R		SA	SA_VTV_4	VTV		DA	0.41	unk
(132190, 84034, 5798)	132190	84034	5798	79733010571969431	720575940622018565	R		AN	AN_GNG_136			ACH	0.74	ACH
(132203, 84152, 5798)	132203	84152	5798	79733010571960471	720575940632974443	R		AN	AN_GNG_195				0	unk
(132473, 83451, 5798)	132473	83451	5798	79732941852496600	720575940621327913	R		AN	AN_AVLP_GNG_10			GABA	0.73	GABA
(134009, 82881, 5798)	134009	82881	5798	79803310596668292	720575940635860058	R		AN	AN_GNG_SAD_10			ACH	0.84	ACH
(133886, 82019, 5798)	133886	82019	5798	79803241877207453	720575940618018497	R		AN	GNG_unmatched			SER	0.51	unk
(134030, 81895, 5798)	134030	81895	5798	79803241877193054	720575940613694634	R		AN	AN_GNG_185				0	unk
(133952, 77547, 5798)	133952	77547	5798	79802966999302024	720575940607870749	R		SA	SA_DMT_DMetaN_unmatched	DMT		ACH	0.55	unk
(134234, 82061, 5798)	134234	82061	5798	79873610621377336	720575940621321706	R		AN	GNG_unmatched				0	unk
(134661, 82218, 5798)	134661	82218	5798	79873610621382303	720575940618572270	R		AN	AN_GNG_139			ACH	0.84	ACH
(134857, 82121, 5798)	134857	82121	5798	79873610621382265	720575940627544451	R		AN	AN_GNG_187			ACH	0.78	ACH
(133720, 84613, 5798)	133720	84613	5798	79803448035590202	720575940615915805	R		AN	AN_GNG_WED_2			ACH	0.91	ACH
(134528, 83674, 5798)	134528	83674	5798	79873748060325050	720575940630440645	R		AN	AN_multi_22			ACH	0.92	ACH
(133549, 83653, 5798)	133549	83653	5798	79803379316150627	720575940643108718	R		AN	AN_GNG_191			ACH	0.83	ACH
(138265, 81544, 5798)	138265	81544	5798	80155085598069455	720575940621022856	R		AN	AN_GNG_175			SER	0.9	other
(133428, 84534, 5798)	133428	84534	5798	79803379316148609	720575940621308933	R		AN	AN_GNG_197			GABA	0.52	unk
(132078, 84003, 5798)	132078	84003	5798	79733010571961691	720575940637415843	R		SA	SA_VTV_6	VTV		SER	0.98	other
(137916, 81341, 5798)	137916	81341	5798	80084648134404175	720575940622444780	R		AN	AN_GNG_IPS_18				0	unk
(138810, 80642, 5798)	138810	80642	5798	80155016878599429	720575940628832516	R		AN	AN_GNG_177			ACH	0.9	ACH
(136532, 82716, 5798)	136532	82716	5798	80014416829203051	720575940603545190	R		AN	AN_GNG_47			ACH	0.98	ACH
(136913, 82724, 5798)	136913	82724	5798	80014416829200624	720575940611164634	R		AN	AN_GNG_VES_4			ACH	0.95	ACH
(137175, 83188, 5798)	137175	83188	5798	80084785573375472	720575940612268199	R		AN	AN_GNG_34			GABA	0.43	unk
(137473, 83223, 5798)	137473	83223	5798	80084785573379471	720575940619822942	R		AN	AN_GNG_25			ACH	0.78	ACH
(137317, 83343, 5798)	137317	83343	5798	80084785573378245	720575940612578962	R		AN	AN_GNG_36			ACH	0.76	ACH
(137138, 83419, 5798)	137138	83419	5798	80084785573382640	720575940628754453	R		AN	AN_GNG_24			ACH	0.67	ACH
(138715, 81802, 5798)	138715	81802	5798	80155085598062119	720575940633264888	R		AN	AN_GNG_SAD_23			ACH	0.9	ACH
(139234, 81107, 5798)	139234	81107	5798	80225385622790181	720575940635139439	R		AN	AN_GNG_IPS_3			ACH	0.98	ACH
(137142, 83542, 5798)	137142	83542	5798	80084785573377035	720575940629946951	R		AN	AN_GNG_38			GABA	0.6	unk
(135816, 77569, 5798)	135816	77569	5798	79943704487639206	720575940624840069	R		SA	SA_DMT_DMetaN_unmatched	DMT			0	unk
(135224, 83273, 5798)	135224	83273	5798	79944048085025357	720575940634858096	R		AN	AN_AVLP_53			ACH	0.94	ACH
(135166, 84422, 5798)	135166	84422	5798	79944116804499167	720575940623295415	R		AN	AN_multi_19			GABA	0.73	GABA
(135719, 83611, 5798)	135719	83611	5798	79944116804498608	720575940624392171	R		AN	AN_AVLP_32			ACH	0.78	ACH
(135869, 83864, 5798)	135869	83864	5798	79944116804500063	720575940645109124	R		AN	AN_AVLP_42			ACH	0.74	ACH
(136756, 83990, 5798)	136756	83990	5798	80014485548673511	720575940631269843	R		AN	AN_GNG_VES_8			ACH	0.9	ACH
(136687, 84176, 5798)	136687	84176	5798	80014485548677049	720575940626669355	R		AN	AN_GNG_VES_5			ACH	0.95	ACH
(132324, 84387, 5798)	132324	84387	5798	79733010571950314	720575940617286517	R		AN	AN_multi_33			GABA	0.65	GABA
(136737, 83574, 5798)	136737	83574	5798	80014416829197673	720575940636656888	R		AN	AN_GNG_VES_11			GABA	0.68	GABA
(136674, 83502, 5798)	136674	83502	5798	80014416829201077	720575940625003653	R		AN	AN_GNG_SAD_33			GABA	0.68	GABA
(136858, 83593, 5798)	136858	83593	5798	80014485548677783	720575940628233731	R		AN	AN_GNG_201			ACH	0.75	ACH
(133876, 81717, 5798)	133876	81717	5798	79803241877202796	720575940633724271	R		AN	AN_GNG_184				0	unk
(134865, 82897, 5798)	134865	82897	5798	79873679340849768	720575940608603512	R		AN	AN_GNG_165			ACH	0.93	ACH
(134929, 83150, 5798)	134929	83150	5798	79873679340847220	720575940621712821	R		AN	AN_GNG_165			ACH	0.96	ACH
(134974, 83173, 5798)	134974	83173	5798	79873679340847238	720575940619119600	R		AN	AN_GNG_165			ACH	0.87	ACH
(135019, 83023, 5798)	135019	83023	5798	79873679340847125	720575940624989833	R		AN	AN_GNG_166				0	unk
(131945, 83248, 5798)	131945	83248	5798	79662573108304764	720575940621044048	R		AN	AN_SLP_AVLP_1			ACH	0.6	unk
(136212, 80048, 5798)	136212	80048	5798	80014210670753886	720575940610883043	R		SA	SA_DMT_DMetaN_unmatched	DMT		ACH	0.69	ACH
(133349, 77367, 5798)	133349	77367	5798	79802898279811119	720575940630145311	R		AN	AN_GNG_78				0	unk
(139434, 81070, 5798)	139434	81070	5798	80225385622790153	720575940628746690	R		AN	AN_GNG_4			ACH	0.92	ACH
(139619, 81056, 5798)	139619	81056	5798	80225385622785332	720575940608646665	R		AN	AN_multi_7			ACH	0.86	ACH
(139968, 81223, 5798)	139968	81223	5798	80225385622786641	720575940620705240	R		AN	AN_multi_128			ACH	0.8	ACH
(140127, 81278, 5798)	140127	81278	5798	80225385622785483	720575940626768442	R		AN	AN_multi_105			ACH	0.93	ACH	hb-706176085
(139987, 81374, 5798)	139987	81374	5798	80225385622784400	720575940630391639	R		AN	AN_multi_128			ACH	0.8	ACH
(140155, 81436, 5798)	140155	81436	5798	80225385622786758	720575940614642491	R		AN	AN_GNG_7			ACH	0.8	ACH
(137187, 80972, 5798)	137187	80972	5798	80084648134405150	720575940625086666	R		AN	AN_GNG_IPS_13			ACH	0.69	ACH
(137275, 82100, 5798)	137275	82100	5798	80084716853901692	720575940628586071	R		AN	AN_GNG_17			SER	0.54	unk
(138511, 79560, 5798)	138511	79560	5798	80154948159109795	720575940618922992	R		SA	SA_DMT_DMetaN_unmatched	DMT			0	unk
(138345, 81167, 5798)	138345	81167	5798	80155016878602284	720575940637714560	R		AN	AN_GNG_142			ACH	0.83	ACH
(138375, 81106, 5798)	138375	81106	5798	80155016878603491	720575940621833933	R		AN	AN_GNG_IPS_18			ACH	0.98	ACH
(137584, 80562, 5798)	137584	80562	5798	80084648134404620	720575940626494210	R		SA	SA_DMT_DMetaN_9	DMT		GLUT	0.62	GLUT
(134653, 83260, 5798)	134653	83260	5798	79873679340845945	720575940615174493	R		AN	AN_AVLP_28			ACH	0.91	ACH
(131676, 83509, 5798)	131676	83509	5798	79662573108309760	720575940622443007	R		AN	AN_multi_94			GABA	0.69	GABA
(134261, 78132, 5798)	134261	78132	5798	79873335743471937	720575940622137443	R		AN	AN_IPS_SPS_unmatched			GABA	0.53	unk
(138589, 80163, 5798)	138589	80163	5798	80154948159104873	720575940614773307	R		AN	AN_GNG_175			SER	0.52	unk
(139437, 79080, 5798)	139437	79080	5798	80225248183822991	720575940633362719	R		AN	AN_GNG_IPS_20			ACH	0.82	ACH
(137555, 81686, 5798)	137555	81686	5798	80084716853892909	720575940625897603	R		SA	SA_DMT_ADMN_10	DMT		ACH	0.89	ACH
(137355, 81168, 5798)	137355	81168	5798	80084648134407771	720575940619037342	R		SA	SA_DMT_ADMN_7	DMT			0	unk
(136925, 79422, 5798)	136925	79422	5798	80014141951290134	720575940626628507	R		SA	SA_DMT_DMetaN_unmatched	DMT		ACH	0.93	ACH
(137360, 79212, 5798)	137360	79212	5798	80084510695466953	720575940622385703	R		SA	SA_DMT_DMetaN_unmatched	DMT			0	unk
(137660, 79468, 5798)	137660	79468	5798	80084510695451990	720575940618290523	R		SA	SA_DMT_DMetaN_unmatched	DMT			0	unk
(134548, 77397, 5798)	134548	77397	5798	79873267024006337	720575940617940359	R		SA	SA_DMT_DMetaN_unmatched	DMT		GLUT	0.56	unk
(136765, 79803, 5798)	136765	79803	5798	80014210670757376	720575940633726575	R		SA	SA_DMT_DMetaN_11	DMT		GLUT	0.48	unk
(136419, 78557, 5798)	136419	78557	5798	80014141951290871	720575940639950733	R		SA	SA_DMT_DMetaN_12	DMT			0	unk
(133532, 84032, 5798)	133532	84032	5798	79803379316149602	720575940603767473	R		AN	AN_AVLP_GNG_23				0	unk
(131680, 83642, 5798)	131680	83642	5798	79662641827778151	720575940624012981	R		AN	AN_multi_120			ACH	0.93	ACH
(135222, 79592, 5798)	135222	79592	5798	79943841926585078	720575940625898983	R		SA	SA_DMT_DMetaN_unmatched	DMT		ACH	0.75	ACH
(131761, 84202, 5798)	131761	84202	5798	79662641827777241	720575940619421311	R		SA	SA_VTV_6	VTV		SER	0.95	other
(131974, 84309, 5798)	131974	84309	5798	79662641827778535	720575940614513662	R		AN	AN_GNG_FLA_5			GLUT	0.73	GLUT
(135905, 75589, 5798)	135905	75589	5798	79943567048670674	720575940615076418	R		AN	AN_GNG_199			ACH	0.86	ACH
(131354, 84148, 5798)	131354	84148	5798	79662641827781709	720575940626622339	R		AN	AN_GNG_PRW_4			GABA	0.52	unk
(132313, 76326, 5798)	132313	76326	5798	79732460816162332	720575940623758377	R		doubleseed				DA	0.46	unk
(133063, 83550, 5798)	133063	83550	5798	79803310596671645	720575940618057921	R		AN	AN_GNG_193			GLUT	0.72	GLUT
(137998, 80789, 5798)	137998	80789	5798	80084648134405044	720575940620275677	R		SA	SA_DMT_DMetaN_3	DMT		ACH	0.74	ACH
(134557, 84361, 5798)	134557	84361	5798	79873748060331560	720575940602337504	R		AN	AN_AVLP_41			ACH	0.92	ACH
(136480, 83490, 5798)	136480	83490	5798	80014416829203583	720575940636008559	R		AN	AN_GNG_33			ACH	0.53	unk
(131829, 83688, 5798)	131829	83688	5798	79662641827776909	720575940625021573	R		SA	SA_VTV_3	VTV			0	unk
(135208, 84007, 5798)	135208	84007	5798	79944116804494726	720575940603374624	R		SA	SA_DLV	DLV		ACH	0.83	ACH
(135092, 84120, 5798)	135092	84120	5798	79944116804497471	720575940603516006	R		SA	SA_DLV	DLV		ACH	0.57	unk
(131576, 84051, 5798)	131576	84051	5798	79662641827775983	720575940603765937	R		SA	SA_VTV_4	VTV			0	unk
(132714, 84362, 5798)	132714	84362	5798	79733010571963224	720575940625164302	R		AN	AN_GNG_152			SER	0.38	unk
(133245, 83416, 5798)	133245	83416	5798	79803310596672793	720575940634224540	R		AN	GNG_unmatched			GABA	0.52	unk
(133433, 84171, 5798)	133433	84171	5798	79803379316144434	720575940640167552	R		AN	AN_GNG_197				0	unk
(133964, 84445, 5798)	133964	84445	5798	79803379316151216	720575940606617557	R		AN	AN_AVLP_GNG_15				0	unk
(134428, 84533, 5798)	134428	84533	5798	79873748060318854	720575940623165965	R		AN	AN_AVLP_GNG_22			ACH	0.74	ACH
(133770, 84927, 5798)	133770	84927	5798	79803448035591168	720575940622262493	R		AN	AN_multi_30			GABA	0.57	unk
(131609, 84122, 5798)	131609	84122	5798	79662641827781659	720575940606343945	R		SA	SA_VTV_1	VTV		ACH	0.6	unk
(134647, 83559, 5798)	134647	83559	5798	79873679340844891	720575940620107585	R		AN	AN_AVLP_PVLP_3			GABA	0.89	GABA
(132053, 83840, 5798)	132053	83840	5798	79733010571961552	720575940606526421	R		SA	SA_VTV_5	VTV		GLUT	0.4	unk
(136092, 84523, 5798)	136092	84523	5798	79944116804500587	720575940621062655	R		AN	AN_GNG_201			ACH	0.59	unk
(133198, 83810, 5798)	133198	83810	5798	79803379316146831	720575940644275223	R		AN	AN_AVLP_PVLP_4			ACH	0.91	ACH
(136745, 84753, 5798)	136745	84753	5798	80014554268109923	720575940630690678	R		AN	AN_GNG_5				0	unk
(134973, 83590, 5798)	134973	83590	5798	79873748060327340	720575940608612984	R		SA	SA_DLV	DLV		ACH	0.49	unk
(131534, 83554, 5798)	131534	83554	5798	79662573108304012	720575940633075885	R		AN	AN_GNG_SAD_19			ACH	0.87	ACH
(133310, 84638, 5798)	133310	84638	5798	79803448035590680	720575940636981070	R		AN	AN_GNG_69			GABA	0.48	unk
(135261, 84196, 5798)	135261	84196	5798	79944116804500319	720575940609116622	R		SA	SA_DLV	DLV		ACH	0.53	unk
(138951, 81600, 5798)	138951	81600	5798	80155085598066090	720575940609656689	R		AN	AN_GNG_171			ACH	0.68	ACH
(133943, 84030, 5798)	133943	84030	5798	79803379316145729	720575940635473886	R		AN	AN_AVLP_GNG_23			GABA	0.63	GABA
(132557, 83517, 5798)	132557	83517	5798	79732941852495498	720575940622159117	R		AN	AN_GNG_192				0	unk
(134912, 83234, 5798)	134912	83234	5798	79873679340847318	720575940620731608	R		AN	AN_multi_26			ACH	0.92	ACH
(131949, 83467, 5798)	131949	83467	5798	79662573108300329	720575940632879149	R		AN	AN_GNG_SAD_13			ACH	0.58	unk
(137906, 82119, 5798)	137906	82119	5798	80084716853898145	720575940614780219	R		AN	AN_GNG_175			ACH	0.62	ACH
(133925, 84111, 5798)	133925	84111	5798	79803379316148298	720575940611765032	R		AN	AN_GNG_SAD_25			ACH	0.82	ACH
(132089, 83288, 5798)	132089	83288	5798	79732941852496519	720575940638681919	R		AN	AN_multi_121			ACH	0.82	ACH
(133413, 84934, 5798)	133413	84934	5798	79803448035588456	720575940611817779	R		AN	AN_GNG_67			GABA	0.63	GABA
(133758, 84460, 5798)	133758	84460	5798	79803379316151212	720575940625070650	R		AN	AN_GNG_197			GABA	0.42	unk
(135064, 82524, 5798)	135064	82524	5798	79873610621372834	720575940632512703	R		AN	AN_GNG_165			ACH	0.89	ACH
(132310, 83895, 5798)	132310	83895	5798	79733010571961604	720575940616541585	R		AN	AN_multi_119			ACH	0.88	ACH
(132043, 84074, 5798)	132043	84074	5798	79733010571961716	720575940624805765	R		SA	SA_VTV_5	VTV		ACH	0.8	ACH
(134683, 82934, 5798)	134683	82934	5798	79873679340847064	720575940614836027	R		AN	AN_AVLP_2			ACH	0.74	ACH
(131469, 84127, 5798)	131469	84127	5798	79662641827778465	720575940612487574	R		SA	SA_VTV_6	VTV		SER	1	other
(135148, 83788, 5798)	135148	83788	5798	79944116804509343	720575940619358885	R		AN	AN_AVLP_30			GABA	0.76	GABA
(134493, 82943, 5798)	134493	82943	5798	79873679340851257	720575940633281272	R		AN	AN_GNG_165			ACH	0.92	ACH
(132972, 83457, 5798)	132972	83457	5798	79732941852494239	720575940624431288	R		AN	AN_AVLP_GNG_8			ACH	0.92	ACH
(133672, 82865, 5798)	133672	82865	5798	79803310596669706	720575940620472956	R		AN	AN_GNG_116				0	unk
(132120, 83762, 5798)	132120	83762	5798	79733010571961474	720575940615137804	R		AN	AN_GNG_SAD_30			ACH	0.93	ACH
(131885, 83728, 5798)	131885	83728	5798	79662641827781469	720575940615677090	R		SA	SA_VTV_4	VTV			0	unk
(133639, 83541, 5798)	133639	83541	5798	79803310596682968	720575940629337600	R		AN	AN_GNG_94			ACH	0.76	ACH
(133707, 84552, 5798)	133707	84552	5798	79803379316152463	720575940646367267	R		AN	AN_GNG_69			GABA	0.46	unk
(133096, 84396, 5798)	133096	84396	5798	79803379316149835	720575940613190978	R		AN	AN_GNG_75				0	unk
(132544, 84220, 5798)	132544	84220	5798	79733010571963127	720575940624789652	R		AN	AN_GNG_74			GABA	0.55	unk
(134874, 83176, 5798)	134874	83176	5798	79873679340843089	720575940634388622	R		AN	AN_GNG_165			ACH	0.91	ACH
(132980, 84484, 5798)	132980	84484	5798	79733010571960687	720575940613553202	R		AN	AN_GNG_69				0	unk
(134950, 82971, 5798)	134950	82971	5798	79873679340847084	720575940622239553	R		AN	AN_AVLP_51			ACH	0.79	ACH
(132425, 83996, 5798)	132425	83996	5798	79733010571964254	720575940631815844	R		AN	GNG_unmatched			GABA	0.79	GABA
(133347, 83582, 5798)	133347	83582	5798	79803310596671776	720575940631000773	R		AN	AN_multi_66			ACH	0.91	ACH
(131367, 84057, 5798)	131367	84057	5798	79662641827777179	720575940623207885	R		AN	AN_GNG_PRW_3				0	unk
(134232, 84084, 5798)	134232	84084	5798	79873748060325270	720575940617440029	R		AN	AN_AMMC_SAD_1				0	unk
(135287, 84155, 5798)	135287	84155	5798	79944116804500276	720575940614677307	R		SA	SA_DLV	DLV		ACH	0.56	unk
(131808, 83618, 5798)	131808	83618	5798	79662641827776875	720575940638065469	R		SA	SA_VTV_4	VTV			0	unk
(131846, 83888, 5798)	131846	83888	5798	79662641827773597	720575940627764780	R		SA	SA_VTV_10	VTV		ACH	0.6	unk
(133589, 84471, 5798)	133589	84471	5798	79803379316148517	720575940625821672	R		AN	AN_GNG_198			GABA	0.73	GABA
(132012, 83162, 5798)	132012	83162	5798	79662573108308282	720575940620950042	R		AN	AN_AVLP_23			ACH	0.92	ACH
(131737, 84058, 5798)	131737	84058	5798	79662641827778421	720575940615134557	R		SA	SA_VTV_9	VTV		ACH	0.83	ACH
(133307, 82747, 5798)	133307	82747	5798	79803310596681457	720575940625287998	R		AN	AN_GNG_140			ACH	0.45	unk
(131480, 83955, 5798)	131480	83955	5798	79662641827778377	720575940622450924	R		SA	SA_VTV_2	VTV		ACH	0.83	ACH
(131488, 83891, 5798)	131488	83891	5798	79662641827775883	720575940624967305	R		SA	SA_VTV_2	VTV		ACH	0.82	ACH
(139215, 81789, 5798)	139215	81789	5798	80225454342264136	720575940622730239	R		AN	AN_GNG_3			ACH	0.9	ACH
(133452, 83614, 5798)	133452	83614	5798	79803379316149120	720575940615301009	R		AN	AN_GNG_95			GLUT	0.64	GLUT
(139261, 79864, 5798)	139261	79864	5798	80225316903315469	720575940622947333	R		AN	AN_GNG_IPS_1			GABA	0.54	unk
(135831, 84077, 5798)	135831	84077	5798	79944116804490995	720575940623748389	R		AN	AN_AVLP_39			GLUT	0.58	unk
(133836, 83737, 5798)	133836	83737	5798	79803379316150657	720575940628508534	R		AN	AN_AVLP_GNG_23				0	unk
(135427, 84057, 5798)	135427	84057	5798	79944116804498855	720575940615879965	R		AN	AN_AVLP_5			GABA	0.8	GABA
(133341, 82859, 5798)	133341	82859	5798	79803310596671100	720575940623405948	R		AN	AN_GNG_191			ACH	0.79	ACH
(135115, 83981, 5798)	135115	83981	5798	79944116804498795	720575940616683678	R		SA	SA_DLV	DLV		ACH	0.58	unk
(131357, 83809, 5798)	131357	83809	5798	79662641827779377	720575940617227042	R		AN	AN_GNG_100			GABA	0.76	GABA
(132098, 83659, 5798)	132098	83659	5798	79733010571966163	720575940617936641	R		AN	AN_multi_71			ACH	0.97	ACH
(135598, 84770, 5798)	135598	84770	5798	79944185523947417	720575940625348389	R		AN	AN_GNG_200			GABA	0.6	unk
(134527, 83204, 5798)	134527	83204	5798	79873679340849985	720575940627239336	R		AN	AN_AVLP_51			ACH	0.82	ACH
(132912, 82592, 5798)	132912	82592	5798	79732941852490036	720575940623619549	R		AN	AN_GNG_SAD_35			SER	0.65	other
(134799, 82897, 5798)	134799	82897	5798	79873679340848436	720575940617937287	R		AN	AN_GNG_165			ACH	0.71	ACH
(134146, 84050, 5798)	134146	84050	5798	79873748060332599	720575940629704297	R		AN	AN_GNG_196			SER	0.86	other
(134633, 84150, 5798)	134633	84150	5798	79873748060329059	720575940631558597	R		AN	AN_AVLP_SAD_2			GABA	0.71	GABA
(131929, 83960, 5798)	131929	83960	5798	79662641827777115	720575940618220480	R		SA	SA_VTV_6	VTV		SER	0.96	other
(134573, 82935, 5798)	134573	82935	5798	79873679340848448	720575940613580594	R		AN	AN_GNG_165			ACH	0.89	ACH
(134020, 82596, 5798)	134020	82596	5798	79803310596666560	720575940632678099	R		AN	AN_AVLP_19			ACH	0.94	ACH
(131523, 83438, 5798)	131523	83438	5798	79662573108310811	720575940605976521	R		AN	AN_multi_34			ACH	0.69	ACH
(134297, 84337, 5798)	134297	84337	5798	79873748060327965	720575940626404429	R		AN	AN_AMMC_SAD_1			GABA	0.43	unk
(132711, 84482, 5798)	132711	84482	5798	79733010571962007	720575940636168628	R		AN	AN_GNG_153			GABA	0.49	unk
(132682, 84161, 5798)	132682	84161	5798	79733010571966584	720575940639468160	R		AN	AN_AVLP_PVLP_2			ACH	0.87	ACH
(134689, 84498, 5798)	134689	84498	5798	79873748060329270	720575940618291883	R		AN	GNG_unmatched				0	unk
(133463, 77940, 5798)	133463	77940	5798	79802966999298202	720575940611835955	R		AN	AN_GNG_VES_9			ACH	0.88	ACH
(138543, 81096, 5798)	138543	81096	5798	80155016878603454	720575940622484211	R		AN	AN_GNG_IPS_19			ACH	0.87	ACH
(135278, 84827, 5798)	135278	84827	5798	79944185523946466	720575940612547698	R		AN	AN_GNG_127			GABA	0.65	GABA
(135096, 83613, 5798)	135096	83613	5798	79944116804499822	720575940618544622	R		SA	SA_DLV	DLV		ACH	0.51	unk
(131657, 83883, 5798)	131657	83883	5798	79662641827781557	720575940622861326	R		SA	SA_VTV_2	VTV		ACH	0.88	ACH
(132188, 83866, 5798)	132188	83866	5798	79733010571960242	720575940620303380	R		AN	AN_GNG_SAD_30			ACH	0.95	ACH
(131509, 83784, 5798)	131509	83784	5798	79662641827778236	720575940608601355	R		AN	AN_SLP_LH_1			ACH	0.9	ACH	hb-422328492
(133455, 84760, 5798)	133455	84760	5798	79803448035590048	720575940618831213	R		AN	AN_GNG_SAD_26				0	unk
(134513, 82986, 5798)	134513	82986	5798	79873679340852667	720575940632815199	R		AN	AN_GNG_166			ACH	0.75	ACH
(133405, 83734, 5798)	133405	83734	5798	79803379316151984	720575940627331940	R		AN	AN_AVLP_GNG_7			GABA	0.69	GABA
(139216, 75123, 5798)	139216	75123	5798	80224973305837780	720575940619029680	R		AN	AN_GNG_SAD_unmatched			GLUT	0.61	unk
(135596, 83234, 5798)	135596	83234	5798	79944048085026713	720575940610501315	R		AN	AN_AVLP_48			ACH	0.8	ACH
(133044, 82377, 5798)	133044	82377	5798	79803241877202121	720575940612950642	R		AN	AN_GNG_107			ACH	0.96	ACH
(131664, 83952, 5798)	131664	83952	5798	79662641827775933	720575940619421823	R		SA	SA_VTV_5	VTV		ACH	0.86	ACH
(133020, 82685, 5798)	133020	82685	5798	79732941852491375	720575940619620596	R		SA	SA_VTV_DProN_1	VTV			0	unk
(133432, 83394, 5798)	133432	83394	5798	79803310596681834	720575940633206924	R		AN	AN_GNG_140				0	unk
(133566, 84249, 5798)	133566	84249	5798	79803379316154534	720575940607625737	R		AN	AN_AVLP_GNG_7			GABA	0.59	unk
(135401, 83585, 5798)	135401	83585	5798	79944116804498367	720575940625147883	R		AN	AN_AVLP_33			ACH	0.92	ACH
(132287, 83640, 5798)	132287	83640	5798	79733010571963742	720575940604276652	R		AN	AN_AVLP_PVLP_5			ACH	0.95	ACH	hb-1197455013
(135574, 84829, 5798)	135574	84829	5798	79944185523949865	720575940628797608	R		AN	AN_GNG_199			GABA	0.52	unk
(132900, 82904, 5798)	132900	82904	5798	79732941852495107	720575940625760912	R		AN	AN_multi_116			ACH	0.96	ACH
(134416, 84376, 5798)	134416	84376	5798	79873748060325411	720575940630107855	R		AN	AN_AVLP_8			GABA	0.76	GABA
(133656, 81987, 5798)	133656	81987	5798	79803241877203960	720575940635883327	R		AN	GNG_unmatched			ACH	0.56	unk
(131989, 83853, 5798)	131989	83853	5798	79662641827775871	720575940634672610	R		SA	SA_VTV_10	VTV		ACH	0.63	ACH
(135192, 84135, 5798)	135192	84135	5798	79944116804498919	720575940620762723	R		SA	SA_DLV	DLV		ACH	0.5	unk
(133839, 84534, 5798)	133839	84534	5798	79803379316143566	720575940627758833	R		AN	AN_multi_127			ACH	0.91	ACH
(138364, 82510, 5798)	138364	82510	5798	80155085598069292	720575940627480442	R		AN	GNG_unmatched			ACH	0.89	ACH
(139237, 82521, 5798)	139237	82521	5798	80225454342256699	720575940636437172	R		AN	MtAHN			DA	0.56	unk
(131864, 83766, 5798)	131864	83766	5798	79662641827779343	720575940620797976	R		SA	SA_VTV_4	VTV		ACH	0.47	unk
(139286, 82297, 5798)	139286	82297	5798	80225454342262043	720575940612358642	R		AN	AN_multi_14			ACH	0.85	ACH
(136200, 84730, 5798)	136200	84730	5798	80014554268108393	720575940622276744	R		AN	AN_GNG_VES_1			GABA	0.63	GABA
(133049, 83943, 5798)	133049	83943	5798	79803379316150822	720575940604820354	R		AN	AN_GNG_168			GLUT	0.71	GLUT
(131991, 83719, 5798)	131991	83719	5798	79662641827778204	720575940640390709	R		SA	SA_VTV_4	VTV			0	unk
(132903, 83912, 5798)	132903	83912	5798	79733010571960292	720575940621098887	R		AN	AN_GNG_192			GLUT	0.67	GLUT
(133087, 84498, 5798)	133087	84498	5798	79803379316153622	720575940617393435	R		AN	AN_GNG_69			SER	0.59	unk
(140163, 80162, 5798)	140163	80162	5798	80225316903316913	720575940633548128	R		AN	AN_PRW_FLA_1			GLUT	0.66	GLUT
(132927, 83542, 5798)	132927	83542	5798	79732941852489711	720575940621651383	R		AN	AN_GNG_110			ACH	0.63	ACH
(131643, 83694, 5798)	131643	83694	5798	79662641827785553	720575940630911991	R		SA	SA_VTV_5	VTV			0	unk
(132217, 83710, 5798)	132217	83710	5798	79733010571960171	720575940632000104	R		AN	AN_GNG_SAD_14				0	unk
(134878, 82852, 5798)	134878	82852	5798	79873679340849730	720575940621668533	R		AN	AN_GNG_165				0	unk
(133101, 83416, 5798)	133101	83416	5798	79803310596674074	720575940619153136	R		AN	AN_GNG_SAD_1			ACH	0.79	ACH
(133835, 84383, 5798)	133835	84383	5798	79803379316152382	720575940617307097	R		AN	AN_AVLP_54			ACH	0.89	ACH
(139038, 79362, 5798)	139038	79362	5798	80154879439642475	720575940622093832	R		SA	SA_DMT_DMetaN_12	DMT		ACH	0.77	ACH
(134802, 83284, 5798)	134802	83284	5798	79873679340845929	720575940647574916	R		AN	AN_AVLP_27			ACH	0.53	unk
(134762, 83438, 5798)	134762	83438	5798	79873679340844659	720575940633662871	R		AN	AN_AVLP_16			ACH	0.92	ACH
(135058, 83096, 5798)	135058	83096	5798	79873679340844411	720575940645122948	R		AN	AN_AVLP_17			ACH	0.93	ACH
(134434, 82847, 5798)	134434	82847	5798	79873679340847030	720575940633000162	R		AN	AN_GNG_165			ACH	0.54	unk
(132181, 83363, 5798)	132181	83363	5798	79732941852492958	720575940627330566	R		AN	AN_multi_96			ACH	0.9	ACH
(134436, 83776, 5798)	134436	83776	5798	79873748060325068	720575940633049963	R		AN	AN_multi_111			GABA	0.66	GABA
(132825, 82470, 5798)	132825	82470	5798	79732873133026304	720575940613622501	R		AN	AN_GNG_SAD_29				0	unk
(133749, 84331, 5798)	133749	84331	5798	79803379316148435	720575940615333076	R		AN	GNG_unmatched			GABA	0.41	unk
(135536, 83602, 5798)	135536	83602	5798	79944116804499606	720575940623863614	R		AN	AN_AVLP_45			ACH	0.76	ACH
(136925, 84314, 5798)	136925	84314	5798	80014485548674854	720575940615961542	R		AN	AN_GNG_WED_1			ACH	0.88	ACH
(135945, 83961, 5798)	135945	83961	5798	79944116804501482	720575940637679421	R		AN	AN_AVLP_7			ACH	0.61	unk
(134888, 83028, 5798)	134888	83028	5798	79873679340845775	720575940629008655	R		AN	AN_AVLP_51			ACH	0.73	ACH
(135672, 84813, 5798)	135672	84813	5798	79944185523949859	720575940604023724	R		AN	GNG_unmatched			GABA	0.61	unk
(132245, 82464, 5798)	132245	82464	5798	79732873133025045	720575940622913123	R		AN	AN_SLP_AVLP_1			ACH	0.43	unk
(133430, 83659, 5798)	133430	83659	5798	79803379316155050	720575940627226450	R		AN	AN_AVLP_GNG_13			GABA	0.77	GABA
(134188, 84507, 5798)	134188	84507	5798	79873748060328022	720575940639301747	R		AN	AN_GNG_123			GABA	0.57	unk
(133897, 83803, 5798)	133897	83803	5798	79803379316149414	720575940624807301	R		AN	AN_AVLP_GNG_23			GABA	0.5	unk
(134172, 84762, 5798)	134172	84762	5798	79873816779775154	720575940624276733	R		AN	AN_GNG_64			GABA	0.63	GABA
(134745, 83136, 5798)	134745	83136	5798	79873679340843015	720575940632879405	R		AN	AN_GNG_SAD_11			ACH	0.85	ACH
(134314, 82735, 5798)	134314	82735	5798	79873679340845575	720575940625857923	R		AN	AN_multi_25			ACH	0.94	ACH
(132314, 83347, 5798)	132314	83347	5798	79732941852491792	720575940605694752	R		AN	AN_AVLP_GNG_9			ACH	0.91	ACH
(131912, 84021, 5798)	131912	84021	5798	79662641827773676	720575940636985422	R		SA	SA_VTV_5	VTV		GLUT	0.4	unk
(132273, 83802, 5798)	132273	83802	5798	79733010571965293	720575940624967561	R		AN	AN_GNG_FLA_2			ACH	0.93	ACH
(131749, 83741, 5798)	131749	83741	5798	79662641827773496	720575940624968841	R		SA	SA_VTV_3	VTV			0	unk
(132910, 82833, 5798)	132910	82833	5798	79732941852492610	720575940637723008	R		AN	AN_GNG_167			ACH	0.64	ACH
(137008, 84076, 5798)	137008	84076	5798	80014485548674741	720575940625002633	R		AN	AN_multi_123			GABA	0.73	GABA
(134753, 82866, 5798)	134753	82866	5798	79873679340848412	720575940633051499	R		AN	AN_GNG_88			ACH	0.86	ACH
(133792, 83833, 5798)	133792	83833	5798	79803379316145625	720575940625370194	R		AN	AN_AVLP_GNG_13			GABA	0.62	GABA
(133424, 83513, 5798)	133424	83513	5798	79803310596676959	720575940624500313	R		AN	AN_GNG_63			GABA	0.56	unk
(132770, 84031, 5798)	132770	84031	5798	79733010571960353	720575940620463732	R		AN	AN_multi_113			ACH	0.94	ACH
(135285, 83936, 5798)	135285	83936	5798	79944116804508659	720575940622803859	R		AN	AN_AVLP_37			GABA	0.61	unk
(133344, 84810, 5798)	133344	84810	5798	79803448035586186	720575940627572602	R		AN	AN_GNG_196			SER	0.81	other
(131605, 83907, 5798)	131605	83907	5798	79662641827779453	720575940625632516	R		SA	SA_VTV_2	VTV		ACH	0.86	ACH
(132900, 83761, 5798)	132900	83761	5798	79733010571961514	720575940610903409	R		AN	AN_AVLP_20			ACH	0.86	ACH
(133589, 84331, 5798)	133589	84331	5798	79803379316151130	720575940621369066	R		AN	AN_WED_GNG_2				0	unk
(134458, 82251, 5798)	134458	82251	5798	79873610621379806	720575940631603737	R		AN	GNG_unmatched			ACH	0.7	ACH
(133196, 83531, 5798)	133196	83531	5798	79803310596667591	720575940627855620	R		AN	AN_GNG_AVLP_2			GLUT	0.79	GLUT
(133229, 83658, 5798)	133229	83658	5798	79803379316138106	720575940652593398	R		AN	AN_GNG_150			GABA	0.54	unk
(132995, 82786, 5798)	132995	82786	5798	79732941852492567	720575940629041790	R		AN	AN_GNG_134			ACH	0.67	ACH
(131840, 84247, 5798)	131840	84247	5798	79662641827776086	720575940615407583	R		AN	AN_GNG_71				0	unk
(133336, 83480, 5798)	133336	83480	5798	79803310596670149	720575940626986877	R		AN	AN_GNG_190			ACH	0.48	unk
(133937, 84702, 5798)	133937	84702	5798	79803448035591268	720575940620453040	R		AN	AN_GNG_198			GABA	0.67	GABA
(132308, 82535, 5798)	132308	82535	5798	79732873133025077	720575940626953049	R		AN	AN_multi_117			ACH	0.96	ACH
(134942, 83009, 5798)	134942	83009	5798	79873679340845740	720575940627008359	R		AN	AN_GNG_165			ACH	0.86	ACH
(134799, 84321, 5798)	134799	84321	5798	79873748060339165	720575940644096712	R		AN	AN_GNG_AMMC_1			GABA	0.47	unk
(132064, 83915, 5798)	132064	83915	5798	79733010571961580	720575940627575596	R		SA	SA_VTV_6	VTV		SER	0.89	other
(131397, 83951, 5798)	131397	83951	5798	79662641827780618	720575940624433027	R		SA	SA_VTV_7	VTV		ACH	0.8	ACH
(133340, 84299, 5798)	133340	84299	5798	79803379316147203	720575940632815315	R		AN	AN_AVLP_PVLP_7			ACH	0.85	ACH
[truncated: 1,696 more rows]
