# Supplementary material for: Comparative connectomics of Drosophila descending and ascending neurons
Source: Nature. 2025 Apr 30;643(8070):158–72. doi: 10.1038/s41586-025-08925-z (PMC12222017; doi:10.1038/s41586-025-08925-z)
Supplement: Supplementary file 1 — Supplementary Files 1–16 and guide. [file 41586_2025_8925_MOESM1_ESM.zip › 2024-06-12178B-s1/2024-06-12178B-Supplemental_file10_FANC_SAs.txt]

class	cell_id	supervoxel_id	root_id	side	type	synonyms	entry_nerve	entry_side	long_tract	comment_KE	xyz	subclass	origin
SA	4372	73537812238442356	648518346490026458	R	SA_DMT_DMetaN		DMetaN	R	DMT		(44976, 75201, 1401)	campaniform sensilla	haltere
SA	4205	73608180982601499	648518346480549633	R	SA_DMT_DMetaN		DMetaN	R	DMT		(45176, 75201, 1410)	campaniform sensilla	haltere
SA	4411	73537812238598352	648518346477746327	R	SA_DMT_DMetaN		DMetaN	R	DMT		(45017, 75201, 1415)	campaniform sensilla	haltere
SA	4262	73537812305094807	648518346517424170	R	SA_DMT_DMetaN		DMetaN	R	DMT		(44988, 75201, 1426)	campaniform sensilla	haltere
SA	4311	73537812305095273	648518346486012030	R	SA_DMT_DMetaN		DMetaN	R	DMT		(44915, 75201, 1429)	campaniform sensilla	haltere
SA	4361	73537812305319997	648518346472487627	R	SA_DMT_DMetaN		DMetaN	R	DMT		(44895, 75201, 1436)	campaniform sensilla	haltere
SA	4375	73608181049448443	648518346501229197	R	SA_DMT_DMetaN		DMetaN	R	DMT		(45190, 75201, 1429)	campaniform sensilla	haltere
SA	4231	73608181049497156	648518346507528825	R	SA_DMT_DMetaN		DMetaN	R	DMT		(46178, 75200, 1446)	campaniform sensilla	haltere
SA	4414	73608181049509659	648518346515711562	R	SA_DMT_DMetaN		DMetaN	R	DMT		(46191, 75200, 1456)	campaniform sensilla	haltere
SA	4423	73608181049531940	648518346491561534	R	SA_DMT_DMetaN		DMetaN	R	DMT		(46182, 75200, 1464)	campaniform sensilla	haltere
SA	4225	73608181049539522	648518346511890544	R	SA_DMT_DMetaN		DMetaN	R	DMT		(46093, 75200, 1472)	campaniform sensilla	haltere
SA	4394	73608181049514467	648518346467012334	R	SA_DMT_DMetaN		DMetaN	R	DMT		(46028, 75200, 1459)	campaniform sensilla	haltere
SA	4371	73608181049497149	648518346486536580	R	SA_DMT_DMetaN		DMetaN	R	DMT		(46031, 75200, 1450)	campaniform sensilla	haltere
SA	4392	73608181049478936	648518346479752342	R	SA_DMT_DMetaN		DMetaN	R	DMT		(45944, 75200, 1439)	campaniform sensilla	haltere
SA	4368	73608181049521655	648518346481605821	R	SA_DMT_DMetaN		DMetaN	R	DMT		(45888, 75200, 1461)	campaniform sensilla	haltere
SA	4226	73608181049549635	648518346494877106	R	SA_DMT_DMetaN		DMetaN	R	DMT		(45988, 75200, 1471)	campaniform sensilla	haltere
SA	4255	73608181049569623	648518346459866628	R	SA_DMT_DMetaN		DMetaN	R	DMT		(45901, 75200, 1476)	campaniform sensilla	haltere
SA	4246	73608181049593441	648518346480845533	R	SA_DMT_DMetaN		DMetaN	R	DMT		(46078, 75200, 1487)	campaniform sensilla	haltere
SA	4410	73608181049583087	648518346467012590	R	SA_DMT_DMetaN		DMetaN	R	DMT		(46187, 75200, 1482)	campaniform sensilla	haltere
SA	4250	73608181049616500	648518346479282620	R	SA_DMT_DMetaN		DMetaN	R	DMT		(46153, 75200, 1499)	campaniform sensilla	haltere
SA	4199	73608181049641879	648518346494508309	R	SA_DMT_DMetaN		DMetaN	R	DMT		(46227, 75200, 1505)	campaniform sensilla	haltere
SA	4264	73608181049668353	648518346486290336	R	SA_DMT_DMetaN		DMetaN	R	DMT		(46243, 75200, 1516)	campaniform sensilla	haltere
SA	4289	73608181049675538	648518346515717370	R	SA_DMT_DMetaN		DMetaN	R	DMT		(46131, 75200, 1521)	campaniform sensilla	haltere
SA	4285	73608181049654936	648518346501910345	R	SA_DMT_DMetaN		DMetaN	R	DMT		(46118, 75200, 1508)	campaniform sensilla	haltere
SA	4238	73608181049618944	648518346500370236	R	SA_DMT_DMetaN		DMetaN	R	DMT		(46082, 75200, 1500)	campaniform sensilla	haltere
SA	4418	73608181049600868	648518346506680610	R	SA_DMT_DMetaN		DMetaN	R	DMT		(46000, 75200, 1495)	campaniform sensilla	haltere
SA	4230	73608181049649622	648518346467012846	R	SA_DMT_DMetaN		DMetaN	R	DMT		(46013, 75200, 1506)	campaniform sensilla	haltere
SA	4232	73608181049675580	648518346496799540	R	SA_DMT_DMetaN		DMetaN	R	DMT		(45946, 75200, 1520)	campaniform sensilla	haltere
SA	4294	73608181049647022	648518346486842595	R	SA_DMT_DMetaN		DMetaN	R	DMT		(45913, 75200, 1508)	campaniform sensilla	haltere
SA	4227	73608181049668352	648518346492406467	R	SA_DMT_DMetaN		DMetaN	R	DMT		(45870, 75200, 1517)	campaniform sensilla	haltere
SA	4258	73608181049678008	648518346501228941	R	SA_DMT_DMetaN		DMetaN	R	DMT		(45866, 75200, 1523)	campaniform sensilla	haltere
SA	4237	73608181049675602	648518346489507948	R	SA_DMT_DMetaN		DMetaN	R	DMT		(45810, 75200, 1520)	campaniform sensilla	haltere
SA	4256	73608181049701537	648518346486182546	R	SA_DMT_DMetaN		DMetaN	R	DMT		(45843, 75200, 1527)	campaniform sensilla	haltere
SA	4257	73608181049701441	648518346480845277	R	SA_DMT_DMetaN		DMetaN	R	DMT		(45888, 75200, 1531)	campaniform sensilla	haltere
SA	4260	73608181049690984	648518346481694623	R	SA_DMT_DMetaN		DMetaN	R	DMT		(46062, 75200, 1529)	campaniform sensilla	haltere
SA	4365	73608181049678088	648518346497654631	R	SA_DMT_DMetaN		DMetaN	R	DMT		(46057, 75200, 1518)	campaniform sensilla	haltere
SA	4251	73608181049707533	648518346486056864	R	SA_DMT_DMetaN		DMetaN	R	DMT		(46229, 75200, 1530)	campaniform sensilla	haltere
SA	4385	73608181049484233	648518346493853809	R	SA_DMT_DMetaN		DMetaN	R	DMT		(45377, 75200, 1441)	campaniform sensilla	haltere
SA	4426	73608181049460504	648518346515620346	R	SA_DMT_DMetaN		DMetaN	R	DMT		(45439, 75200, 1437)	campaniform sensilla	haltere
SA	4267	73608181049465669	648518346467012078	R	SA_DMT_DMetaN		DMetaN	R	DMT		(45579, 75200, 1437)	campaniform sensilla	haltere
SA	4200	73608181049427457	648518346486183266	R	SA_DMT_DMetaN		DMetaN	R	DMT		(45678, 75200, 1427)	campaniform sensilla	haltere
SA	4425	73608181049476216	648518346490974755	R	SA_DMT_DMetaN		DMetaN	R	DMT		(45793, 75200, 1445)	campaniform sensilla	haltere
SA	4406	73608181049489555	648518346479778710	R	SA_DMT_DMetaN		DMetaN	R	DMT		(45742, 75200, 1452)	campaniform sensilla	haltere
SA	4228	73608181049497148	648518346514469575	R	SA_DMT_DMetaN		DMetaN	R	DMT		(45627, 75200, 1450)	campaniform sensilla	haltere
SA	4210	73608181049484204	648518346465095541	R	SA_DMT_DMetaN		DMetaN	R	DMT		(45475, 75200, 1444)	campaniform sensilla	haltere
SA	4335	73608181049509724	648518346481266533	R	SA_DMT_DMetaN		DMetaN	R	DMT		(45448, 75200, 1455)	campaniform sensilla	haltere
SA	4347	73608181049473485	648518346486536836	R	SA_DMT_DMetaN		DMetaN	R	DMT		(45276, 75200, 1446)	campaniform sensilla	haltere
SA	4206	73608181049465673	648518346496174909	R	SA_DMT_DMetaN		DMetaN	R	DMT		(45105, 75200, 1442)	campaniform sensilla	haltere
SA	4207	73608181049489524	648518346479368402	R	SA_DMT_DMetaN		DMetaN	R	DMT		(45061, 75200, 1447)	campaniform sensilla	haltere
SA	4367	73537812305341506	648518346481326437	R	SA_DMT_DMetaN		DMetaN	R	DMT		(45000, 75200, 1450)	campaniform sensilla	haltere
SA	4362	73537812305364547	648518346491696145	R	SA_DMT_DMetaN		DMetaN	R	DMT		(44933, 75200, 1458)	campaniform sensilla	haltere
SA	4241	73608181049529446	648518346500370748	R	SA_DMT_DMetaN		DMetaN	R	DMT		(45084, 75200, 1461)	campaniform sensilla	haltere
SA	4277	73608181049489535	648518346494139387	R	SA_DMT_DMetaN		DMetaN	R	DMT		(45151, 75200, 1453)	campaniform sensilla	haltere
SA	4333	73608181049519250	648518346487882263	R	SA_DMT_DMetaN		DMetaN	R	DMT		(45270, 75200, 1460)	campaniform sensilla	haltere
SA	4215	73608181049537029	648518346499667781	R	SA_DMT_DMetaN		DMetaN	R	DMT		(45464, 75200, 1465)	campaniform sensilla	haltere
SA	4291	73608181049557316	648518346491009912	R	SA_DMT_DMetaN		DMetaN	R	DMT		(45402, 75200, 1473)	campaniform sensilla	haltere
SA	4337	73608181049562267	648518346480997632	R	SA_DMT_DMetaN		DMetaN	R	DMT		(45262, 75200, 1474)	campaniform sensilla	haltere
SA	4244	73608181049549663	648518346491542214	R	SA_DMT_DMetaN		DMetaN	R	DMT		(45191, 75200, 1471)	campaniform sensilla	haltere
SA	4359	73608181049583079	648518346497060268	R	SA_DMT_DMetaN		DMetaN	R	DMT		(45356, 75200, 1485)	campaniform sensilla	haltere
SA	4344	73608181049616533	648518346480796893	R	SA_DMT_DMetaN		DMetaN	R	DMT		(45454, 75200, 1498)	campaniform sensilla	haltere
SA	4413	73608181049591006	648518346481482689	R	SA_DMT_DMetaN		DMetaN	R	DMT		(45548, 75200, 1488)	campaniform sensilla	haltere
SA	4203	73608181049572275	648518346526244055	R	SA_DMT_DMetaN		DMetaN	R	DMT		(45573, 75200, 1478)	campaniform sensilla	haltere
SA	4288	73608181049539494	648518346509149050	R	SA_DMT_DMetaN		DMetaN	R	DMT		(45606, 75200, 1469)	campaniform sensilla	haltere
SA	4233	73608181049537012	648518346496808164	R	SA_DMT_DMetaN		DMetaN	R	DMT		(45688, 75200, 1465)	campaniform sensilla	haltere
SA	4420	73608181049516883	648518346496353399	R	SA_DMT_DMetaN		DMetaN	R	DMT		(45614, 75200, 1459)	campaniform sensilla	haltere
SA	4381	73608181049516855	648518346486843363	R	SA_DMT_DMetaN		DMetaN	R	DMT		(45690, 75200, 1459)	campaniform sensilla	haltere
SA	4421	73608181049526850	648518346487636650	R	SA_DMT_DMetaN		DMetaN	R	DMT		(45773, 75200, 1462)	campaniform sensilla	haltere
SA	4253	73608181049549638	648518346487490474	R	SA_DMT_DMetaN		DMetaN	R	DMT		(45722, 75200, 1470)	campaniform sensilla	haltere
SA	4415	73608181049572291	648518346487239571	R	SA_DMT_DMetaN		DMetaN	R	DMT		(45751, 75200, 1479)	campaniform sensilla	haltere
SA	4331	73608181049613958	648518346487931728	R	SA_DMT_DMetaN		DMetaN	R	DMT		(45775, 75200, 1493)	campaniform sensilla	haltere
SA	4377	73608181049572314	648518346495388239	R	SA_DMT_DMetaN		DMetaN	R	DMT		(45656, 75200, 1483)	campaniform sensilla	haltere
SA	4222	73608181049507305	648518346485931912	R	SA_DMT_DMetaN		DMetaN	R	DMT		(45621, 75200, 1454)	campaniform sensilla	haltere
SA	4358	73537812305341526	648518346496017610	R	SA_DMT_DMetaN		DMetaN	R	DMT		(44808, 75200, 1448)	campaniform sensilla	haltere
SA	4273	73537812305392160	648518346493803256	R	SA_DMT_DMetaN		DMetaN	R	DMT		(44987, 75200, 1466)	campaniform sensilla	haltere
SA	4270	73537812305404585	648518346479019215	R	SA_DMT_DMetaN		DMetaN	R	DMT		(44948, 75200, 1475)	campaniform sensilla	haltere
SA	4269	73608181049559782	648518346496744749	R	SA_DMT_DMetaN		DMetaN	R	DMT		(45104, 75200, 1478)	campaniform sensilla	haltere
SA	4308	73608181049569587	648518346509945382	R	SA_DMT_DMetaN		DMetaN	R	DMT		(45237, 75200, 1484)	campaniform sensilla	haltere
SA	4272	73608181049623744	648518346479492288	R	SA_DMT_DMetaN		DMetaN	R	DMT		(45246, 75200, 1497)	campaniform sensilla	haltere
SA	4312	73608181049598384	648518346488091216	R	SA_DMT_DMetaN		DMetaN	R	DMT		(45108, 75200, 1493)	campaniform sensilla	haltere
SA	4305	73537812305443690	648518346489955546	R	SA_DMT_DMetaN		DMetaN	R	DMT		(44997, 75200, 1488)	campaniform sensilla	haltere
SA	4242	73537812305441296	648518346487439507	R	SA_DMT_DMetaN		DMetaN	R	DMT		(44870, 75200, 1485)	campaniform sensilla	haltere
SA	4339	73537812305413465	648518346483310500	R	SA_DMT_DMetaN		DMetaN	R	DMT		(44872, 75200, 1479)	campaniform sensilla	haltere
SA	4313	73537812305472372	648518346490166711	R	SA_DMT_DMetaN		DMetaN	R	DMT		(44896, 75200, 1497)	campaniform sensilla	haltere
SA	4317	73537812305508342	648518346483343948	R	SA_DMT_DMetaN		DMetaN	R	DMT		(44745, 75200, 1514)	campaniform sensilla	haltere
SA	4360	73537812305477242	648518346501911113	R	SA_DMT_DMetaN		DMetaN	R	DMT		(44837, 75200, 1506)	campaniform sensilla	haltere
SA	4363	73537812305466949	648518346480850909	R	SA_DMT_DMetaN		DMetaN	R	DMT		(45011, 75200, 1507)	campaniform sensilla	haltere
SA	4332	73608181049641888	648518346501911369	R	SA_DMT_DMetaN		DMetaN	R	DMT		(45090, 75200, 1508)	campaniform sensilla	haltere
SA	4276	73608181049636641	648518346486289568	R	SA_DMT_DMetaN		DMetaN	R	DMT		(45148, 75200, 1504)	campaniform sensilla	haltere
SA	4261	73608181049639297	648518346484214055	R	SA_DMT_DMetaN		DMetaN	R	DMT		(45224, 75200, 1506)	campaniform sensilla	haltere
SA	4247	73608181049678054	648518346488920042	R	SA_DMT_DMetaN		DMetaN	R	DMT		(45643, 75200, 1519)	campaniform sensilla	haltere
SA	4307	73608181049663162	648518346497230360	R	SA_DMT_DMetaN		DMetaN	R	DMT		(45629, 75200, 1506)	campaniform sensilla	haltere
SA	4424	73608181049670717	648518346480213670	R	SA_DMT_DMetaN		DMetaN	R	DMT		(45715, 75200, 1513)	campaniform sensilla	haltere
SA	4376	73608181049665687	648518346499941955	R	SA_DMT_DMetaN		DMetaN	R	DMT		(45711, 75200, 1522)	campaniform sensilla	haltere
SA	4196	73608181049718377	648518346486535089	R	SA_DMT_DMetaN		DMetaN	R	DMT		(45597, 75200, 1532)	campaniform sensilla	haltere
SA	4386	73608181049718365	648518346487858206	R	SA_DMT_DMetaN		DMetaN	R	DMT		(45725, 75200, 1538)	campaniform sensilla	haltere
SA	4243	73608181116382738	648518346512027583	R	SA_DMT_DMetaN		DMetaN	R	DMT		(45684, 75200, 1548)	campaniform sensilla	haltere
SA	4373	73608181049735082	648518346477746583	R	SA_DMT_DMetaN		DMetaN	R	DMT		(45620, 75200, 1545)	campaniform sensilla	haltere
SA	4290	73608181049735468	648518346490863021	R	SA_DMT_DMetaN		DMetaN	R	DMT		(45473, 75200, 1541)	campaniform sensilla	haltere
SA	4245	73608181049707591	648518346517386538	R	SA_DMT_DMetaN		DMetaN	R	DMT		(45476, 75200, 1530)	campaniform sensilla	haltere
SA	4266	73608181049673057	648518346467011822	R	SA_DMT_DMetaN		DMetaN	R	DMT		(45498, 75200, 1517)	campaniform sensilla	haltere
SA	4284	73608181049660456	648518346526245847	R	SA_DMT_DMetaN		DMetaN	R	DMT		(45336, 75200, 1505)	campaniform sensilla	haltere
SA	4387	73608181049680566	648518346512182062	R	SA_DMT_DMetaN		DMetaN	R	DMT		(45260, 75200, 1517)	campaniform sensilla	haltere
SA	4208	73608181049675525	648518346488925162	R	SA_DMT_DMetaN		DMetaN	R	DMT		(45375, 75200, 1519)	campaniform sensilla	haltere
SA	4370	73608181049744584	648518346496713218	R	SA_DMT_DMetaN		DMetaN	R	DMT		(45348, 75200, 1529)	campaniform sensilla	haltere
SA	4388	73608181049710828	648518346491007523	R	SA_DMT_DMetaN		DMetaN	R	DMT		(45205, 75200, 1533)	campaniform sensilla	haltere
SA	4204	73608181049675533	648518346483345828	R	SA_DMT_DMetaN		DMetaN	R	DMT		(45154, 75200, 1524)	campaniform sensilla	haltere
SA	4328	73608181049654946	648518346486596761	R	SA_DMT_DMetaN		DMetaN	R	DMT		(45063, 75200, 1515)	campaniform sensilla	haltere
SA	4315	73608181049657777	648518346496022730	R	SA_DMT_DMetaN		DMetaN	R	DMT		(45154, 75200, 1512)	campaniform sensilla	haltere
SA	4320	73537812305524824	648518346517462058	R	SA_DMT_DMetaN		DMetaN	R	DMT		(44994, 75200, 1517)	campaniform sensilla	haltere
SA	4378	73537812305503455	648518346480213414	R	SA_DMT_DMetaN		DMetaN	R	DMT		(44925, 75200, 1511)	campaniform sensilla	haltere
SA	4318	73537812305522281	648518346503723681	R	SA_DMT_DMetaN		DMetaN	R	DMT		(44891, 75200, 1519)	campaniform sensilla	haltere
SA	4271	73537812305524771	648518346514242014	R	SA_DMT_DMetaN		DMetaN	R	DMT		(44749, 75200, 1528)	campaniform sensilla	haltere
SA	4310	73537812305557028	648518346496353655	R	SA_DMT_DMetaN		DMetaN	R	DMT		(44741, 75200, 1538)	campaniform sensilla	haltere
SA	4348	73537812305538757	648518346495972157	R	SA_DMT_DMetaN		DMetaN	R	DMT		(44829, 75200, 1534)	campaniform sensilla	haltere
SA	4384	73537812305535799	648518346494084363	R	SA_DMT_DMetaN		DMetaN	R	DMT		(44944, 75200, 1529)	campaniform sensilla	haltere
SA	4349	73537812305538725	648518346484718925	R	SA_DMT_DMetaN		DMetaN	R	DMT		(44906, 75200, 1537)	campaniform sensilla	haltere
SA	4399	73537812305741799	648518346496662068	R	SA_DMT_DMetaN		DMetaN	R	DMT		(44802, 75200, 1545)	campaniform sensilla	haltere
SA	4329	73537812372394654	648518346489760204	R	SA_DMT_DMetaN		DMetaN	R	DMT		(44773, 75200, 1558)	campaniform sensilla	haltere
SA	4395	73537812372266365	648518346492296575	R	SA_DMT_DMetaN		DMetaN	R	DMT		(44876, 75200, 1549)	campaniform sensilla	haltere
SA	4350	73537812372266910	648518346489566412	R	SA_DMT_DMetaN		DMetaN	R	DMT		(44976, 75200, 1551)	campaniform sensilla	haltere
SA	4352	73537812372379540	648518346474334658	R	SA_DMT_DMetaN		DMetaN	R	DMT		(44913, 75200, 1557)	campaniform sensilla	haltere
SA	4325	73537812372408790	648518346475194977	R	SA_DMT_DMetaN		DMetaN	R	DMT		(44932, 75200, 1564)	campaniform sensilla	haltere
SA	4351	73537812372375134	648518346494848178	R	SA_DMT_DMetaN		DMetaN	R	DMT		(44982, 75200, 1558)	campaniform sensilla	haltere
SA	4316	73608181116461465	648518346476923408	R	SA_DMT_DMetaN		DMetaN	R	DMT		(45064, 75200, 1553)	campaniform sensilla	haltere
SA	4338	73608181049774141	648518346499502055	R	SA_DMT_DMetaN		DMetaN	R	DMT		(45140, 75200, 1542)	campaniform sensilla	haltere
SA	4197	73608181049696000	648518346489678461	R	SA_DMT_DMetaN		DMetaN	R	DMT		(45064, 75200, 1536)	campaniform sensilla	haltere
SA	4391	73608181049728408	648518346511124866	R	SA_DMT_DMetaN		DMetaN	R	DMT		(45254, 75200, 1545)	campaniform sensilla	haltere
SA	4369	73608181116530694	648518346475250488	R	SA_DMT_DMetaN		DMetaN	R	DMT		(45388, 75200, 1553)	campaniform sensilla	haltere
SA	4353	73608181116553960	648518346495239862	R	SA_DMT_DMetaN		DMetaN	R	DMT		(45298, 75200, 1559)	campaniform sensilla	haltere
SA	4268	73608181116572650	648518346492355523	R	SA_DMT_DMetaN		DMetaN	R	DMT		(45186, 75200, 1561)	campaniform sensilla	haltere
SA	4198	73608181116575047	648518346507503481	R	SA_DMT_DMetaN		DMetaN	R	DMT		(45131, 75200, 1567)	campaniform sensilla	haltere
SA	4314	73608181116586793	648518346488647352	R	SA_DMT_DMetaN		DMetaN	R	DMT		(45075, 75200, 1572)	campaniform sensilla	haltere
SA	4334	73608181116596505	648518346495304374	R	SA_DMT_DMetaN		DMetaN	R	DMT		(45169, 75200, 1578)	campaniform sensilla	haltere
SA	4274	73608181116584503	648518346486774780	R	SA_DMT_DMetaN		DMetaN	R	DMT		(45286, 75200, 1573)	campaniform sensilla	haltere
SA	4324	73608181116606909	648518346476641910	R	SA_DMT_DMetaN		DMetaN	R	DMT		(45283, 75200, 1578)	campaniform sensilla	haltere
SA	4396	73608181116567448	648518346514429639	R	SA_DMT_DMetaN		DMetaN	R	DMT		(45260, 75200, 1566)	campaniform sensilla	haltere
SA	4382	73608181116559877	648518346491442961	R	SA_DMT_DMetaN		DMetaN	R	DMT		(45351, 75200, 1563)	campaniform sensilla	haltere
SA	4286	73608181116674161	648518346489497285	R	SA_DMT_DMetaN		DMetaN	R	DMT		(45474, 75200, 1605)	campaniform sensilla	haltere
SA	4194	73608181116696760	648518346494011403	R	SA_DMT_DMetaN		DMetaN	R	DMT		(45348, 75200, 1615)	campaniform sensilla	haltere
SA	4201	73608181116668967	648518346488920298	R	SA_DMT_DMetaN		DMetaN	R	DMT		(45365, 75200, 1606)	campaniform sensilla	haltere
SA	4393	73608181116658233	648518346495793296	R	SA_DMT_DMetaN		DMetaN	R	DMT		(45418, 75200, 1599)	campaniform sensilla	haltere
SA	4398	73608181116615292	648518346503856801	R	SA_DMT_DMetaN		DMetaN	R	DMT		(45344, 75200, 1582)	campaniform sensilla	haltere
SA	4229	73608181116625953	648518346485980562	R	SA_DMT_DMetaN		DMetaN	R	DMT		(45331, 75200, 1589)	campaniform sensilla	haltere
SA	4412	73608181116623269	648518346495793552	R	SA_DMT_DMetaN		DMetaN	R	DMT		(45294, 75200, 1589)	campaniform sensilla	haltere
SA	4292	73608181116615383	648518346495854694	R	SA_DMT_DMetaN		DMetaN	R	DMT		(45221, 75200, 1583)	campaniform sensilla	haltere
SA	4354	73608181116645379	648518346497244289	R	SA_DMT_DMetaN		DMetaN	R	DMT		(45070, 75200, 1590)	campaniform sensilla	haltere
SA	4366	73608181116633947	648518346479756694	R	SA_DMT_DMetaN		DMetaN	R	DMT		(45214, 75200, 1595)	campaniform sensilla	haltere
SA	4355	73608181116676687	648518346517463332	R	SA_DMT_DMetaN		DMetaN	R	DMT		(45113, 75200, 1606)	campaniform sensilla	haltere
SA	4356	73537812372507340	648518346477746839	R	SA_DMT_DMetaN		DMetaN	R	DMT		(44940, 75200, 1606)	campaniform sensilla	haltere
SA	2359	73537812372535514	648518346504647302	R	SA_DMT_ADMN		ADMN	R	DMT		(44910, 75200, 1616)	campaniform sensilla	wing base
SA	2097	73537812372521026	648518346504923270	R	SA_DMT_ADMN		ADMN	R	DMT		(44997, 75200, 1615)	campaniform sensilla	wing base
SA	4326	73608181116701771	648518346510855554	R	SA_DMT_DMetaN		DMetaN	R	DMT		(45126, 75200, 1617)	campaniform sensilla	haltere
SA	4309	73608181116699201	648518346499487070	R	SA_DMT_DMetaN		DMetaN	R	DMT		(45178, 75200, 1618)	campaniform sensilla	haltere
SA	4263	73608181116686625	648518346494625079	R	SA_DMT_DMetaN		DMetaN	R	DMT		(45240, 75200, 1612)	campaniform sensilla	haltere
SA	4202	73608181116663625	648518346497313304	R	SA_DMT_DMetaN		DMetaN	R	DMT		(45255, 75200, 1603)	campaniform sensilla	haltere
SA	4275	73608181116674259	648518346488821489	R	SA_DMT_DMetaN		DMetaN	R	DMT		(45298, 75200, 1597)	campaniform sensilla	haltere
SA	4383	73608181116711894	648518346511929023	R	SA_DMT_DMetaN		DMetaN	R	DMT		(45274, 75200, 1619)	campaniform sensilla	haltere
SA	4389	73537812372505028	648518346476853704	R	SA_DMT_DMetaN		DMetaN	R	DMT		(44814, 75200, 1603)	campaniform sensilla	haltere
SA	4219	73537812372514180	648518346487673044	R	SA_DMT_DMetaN		DMetaN	R	DMT		(44818, 75200, 1610)	campaniform sensilla	haltere
SA	4364	73537812372523513	648518346486646937	R	SA_DMT_DMetaN		DMetaN	R	DMT		(44855, 75200, 1613)	campaniform sensilla	haltere
SA	4327	73537812372480437	648518346504295148	R	SA_DMT_DMetaN		DMetaN	R	DMT		(44801, 75200, 1597)	campaniform sensilla	haltere
SA	4221	73537812372470247	648518346491098145	R	SA_DMT_DMetaN		DMetaN	R	DMT		(44809, 75200, 1588)	campaniform sensilla	haltere
SA	4295	73537812372450334	648518346486173832	R	SA_DMT_DMetaN		DMetaN	R	DMT		(44829, 75200, 1582)	campaniform sensilla	haltere
SA	4379	73537812372423509	648518346491875951	R	SA_DMT_DMetaN		DMetaN	R	DMT		(44956, 75200, 1574)	campaniform sensilla	haltere
SA	4220	73537812372443109	648518346492175148	R	SA_DMT_DMetaN		DMetaN	R	DMT		(45043, 75200, 1579)	campaniform sensilla	haltere
SA	4224	73537812372457574	648518346490048986	R	SA_DMT_DMetaN		DMetaN	R	DMT		(44935, 75200, 1584)	campaniform sensilla	haltere
SA	4357	73537812372462666	648518346499263323	R	SA_DMT_DMetaN		DMetaN	R	DMT		(44870, 75200, 1590)	campaniform sensilla	haltere
SA	4293	73537812372490181	648518346491561022	R	SA_DMT_DMetaN		DMetaN	R	DMT		(44881, 75200, 1598)	campaniform sensilla	haltere
SA	2450	73537812372539974	648518346482823465	R	SA_DMT_ADMN		ADMN	R	DMT		(44639, 75200, 1617)	campaniform sensilla	wing base
SA	2458	73537812372530615	648518346467310855	R	SA_DMT_ADMN		ADMN	R	DMT		(44781, 75200, 1620)	campaniform sensilla	wing base
SA	2404	73537812372551620	648518346486006114	R	SA_DMT_ADMN		ADMN	R	DMT		(44898, 75200, 1623)	campaniform sensilla	wing base
SA	4195	73537812372411265	648518346480012710	R	SA_DMT_DMetaN		DMetaN	R	DMT		(44684, 75200, 1567)	campaniform sensilla	haltere
SA	4336	73537812372416035	648518346499058241	R	SA_DMT_DMetaN		DMetaN	R	DMT		(44790, 75200, 1567)	campaniform sensilla	haltere
SA	2465	73537812372554080	648518346498394096	R	SA_DMT_ADMN		ADMN	R	DMT		(44604, 75200, 1628)	campaniform sensilla	wing base
SA	2448	73537812372544665	648518346510843522	R	SA_DMT_ADMN		ADMN	R	DMT		(44716, 75200, 1628)	campaniform sensilla	wing base
SA	2407	73537812372571016	648518346494550261	R	SA_DMT_ADMN		ADMN	R	DMT		(44991, 75200, 1633)	campaniform sensilla	wing base
SA	2477	73608181183723020	648518346503848097	R	SA_DMT_ADMN		ADMN	R	DMT		(45161, 75200, 1691)	campaniform sensilla	wing base
SA	2247	73608181116899989	648518346478337652	R	SA_DMT_ADMN		ADMN	R	DMT		(45238, 75200, 1673)	campaniform sensilla	wing base
SA	2328	73608181117032708	648518346487834910	R	SA_DMT_ADMN		ADMN	R	DMT		(45178, 75200, 1668)	campaniform sensilla	wing base
SA	2296	73537812372578414	648518346503847886	R	SA_DMT_ADMN		ADMN	R	DMT		(45038, 75200, 1647)	campaniform sensilla	wing base
SA	2352	73537812372646914	648518346517164842	R	SA_DMT_ADMN		ADMN	R	DMT		(45021, 75200, 1661)	campaniform sensilla	wing base
SA	2056	73537812372625577	648518346495894891	R	SA_DMT_ADMN		ADMN	R	DMT		(44856, 75200, 1660)	campaniform sensilla	wing base
SA	2060	73537812372680247	648518346496082295	R	SA_DMT_ADMN		ADMN	R	DMT		(45013, 75200, 1673)	campaniform sensilla	wing base
SA	2075	73608181183665145	648518346492971328	R	SA_DMT_ADMN		ADMN	R	DMT		(45098, 75200, 1678)	campaniform sensilla	wing base
SA	2388	73537812439307937	648518346499871494	R	SA_DMT_ADMN		ADMN	R	DMT		(45018, 75200, 1681)	campaniform sensilla	wing base
SA	2256	73608181183665083	648518346489555287	R	SA_DMT_ADMN		ADMN	R	DMT		(45080, 75200, 1687)	campaniform sensilla	wing base
SA	2421	73537812439488718	648518346475107681	R	SA_DMT_ADMN		ADMN	R	DMT		(45051, 75200, 1699)	campaniform sensilla	wing base
SA	2066	73537812439311342	648518346490988833	R	SA_DMT_ADMN		ADMN	R	DMT		(44902, 75200, 1676)	campaniform sensilla	wing base
SA	2104	73537812439460507	648518346506839966	R	SA_DMT_ADMN		ADMN	R	DMT		(44901, 75200, 1684)	campaniform sensilla	wing base
SA	2431	73537812439488721	648518346524078341	R	SA_DMT_ADMN		ADMN	R	DMT		(44961, 75200, 1688)	campaniform sensilla	wing base
SA	2073	73537812439516372	648518346481081856	R	SA_DMT_ADMN		ADMN	R	DMT		(44900, 75200, 1699)	campaniform sensilla	wing base
SA	2026	73537812439309760	648518346494841845	R	SA_DMT_ADMN		ADMN	R	DMT		(44797, 75200, 1683)	campaniform sensilla	wing base
SA	2089	73537812439410593	648518346481082368	R	SA_DMT_ADMN		ADMN	R	DMT		(44713, 75200, 1679)	campaniform sensilla	wing base
SA	2501	73537812372651432	648518346472478411	R	SA_DMT_ADMN		ADMN	R	DMT		(44657, 75200, 1670)	campaniform sensilla	wing base
SA	2087	73537812372651448	648518346481082112	R	SA_DMT_ADMN		ADMN	R	DMT		(44720, 75200, 1665)	campaniform sensilla	wing base
SA	2053	73537812372670543	648518346497985639	R	SA_DMT_ADMN		ADMN	R	DMT		(44742, 75200, 1672)	campaniform sensilla	wing base
SA	2009	73537812439307387	648518346491713086	R	SA_DMT_ADMN		ADMN	R	DMT		(44641, 75200, 1677)	campaniform sensilla	wing base
SA	2483	73537812439460278	648518346494622379	R	SA_DMT_ADMN		ADMN	R	DMT		(44649, 75200, 1684)	campaniform sensilla	wing base
SA	2498	73537812372617739	648518346499771973	R	SA_DMT_ADMN		ADMN	R	DMT		(44426, 75200, 1652)	campaniform sensilla	wing base
SA	2132	73537812372735138	648518346482384276	R	SA_DMT_ADMN		ADMN	R	DMT		(44531, 75200, 1660)	campaniform sensilla	wing base
SA	2473	73537812372592933	648518346499854803	R	SA_DMT_ADMN		ADMN	R	DMT		(44743, 75200, 1642)	campaniform sensilla	wing base
SA	2424	73537812372592947	648518346483481749	R	SA_DMT_ADMN		ADMN	R	DMT		(44646, 75200, 1636)	campaniform sensilla	wing base
SA	2369	73537812372588040	648518346499703365	R	SA_DMT_ADMN		ADMN	R	DMT		(44563, 75200, 1641)	campaniform sensilla	wing base
SA	2427	73537812372617779	648518346466732398	R	SA_DMT_ADMN		ADMN	R	DMT		(44642, 75200, 1643)	campaniform sensilla	wing base
SA	2092	73537812372615170	648518346504923014	R	SA_DMT_ADMN		ADMN	R	DMT		(44607, 75200, 1652)	campaniform sensilla	wing base
SA	2433	73537812372620429	648518346502381139	R	SA_DMT_ADMN		ADMN	R	DMT		(44690, 75200, 1654)	campaniform sensilla	wing base
SA	2342	73537812372617740	648518346478496884	R	SA_DMT_ADMN		ADMN	R	DMT		(44776, 75200, 1652)	campaniform sensilla	wing base
SA	2438	73537812372590465	648518346480082342	R	SA_DMT_ADMN		ADMN	R	DMT		(44840, 75200, 1646)	campaniform sensilla	wing base
SA	2377	73537812372575940	648518346466830190	R	SA_DMT_ADMN		ADMN	R	DMT		(44814, 75200, 1633)	campaniform sensilla	wing base
SA	2414	73537812372585653	648518346493037554	R	SA_DMT_ADMN		ADMN	R	DMT		(44908, 75200, 1638)	campaniform sensilla	wing base
SA	4763	73467443762692637	648518346511325237	R	SA_DLV_ProLN		ProLN	R	DLV		(42477, 75200, 1907)	chordotonal organ	prothoracic leg
SA	4726	73467443762709847	648518346490176778	R	SA_DLV_ProLN		ProLN	R	DLV		(42495, 75200, 1913)	chordotonal organ	prothoracic leg
SA	4723	73467443762697601	648518346498163610	R	SA_DLV_ProLN		ProLN	R	DLV		(42531, 75200, 1908)	chordotonal organ	prothoracic leg
SA	4737	73467443762775721	648518346479660005	R	SA_DLV_ProLN		ProLN	R	DLV		(42556, 75200, 1917)	chordotonal organ	prothoracic leg
SA	4108	73467443762703198	648518346483806357	R	SA_DLV_MesoLN		MesoLN	R	DLV		(42423, 75200, 1910)	chordotonal organ	mesothoracic leg
SA	4703	73467443762692591	648518346467324935	R	SA_DLV_MetaLN		MetaLN	R	DLV		(42253, 75200, 1907)	chordotonal organ	metathoracic leg
SA	4772	73467443762700265	648518346509589050	R	SA_DLV_MetaLN		MetaLN	R	DLV		(42272, 75200, 1911)	chordotonal organ	metathoracic leg
SA	4101	73467443762706321	648518346486467232	R	SA_DLV_MesoLN		MesoLN	R	DLV		(42314, 75200, 1912)	chordotonal organ	mesothoracic leg
SA	4756	73467443762709868	648518346479473874	R	SA_DLV_ProLN		ProLN	R	DLV		(42247, 75200, 1915)	chordotonal organ	prothoracic leg
SA	4010	73467443762706379	648518346478167277	R	SA_DLV_MesoLN		MesoLN	R	DLV		(42225, 75200, 1912)	chordotonal organ	mesothoracic leg
SA	4779	73467443762706341	648518346478788180	R	SA_DLV_MetaLN		MetaLN	R	DLV		(42137, 75200, 1914)	chordotonal organ	metathoracic leg
SA	4727	73467443762706350	648518346494666373	R	SA_DLV_MetaLN		MetaLN	R	DLV		(42088, 75200, 1912)	chordotonal organ	metathoracic leg
SA	3236	73397075085488410	648518346474280898	R	SA_VTV_PDMN	SNxx27	PDMN	R	VTV		(40883, 75200, 2007)	mechanosensory bristle	notum
SA	4764	73467443829680415	648518346496555093	R	SA_VTV_DProN	SAxx29	DProN	R	VTV		(40984, 75200, 2008)	Ppk+ heat nociceptive	prothoracic leg
SA	4733	73397075085494349	648518346483051238	R	SA_VTV_DProN	SAxx29	DProN	R	VTV		(40905, 75200, 2012)	Ppk+ heat nociceptive	prothoracic leg
SA	3947	73397075085451203	648518346512410270	R	SA_VTV_MesoLN		MesoLN	R	VTV		(39394, 75200, 1987)	taste bristle	mesothoracic leg
SA	4722	73397075085376984	648518346497917850	R	SA_VTV_ProLN		ProLN	R	VTV		(39519, 75200, 1945)	taste bristle	prothoracic leg
SA	4693	73397075085360693	648518346497311768	R	SA_VTV_MetaLN		MetaLN	R	VTV		(39518, 75200, 1941)	taste bristle	metathoracic leg
SA	3593	73397075085327910	648518346502354599	R	SA_VTV_MesoLN		MesoLN	R	VTV		(39563, 75200, 1937)	taste bristle	mesothoracic leg
SA	3830	73397075085342493	648518346475487585	R	SA_VTV_MesoLN		MesoLN	R	VTV		(39570, 75200, 1942)	taste bristle	mesothoracic leg
SA	4753	73397075085470890	648518346501682026	R	SA_VTV_ProLN		ProLN	R	VTV		(38947, 75200, 1994)	taste bristle	prothoracic leg
SA	4706	73326706341251320	648518346476810952	R	SA_VTV_ProLN		ProLN	R	VTV		(38906, 75200, 1988)	taste bristle	prothoracic leg
SA	4777	73326706341260907	648518346509827110	R	SA_VTV_ProLN		ProLN	R	VTV		(38854, 75200, 1987)	taste bristle	prothoracic leg
SA	4761	73326706341265511	648518346486453985	R	SA_VTV_ProLN		ProLN	R	VTV		(38887, 75200, 1993)	taste bristle	prothoracic leg
SA	4724	73397075085458932	648518346499204187	R	SA_VTV_ProLN		ProLN	R	VTV		(38918, 75200, 1998)	taste bristle	prothoracic leg
SA	4708	73397075085481832	648518346493616753	R	SA_VTV_ProLN		ProLN	R	VTV		(38996, 75200, 1999)	taste bristle	prothoracic leg
SA	4707	73397075085451199	648518346477148360	R	SA_VTV_ProLN		ProLN	R	VTV		(39004, 75200, 1993)	taste bristle	prothoracic leg
SA	3940	73397075085463018	648518346467355911	R	SA_VTV_MesoLN		MesoLN	R	VTV		(39057, 75200, 1996)	taste bristle	mesothoracic leg
SA	4758	73397075085440810	648518346480325889	R	SA_VTV_ProLN		ProLN	R	VTV		(38933, 75200, 1981)	taste bristle	prothoracic leg
SA	4738	73397075085445126	648518346487802910	R	SA_VTV_ProLN		ProLN	R	VTV		(38996, 75200, 1983)	taste bristle	prothoracic leg
SA	4729	73397075085440792	648518346496452949	R	SA_VTV_ProLN		ProLN	R	VTV		(39059, 75200, 1984)	taste bristle	prothoracic leg
SA	4773	73397075085449221	648518346499734083	R	SA_VTV_ProLN		ProLN	R	VTV		(39110, 75200, 1982)	taste bristle	prothoracic leg
SA	4732	73397075085458956	648518346506946974	R	SA_VTV_ProLN		ProLN	R	VTV		(39095, 75200, 1991)	taste bristle	prothoracic leg
SA	3549	73397075085470867	648518346515379962	R	SA_VTV_MesoLN		MesoLN	R	VTV		(39128, 75200, 1995)	taste bristle	mesothoracic leg
SA	4755	73397075085442876	648518346491917356	R	SA_VTV_MetaLN		MetaLN	R	VTV		(39168, 75200, 1987)	taste bristle	metathoracic leg
SA	3584	73397075085438544	648518346490836257	R	SA_VTV_MesoLN		MesoLN	R	VTV		(39111, 75200, 1986)	taste bristle	mesothoracic leg
SA	4728	73397075085455143	648518346494027911	R	SA_VTV_MetaLN		MetaLN	R	VTV		(39146, 75200, 1991)	taste bristle	metathoracic leg
SA	4691	73397075085470886	648518346488918250	R	SA_VTV_MetaLN		MetaLN	R	VTV		(39189, 75200, 1993)	taste bristle	metathoracic leg
SA	4699	73397075085463105	648518346459427076	R	SA_VTV_MetaLN		MetaLN	R	VTV		(39222, 75200, 1988)	taste bristle	metathoracic leg
SA	3906	73397075085438562	648518346494130464	R	SA_VTV_MesoLN		MesoLN	R	VTV		(39215, 75200, 1983)	taste bristle	mesothoracic leg
SA	3583	73397075085430444	648518346478807247	R	SA_VTV_MesoLN		MesoLN	R	VTV		(39179, 75200, 1980)	taste bristle	mesothoracic leg
SA	4709	73397075085459010	648518346494582947	R	SA_VTV_MetaLN		MetaLN	R	VTV		(39256, 75200, 1985)	taste bristle	metathoracic leg
SA	4759	73326706341234505	648518346486453729	R	SA_VTV_ProLN		ProLN	R	VTV		(38898, 75200, 1971)	taste bristle	prothoracic leg
SA	3560	73326706341246407	648518346499493467	R	SA_VTV_MesoLN		MesoLN	R	VTV		(38839, 75200, 1974)	taste bristle	mesothoracic leg
SA	4704	73326706341254462	648518346472369161	R	SA_VTV_ProLN		ProLN	R	VTV		(38807, 75200, 1980)	taste bristle	prothoracic leg
SA	4752	73326706341256127	648518346500199228	R	SA_VTV_ProLN		ProLN	R	VTV		(38874, 75200, 1981)	taste bristle	prothoracic leg
SA	4786	73397074817140014	648518346507148831	R	SA_MDA_AbN		AbN	R	MDA		(40140, 75200, 1525)		abdomen
SA	4785	73397074817150482	648518346491380422	R	SA_MDA_AbN		AbN	R	MDA		(40116, 75200, 1534)		abdomen
SA	4784	73397074817153327	648518346488465486	R	SA_MDA_AbN		AbN	R	MDA		(40223, 75200, 1531)		abdomen
SA	4749	73397074817137447	648518346481382081	R	SA_MDA_AbN		AbN	R	MDA		(40274, 75200, 1521)		abdomen
SA	4731	73397074816953457	648518346485934472	L	SA_MDA_AbN		AbN	L	MDA		(40604, 75200, 1451)		abdomen
SA	4783	73397074816962751	648518346504175340	L	SA_MDA_AbN		AbN	L	MDA		(40742, 75200, 1452)		abdomen
SA	4746	73397074816993965	648518346508563007	L	SA_MDA_AbN		AbN	L	MDA		(40598, 75200, 1460)		abdomen
SA	4719	73397074816987162	648518346493748256	L	SA_MDA_AbN		AbN	L	MDA		(40404, 75200, 1463)		abdomen
SA	4743	73397074817006961	648518346479775220	L	SA_MDA_AbN		AbN	L	MDA		(40360, 75200, 1467)		abdomen
SA	4765	73397074816982631	648518346489788633	L	SA_MDA_AbN		AbN	L	MDA		(40282, 75200, 1462)		abdomen
SA	4787	73397074817139992	648518346504955507	R	SA_MDA_AbN		AbN	R	MDA		(40327, 75200, 1527)		abdomen
SA	13768	73397074817156729	648518346480583389	R	SA_MDA_AbN		AbN	R	MDA		(40310, 75200, 1534)		abdomen
SA	3930	73397075085365401	648518346477739757	R	SA_VTV_MesoLN		MesoLN	R	VTV		(39080, 75200, 1954)	taste bristle	mesothoracic leg
SA	4011	73397075085388908	648518346491465489	R	SA_VTV_MesoLN		MesoLN	R	VTV		(39101, 75200, 1958)	taste bristle	mesothoracic leg
SA	4768	73397075085405941	648518346484562333	R	SA_VTV_MesoLN		MesoLN	R	VTV		(39162, 75200, 1956)	taste bristle	mesothoracic leg
SA	3565	73397075085388903	648518346477774300	R	SA_VTV_MesoLN		MesoLN	R	VTV		(39292, 75200, 1959)	taste bristle	mesothoracic leg
SA	4701	73397075085384084	648518346464896373	R	SA_VTV_MetaLN		MetaLN	R	VTV		(39027, 75200, 1959)	taste bristle	metathoracic leg
SA	3550	73397075085395606	648518346495390626	R	SA_VTV_MesoLN		MesoLN	R	VTV		(38978, 75200, 1962)	taste bristle	mesothoracic leg
SA	4036	73397075085417252	648518346509855433	R	SA_VTV_MesoLN		MesoLN	R	VTV		(38966, 75200, 1968)	taste bristle	mesothoracic leg
SA	4771	73397075085401674	648518346480720385	R	SA_VTV_MetaLN		MetaLN	R	VTV		(39016, 75200, 1965)	taste bristle	metathoracic leg
SA	4717	73397075085395600	648518346482450985	R	SA_VTV_MetaLN		MetaLN	R	VTV		(39075, 75200, 1962)	taste bristle	metathoracic leg
SA	4721	73397075085391149	648518346498269936	R	SA_VTV_MetaLN		MetaLN	R	VTV		(39122, 75200, 1962)	taste bristle	metathoracic leg
SA	4781	73397075085408037	648518346492853936	R	SA_VTV_MetaLN		MetaLN	R	VTV		(39071, 75200, 1970)	taste bristle	metathoracic leg
SA	4782	73397075085434531	648518346489773751	R	SA_VTV_MetaLN		MetaLN	R	VTV		(39027, 75200, 1974)	taste bristle	metathoracic leg
SA	4778	73397075085426519	648518346517060901	R	SA_VTV_ProLN		ProLN	R	VTV		(38961, 75200, 1975)	taste bristle	prothoracic leg
SA	4416	73608181049600899	648518346509675907	R	SA_DMT_DMetaN		DMetaN	R	DMT		(46021, 75200, 1480)	campaniform sensilla	haltere
SA	4330	73608181116575061	648518346500836969	R	SA_DMT_DMetaN		DMetaN	R	DMT		(45203, 75200, 1569)	campaniform sensilla	haltere
SA	1876	73256337597070300	648518346501157020	L	SA_VTV_DProN	SAxx29	DProN	L	VTV		(36650, 75200, 1982)	Ppk+ heat nociceptive	prothoracic leg
SA	2040	73608181183712652	648518346501055331	R	SA_DMT_ADMN		ADMN	R	DMT		(45172, 75200, 1684)	campaniform sensilla	wing base
SA	2755	73185968651656529	648518346472382217	L	SA_DMT_ADMN		ADMN	L	DMT		(34320, 75200, 1643)	campaniform sensilla	wing base
SA	2910	73185968651700035	648518346501048169	L	SA_DMT_ADMN		ADMN	L	DMT		(34287, 75200, 1652)	campaniform sensilla	wing base
SA	2936	73185968651714748	648518346517262660	L	SA_DMT_ADMN		ADMN	L	DMT		(34237, 75200, 1662)	campaniform sensilla	wing base
SA	3032	73185968651739724	648518346512818334	L	SA_DMT_ADMN		ADMN	L	DMT		(34756, 75200, 1666)	campaniform sensilla	wing base
SA	2991	73185968651692390	648518346476900808	L	SA_DMT_ADMN		ADMN	L	DMT		(34346, 75200, 1661)	campaniform sensilla	wing base
SA	4696	73256337529913610	648518346491950866	L	SA_DLV_MetaLN		MetaLN	L	DLV	entry nerve changed	(36285, 75200, 1821)	chordotonal organ	metathoracic leg
SA	4713	73256337529905142	648518346518820575	L	SA_DLV_MesoLN/MetaLN		MesoLN/MetaLN	L	DLV	entry nerve changed, definitely not ProLN but not fully reconstructed	(36279, 75200, 1817)	chordotonal organ	mesothoracic leg
SA	4698	73256337529919066	648518346496639796	L	SA_DLV_MetaLN		MetaLN	L	DLV	entry nerve changed	(36181, 75200, 1823)	chordotonal organ	metathoracic leg
SA	4712	73256337529935073	648518346489568095	L	SA_DLV_MesoLN/MetaLN		MesoLN/MetaLN	L	DLV	entry nerve changed, definitely not ProLN but not fully reconstructed	(36161, 75200, 1827)	chordotonal organ	mesothoracic leg
SA	4711	73256337529935075	648518346492357759	L	SA_DLV_MesoLN		MesoLN	L	DLV	entry nerve changed	(36105, 75200, 1825)	chordotonal organ	mesothoracic leg
SA	4697	73256337529958008	648518346493057088	L	SA_DLV_MetaLN		MetaLN	L	DLV	entry nerve changed	(36043, 75200, 1830)	chordotonal organ	metathoracic leg
SA	1849	73256337529978255	648518346509233018	L	SA_DLV_ProLN		ProLN	L	DLV		(35991, 75200, 1836)	chordotonal organ	prothoracic leg
SA	1848	73256337529967944	648518346488912397	L	SA_DLV_ProLN		ProLN	L	DLV		(35979, 75200, 1842)	chordotonal organ	prothoracic leg
SA	1847	73256337529970382	648518346499541854	L	SA_DLV_ProLN		ProLN	L	DLV	wrong entry nerve, was MetaLN is now ProLN	(36052, 75200, 1840)	chordotonal organ	prothoracic leg
SA	4710	73256337529962869	648518346480527830	L	SA_DLV_MesoLN		MesoLN	L	DLV	entry nerve changed	(36118, 75200, 1844)	chordotonal organ	mesothoracic leg
SA	4714	73256337529953192	648518346487964951	L	SA_DLV_MesoLN/MetaLN		MesoLN/MetaLN	L	DLV	entry nerve changed, definitely not ProLN but not fully reconstructed	(36232, 75200, 1824)	chordotonal organ	mesothoracic leg
SA	4766	73256337529937554	648518346502576454	L	SA_DLV_MetaLN		MetaLN	L	DLV	entry nerve changed	(36084, 75200, 1832)	chordotonal organ	metathoracic leg
SA	1851	73256337529955565	648518346492002415	L	SA_DLV_ProLN		ProLN	L	DLV	entry nerve changed	(36237, 75200, 1837)	chordotonal organ	prothoracic leg
SA	4715	73256337529942856	648518346490994808	L	SA_DLV_MesoLN/MetaLN		MesoLN/MetaLN	L	DLV	entry nerve changed, definitely not ProLN but not fully reconstructed	(36131, 75200, 1835)	chordotonal organ	mesothoracic leg
SA	4438	73256337328753662	648518346491297210	L	SA_DMT_DMetaN		DMetaN	L	DMT		(35545, 75200, 1498)	campaniform sensilla	haltere
SA	4608	73256337328766746	648518346495304886	L	SA_DMT_DMetaN		DMetaN	L	DMT		(35438, 75200, 1497)	campaniform sensilla	haltere
SA	4576	73256337328744451	648518346478985424	L	SA_DMT_DMetaN		DMetaN	L	DMT		(35512, 75200, 1486)	campaniform sensilla	haltere
SA	4516	73256337328779036	648518346465928496	L	SA_DMT_DMetaN		DMetaN	L	DMT		(35469, 75200, 1506)	campaniform sensilla	haltere
SA	4482	73256337328788764	648518346486703331	L	SA_DMT_DMetaN		DMetaN	L	DMT		(35410, 75200, 1513)	campaniform sensilla	haltere
SA	4604	73256337328852172	648518346465095797	L	SA_DMT_DMetaN		DMetaN	L	DMT		(35377, 75200, 1534)	campaniform sensilla	haltere
SA	4618	73256337328786242	648518346491030051	L	SA_DMT_DMetaN		DMetaN	L	DMT		(35341, 75200, 1513)	campaniform sensilla	haltere
SA	4611	73256337328868057	648518346465096053	L	SA_DMT_DMetaN		DMetaN	L	DMT		(35451, 75200, 1542)	campaniform sensilla	haltere
SA	4613	73256337395628396	648518346487697899	L	SA_DMT_DMetaN		DMetaN	L	DMT		(35445, 75200, 1553)	campaniform sensilla	haltere
SA	4505	73256337395665143	648518346474295917	L	SA_DMT_DMetaN		DMetaN	L	DMT		(35453, 75200, 1565)	campaniform sensilla	haltere
SA	4483	73256337395674976	648518346483559343	L	SA_DMT_DMetaN		DMetaN	L	DMT		(35367, 75200, 1570)	campaniform sensilla	haltere
SA	4607	73256337395651475	648518346489760460	L	SA_DMT_DMetaN		DMetaN	L	DMT		(35123, 75200, 1557)	campaniform sensilla	haltere
SA	4605	73256337395688821	648518346497313560	L	SA_DMT_DMetaN		DMetaN	L	DMT		(35131, 75200, 1566)	campaniform sensilla	haltere
SA	4580	73256337395654257	648518346498490644	L	SA_DMT_DMetaN		DMetaN	L	DMT		(35252, 75200, 1561)	campaniform sensilla	haltere
SA	4431	73256337395651623	648518346486427313	L	SA_DMT_DMetaN		DMetaN	L	DMT		(35291, 75200, 1553)	campaniform sensilla	haltere
SA	4467	73256337328906667	648518346491390526	L	SA_DMT_DMetaN		DMetaN	L	DMT		(35279, 75200, 1540)	campaniform sensilla	haltere
SA	4609	73256337328889530	648518346489758815	L	SA_DMT_DMetaN		DMetaN	L	DMT		(35348, 75200, 1543)	campaniform sensilla	haltere
SA	4501	73256337395633018	648518346511173762	L	SA_DMT_DMetaN		DMetaN	L	DMT		(35385, 75200, 1557)	campaniform sensilla	haltere
SA	4540	73256337395550631	648518346489760972	L	SA_DMT_DMetaN		DMetaN	L	DMT		(35352, 75200, 1549)	campaniform sensilla	haltere
SA	4521	73256337395497839	648518346484564813	L	SA_DMT_DMetaN		DMetaN	L	DMT		(35180, 75200, 1547)	campaniform sensilla	haltere
SA	4523	73256337395496035	648518346470508286	L	SA_DMT_DMetaN		DMetaN	L	DMT		(35303, 75200, 1546)	campaniform sensilla	haltere
SA	2946	73256337395889423	648518346481211535	L	SA_DMT_ADMN		ADMN	L	DMT		(35101, 75200, 1653)	campaniform sensilla	wing base
SA	2890	73256337395948635	648518346520724022	L	SA_DMT_ADMN		ADMN	L	DMT		(34849, 75200, 1660)	campaniform sensilla	wing base
SA	2625	73256337395865942	648518346495891302	L	SA_DMT_ADMN		ADMN	L	DMT		(34927, 75200, 1648)	campaniform sensilla	wing base
SA	2636	73256337395878697	648518346489850586	L	SA_DMT_ADMN		ADMN	L	DMT		(34823, 75200, 1649)	campaniform sensilla	wing base
SA	3028	73256337395883998	648518346504289260	L	SA_DMT_ADMN		ADMN	L	DMT		(35015, 75200, 1654)	campaniform sensilla	wing base
SA	2862	73256337395845141	648518346494481207	L	SA_DMT_ADMN		ADMN	L	DMT		(35040, 75200, 1646)	campaniform sensilla	wing base
SA	2612	73256337395845166	648518346524009477	L	SA_DMT_ADMN		ADMN	L	DMT		(34960, 75200, 1636)	campaniform sensilla	wing base
SA	2876	73256337395833432	648518346517157157	L	SA_DMT_ADMN		ADMN	L	DMT		(35077, 75200, 1631)	campaniform sensilla	wing base
SA	4459	73256337395712261	648518346479781349	L	SA_DMT_DMetaN		DMetaN	L	DMT		(35077, 75200, 1584)	campaniform sensilla	haltere
SA	4448	73256337395693346	648518346501409379	L	SA_DMT_DMetaN		DMetaN	L	DMT		(35243, 75200, 1573)	campaniform sensilla	haltere
SA	4442	73256337395734548	648518346512528286	L	SA_DMT_DMetaN		DMetaN	L	DMT		(34888, 75200, 1587)	campaniform sensilla	haltere
SA	4436	73256337395702382	648518346486224520	L	SA_DMT_DMetaN		DMetaN	L	DMT		(34970, 75200, 1580)	campaniform sensilla	haltere
SA	4435	73256337395670319	648518346517916008	L	SA_DMT_DMetaN		DMetaN	L	DMT		(35034, 75200, 1571)	campaniform sensilla	haltere
SA	2624	73256337395763121	648518346494700533	L	SA_DMT_ADMN		ADMN	L	DMT		(34942, 75200, 1605)	campaniform sensilla	wing base
SA	3011	73256337395778662	648518346478558804	L	SA_DMT_ADMN		ADMN	L	DMT		(34849, 75200, 1610)	campaniform sensilla	wing base
SA	2635	73256337395786406	648518346486548145	L	SA_DMT_ADMN		ADMN	L	DMT		(34919, 75200, 1612)	campaniform sensilla	wing base
SA	2594	73256337395804519	648518346496703460	L	SA_DMT_ADMN		ADMN	L	DMT		(34944, 75200, 1621)	campaniform sensilla	wing base
SA	2932	73256337395791666	648518346492296889	L	SA_DMT_ADMN		ADMN	L	DMT		(35048, 75200, 1618)	campaniform sensilla	wing base
SA	2580	73256337395833448	648518346485818820	L	SA_DMT_ADMN		ADMN	L	DMT		(34878, 75200, 1629)	campaniform sensilla	wing base
SA	2644	73256337395804501	648518346515094343	L	SA_DMT_ADMN		ADMN	L	DMT		(34997, 75200, 1624)	campaniform sensilla	wing base
SA	3029	73185968651629833	648518346479780069	L	SA_DMT_ADMN		ADMN	L	DMT		(34659, 75200, 1623)	campaniform sensilla	wing base
SA	2610	73185968651590128	648518346475376052	L	SA_DMT_ADMN		ADMN	L	DMT		(34661, 75200, 1615)	campaniform sensilla	wing base
SA	4652	73185968651600281	648518346490541148	L	SA_DMT_ADMN		ADMN	L	DMT		(34755, 75200, 1613)	campaniform sensilla	wing base
SA	3031	73185968651605175	648518346480270502	L	SA_DMT_ADMN		ADMN	L	DMT		(34741, 75200, 1618)	campaniform sensilla	wing base
SA	2808	73185968651625128	648518346488414857	L	SA_DMT_ADMN		ADMN	L	DMT		(34786, 75200, 1628)	campaniform sensilla	wing base
SA	2914	73185968651654444	648518346501131363	L	SA_DMT_ADMN		ADMN	L	DMT		(34546, 75200, 1636)	campaniform sensilla	wing base
SA	2601	73185968651682722	648518346514066398	L	SA_DMT_ADMN		ADMN	L	DMT		(34538, 75200, 1645)	campaniform sensilla	wing base
SA	2879	73185968651705119	648518346487335082	L	SA_DMT_ADMN		ADMN	L	DMT		(34630, 75200, 1657)	campaniform sensilla	wing base
SA	2722	73185968651660483	648518346495891558	L	SA_DMT_ADMN		ADMN	L	DMT		(34722, 75200, 1645)	campaniform sensilla	wing base
SA	2901	73256337395840446	648518346478646868	L	SA_DMT_ADMN		ADMN	L	DMT		(34821, 75200, 1640)	campaniform sensilla	wing base
SA	4575	73185968584605757	648518346494921906	L	SA_DMT_DMetaN		DMetaN	L	DMT		(33939, 75200, 1529)	campaniform sensilla	haltere
SA	4630	73185968584597269	648518346480920029	L	SA_DMT_DMetaN		DMetaN	L	DMT		(34134, 75200, 1532)	campaniform sensilla	haltere
SA	4650	73185968651316885	648518346506681634	L	SA_DMT_DMetaN		DMetaN	L	DMT		(34113, 75200, 1548)	campaniform sensilla	haltere
SA	4509	73185968651465908	648518346486354066	L	SA_DMT_DMetaN		DMetaN	L	DMT		(33971, 75200, 1556)	campaniform sensilla	haltere
SA	4534	73185968651473587	648518346514248414	L	SA_DMT_DMetaN		DMetaN	L	DMT		(34154, 75200, 1560)	campaniform sensilla	haltere
SA	4606	73185968651465941	648518346477737367	L	SA_DMT_DMetaN		DMetaN	L	DMT		(34263, 75200, 1557)	campaniform sensilla	haltere
SA	4635	73185968651484977	648518346517503268	L	SA_DMT_DMetaN		DMetaN	L	DMT		(34260, 75200, 1565)	campaniform sensilla	haltere
SA	4550	73185968651489986	648518346492174975	L	SA_DMT_DMetaN		DMetaN	L	DMT		(34186, 75200, 1568)	campaniform sensilla	haltere
SA	4486	73185968651482706	648518346495304630	L	SA_DMT_DMetaN		DMetaN	L	DMT		(34094, 75200, 1564)	campaniform sensilla	haltere
SA	4476	73185968651496777	648518346517263914	L	SA_DMT_DMetaN		DMetaN	L	DMT		(34099, 75200, 1570)	campaniform sensilla	haltere
SA	4628	73185968651506491	648518346481332325	L	SA_DMT_DMetaN		DMetaN	L	DMT		(34164, 75200, 1574)	campaniform sensilla	haltere
SA	4475	73185968651513864	648518346492387011	L	SA_DMT_DMetaN		DMetaN	L	DMT		(34257, 75200, 1577)	campaniform sensilla	haltere
SA	4624	73185968651492354	648518346504163624	L	SA_DMT_DMetaN		DMetaN	L	DMT		(34282, 75200, 1570)	campaniform sensilla	haltere
SA	4515	73185968651504007	648518346477654542	L	SA_DMT_DMetaN		DMetaN	L	DMT		(34408, 75200, 1578)	campaniform sensilla	haltere
SA	4629	73185968651492314	648518346488821005	L	SA_DMT_DMetaN		DMetaN	L	DMT		(34415, 75200, 1566)	campaniform sensilla	haltere
SA	4471	73185968651484983	648518346491842187	L	SA_DMT_DMetaN		DMetaN	L	DMT		(34555, 75200, 1570)	campaniform sensilla	haltere
SA	4477	73185968651473588	648518346498543088	L	SA_DMT_DMetaN		DMetaN	L	DMT		(34584, 75200, 1561)	campaniform sensilla	haltere
SA	4447	73185968651489939	648518346495528299	L	SA_DMT_DMetaN		DMetaN	L	DMT		(34658, 75200, 1570)	campaniform sensilla	haltere
SA	4429	73185968651520477	648518346495445410	L	SA_DMT_DMetaN		DMetaN	L	DMT		(34582, 75200, 1581)	campaniform sensilla	haltere
SA	2628	73185968651590254	648518346491760751	L	SA_DMT_ADMN		ADMN	L	DMT		(34222, 75200, 1606)	campaniform sensilla	wing base
SA	4500	73185968651562565	648518346499938815	L	SA_DMT_DMetaN		DMetaN	L	DMT		(34165, 75200, 1597)	campaniform sensilla	haltere
SA	4492	73185968651544187	648518346499156033	L	SA_DMT_DMetaN		DMetaN	L	DMT		(34246, 75200, 1590)	campaniform sensilla	haltere
SA	2798	73185968651607867	648518346493874745	L	SA_DMT_ADMN		ADMN	L	DMT		(34426, 75200, 1620)	campaniform sensilla	wing base
SA	2751	73185968651600301	648518346496046182	L	SA_DMT_ADMN		ADMN	L	DMT		(34573, 75200, 1617)	campaniform sensilla	wing base
SA	2837	73185968651658598	648518346509606714	L	SA_DMT_ADMN		ADMN	L	DMT		(34450, 75200, 1634)	campaniform sensilla	wing base
SA	2532	73185968651625149	648518346479777765	L	SA_DMT_ADMN		ADMN	L	DMT		(34524, 75200, 1626)	campaniform sensilla	wing base
SA	4568	73185968584566144	648518346489553605	L	SA_DMT_DMetaN		DMetaN	L	DMT		(34177, 75200, 1518)	campaniform sensilla	haltere
SA	4573	73185968584551602	648518346494035854	L	SA_DMT_DMetaN		DMetaN	L	DMT		(34151, 75200, 1513)	campaniform sensilla	haltere
SA	4547	73185968584539011	648518346489748567	L	SA_DMT_DMetaN		DMetaN	L	DMT		(34195, 75200, 1502)	campaniform sensilla	haltere
SA	4567	73185968584486090	648518346499401307	L	SA_DMT_DMetaN		DMetaN	L	DMT		(34166, 75200, 1487)	campaniform sensilla	haltere
SA	4551	73185968584488395	648518346465091445	L	SA_DMT_DMetaN		DMetaN	L	DMT		(34283, 75200, 1489)	campaniform sensilla	haltere
SA	4556	73185968584472458	648518346478033109	L	SA_DMT_DMetaN		DMetaN	L	DMT		(34378, 75200, 1484)	campaniform sensilla	haltere
SA	4589	73185968584483457	648518346499401563	L	SA_DMT_DMetaN		DMetaN	L	DMT		(34440, 75200, 1484)	campaniform sensilla	haltere
SA	4590	73185968584480783	648518346493037084	L	SA_DMT_DMetaN		DMetaN	L	DMT		(34547, 75200, 1483)	campaniform sensilla	haltere
SA	4583	73185968584493234	648518346484212519	L	SA_DMT_DMetaN		DMetaN	L	DMT		(34510, 75200, 1492)	campaniform sensilla	haltere
SA	4586	73185968584495667	648518346488817933	L	SA_DMT_DMetaN		DMetaN	L	DMT		(34636, 75200, 1490)	campaniform sensilla	haltere
SA	4490	73185968584515597	648518346486532785	L	SA_DMT_DMetaN		DMetaN	L	DMT		(34651, 75200, 1500)	campaniform sensilla	haltere
SA	4625	73185968584523515	648518346503982944	L	SA_DMT_DMetaN		DMetaN	L	DMT		(34572, 75200, 1499)	campaniform sensilla	haltere
SA	4491	73185968584512894	648518346511116418	L	SA_DMT_DMetaN		DMetaN	L	DMT		(34491, 75200, 1498)	campaniform sensilla	haltere
SA	4560	73185968584520835	648518346492351171	L	SA_DMT_DMetaN		DMetaN	L	DMT		(34390, 75200, 1502)	campaniform sensilla	haltere
SA	4478	73185968584508126	648518346494875826	L	SA_DMT_DMetaN		DMetaN	L	DMT		(34375, 75200, 1494)	campaniform sensilla	haltere
SA	4643	73185968584531505	648518346492495289	L	SA_DMT_DMetaN		DMetaN	L	DMT		(34376, 75200, 1509)	campaniform sensilla	haltere
SA	4487	73185968584526065	648518346486532740	L	SA_DMT_DMetaN		DMetaN	L	DMT		(34443, 75200, 1504)	campaniform sensilla	haltere
SA	4489	73185968584546293	648518346503086715	L	SA_DMT_DMetaN		DMetaN	L	DMT		(34533, 75200, 1506)	campaniform sensilla	haltere
SA	4446	73185968584541291	648518346480873184	L	SA_DMT_DMetaN		DMetaN	L	DMT		(34438, 75200, 1511)	campaniform sensilla	haltere
SA	4493	73185968584563787	648518346495342518	L	SA_DMT_DMetaN		DMetaN	L	DMT		(34512, 75200, 1514)	campaniform sensilla	haltere
SA	4633	73185968584568688	648518346467239175	L	SA_DMT_DMetaN		DMetaN	L	DMT		(34412, 75200, 1517)	campaniform sensilla	haltere
SA	4570	73185968584563720	648518346487978320	L	SA_DMT_DMetaN		DMetaN	L	DMT		(34292, 75200, 1520)	campaniform sensilla	haltere
SA	4542	73185968584584789	648518346507529849	L	SA_DMT_DMetaN		DMetaN	L	DMT		(34443, 75200, 1524)	campaniform sensilla	haltere
SA	4626	73185968584599973	648518346486320738	L	SA_DMT_DMetaN		DMetaN	L	DMT		(34457, 75200, 1531)	campaniform sensilla	haltere
SA	4479	73185968584752081	648518346481370511	L	SA_DMT_DMetaN		DMetaN	L	DMT		(34360, 75200, 1544)	campaniform sensilla	haltere
SA	4636	73185968584605633	648518346479155900	L	SA_DMT_DMetaN		DMetaN	L	DMT		(34519, 75200, 1540)	campaniform sensilla	haltere
SA	4597	73185968651318103	648518346491008547	L	SA_DMT_DMetaN		DMetaN	L	DMT		(34516, 75200, 1551)	campaniform sensilla	haltere
SA	4497	73185968584613375	648518346488285423	L	SA_DMT_DMetaN		DMetaN	L	DMT		(34620, 75200, 1544)	campaniform sensilla	haltere
SA	4508	73185968584587280	648518346477614862	L	SA_DMT_DMetaN		DMetaN	L	DMT		(34623, 75200, 1530)	campaniform sensilla	haltere
SA	4462	73185968584573991	648518346483177406	L	SA_DMT_DMetaN		DMetaN	L	DMT		(34561, 75200, 1519)	campaniform sensilla	haltere
SA	4510	73185968584556430	648518346486288032	L	SA_DMT_DMetaN		DMetaN	L	DMT		(34613, 75200, 1513)	campaniform sensilla	haltere
SA	4511	73185968584531473	648518346479774870	L	SA_DMT_DMetaN		DMetaN	L	DMT		(34620, 75200, 1504)	campaniform sensilla	haltere
SA	4440	73185968584505651	648518346474418029	L	SA_DMT_DMetaN		DMetaN	L	DMT		(34792, 75200, 1499)	campaniform sensilla	haltere
SA	4631	73185968584452663	648518346503052155	L	SA_DMT_DMetaN		DMetaN	L	DMT		(34798, 75200, 1481)	campaniform sensilla	haltere
SA	4450	73185968584548923	648518346514338347	L	SA_DMT_DMetaN		DMetaN	L	DMT		(34762, 75200, 1508)	campaniform sensilla	haltere
SA	4533	73256337328825961	648518346486254216	L	SA_DMT_DMetaN		DMetaN	L	DMT		(34852, 75200, 1526)	campaniform sensilla	haltere
SA	4461	73256337328849222	648518346486287520	L	SA_DMT_DMetaN		DMetaN	L	DMT		(34875, 75200, 1536)	campaniform sensilla	haltere
SA	4463	73256337328833621	648518346511174018	L	SA_DMT_DMetaN		DMetaN	L	DMT		(34971, 75200, 1527)	campaniform sensilla	haltere
SA	4579	73256337328856205	648518346500048895	L	SA_DMT_DMetaN		DMetaN	L	DMT		(34983, 75200, 1533)	campaniform sensilla	haltere
SA	4430	73256337328861077	648518346486820249	L	SA_DMT_DMetaN		DMetaN	L	DMT		(34916, 75200, 1545)	campaniform sensilla	haltere
SA	4433	73256337328861098	648518346511121538	L	SA_DMT_DMetaN		DMetaN	L	DMT		(34821, 75200, 1544)	campaniform sensilla	haltere
SA	4432	73185968584589647	648518346492105004	L	SA_DMT_DMetaN		DMetaN	L	DMT		(34782, 75200, 1531)	campaniform sensilla	haltere
SA	4441	73185968584561530	648518346490115793	L	SA_DMT_DMetaN		DMetaN	L	DMT		(34713, 75200, 1520)	campaniform sensilla	haltere
SA	4558	73185968584539019	648518346486533041	L	SA_DMT_DMetaN		DMetaN	L	DMT		(34673, 75200, 1511)	campaniform sensilla	haltere
SA	4566	73185968584528833	648518346517468740	L	SA_DMT_DMetaN		DMetaN	L	DMT		(34690, 75200, 1505)	campaniform sensilla	haltere
SA	4557	73256337328641024	648518346484022045	L	SA_DMT_DMetaN		DMetaN	L	DMT		(34867, 75200, 1451)	campaniform sensilla	haltere
SA	4562	73185968584438197	648518346487877399	L	SA_DMT_DMetaN		DMetaN	L	DMT		(34742, 75200, 1465)	campaniform sensilla	haltere
SA	4581	73185968584398550	648518346499399259	L	SA_DMT_DMetaN		DMetaN	L	DMT		(34807, 75200, 1456)	campaniform sensilla	haltere
SA	4584	73256337328673213	648518346504112168	L	SA_DMT_DMetaN		DMetaN	L	DMT		(34878, 75200, 1461)	campaniform sensilla	haltere
SA	4574	73256337328638339	648518346480322619	L	SA_DMT_DMetaN		DMetaN	L	DMT		(34979, 75200, 1453)	campaniform sensilla	haltere
SA	4588	73256337328612412	648518346495754827	L	SA_DMT_DMetaN		DMetaN	L	DMT		(35056, 75200, 1446)	campaniform sensilla	haltere
SA	4539	73256337328652061	648518346501964873	L	SA_DMT_DMetaN		DMetaN	L	DMT		(35132, 75200, 1449)	campaniform sensilla	haltere
SA	4569	73256337328646583	648518346490116305	L	SA_DMT_DMetaN		DMetaN	L	DMT		(35090, 75200, 1456)	campaniform sensilla	haltere
SA	4514	73256337328654723	648518346478752340	L	SA_DMT_DMetaN		DMetaN	L	DMT		(35194, 75200, 1458)	campaniform sensilla	haltere
SA	4571	73256337328662821	648518346514200542	L	SA_DMT_DMetaN		DMetaN	L	DMT		(35116, 75200, 1464)	campaniform sensilla	haltere
SA	4543	73256337328665485	648518346501905481	L	SA_DMT_DMetaN		DMetaN	L	DMT		(34994, 75200, 1462)	campaniform sensilla	haltere
SA	4594	73256337328695780	648518346492319103	L	SA_DMT_DMetaN		DMetaN	L	DMT		(34963, 75200, 1470)	campaniform sensilla	haltere
SA	4623	73256337328698422	648518346480649985	L	SA_DMT_DMetaN		DMetaN	L	DMT		(35060, 75200, 1470)	campaniform sensilla	haltere
SA	4522	73256337328720671	648518346488817677	L	SA_DMT_DMetaN		DMetaN	L	DMT		(35047, 75200, 1480)	campaniform sensilla	haltere
SA	4627	73256337328739820	648518346472435762	L	SA_DMT_DMetaN		DMetaN	L	DMT		(34945, 75200, 1481)	campaniform sensilla	haltere
SA	4585	73256337328700931	648518346526212567	L	SA_DMT_DMetaN		DMetaN	L	DMT		(34880, 75200, 1473)	campaniform sensilla	haltere
SA	4587	73256337328742038	648518346492487355	L	SA_DMT_DMetaN		DMetaN	L	DMT		(35019, 75200, 1491)	campaniform sensilla	haltere
SA	4541	73256337328746814	648518346489761241	L	SA_DMT_DMetaN		DMetaN	L	DMT		(34947, 75200, 1497)	campaniform sensilla	haltere
SA	4582	73256337328766716	648518346488749390	L	SA_DMT_DMetaN		DMetaN	L	DMT		(35005, 75200, 1504)	campaniform sensilla	haltere
SA	4602	73256337328769272	648518346480991488	L	SA_DMT_DMetaN		DMetaN	L	DMT		(35097, 75200, 1503)	campaniform sensilla	haltere
SA	4496	73256337328746800	648518346480874720	L	SA_DMT_DMetaN		DMetaN	L	DMT		(35137, 75200, 1496)	campaniform sensilla	haltere
SA	4638	73256337328735015	648518346488822769	L	SA_DMT_DMetaN		DMetaN	L	DMT		(35171, 75200, 1489)	campaniform sensilla	haltere
SA	4637	73256337328748937	648518346497836135	L	SA_DMT_DMetaN		DMetaN	L	DMT		(35229, 75200, 1494)	campaniform sensilla	haltere
SA	4507	73256337328764164	648518346492499897	L	SA_DMT_DMetaN		DMetaN	L	DMT		(35238, 75200, 1502)	campaniform sensilla	haltere
SA	4572	73256337328774093	648518346505350558	L	SA_DMT_DMetaN		DMetaN	L	DMT		(35201, 75200, 1505)	campaniform sensilla	haltere
SA	4599	73256337328776581	648518346477693660	L	SA_DMT_DMetaN		DMetaN	L	DMT		(35250, 75200, 1508)	campaniform sensilla	haltere
SA	4519	73256337328786270	648518346480993280	L	SA_DMT_DMetaN		DMetaN	L	DMT		(35169, 75200, 1508)	campaniform sensilla	haltere
SA	4565	73256337328794001	648518346515599610	L	SA_DMT_DMetaN		DMetaN	L	DMT		(35169, 75200, 1513)	campaniform sensilla	haltere
SA	4445	73256337328812699	648518346494140923	L	SA_DMT_DMetaN		DMetaN	L	DMT		(35044, 75200, 1518)	campaniform sensilla	haltere
SA	4488	73256337328799458	648518346487433875	L	SA_DMT_DMetaN		DMetaN	L	DMT		(34876, 75200, 1513)	campaniform sensilla	haltere
SA	4481	73256337328786244	648518346466875758	L	SA_DMT_DMetaN		DMetaN	L	DMT		(34961, 75200, 1510)	campaniform sensilla	haltere
SA	4495	73256337328786273	648518346509979686	L	SA_DMT_DMetaN		DMetaN	L	DMT		(35042, 75200, 1510)	campaniform sensilla	haltere
SA	4612	73256337328776554	648518346500991900	L	SA_DMT_DMetaN		DMetaN	L	DMT		(35091, 75200, 1507)	campaniform sensilla	haltere
SA	4454	73256337395643694	648518346471718811	L	SA_DMT_DMetaN		DMetaN	L	DMT		(34850, 75200, 1556)	campaniform sensilla	haltere
SA	4428	73185968651471182	648518346503979872	L	SA_DMT_DMetaN		DMetaN	L	DMT		(34762, 75200, 1557)	campaniform sensilla	haltere
SA	4603	73185968651478242	648518346499502311	L	SA_DMT_DMetaN		DMetaN	L	DMT		(34783, 75200, 1569)	campaniform sensilla	haltere
SA	4524	73256337395651494	648518346479896308	L	SA_DMT_DMetaN		DMetaN	L	DMT		(34846, 75200, 1560)	campaniform sensilla	haltere
SA	4610	73256337395649073	648518346477748119	L	SA_DMT_DMetaN		DMetaN	L	DMT		(34982, 75200, 1560)	campaniform sensilla	haltere
SA	4525	73256337395662547	648518346501406040	L	SA_DMT_DMetaN		DMetaN	L	DMT		(34929, 75200, 1563)	campaniform sensilla	haltere
SA	4595	73256337395662529	648518346514483399	L	SA_DMT_DMetaN		DMetaN	L	DMT		(34977, 75200, 1566)	campaniform sensilla	haltere
SA	4538	73185968651509036	648518346514482631	L	SA_DMT_DMetaN		DMetaN	L	DMT		(34790, 75200, 1576)	campaniform sensilla	haltere
SA	4619	73185968651532271	648518346479548096	L	SA_DMT_DMetaN		DMetaN	L	DMT		(34717, 75200, 1589)	campaniform sensilla	haltere
SA	4434	73185968651548985	648518346481466305	L	SA_DMT_DMetaN		DMetaN	L	DMT		(34353, 75200, 1593)	campaniform sensilla	haltere
SA	4600	73185968651564994	648518346478985680	L	SA_DMT_DMetaN		DMetaN	L	DMT		(34239, 75200, 1597)	campaniform sensilla	haltere
SA	4530	73185968651562561	648518346488688056	L	SA_DMT_DMetaN		DMetaN	L	DMT		(34307, 75200, 1601)	campaniform sensilla	haltere
SA	4512	73256337328825991	648518346494786805	L	SA_DMT_DMetaN		DMetaN	L	DMT		(35145, 75200, 1526)	campaniform sensilla	haltere
SA	4649	73256337328856217	648518346492260479	L	SA_DMT_DMetaN		DMetaN	L	DMT		(35187, 75200, 1532)	campaniform sensilla	haltere
SA	4644	73256337328843527	648518346507504505	L	SA_DMT_DMetaN		DMetaN	L	DMT		(35063, 75200, 1531)	campaniform sensilla	haltere
SA	4617	73256337328932969	648518346501123862	L	SA_DMT_DMetaN		DMetaN	L	DMT		(35031, 75200, 1540)	campaniform sensilla	haltere
SA	4641	73256337328688189	648518346515598330	L	SA_DMT_DMetaN		DMetaN	L	DMT		(35398, 75200, 1471)	campaniform sensilla	haltere
SA	4639	73256337328675583	648518346479015119	L	SA_DMT_DMetaN		DMetaN	L	DMT		(35307, 75200, 1466)	campaniform sensilla	haltere
SA	4578	73256337328708389	648518346459503620	L	SA_DMT_DMetaN		DMetaN	L	DMT		(35464, 75200, 1479)	campaniform sensilla	haltere
SA	4532	73256337328732828	648518346493760398	L	SA_DMT_DMetaN		DMetaN	L	DMT		(35413, 75200, 1485)	campaniform sensilla	haltere
SA	4642	73256337328703655	648518346500831081	L	SA_DMT_DMetaN		DMetaN	L	DMT		(35263, 75200, 1478)	campaniform sensilla	haltere
SA	4451	73256337328831280	648518346484560797	L	SA_DMT_DMetaN		DMetaN	L	DMT		(35282, 75200, 1519)	campaniform sensilla	haltere
SA	4535	73256337328812711	648518346479776406	L	SA_DMT_DMetaN		DMetaN	L	DMT		(35181, 75200, 1518)	campaniform sensilla	haltere
SA	4453	73256337328774109	648518346488013847	L	SA_DMT_DMetaN		DMetaN	L	DMT		(35302, 75200, 1505)	campaniform sensilla	haltere
SA	4466	73256337328746838	648518346491078945	L	SA_DMT_DMetaN		DMetaN	L	DMT		(35341, 75200, 1493)	campaniform sensilla	haltere
SA	4528	73256337328776589	648518346509207930	L	SA_DMT_DMetaN		DMetaN	L	DMT		(35344, 75200, 1507)	campaniform sensilla	haltere
SA	4458	73256337328794011	648518346479015631	L	SA_DMT_DMetaN		DMetaN	L	DMT		(35310, 75200, 1511)	campaniform sensilla	haltere
SA	4526	73256337328796592	648518346481382031	L	SA_DMT_DMetaN		DMetaN	L	DMT		(35245, 75200, 1512)	campaniform sensilla	haltere
SA	4484	73256337328889741	648518346517345061	L	SA_DMT_DMetaN		DMetaN	L	DMT		(34955, 75200, 1539)	campaniform sensilla	haltere
SA	4537	73256337395572996	648518346494248443	L	SA_DMT_DMetaN		DMetaN	L	DMT		(35030, 75200, 1552)	campaniform sensilla	haltere
SA	2515	73185968651711271	648518346490274314	L	SA_DMT_ADMN		ADMN	L	DMT		(34492, 75200, 1654)	campaniform sensilla	wing base
SA	3030	73185968651751055	648518346486737148	L	SA_DMT_ADMN		ADMN	L	DMT		(34556, 75200, 1665)	campaniform sensilla	wing base
SA	2686	73185968651682667	648518346483087692	L	SA_DMT_ADMN		ADMN	L	DMT		(34404, 75200, 1653)	campaniform sensilla	wing base
SA	2925	73185968651675785	648518346513149265	L	SA_DMT_ADMN		ADMN	L	DMT		(34446, 75200, 1646)	campaniform sensilla	wing base
SA	4705	73326706341283195	648518346474375618	L	SA_VTV_MesoLN		MesoLN	L	VTV		(38053, 75200, 2000)	taste bristle	mesothoracic leg
SA	4725	73326706341277692	648518346492535995	L	SA_VTV_MetaLN		MetaLN	L	VTV		(38087, 75200, 1996)	taste bristle	metathoracic leg
SA	4702	73326706341268459	648518346466632814	L	SA_VTV_MesoLN		MesoLN	L	VTV		(38115, 75200, 1991)	taste bristle	mesothoracic leg
SA	4760	73326706341283176	648518346494285447	L	SA_VTV_MesoLN		MesoLN	L	VTV		(38399, 75200, 1995)	taste bristle	mesothoracic leg
SA	4716	73326706341279283	648518346484457731	L	SA_VTV_MesoLN		MesoLN	L	VTV		(38294, 75200, 1996)	taste bristle	mesothoracic leg
SA	4751	73326706341271465	648518346494489399	L	SA_VTV_MetaLN		MetaLN	L	VTV		(38024, 75200, 1989)	taste bristle	metathoracic leg
SA	4700	73326706341285979	648518346459521028	L	SA_VTV_MetaLN		MetaLN	L	VTV		(38063, 75200, 1993)	taste bristle	metathoracic leg
SA	4692	73326706341271481	648518346495941222	L	SA_VTV_MesoLN		MesoLN	L	VTV		(38099, 75200, 1987)	taste bristle	mesothoracic leg
SA	4730	73326706341262522	648518346489284953	L	SA_VTV_MesoLN		MesoLN	L	VTV		(38145, 75200, 1984)	taste bristle	mesothoracic leg
SA	4735	73326706341246392	648518346493676401	L	SA_VTV_ProLN		ProLN	L	VTV		(38145, 75200, 1978)	taste bristle	prothoracic leg
SA	4769	73326706341256123	648518346489862618	L	SA_VTV_MesoLN		MesoLN	L	VTV		(38201, 75200, 1982)	taste bristle	mesothoracic leg
SA	4774	73326706341257820	648518346489862874	L	SA_VTV_MesoLN		MesoLN	L	VTV		(38216, 75200, 1985)	taste bristle	mesothoracic leg
SA	4745	73326706341270025	648518346488533326	L	SA_VTV_MetaLN		MetaLN	L	VTV		(38228, 75200, 1990)	taste bristle	metathoracic leg
SA	4740	73326706341272833	648518346496511100	L	SA_VTV_MetaLN		MetaLN	L	VTV		(38175, 75200, 1993)	taste bristle	metathoracic leg
SA	4744	73326706341280588	648518346496217173	L	SA_VTV_MesoLN		MesoLN	L	VTV		(38133, 75200, 1996)	taste bristle	mesothoracic leg
SA	1854	73326706341252923	648518346490201352	L	SA_VTV_ProLN		ProLN	L	VTV		(38213, 75200, 1974)	taste bristle	prothoracic leg
SA	4739	73326706341008535	648518346496633901	L	SA_VTV_MetaLN		MetaLN	L	VTV		(38187, 75200, 1934)	taste bristle	metathoracic leg
SA	4695	73326706341201276	648518346479477467	L	SA_VTV_MetaLN		MetaLN	L	VTV		(38338, 75200, 1954)	taste bristle	metathoracic leg
SA	4741	73326706341192654	648518346479791333	L	SA_VTV_MetaLN		MetaLN	L	VTV		(38256, 75200, 1940)	taste bristle	metathoracic leg
SA	4767	73326706341148619	648518346477476828	L	SA_VTV_MesoLN		MesoLN	L	VTV		(38242, 75200, 1935)	taste bristle	mesothoracic leg
SA	4750	73326706341184397	648518346502968051	L	SA_VTV_MetaLN		MetaLN	L	VTV		(38207, 75200, 1945)	taste bristle	metathoracic leg
SA	1852	73326706341220454	648518346497337729	L	SA_VTV_ProLN		ProLN	L	VTV		(38077, 75200, 1955)	taste bristle	prothoracic leg
SA	4770	73326706341203267	648518346486725091	L	SA_VTV_ProLN		ProLN	L	VTV		(38020, 75200, 1955)	taste bristle	prothoracic leg
SA	4720	73326706341214922	648518346482803430	L	SA_VTV_MetaLN		MetaLN	L	VTV		(37989, 75200, 1953)	taste bristle	metathoracic leg
SA	4754	73326706341218572	648518346502321063	L	SA_VTV_MesoLN		MesoLN	L	VTV		(38017, 75200, 1963)	taste bristle	mesothoracic leg
SA	4775	73326706341232854	648518346478894032	L	SA_VTV_MetaLN		MetaLN	L	VTV		(38105, 75200, 1966)	taste bristle	metathoracic leg
SA	1856	73326706341243132	648518346467148526	L	SA_VTV_ProLN		ProLN	L	VTV		(38166, 75200, 1971)	taste bristle	prothoracic leg
SA	1857	73326706341234522	648518346486210706	L	SA_VTV_ProLN		ProLN	L	VTV		(38104, 75200, 1973)	taste bristle	prothoracic leg
SA	4757	73326706341234527	648518346480858368	L	SA_VTV_ProLN		ProLN	L	VTV		(38219, 75200, 1969)	taste bristle	prothoracic leg
SA	4718	73326706341239555	648518346488791645	L	SA_VTV_MesoLN		MesoLN	L	VTV		(38263, 75200, 1969)	taste bristle	mesothoracic leg
SA	4788	73326706341232828	648518346517368869	L	SA_VTV_ProLN		ProLN	L	VTV		(38332, 75200, 1969)	taste bristle	prothoracic leg
SA	1192	73326706341252968	648518346499225921	L	SA_VTV_ProLN		ProLN	L	VTV		(38280, 75200, 1973)	taste bristle	prothoracic leg
SA	4780	73326706341243104	648518346491846283	L	SA_VTV_ProLN		ProLN	L	VTV		(38278, 75200, 1979)	taste bristle	prothoracic leg
SA	4742	73326706341262533	648518346489408876	L	SA_VTV_MetaLN		MetaLN	L	VTV		(38359, 75200, 1982)	taste bristle	metathoracic leg
SA	4762	73326706341256111	648518346525832986	L	SA_VTV_ProLN		ProLN	L	VTV		(38430, 75200, 1981)	taste bristle	prothoracic leg
SA	1855	73326706341249680	648518346477148616	L	SA_VTV_ProLN		ProLN	L	VTV		(38403, 75200, 1971)	taste bristle	prothoracic leg
SA	1853	73326706341241392	648518346481585601	R	SA_VTV_ProLN		ProLN	R	VTV	ascends twice	(38458, 75200, 1970)	taste bristle	prothoracic leg
SA	1859	73326706341243126	648518346518859999	L	SA_VTV_ProLN		ProLN	L	VTV		(38485, 75200, 1975)	taste bristle	prothoracic leg
SA	1858	73326706341241369	648518346515753466	L	SA_VTV_ProLN		ProLN	L	VTV		(38567, 75200, 1970)	taste bristle	prothoracic leg
SA	1977	73326706341254500	648518346483371940	L	SA_VTV_ProLN		ProLN	L	VTV		(38532, 75200, 1978)	taste bristle	prothoracic leg
SA	10583	73326706341276199	648518346475224673	L	SA_VTV_MetaLN		MetaLN	L	VTV		(38177, 75200, 1997)	taste bristle	metathoracic leg
SA	1018	73326706341227815	648518346499225665	L	SA_VTV_ProLN		ProLN	L	VTV		(38421, 75200, 1965)	taste bristle	prothoracic leg
SA	4498	73256337395662535	648518346483280204	L	SA_DMT_DMetaN		DMetaN	L	DMT		(35356, 75200, 1563)	campaniform sensilla	haltere
SA	4536	73256337395667715	648518346488823025	L	SA_DMT_DMetaN		DMetaN	L	DMT		(35322, 75200, 1565)	campaniform sensilla	haltere
SA	4480	73185968584551553	648518346481374607	L	SA_DMT_DMetaN		DMetaN	L	DMT		(34276, 75200, 1515)	campaniform sensilla	haltere
SA	4499	73256337395662502	648518346485536787	L	SA_DMT_DMetaN		DMetaN	L	DMT		(34891, 75200, 1564)	campaniform sensilla	haltere
SA	4531	73256337395662588	648518346475410273	L	SA_DMT_DMetaN		DMetaN	L	DMT		(34910, 75200, 1560)	campaniform sensilla	haltere
SA	4529	73256337395654240	648518346520127569	L	SA_DMT_DMetaN		DMetaN	L	DMT		(34835, 75200, 1564)	campaniform sensilla	haltere
SA	4577	73185968584495648	648518346491473594	L	SA_DMT_DMetaN		DMetaN	L	DMT		(34424, 75200, 1490)	campaniform sensilla	haltere
SA	4591	73256337328799365	648518346491983727	L	SA_DMT_DMetaN		DMetaN	L	DMT		(35287, 75200, 1515)	campaniform sensilla	haltere
SA	4513	73256337328907254	648518346484680349	L	SA_DMT_DMetaN		DMetaN	L	DMT		(35100, 75200, 1537)	campaniform sensilla	haltere
SA	4640	73185968584539007	648518346515637498	L	SA_DMT_DMetaN		DMetaN	L	DMT		(34636, 75200, 1508)	campaniform sensilla	haltere
SA	4776	73326706341267036	648518346482793446	L	SA_VTV_MesoLN		MesoLN	L	VTV		(38290, 75200, 1987)	taste bristle	mesothoracic leg
SA	3181	73256337597016496	648518346493735968	L	SA_VTV_PDMN	SNxx27	PDMN	L	VTV		(36505, 75200, 1953)	mechanosensory bristle	notum
SA	1875	73256337597033930	648518346483308108	L	SA_VTV_DProN	SAxx29	DProN	L	VTV		(36605, 75200, 1950)	Ppk+ heat nociceptive	prothoracic leg
SA	4527	73256337328809971	648518346493239872	L	SA_DMT_DMetaN		DMetaN	L	DMT		(35330, 75402, 1518)	campaniform sensilla	haltere
SA	4444	73256337395640476	648518346499953619	L	SA_DMT_DMetaN		DMetaN	L	DMT		(35478, 75201, 1557)	campaniform sensilla	haltere
SA	4647	73256337328786259	648518346480287910	L	SA_DMT_DMetaN		DMetaN	L	DMT		(35117, 75199, 1511)	campaniform sensilla	haltere
SA	4449	73256337328774053	648518346496908333	L	SA_DMT_DMetaN		DMetaN	L	DMT		(35287, 75199, 1508)	campaniform sensilla	haltere
SA	4598	73256337328766677	648518346484099101	L	SA_DMT_DMetaN		DMetaN	L	DMT		(35355, 75199, 1502)	campaniform sensilla	haltere
SA	2940	73185968718557998	648518346507115807	L	SA_DMT_ADMN		ADMN	L	DMT		(34171, 75197, 1680)	campaniform sensilla	wing base
SA	4734	73326706341280580	648518346496592642	L	SA_VTV_MesoLN		MesoLN	L	VTV		(38220, 75200, 1996)	taste bristle	mesothoracic leg
SA	4748	73326706341260869	648518346501780074	L	SA_VTV_MesoLN		MesoLN	L	VTV		(38169, 75197, 1989)	taste bristle	mesothoracic leg
SA	3027	73185968651684817	648518346475162424	L	SA_DMT_ADMN		ADMN	L	DMT		(34728, 75204, 1657)	campaniform sensilla	wing base
SA	3869	73467443762709778	648518346492356223	R	SA_DLV_MesoLN		MesoLN	R	DLV	wrong entry nerve, was MetaLN now MesoLN	(42177, 75196, 1920)	chordotonal organ	mesothoracic leg
SA	4422	73608181049476241	648518346504488684	R	SA_DMT_DMetaN		DMetaN	R	DMT		(45882, 75236, 1442)	campaniform sensilla	haltere
SA	4417	73608181049542001	648518346496311564	R	SA_DMT_DMetaN		DMetaN	R	DMT		(45900, 75200, 1466)	campaniform sensilla	haltere
SA	4287	73608181049559798	648518346517854568	R	SA_DMT_DMetaN		DMetaN	R	DMT		(45754, 75200, 1475)	campaniform sensilla	haltere
SA	4380	73608181049691038	648518346499923667	R	SA_DMT_DMetaN		DMetaN	R	DMT		(46126, 75200, 1525)	campaniform sensilla	haltere
SA	4390	73537812305512933	648518346494764451	R	SA_DMT_DMetaN		DMetaN	R	DMT		(45047, 75200, 1524)	campaniform sensilla	haltere
SA	4646	73256337328801801	648518346501297942	L	SA_DMT_DMetaN		DMetaN	L	DMT		(35219, 75200, 1516)	campaniform sensilla	haltere
SA	4520	73256337328826036	648518346500441660	L	SA_DMT_DMetaN		DMetaN	L	DMT		(35091, 75200, 1524)	campaniform sensilla	haltere
SA	4468	73256337395693382	648518346507210568	L	SA_DMT_DMetaN		DMetaN	L	DMT		(34896, 75200, 1573)	campaniform sensilla	haltere
SA	4473	73185968651513902	648518346496399957	L	SA_DMT_DMetaN		DMetaN	L	DMT		(34714, 75200, 1577)	campaniform sensilla	haltere
SA	2614	73256337395801873	648518346489538265	L	SA_DMT_ADMN		ADMN	L	DMT		(34850, 75200, 1618)	campaniform sensilla	wing base
SA	1850	73256337529929934	648518346503137403	L	SA_DLV_ProLN		ProLN	L	DLV		(36231, 75200, 1827)	chordotonal organ	prothoracic leg
