# Supplementary material for: Comparative connectomics of Drosophila descending and ascending neurons
Source: Nature. 2025 Apr 30;643(8070):158–72. doi: 10.1038/s41586-025-08925-z (PMC12222017; doi:10.1038/s41586-025-08925-z)
Supplement: Supplementary file 1 — Supplementary Files 1–16 and guide. [file 41586_2025_8925_MOESM1_ESM.zip › 2024-06-12178B-s1/2024-06-12178B-Supplemental_file11_MANC_ANs.txt]

class	bodyid	group	side	type	systematic_type	synonyms	comment	soma_division	neuropil	hemilineage	serial	predicted_nt	predicted_nt_prob	FANC_supervoxel_id	FANC_match	confidence_fanc_match_1_5
AN	10650	10650	M	AN00A002	AN00A002			T1	xn	00A	10273	gaba	0.9161657326	73467443829636932	648518346499332071	5
AN	11451	11451	M	AN00A006	AN00A006		dimorphic morphology	A3	ad	00A	11205	glutamate	0.9697889984	73397074884057924	648518346493958769	1
AN	12293	12293	M	AN00A006	AN00A006		dimorphic morphology	A4	ad	00A	11205	glutamate	0.9654177236	73397074884065022	648518346500632501	1
AN	13314	13314	M	AN00A006	AN00A006		dimorphic morphology	A1	xn	00A	11205	glutamate	0.8942508657	73397074884092897	648518346489883609	1
AN	11205	11205	M	AN00A006	AN00A006		dimorphic morphology	T3	xn	00A	11205	glutamate	0.9124250147	73397074884244182	648518346493850123	1
AN	11335	11335	M	AN00A006	AN00A006		dimorphic morphology	A2	xn	00A	11205	gaba	0.5992556016	73397074884050780	648518346517252932	1
AN	13171	13171	M	AN00A009	AN00A009			T1	fl	00A	11979	gaba	0.8246954741	73256337596959086	648518346507239240	5
AN	10518	10518	L	AN01A001	AN01A001			A1	hl	01A	10084	acetylcholine	0.9427244537	73608181183877776	648518346498529329	5
AN	10761	10518	R	AN01A001	AN01A001			A1	hl	01A	10084	acetylcholine	0.9455178568	73185968718599555	648518346475412065	5
AN	10905	10905	R	AN01A006	AN01A006			A2	xl	01A		acetylcholine	0.8912326514	73185968785905190	648518346518325334	1
AN	11336	10905	L	AN01A006	AN01A006		difference in number	A2	xl	01A		acetylcholine	0.8830309928			0
AN	10647	10647	R	AN01A014	AN01A014			T1	fl	01A		acetylcholine	0.8344099589	73256337261629861	648518346491824913	5
AN	11597	10647	L	AN01A014	AN01A014			T1	fl	01A		acetylcholine	0.888858566	73537812171105225	648518346484153629	5
AN	12563	12563	R	AN01A021	AN01A021			A2	xn	01A		acetylcholine	0.9425469552	73185968785903889	648518346502473555	1
AN	13052	12563	L	AN01A021	AN01A021		difference in number	A2	xn	01A		acetylcholine	0.8832308674			0
AN	14515	14515	R	AN01A033	AN01A033			T1	xn	01A		acetylcholine	0.9619593012	73467443762679962	648518346490143706	4
AN	15227	14515	L	AN01A033	AN01A033			T1	xn	01A		acetylcholine	0.9498235222	73397075018393401	648518346486915836	5
AN	16967	16967	L	AN01A049	AN01A049			T1	xn	01A		acetylcholine	0.9029080148	73326706140078420	648518346485650451	5
AN	17075	16967	R	AN01A049	AN01A049			T1	xn	01A		acetylcholine	0.879926402	73397074951126115	648518346487589011	5
AN	18797	18797	R	AN01A055	AN01A055			T1	XA	01A		glutamate	0.671905309	73397075085516241	648518346510126630	5
AN	22915	18797	R	AN01A055	AN01A055			T1	XA	01A		glutamate	0.7142962962	73397075085498821	648518346474308717	5
AN	19222	18797	L	AN01A055	AN01A055			T1	XA	01A				73326706341308688	648518346497288472	5
AN	28177	18797	L	AN01A055	AN01A055			T1	XA	01A		unknown	0.6197830662	73397075085491465	648518346498121114	5
AN	23616	23616	R	AN01A086	AN01A086			T1	XA	01A				73397075085488405	648518346483430564	5
AN	27059	23616	R	AN01A086	AN01A086			T1	XA	01A				73467443829571433	648518346494772402	1
AN	24406	23616	L	AN01A086	AN01A086			T1	XA	01A				73397075085494346	648518346492594361	5
AN	25656	23616	L	AN01A086	AN01A086			T1	XA	01A		gaba	0.4169216156	73397075085495810	648518346497646183	5
AN	10675	10675	L	AN01B002	AN01B002			A2	xn	01B	10675	gaba	0.8824603154	73185968785930031	648518346511359285	5
AN	11197	11197	L	AN01B002	AN01B002			A3	xn	01B	10675	gaba	0.8535889265	73185968785906403	648518346496259852	4
AN	11478	11478	L	AN01B002	AN01B002			A2	xl	01B	10675	gaba	0.8758688655	73185968785942689	648518346480012788	4
AN	10862	10675	R	AN01B002	AN01B002			A2	xn	01B	10675	gaba	0.8762118905	73537812573635020	648518346488589193	4
AN	12239	11478	R	AN01B002	AN01B002			A2	xl	01B	10675	gaba	0.8597274485	73537812573618718	648518346494621611	4
AN	15533	11197	R	AN01B002	AN01B002			A3	xn	01B	10675	gaba	0.8314359273	73537812573633866	648518346512518558	4
AN	101563	12866	L	AN01B004	AN01B004			T3	hl	01B	12577	acetylcholine	0.9324653688	73185968785906386	648518346480455126	5
AN	12866	12866	R	AN01B004	AN01B004			T3	hl	01B	12577	acetylcholine	0.9647219896	73537812573602629	648518346494090999	5
AN	12577	12577	L	AN01B004	AN01B004			T2	ml	01B	12577	acetylcholine	0.9646548755	73185968785919566	648518346499775043	5
AN	12600	12577	R	AN01B004	AN01B004			T2	ml	01B	12577	acetylcholine	0.9607079815	73537812573602602	648518346483798447	5
AN	12809	12809	L	AN01B004	AN01B004			T1	fl	01B	12577	acetylcholine	0.9477490352	73185968785876271	648518346493930744	5
AN	12940	12809	R	AN01B004	AN01B004			T1	fl	01B	12577	acetylcholine	0.9718941741	73537812573553075	648518346496387157	5
AN	12571	12448	L	AN01B005	AN01B005			T3	hl	01B	12448	gaba	0.8310494852	73256337463000797	648518346480098533	5
AN	12448	12448	R	AN01B005	AN01B005			T3	hl	01B	12448	gaba	0.8363357164	73537812439677021	648518346491169315	5
AN	12700	12700	L	AN01B005	AN01B005			T2	ml	01B	12448	gaba	0.8555438679	73185968718868098	648518346498427474	5
AN	13366	12700	R	AN01B005	AN01B005			T2	ml	01B	12448	gaba	0.8313490188	73537812439634921	648518346488788664	5
AN	13783	13758	L	AN01B005	AN01B005			T1	fl	01B	12448	gaba	0.8064449993	73256337462981355	648518346472685515	5
AN	13758	13758	R	AN01B005	AN01B005			T1	fl	01B	12448	gaba	0.8603050504	73537812439688489	648518346509671113	5
AN	79206	15699	L	AN01B011	AN01B011			T3	hl	01B	14128	gaba	0.7916038113	73185968718829499	648518346466137392	5
AN	15699	15699	R	AN01B011	AN01B011			T3	hl	01B	14128	gaba	0.8129180333	73537812506619650	648518346491241761	5
AN	14128	14128	L	AN01B011	AN01B011			T2	ml	01B	14128	gaba	0.8403597715	73185968718806826	648518346489882329	4
AN	15694	14128	R	AN01B011	AN01B011			T2	ml	01B	14128	gaba	0.8476696335	73537812506656845	648518346503213179	4
AN	26227	26227	L	AN01B011	AN01B011			T1	fl	01B	14128	gaba	0.7858796681	73185968718764916	648518346487557267	1
AN	156551	26227	R	AN01B011	AN01B011			T1	fl	01B	14128	gaba	0.748478463	73537812506679829	648518346488415672	5
AN	18326	18326	L	AN01B014	AN01B014			T1	fl	01B	14321	gaba	0.7842350878	73185968718850460	648518346467419399	5
AN	154469	18326	R	AN01B014	AN01B014			T1	fl	01B	14321	gaba	0.7647978884	73537812506674987	648518346486774989	5
AN	21487	19883	L	AN01B018	AN01B018			T1	fl	01B		gaba	0.6054207075	73326706341294809	648518346526408407	5
AN	19883	19883	R	AN01B018	AN01B018			T1	fl	01B		gaba	0.5392979702	73397075085518991	648518346492928242	5
AN	10137	10098	R	AN02A001	AN02A001			T2	xn	02A		glutamate	0.9564406995	73678549793575088	648518346500194559	5
AN	10098	10098	L	AN02A001	AN02A001			T2	xn	02A		glutamate	0.9449859822	73115599907309663	648518346511312514	5
AN	10512	10180	R	AN02A002	AN02A002		biological variability	T2	xn	02A		glutamate	0.9496898468	73467443426981315	648518346490257435	2
AN	10180	10180	L	AN02A002	AN02A002			T2	xn	02A		glutamate	0.9523654879	73397074749852578	648518346470605822	4
AN	19397	11096	L	AN02A005	AN02A005			T2	xn	02A		glutamate	0.8527696013	73256337328579464	648518346507267144	5
AN	11096	11096	R	AN02A005	AN02A005			T2	xn	02A		glutamate	0.8006321475	73537812372455010	648518346504323052	5
AN	12608	12608	L	AN02A009	AN02A009			T2	xn	02A		glutamate	0.909155036	73256337328783645	648518346500320984	5
AN	13058	12608	R	AN02A009	AN02A009			T2	xn	02A		glutamate	0.910456276	73537812305453783	648518346497402648	5
AN	13761	13761	R	AN02A016	AN02A016			T1	xn	02A		glutamate	0.9593528493	73467443427017880	648518346489938995	5
AN	14678	13761	L	AN02A016	AN02A016			T1	xn	02A		glutamate	0.9571384888	73326705938385432	648518346509721731	5
AN	13062	13062	R	AN02A017	AN02A017			T1	nt	02A		unknown	0.3583379931	73537812171105201	648518346481110016	5
AN	16102	13062	L	AN02A017	AN02A017			T1	nt	02A		acetylcholine	0.4054616615	73115599840043784	648518346517677860	5
AN	100663	15341	R	AN02A022	AN02A022			T3	xn	02A		glutamate	0.8507244515	73537812238364112	648518346524267781	5
AN	15341	15341	L	AN02A022	AN02A022			T3	xn	02A		glutamate	0.8682071093	73256337328682954	648518346493989664	5
AN	17296	17296	L	AN02A025	AN02A025			T1	xn	02A				73256337194161118	648518346500217094	5
AN	18032	17296	R	AN02A025	AN02A025			T1	xn	02A		unknown	0.5155561883	73467443427037784	648518346504084064	5
AN	25466	23161	L	AN02A046	AN02A046			T1	xn	02A				73256337194184518	648518346486114402	5
AN	23161	23161	R	AN02A046	AN02A046			T1	xn	02A		glutamate	0.8382655702	73467443427027395	648518346488647049	5
AN	10604	10604	L	AN03A002	AN03A002			T1	xn	03A		acetylcholine	0.6433865094	73185968517273853	648518346472473138	5
AN	11069	10604	R	AN03A002	AN03A002			T1	xn	03A		acetylcholine	0.6007870577	73537812171239765	648518346501326733	5
AN	12181	12181	L	AN03A008	AN03A008		male specific	T1	fl	03A		acetylcholine	0.8205683175			0
AN	31400	12181	R	AN03A008	AN03A008		male specific	T1	fl	03A		acetylcholine	0.8231854868			0
AN	10429	10429	L	AN03B009	AN03B009			T2	xn	03B		gaba	0.8080100838	73678549793814858	648518346497360769	5
AN	10502	10429	R	AN03B009	AN03B009			T2	xn	03B		gaba	0.8413089855	73115599907459447	648518346499503451	5
AN	10550	10550	L	AN03B011	AN03B011			T3	hl	03B	10271	gaba	0.8871373248	73256337395727283	648518346502003562	5
AN	10610	10550	R	AN03B011	AN03B011			T3	hl	03B	10271	gaba	0.8963498879	73537812372628370	648518346491166755	5
AN	10470	10452	L	AN03B011	AN03B011			T2	ml	03B	10271	gaba	0.8956983783	73256337395697775	648518346500624053	5
AN	10452	10452	R	AN03B011	AN03B011			T2	ml	03B	10271	gaba	0.8862405405	73537812372568512	648518346531517466	5
AN	15697	15697	R	AN03B039	AN03B039			T2	xn	03B		glutamate	0.5259441222	73537812305567845	648518346489774554	5
AN	16025	15697	L	AN03B039	AN03B039			T2	xn	03B		gaba	0.5196756992	73326706072949347	648518346501320024	5
AN	19937	16538	R	AN03B050	AN03B050			T3	xn	03B		gaba	0.8473829712	73537812439469056	648518346475321268	5
AN	16538	16538	L	AN03B050	AN03B050		difference in number	T3	xn	03B		gaba	0.8111123108			0
AN	15044	15044	L	AN03B094	AN03B094			T1	fl	03B		gaba	0.9012149778	73326706072997673	648518346500082694	5
AN	16649	15044	R	AN03B094	AN03B094			T1	fl	03B		gaba	0.9111614235	73537812305603999	648518346483899567	5
AN	17857	17857	L	AN03B095	AN03B095			T1	nt	03B		gaba	0.9098565489	73185968651602613	648518346477159952	5
AN	18874	17857	R	AN03B095	AN03B095			T1	nt	03B		gaba	0.8970352692	73608181183786678	648518346479900310	5
AN	11260	10925	R	AN04A001	AN04A001			T3	hl	04A	10516	acetylcholine	0.7673814779	73467443695400327	648518346491596712	5
AN	10823	10823	R	AN04A001	AN04A001			T2	xn	04A	10516	acetylcholine	0.6802735719	73467443695381053	648518346488914161	5
AN	12834	10516	R	AN04A001	AN04A001			T1	xn	04A	10516	acetylcholine	0.8390628698	73467443695400331	648518346496892717	5
AN	20216	10823	L	AN04A001	AN04A001			T2	xn	04A	10516	acetylcholine	0.5278987735	73326706206888165	648518346515771898	5
AN	10516	10516	L	AN04A001	AN04A001			T1	xn	04A	10516	acetylcholine	0.8385483505	73326706206997080	648518346481281125	5
AN	10925	10925	L	AN04A001	AN04A001			T3	hl	04A	10516	acetylcholine	0.7981579213	73326706206965285	648518346501142940	5
AN	10413	10314	R	AN04B001	AN04B001			T1	fl	04B	10179	acetylcholine	0.9036342966	73537812506699571	648518346486980505	5
AN	10211	10179	L	AN04B001	AN04B001			T2	ml	04B	10179	acetylcholine	0.9114324612	73185968785740231	648518346494103950	5
AN	10179	10179	R	AN04B001	AN04B001			T2	ml	04B	10179	acetylcholine	0.8861600772	73537812506711634	648518346486614449	5
AN	10314	10314	L	AN04B001	AN04B001			T1	fl	04B	10179	acetylcholine	0.8918936319	73185968785676757	648518346491207971	5
AN	13043	11997	L	AN04B003	AN04B003			T3	hl	04B	10394	acetylcholine	0.9320543453	73326706139939100	648518346499707879	5
AN	11997	11997	R	AN04B003	AN04B003			T3	hl	04B	10394	acetylcholine	0.9048050438	73467443628369608	648518346476764616	5
AN	11208	10394	L	AN04B003	AN04B003			T2	ml	04B	10394	acetylcholine	0.9332075952	73326706139917857	648518346500612533	5
AN	10394	10394	R	AN04B003	AN04B003			T2	ml	04B	10394	acetylcholine	0.9593728803	73467443628295847	648518346509982522	5
AN	13436	13414	L	AN04B003	AN04B003			T1	fl	04B	10394	acetylcholine	0.8764779085	73326706139690133	648518346486319529	5
AN	13414	13414	R	AN04B003	AN04B003			T1	fl	04B	10394	acetylcholine	0.9455424695	73467443628462633	648518346486347106	5
AN	11885	11885	R	AN04B004	AN04B004			T1	fl	04B	11350	acetylcholine	0.9428683044	73537812573597050	648518346491275194	5
AN	17395	11885	L	AN04B004	AN04B004			T1	fl	04B	11350	acetylcholine	0.9442729987	73185968785752895	648518346492966062	5
AN	17924	17924	L	AN04B023	AN04B023			T3	hl	04B	14013	acetylcholine	0.9377422884	73256337328617683	648518346500218630	5
AN	18473	17924	R	AN04B023	AN04B023			T3	hl	04B	14013	acetylcholine	0.947006361	73537812305394569	648518346490283217	5
AN	14013	14013	L	AN04B023	AN04B023			T2	ml	04B	14013	acetylcholine	0.9385444594	73256337328739727	648518346490274075	5
AN	15288	14013	R	AN04B023	AN04B023			T2	ml	04B	14013	acetylcholine	0.8993858633	73467443628477961	648518346492938414	5
AN	19912	19114	L	AN04B023	AN04B023			T1	fl	04B	14013	acetylcholine	0.9096511141	73185968718599593	648518346480237990	4
AN	19114	19114	R	AN04B023	AN04B023			T1	fl	04B	14013	acetylcholine	0.9084763978	73608181183909668	648518346493809294	4
AN	20275	17490	R	AN04B051	AN04B051			T1	xn	04B		acetylcholine	0.9239934819	73467443628348477	648518346470610686	1
AN	17490	17490	L	AN04B051	AN04B051			T1	xn	04B		acetylcholine	0.9067485399	73326706139958826	648518346484441639	1
AN	10327	10327	R	AN05B004	AN05B004			A8	xn	05B		gaba	0.8990495285	73397075085461169	648518346521690617	4
AN	11670	10327	L	AN05B004	AN05B004			A8	xn	05B		gaba	0.902049296	73326706341265529	648518346490553180	4
AN	10142	10142	R	AN05B005	AN05B005			T3	xn	05B	10142	gaba	0.8063013487	73326706341274843	648518346492136466	5
AN	10159	10142	L	AN05B005	AN05B005			T3	xn	05B	10142	gaba	0.7980733406	73397075085483573	648518346509700995	4
AN	10221	10221	R	AN05B006	AN05B006			T2	xn	05B	10221	gaba	0.8733593764	73397075018081256	648518346499600222	5
AN	10241	10221	L	AN05B006	AN05B006			T2	xn	05B	10221	gaba	0.8684603141	73397075018376768	648518346490236955	5
AN	10603	10603	R	AN05B006	AN05B006			T1	xn	05B	10221	gaba	0.8762711429	73326706207077663	648518346490563164	5
AN	10758	10603	L	AN05B006	AN05B006			T1	xn	05B	10221	gaba	0.8773701647	73397074951334160	648518346489557337	5
AN	10419	10381	L	AN05B007	AN05B007			T1	xl	05B		gaba	0.8578350646	73397074951206891	648518346488509423	5
AN	10381	10381	R	AN05B007	AN05B007			T1	xl	05B		gaba	0.8316832215	73326706207054320	648518346517524522	5
AN	10874	10266	R	AN05B009	AN05B009			A1	xl	05B	10266	gaba	0.8296198878	73256337597022977	648518346514632391	5
AN	11360	11360	R	AN05B009	AN05B009			A3	xn	05B	10266	gaba	0.8344330746	73256337597014435	648518346488148304	5
AN	11387	11360	L	AN05B009	AN05B009			A3	xn	05B	10266	gaba	0.7646703106	73467443829663104	648518346492139147	5
AN	10266	10266	L	AN05B009	AN05B009			A1	xl	05B	10266	gaba	0.8269993348	73397075085457058	648518346497391640	4
AN	10174	10174	L	AN05B010	AN05B010			T1	xl	05B	10174	gaba	0.8342190758	73467443829710543	648518346477154760	5
AN	10591	10174	R	AN05B010	AN05B010			T1	xl	05B	10174	gaba	0.8568828423	73256337597077608	648518346477782492	5
AN	11835	11835	R	AN05B015	AN05B015			A1	xn	05B		gaba	0.7901154314	73397075085405888	648518346511947632	4
AN	12226	11835	L	AN05B015	AN05B015			A1	xn	05B		gaba	0.793405689	73256337597000235	648518346509890249	4
AN	12264	12129	R	AN05B017	AN05B017			T1	xl	05B	11757	gaba	0.9644175126	73326706341249744	648518346494977418	5
AN	12129	12129	L	AN05B017	AN05B017			T1	xl	05B	11757	gaba	0.9572649584	73397075085467305	648518346488173854	5
AN	12350	12350	L	AN05B021	AN05B021		match is not ascending	T2	xl	05B	11841	gaba	0.8346374638		648518346514649287	2
AN	13792	12350	R	AN05B021	AN05B021			T2	xl	05B	11841	gaba	0.8325100762	73397075018209333	648518346479412412	5
AN	12714	12714	L	AN05B023	AN05B023	PPN1		A1	xn	05B	11592	gaba	0.7286995931	73326706341256139	648518346503901536	4
AN	11960	11960	R	AN05B023	AN05B023			A6	xn	05B	11592	gaba	0.6876364113	73326706341168909	648518346478077653	4
AN	12652	12652	R	AN05B023	AN05B023			T2	xn	05B	11592	gaba	0.8946120342	73397075085455167	648518346517414949	5
AN	13441	12652	L	AN05B023	AN05B023			T2	xn	05B	11592	gaba	0.8890381805	73326706341283178	648518346481456485	5
AN	17603	12714	R	AN05B023	AN05B023	PPN1		A1	xn	05B	11592	gaba	0.7477937984	73397075085403711	648518346490549514	4
AN	13187	11960	L	AN05B023	AN05B023			A6	xn	05B	11592	gaba	0.6435970324	73397075085349348	648518346474513602	5
AN	11592	11592	R	AN05B023	AN05B023			A9	xn	05B	11592	gaba	0.7340873191	73326706274211568	648518346493182640	5
AN	22016	11592	L	AN05B023	AN05B023			A9	xn	05B	11592	gaba	0.7119912897	73397075018648135	648518346491502142	5
AN	12139	12139	R	AN05B024	AN05B024			T1	xl	05B	12030	gaba	0.8643343848	73326706341260986	648518346496275468	5
AN	12371	12139	L	AN05B024	AN05B024			T1	xl	05B	12030	gaba	0.8473355286	73397075085442873	648518346491232632	5
AN	12414	12414	R	AN05B025	AN05B025			A7	xl	05B		gaba	0.6896962873	73326706341222359	648518346483300260	5
AN	12433	12414	L	AN05B025	AN05B025			A7	xl	05B		gaba	0.7350038229	73397075085424234	648518346482876969	5
AN	11520	11520	R	AN05B026	AN05B026			T1	xl	05B		gaba	0.8775266356	73326706341227836	648518346493914872	5
AN	12488	11520	L	AN05B026	AN05B026			T1	xl	05B		gaba	0.871342998	73397075085440812	648518346484036637	5
AN	12632	12581	R	AN05B027	AN05B027			T1	xl	05B		gaba	0.9039084152	73326706341210945	648518346511753840	5
AN	12581	12581	L	AN05B027	AN05B027			T1	xl	05B		gaba	0.8917213438	73397075085430456	648518346479571922	5
AN	13044	12899	L	AN05B029	AN05B029			T1	xn	05B		gaba	0.9449127628	73397075085447247	648518346478896212	5
AN	12899	12899	R	AN05B029	AN05B029			T1	xn	05B		gaba	0.9228965593	73326706341268484	648518346517987176	5
AN	13254	13254	L	AN05B035	AN05B035		male specific	A1	fl	05B		gaba	0.562839109			0
AN	13259	13254	R	AN05B035	AN05B035		male specific	A1	fl	05B		gaba	0.6839797081			0
AN	14672	14672	R	AN05B036	AN05B036		match is not ascending	T2	xn	05B		gaba	0.925951482		648518346504220712	2
AN	14762	14672	L	AN05B036	AN05B036		match is not ascending	T2	xn	05B		gaba	0.9368791783		648518346517553476	2
AN	15872	14115	L	AN05B040	AN05B040			T1	xn	05B		gaba	0.9261759418	73397075085504837	648518346491179811	4
AN	14115	14115	R	AN05B040	AN05B040			T1	xn	05B		gaba	0.9236704528	73256337597074859	648518346514659783	5
AN	17183	17183	L	AN05B044	AN05B044			T2	fl	05B		gaba	0.7471623364	73256337597002875	648518346501328781	5
AN	17248	17183	R	AN05B044	AN05B044			T2	fl	05B		gaba	0.7240265432	73467443829578158	648518346485643539	5
AN	15165	15165	R	AN05B045	AN05B045			A2	xn	05B		gaba	0.8596161434	73256337597030224	648518346490866861	4
AN	17609	15165	L	AN05B045	AN05B045			A2	xn	05B		gaba	0.8135536908	73397075085374554	648518346494118279	5
AN	16556	16414	L	AN05B046	AN05B046			T1	xn	05B		gaba	0.9068824202	73397075085474631	648518346500340405	5
AN	15348	16414	R	AN05B046	AN05B046			T1	xn	05B		gaba	0.9322822155	73326706341281935	648518346491244833	5
AN	16414	16414	R	AN05B046	AN05B046			T1	xn	05B		gaba	0.9205878426	73256337597054786	648518346504117454	4
AN	20000	20000	R	AN05B047	AN05B047			T1	xn	05B		gaba	0.8424034453	73326706341280602	648518346496969089	5
AN	16083	16083	R	AN05B048	AN05B048			T2	xn	05B		gaba	0.8052742846	73326706274257728	648518346490265297	5
AN	16892	16083	L	AN05B048	AN05B048			T2	xn	05B		gaba	0.822866908	73397075018448440	648518346495724688	5
AN	15563	15563	R	AN05B049	AN05B049			T2	xn	05B		gaba	0.818418303	73256337597046370	648518346484704845	5
AN	16216	16216	R	AN05B049	AN05B049			T2	xn	05B		gaba	0.723876271	73256337597076141	648518346509720451	5
AN	15423	15239	R	AN05B049	AN05B049			T2	xn	05B		gaba	0.8680628823	73256337597026557	648518346511137922	5
AN	18311	16216	L	AN05B049	AN05B049			T2	xn	05B		gaba	0.7065128535	73397075085469219	648518346488173086	5
AN	15239	15239	L	AN05B049	AN05B049			T2	xn	05B		gaba	0.8322146207	73397075085469208	648518346521685497	5
AN	17365	15563	L	AN05B049	AN05B049			T2	xn	05B		gaba	0.7724176892	73397075085412562	648518346493305920	5
AN	18183	13706	R	AN05B050	AN05B050			T2	xn	05B		gaba	0.7391664084	73326706274253242	648518346494975403	5
AN	15992	13706	R	AN05B050	AN05B050			T2	xn	05B		gaba	0.8304499886	73256337530135857	648518346481558465	5
AN	13706	13706	R	AN05B050	AN05B050			T2	xn	05B		gaba	0.7431594992	73326706274307425	648518346476905672	5
AN	16014	16014	R	AN05B050	AN05B050			T2	xn	05B		gaba	0.8147128262	73326706274281404	648518346478189781	5
AN	18705	13706	L	AN05B050	AN05B050			T2	xn	05B		gaba	0.7126045608	73397075018416236	648518346507633273	5
AN	13870	13706	L	AN05B050	AN05B050			T2	xn	05B		gaba	0.7610409685	73397075018484114	648518346495587403	5
AN	16257	16014	L	AN05B050	AN05B050			T2	xn	05B		gaba	0.8359303601	73397075018494892	648518346489561945	5
AN	16857	16579	R	AN05B052	AN05B052			T2	xn	05B		gaba	0.7931850975	73256337530343780	648518346475306849	5
AN	17001	17001	R	AN05B052	AN05B052			T2	xn	05B		gaba	0.8046120075	73256337597064477	648518346486498976	5
AN	17255	17001	L	AN05B052	AN05B052			T2	xn	05B		gaba	0.7815811943	73397075018445597	648518346502423463	5
AN	16579	16579	L	AN05B052	AN05B052			T2	xn	05B		gaba	0.8208419072	73397075085445112	648518346486738172	5
AN	20255	19868	R	AN05B053	AN05B053		difference in number	A3	ad	05B	14510	gaba	0.8045934727			0
AN	14510	14510	R	AN05B053	AN05B053			A5	xn	05B	14510	gaba	0.8359164411	73256337597033868	648518346491779646	5
AN	15949	15949	R	AN05B053	AN05B053			A4	xn	05B	14510	gaba	0.8642073685	73256337597041032	648518346494621461	5
AN	19868	19868	L	AN05B053	AN05B053		match is not ascending	A3	ad	05B	14510	gaba	0.7693435434		648518346499323486	1
AN	16026	15949	L	AN05B053	AN05B053			A4	xn	05B	14510	gaba	0.8357489626	73397075085474559	648518346489590105	5
AN	16453	14510	L	AN05B053	AN05B053			A5	xn	05B	14510	gaba	0.853400165	73397075085451231	648518346507309128	5
AN	17432	17432	R	AN05B054	AN05B054		match is not ascending	T2	xn	05B		gaba	0.9155339762		648518346483109350	1
AN	18009	17254	R	AN05B054	AN05B054			T2	xn	05B		gaba	0.9178128696	73256337597071878	648518346486438569	4
AN	15457	15264	R	AN05B054	AN05B054		match is not ascending	T2	xn	05B		gaba	0.9395555418		648518346504189280	1
AN	15264	15264	L	AN05B054	AN05B054		match is not ascending	T2	xn	05B		gaba	0.9255947528		648518346503058163	1
AN	17254	17254	L	AN05B054	AN05B054			T2	xn	05B		gaba	0.8860516799	73397075085440809	648518346483842965	5
AN	18766	17432	L	AN05B054	AN05B054		match is not ascending	T2	xn	05B		gaba	0.9035972411		648518346489935447	1
AN	17360	17360	L	AN05B056	AN05B056			T1	xn	05B		gaba	0.8371819853	73397075085408043	648518346491199674	5
AN	17624	17431	L	AN05B056	AN05B056			T1	xn	05B		gaba	0.8930684102	73397075085401702	648518346479135440	4
AN	17453	17360	R	AN05B056	AN05B056		difference in number	T1	xn	05B		gaba	0.8814963986			0
AN	17431	17431	R	AN05B056	AN05B056			T1	xn	05B		gaba	0.853510253	73256337597041051	648518346517962600	5
AN	14318	14318	L	AN05B058	AN05B058			T1	xn	05B		gaba	0.9187715743	73397075085494348	648518346502536019	5
AN	17733	17733	L	AN05B058	AN05B058		difference in number	T1	xn	05B		gaba	0.8832379266			0
AN	19742	19742	R	AN05B059	AN05B059			T3	hl	05B		gaba	0.7479709425	73326706274246305	648518346487990302	4
AN	21361	19742	L	AN05B059	AN05B059			T3	hl	05B		gaba	0.7120566093	73397075018476764	648518346502103113	4
AN	19874	19874	R	AN05B060	AN05B060			T3	hl	05B		gaba	0.7400624723	73326706274209002	648518346478892884	5
AN	21527	19874	L	AN05B060	AN05B060			T3	hl	05B		gaba	0.6985863461	73467443829371240	648518346502015338	5
AN	22617	22617	R	AN05B062	AN05B062			T3	hl	05B		gaba	0.7588199414	73256337597037395	648518346488650633	5
AN	13977	18745	R	AN05B062	AN05B062			T3	hl	05B		gaba	0.7935019874	73256337597016530	648518346512148927	4
AN	18745	18745	R	AN05B062	AN05B062			T3	hl	05B		gaba	0.7442223192	73256337530151377	648518346517430309	5
AN	21137	18745	L	AN05B062	AN05B062			T3	hl	05B		gaba	0.7635940901	73397075018456513	648518346489576281	5
AN	27876	22617	L	AN05B062	AN05B062			T3	hl	05B		gaba	0.7642083065	73467443762928155	648518346475574196	5
AN	17471	14533	R	AN05B063	AN05B063			T2	xn	05B	14533	gaba	0.8138025839	73256337597049702	648518346511958640	5
AN	14533	14533	L	AN05B063	AN05B063			T2	xn	05B	14533	gaba	0.8100055604	73397075085478378	648518346492164370	1
AN	20699	20699	R	AN05B063	AN05B063			T3	xn	05B	14533	gaba	0.7358291091	73256337597046387	648518346507418655	1
AN	23105	20699	L	AN05B063	AN05B063			T3	xn	05B	14533	gaba	0.6857148803	73397075085447249	648518346495751755	5
AN	21432	20530	L	AN05B067	AN05B067			T1	xn	05B		gaba	0.8399562767	73397075085376934	648518346477676695	5
AN	39801	20530	L	AN05B067	AN05B067			T1	xn	05B		gaba	0.7715757352	73397075085399537	648518346479131600	5
AN	20530	20530	R	AN05B067	AN05B067			T1	xn	05B		gaba	0.8039072005	73256337597062956	648518346494456341	5
AN	14114	14114	R	AN05B068	AN05B068		difference in number	T3	xn	05B		gaba	0.8541989472			0
AN	22092	22092	R	AN05B068	AN05B068			T3	xn	05B		gaba	0.8407832932	73256337597033906	648518346517233732	5
AN	23591	23591	R	AN05B068	AN05B068			T3	xn	05B		gaba	0.7243492232	73256337597002877	648518346526161367	5
AN	23287	22092	L	AN05B068	AN05B068			T3	xn	05B		gaba	0.6481964287	73397075085432574	648518346490532444	4
AN	18661	14114	L	AN05B068	AN05B068		difference in number	T3	xn	05B		gaba	0.8543423636			0
AN	24033	23591	L	AN05B068	AN05B068			T3	xn	05B		gaba	0.8165826988	73397075085436548	648518346492499395	4
AN	22258	20112	L	AN05B069	AN05B069			T1	xn	05B		gaba	0.8054526017	73397075085481849	648518346517974376	4
AN	20626	20112	L	AN05B069	AN05B069			T1	xn	05B		gaba	0.822156648	73397075085426571	648518346481833119	5
AN	21269	20112	R	AN05B069	AN05B069			T1	xn	05B		gaba	0.8227479711	73256337597037400	648518346475750580	5
AN	20112	20112	R	AN05B069	AN05B069			T1	xn	05B		gaba	0.8101169811	73256337597051427	648518346490471432	5
AN	22357	20849	L	AN05B071	AN05B071		match is not ascending	T1	xn	05B		gaba	0.8094488274		648518346520368977	1
AN	21083	20849	L	AN05B071	AN05B071			T1	xn	05B		gaba	0.8193490309	73397075085410361	648518346517180458	5
AN	16225	16225	R	AN05B071	AN05B071			T1	xn	05B		gaba	0.7706361196	73256337597071902	648518346494563461	5
AN	20849	20849	R	AN05B071	AN05B071			T1	xn	05B		gaba	0.7967217759	73256337596830134	648518346482831913	5
AN	22814	20849	R	AN05B071	AN05B071			T1	xn	05B		gaba	0.8352992403	73256337597065909	648518346494007153	5
AN	20447	20447	R	AN05B076	AN05B076			T2	fl	05B		gaba	0.7536790357	73326706341216728	648518346492946608	5
AN	20876	20447	L	AN05B076	AN05B076			T2	fl	05B		gaba	0.7334188006	73326706341272826	648518346496327997	5
AN	21279	21279	L	AN05B078	AN05B078		difference in number	T1	xn	05B		gaba	0.8491088823			0
AN	21502	21254	L	AN05B078	AN05B078			T1	xn	05B		gaba	0.817926548	73397075085422035	648518346488435695	5
AN	19560	19560	L	AN05B078	AN05B078			T1	xn	05B		gaba	0.8097934027	73397075085426522	648518346490823597	4
AN	19720	19560	R	AN05B078	AN05B078			T1	xn	05B		gaba	0.814046723	73256337597044598	648518346489573721	5
AN	21558	19560	R	AN05B078	AN05B078			T1	xn	05B		gaba	0.7596575392	73256337596833005	648518346481365953	5
AN	21254	21254	R	AN05B078	AN05B078			T1	xn	05B		gaba	0.843818391	73326706274438030	648518346492300076	5
AN	21434	21279	R	AN05B078	AN05B078			T1	xn	05B		gaba	0.8679902671	73326706341279284	648518346470406654	5
AN	21135	21135	L	AN05B081	AN05B081			T1	xn	05B		gaba	0.7391562287	73467443762775736	648518346490297297	5
AN	24310	21135	R	AN05B081	AN05B081			T1	xn	05B		gaba	0.7070620894	73326706341274832	648518346501345814	5
AN	157177	157177	R	AN05B083	AN05B083			T1	xn	05B		gaba	0.8236861778	73326706341287582	648518346496183398	5
AN	165510	157177	L	AN05B083	AN05B083			T1	xn	05B		gaba	0.7933047009	73397075085424268	648518346499538267	5
AN	11533	11533	R	AN05B094	AN05B094			T2	xn	05B	10214	acetylcholine	0.9682583717	73326706139920080	648518346481105408	4
AN	12393	11533	L	AN05B094	AN05B094			T2	xn	05B	10214	acetylcholine	0.9651216392	73397074884244162	648518346495682667	4
AN	11192	11192	R	AN05B095	AN05B095		male specific	A2	xn	05B		acetylcholine	0.9560973141			0
AN	11398	11192	L	AN05B095	AN05B095		male specific	A2	xn	05B		acetylcholine	0.9493486043			0
AN	11358	10585	R	AN05B096	AN05B096			T3	xn	05B	10585	acetylcholine	0.6811413169	73326706207030959	648518346499424743	5
AN	11470	10727	R	AN05B096	AN05B096			T2	xn	05B	10585	acetylcholine	0.8857025939	73397074951354750	648518346485866878	5
AN	10727	10727	L	AN05B096	AN05B096			T2	xn	05B	10585	acetylcholine	0.8453182976	73397075018324288	648518346489650124	5
AN	10585	10585	L	AN05B096	AN05B096			T3	xn	05B	10585	acetylcholine	0.6933901864	73397075018293750	648518346498277530	5
AN	12925	12925	R	AN05B097	AN05B097			T2	xn	05B	10959	acetylcholine	0.7404563831	73397074883854846	648518346485689107	4
AN	13828	12925	L	AN05B097	AN05B097		biological variability	T2	xn	05B	10959	acetylcholine	0.7504121868	73397074817087079	648518346466701934	2
AN	12392	12392	R	AN05B097	AN05B097			T1	xn	05B	10959	glutamate	0.355083575	73326706140008686	648518346481858463	5
AN	13554	12392	L	AN05B097	AN05B097			T1	xn	05B	10959	acetylcholine	0.4294101385	73397074884199028	648518346479264188	5
AN	10959	10959	R	AN05B097	AN05B097			T3	xl	05B	10959	acetylcholine	0.9731190733	73397074951148379	648518346499818707	5
AN	11044	10959	L	AN05B097	AN05B097			T3	xl	05B	10959	acetylcholine	0.9588974421	73397074951134761	648518346466999278	5
AN	11789	11789	L	AN05B097	AN05B097			A1	xl	05B	10959	acetylcholine	0.9197999057	73397075018245177	648518346531539994	5
AN	11895	11789	R	AN05B097	AN05B097			A1	xl	05B	10959	acetylcholine	0.9207219428	73326706207028521	648518346517436709	5
AN	11816	11816	R	AN05B098	AN05B098			T3	hl	05B		acetylcholine	0.9505081598	73326706072957157	648518346479537115	5
AN	28731	11816	L	AN05B098	AN05B098			T3	hl	05B		acetylcholine	0.9623003504	73397074817212447	648518346494733077	5
AN	13074	13074	R	AN05B099	AN05B099			A5	xn	05B	12985	acetylcholine	0.9037673619	73326706274211607	648518346512180927	5
AN	13160	12985	R	AN05B099	AN05B099			A6	xn	05B	12985	acetylcholine	0.925076988	73397075018262766	648518346481627073	5
AN	12063	11807	R	AN05B099	AN05B099			A7	xn	05B	12985	acetylcholine	0.9401111279	73326706274214027	648518346486012306	5
AN	11807	11807	L	AN05B099	AN05B099			A7	xn	05B	12985	acetylcholine	0.959655904	73397075018515033	648518346490230199	5
AN	12985	12985	L	AN05B099	AN05B099			A6	xn	05B	12985	acetylcholine	0.8129898383	73397075018448439	648518346493959281	5
AN	13389	13074	L	AN05B099	AN05B099			A5	xn	05B	12985	acetylcholine	0.8726904664	73397075018486732	648518346472314377	5
AN	12919	12919	L	AN05B100	AN05B100			T1	fl	05B	11844	acetylcholine	0.9344839804	73397075018281257	648518346476719990	5
AN	12924	12919	R	AN05B100	AN05B100			T1	fl	05B	11844	acetylcholine	0.9323076491	73397074951302022	648518346498272666	5
AN	12334	12263	L	AN05B100	AN05B100			T2	ml	05B	11844	acetylcholine	0.8594454651	73397075018254570	648518346502767091	5
AN	11844	11844	L	AN05B100	AN05B100			T3	hl	05B	11844	acetylcholine	0.9045903457	73397075018306583	648518346492126347	5
AN	11889	11844	R	AN05B100	AN05B100			T3	hl	05B	11844	acetylcholine	0.9410902365	73326706207073031	648518346493181682	5
AN	12263	12263	R	AN05B100	AN05B100			T2	ml	05B	11844	acetylcholine	0.8897308393	73326706207101576	648518346488530616	5
AN	12460	12460	R	AN05B101	AN05B101			T2	xn	05B	12460	acetylcholine	0.8298236678	73397075018445574	648518346488199966	5
AN	13823	12460	L	AN05B101	AN05B101			T2	xn	05B	12460	acetylcholine	0.8685746669	73326706274299760	648518346509323386	5
AN	13531	13531	L	AN05B101	AN05B101			T1	xn	05B	12460	glutamate	0.4366738598	73326706341264099	648518346515290439	5
AN	21315	13531	R	AN05B101	AN05B101		difference in number	T1	xn	05B	12460					0
AN	14500	12374	R	AN05B102	AN05B102			A4	xn	05B	12374	acetylcholine	0.9278383318	73326706274157634	648518346479550171	5
AN	14525	13879	R	AN05B102	AN05B102			A3	xn	05B	12374	acetylcholine	0.8973627423	73326706274184864	648518346490999160	5
AN	12374	12374	L	AN05B102	AN05B102			A4	xn	05B	12374	acetylcholine	0.887820316	73397075018510392	648518346504969587	5
AN	13879	13879	L	AN05B102	AN05B102			A3	xn	05B	12374	acetylcholine	0.8817497232	73397075018500123	648518346514056473	5
AN	13196	13196	R	AN05B103	AN05B103			T2	xn	05B		acetylcholine	0.7736660967	73397074884167612	648518346484760141	4
AN	13470	13196	L	AN05B103	AN05B103			T2	xn	05B		acetylcholine	0.8715841109	73397074884055536	648518346494285703	4
AN	12635	12635	L	AN05B104	AN05B104			T2	ml	05B	12635	acetylcholine	0.9239811466	73467443628428040	648518346493842443	5
AN	12653	12635	R	AN05B104	AN05B104			T2	ml	05B	12635	acetylcholine	0.9147733916	73326706140054407	648518346515847498	5
AN	13185	13185	R	AN05B104	AN05B104			T3	hl	05B	12635	acetylcholine	0.9154544345	73326706207086871	648518346514052377	5
AN	13697	13185	L	AN05B104	AN05B104			T3	hl	05B	12635	acetylcholine	0.9077782313	73467443628374667	648518346496335991	4
AN	24207	15496	L	AN05B104	AN05B104			T1	fl	05B	12635	acetylcholine	0.6622447347	73467443628422948	648518346486794543	1
AN	15496	15496	R	AN05B104	AN05B104			T1	fl	05B	12635	acetylcholine	0.8608081961	73326706207013866	648518346504133070	5
AN	14227	13373	L	AN05B105	AN05B105			T1	xl	05B		acetylcholine	0.838568823	73397075018288731	648518346489847567	5
AN	13373	13373	R	AN05B105	AN05B105			T1	xl	05B		acetylcholine	0.8400258508	73397074951222365	648518346517404709	5
AN	13588	13588	R	AN05B106	AN05B106			T3	xl	05B		acetylcholine	0.9275250849	73326706341199183	648518346496811522	5
AN	14442	13588	L	AN05B106	AN05B106			T3	xl	05B		acetylcholine	0.9452003181	73397075085480101	648518346512131519	5
AN	12859	12145	R	AN06A010	AN06A010			T2	ut	06A		gaba	0.9543244937	73185968651475996	648518346485643283	5
AN	12145	12145	L	AN06A010	AN06A010			T2	ut	06A		gaba	0.9606281308	73608181049704334	648518346487694250	5
AN	12981	12981	L	AN06A015	AN06A015			T1	fl	06A		gaba	0.857638552	73537812171247988	648518346515857994	5
AN	13400	12981	R	AN06A015	AN06A015			T1	fl	06A		gaba	0.9014092458	73326705938365122	648518346511983472	5
AN	12159	12159	R	AN06A016	AN06A016			T1	xn	06A	12159	gaba	0.8778941679	73256337261629881	648518346500721075	5
AN	166047	12159	L	AN06A016	AN06A016			T1	xn	06A	12159	gaba	0.8786695227	73537812171269780	648518346518867167	5
AN	13253	13253	R	AN06A017	AN06A017			T1	ut	06A		gaba	0.921585657	73256337328793977	648518346486440873	5
AN	13269	13253	L	AN06A017	AN06A017			T1	ut	06A		gaba	0.9164265898	73537812305582623	648518346496192458	5
AN	17041	13950	R	AN06A018	AN06A018			T1	xn	06A	13100	gaba	0.6253622772	73256337328594818	648518346490556682	5
AN	13950	13950	L	AN06A018	AN06A018			T1	xn	06A	13100	gaba	0.6153246457	73537812305402002	648518346496195786	5
AN	15702	12711	R	AN06A026	AN06A026			T3	ht	06A	12711	gaba	0.8110338486	73185968584715376	648518346504201256	5
AN	16617	16617	R	AN06A026	AN06A026			A1	ht	06A	12711	gaba	0.7989427903	73185968584602722	648518346504153696	5
AN	12711	12711	L	AN06A026	AN06A026			T3	ht	06A	12711	gaba	0.797568774	73537812238251463	648518346488928497	5
AN	16801	16617	L	AN06A026	AN06A026			A1	ht	06A	12711	gaba	0.8163987175	73608181049569645	648518346480014836	5
AN	15988	15988	R	AN06A027	AN06A027			T1	it	06A		glutamate	0.8001135608	73467443494190232	648518346484816717	5
AN	18347	15988	L	AN06A027	AN06A027			T1	it	06A		glutamate	0.7288664514	73397074749963637	648518346479412369	5
AN	16962	16115	R	AN06A030	AN06A030			A1	ht	06A		glutamate	0.8662638355	73397074749833196	648518346494392199	5
AN	16115	16115	L	AN06A030	AN06A030			A1	ht	06A		glutamate	0.8782495083	73397074749987339	648518346496185173	5
AN	17527	17527	R	AN06A041	AN06A041			T1	xn	06A		gaba	0.8361199021	73256337328638464	648518346466143536	4
AN	18514	17527	L	AN06A041	AN06A041			T1	xn	06A		gaba	0.8509428884	73537812238413898	648518346484713219	4
AN	19130	19130	R	AN06A060	AN06A060		difference in number	T1	nt	06A		gaba	0.7806385704			0
AN	20873	19130	L	AN06A060	AN06A060			T1	nt	06A		gaba	0.9384177099	73608181116540017	648518346477713389	5
AN	21682	19975	R	AN06A062	AN06A062			T1	nt	06A		gaba	0.6064209417	73185968584321336	648518346488805866	5
AN	33610	19975	R	AN06A062	AN06A062			T1	nt	06A		gaba	0.614740377	73256337328609634	648518346515446778	5
AN	19975	19975	L	AN06A062	AN06A062			T1	nt	06A		gaba	0.7148037122	73537812238293449	648518346482967486	5
AN	22397	19975	L	AN06A062	AN06A062			T1	nt	06A		gaba	0.6540023538	73608180982538419	648518346487485652	5
AN	23529	23529	R	AN06A080	AN06A080			T1	xn	06A		gaba	0.805526071	73256337328390297	648518346481938621	1
AN	26265	24633	R	AN06A080	AN06A080			T1	nt	06A		gaba	0.764564768	73256337328518923	648518346475145528	1
AN	24633	24633	L	AN06A080	AN06A080			T1	nt	06A		gaba	0.8004019358	73537812238421293	648518346494269717	1
AN	155431	23529	L	AN06A080	AN06A080			T1	xn	06A		gaba	0.7962629045	73537812238418773	648518346479139792	1
AN	25992	24036	R	AN06A092	AN06A092			T1	xn	06A		gaba	0.5129350218	73256337328617724	648518346491009965	4
AN	15102	15102	R	AN06A092	AN06A092			T1	xn	06A		gaba	0.5095651737	73256337328612413	648518346493256434	4
AN	22417	22417	R	AN06A092	AN06A092		match is not ascending	T1	xn	06A		gaba	0.7637357779		648518346495937643	2
AN	26233	24036	R	AN06A092	AN06A092		match is not ascending	T1	xn	06A		gaba	0.87195209		648518346480611805	2
AN	26584	24036	R	AN06A092	AN06A092			T1	xn	06A		glutamate	0.4696111441	73256337328680534	648518346494726794	4
AN	24036	24036	L	AN06A092	AN06A092			T1	xn	06A		glutamate	0.5510503732	73537812372400954	648518346508966778	4
AN	21288	15102	L	AN06A092	AN06A092			T1	xn	06A		glutamate	0.5177886449	73537812305503454	648518346497157249	4
AN	23577	22417	L	AN06A092	AN06A092			T1	xn	06A		gaba	0.5497339452	73537812305530110	648518346491449256	4
AN	25692	24036	L	AN06A092	AN06A092			T1	xn	06A		gaba	0.8242847171	73537812305545138	648518346499681605	4
AN	26198	22338	R	AN06A095	AN06A095			T1	xn	06A		gaba	0.5397565519	73256337328695876	648518346497403160	4
AN	22338	22338	L	AN06A095	AN06A095			T1	xn	06A		gaba	0.5252024012	73537812305567673	648518346486316960	4
AN	26114	26114	R	AN06A112	AN06A112		difference in number	T1	nt	06A		gaba	0.813873467			0
AN	153995	24331	R	AN06A112	AN06A112			T1	nt	06A		gaba	0.6162460738	73185968584584802	648518346507418911	5
AN	25477	25477	R	AN06A112	AN06A112			T1	nt	06A		gaba	0.8156711757	73185968584618580	648518346487359658	5
AN	25871	25477	L	AN06A112	AN06A112			T1	nt	06A		gaba	0.7411017176	73608181049486778	648518346491345350	5
AN	27199	26114	L	AN06A112	AN06A112		difference in number	T1	nt	06A		gaba	0.7109657184			0
AN	24331	24331	L	AN06A112	AN06A112			T1	nt	06A		gaba	0.6171561664	73608181049529491	648518346518867679	4
AN	10257	10257	L	AN06B002	AN06B002			T1	fl	06B	10257	gaba	0.8297902289	73537812372625544	648518346482989221	5
AN	10278	10278	L	AN06B002	AN06B002			T3	hl	06B	10257	gaba	0.8702977531	73537812372516415	648518346509796666	5
AN	10360	10360	L	AN06B002	AN06B002			T2	ml	06B	10257	gaba	0.866785345	73537812439311485	648518346485657726	5
AN	10574	10278	R	AN06B002	AN06B002			T3	hl	06B	10257	gaba	0.8861304061	73256337395744347	648518346488162334	5
AN	10560	10360	R	AN06B002	AN06B002			T2	ml	06B	10257	gaba	0.8260547205	73256337395719950	648518346476928784	5
AN	11023	10257	R	AN06B002	AN06B002			T1	fl	06B	10257	gaba	0.8327876794	73256337395753470	648518346494313723	5
AN	10657	10657	R	AN06B004	AN06B004		male specific	T1	xn	06B		gaba	0.916509846			0
AN	10689	10657	L	AN06B004	AN06B004		male specific	T1	xn	06B		gaba	0.9034467682			0
AN	12692	10857	L	AN06B005	AN06B005			T3	hl	06B		gaba	0.7481850527	73537812372490050	648518346492104075	5
AN	10857	10857	R	AN06B005	AN06B005			T3	hl	06B		gaba	0.7498149892	73256337395773414	648518346512613534	5
AN	11130	11130	R	AN06B007	AN06B007			T2	ml	06B	11130	gaba	0.9236431371	73256337328828597	648518346500307260	5
AN	11482	11130	L	AN06B007	AN06B007			T2	ml	06B	11130	gaba	0.9112833706	73537812372485368	648518346481010266	5
AN	153991	11388	R	AN06B007	AN06B007			T1	fl	06B	11130	gaba	0.7990408719	73326706072954485	648518346498048410	5
AN	11388	11388	L	AN06B007	AN06B007			T1	fl	06B	11130	gaba	0.8295239588	73537812305524792	648518346489822223	5
AN	11505	11476	R	AN06B009	AN06B009			T1	xn	06B		gaba	0.6752207052	73185968584561537	648518346493231936	5
AN	11476	11476	L	AN06B009	AN06B009			T1	xn	06B		gaba	0.601652332	73537812238313683	648518346486591535	5
AN	11738	11738	L	AN06B011	AN06B011			T2	xl	06B		acetylcholine	0.5449140715	73608181049588329	648518346492283843	5
AN	11746	11738	R	AN06B011	AN06B011			T2	xl	06B		acetylcholine	0.6535660296	73115599907290864	648518346499772483	5
AN	17250	16281	L	AN06B012	AN06B012			T2	xn	06B		gaba	0.8799137746	73467443561431578	648518346486710241	5
AN	16281	16281	R	AN06B012	AN06B012			T2	xn	06B		gaba	0.9064653797	73326706072939442	648518346477731991	5
AN	14029	12562	L	AN06B014	AN06B014			A1	ut	06B	11040	glutamate	0.5852808671	73608181116738132	648518346480531201	5
AN	12562	12562	R	AN06B014	AN06B014			A1	ut	06B	11040	glutamate	0.5397754307	73256337395700085	648518346497538806	5
AN	13064	12152	L	AN06B015	AN06B015			T3	hl	06B	10409	gaba	0.9359944257	73608181116382285	648518346459848452	5
AN	12152	12152	R	AN06B015	AN06B015			T3	hl	06B	10409	gaba	0.9615539266	73185968651546664	648518346486433449	5
AN	12587	11787	L	AN06B015	AN06B015			T1	fl	06B	10409	gaba	0.8107234297	73537812439550339	648518346481275841	5
AN	11787	11787	R	AN06B015	AN06B015			T1	fl	06B	10409	gaba	0.8350597579	73256337395873717	648518346499888012	5
AN	21631	12910	L	AN06B023	AN06B023			T2	xn	06B		glutamate	0.583944039	73537812238343537	648518346496930356	5
AN	26501	13013	L	AN06B023	AN06B023			T1	xn	06B		glutamate	0.9292545946	73608180982423124	648518346501257059	5
AN	12910	12910	R	AN06B023	AN06B023			T2	xn	06B		glutamate	0.5934453405	73185968584483400	648518346501350029	5
AN	13013	13013	R	AN06B023	AN06B023			T1	xn	06B		glutamate	0.9284364941	73185968584336721	648518346515249991	5
AN	11262	11262	R	AN06B025	AN06B025			T3	xn	06B		gaba	0.8367413033	73256337328751288	648518346499813189	5
AN	11292	11262	L	AN06B025	AN06B025			T3	xn	06B		gaba	0.8272798478	73537812305640397	648518346466675310	5
AN	12436	12408	L	AN06B026	AN06B026			T1	xn	06B		gaba	0.8822393516	73537812372211163	648518346481618625	5
AN	12408	12408	R	AN06B026	AN06B026			T1	xn	06B		gaba	0.9109220338	73326706072917708	648518346496253501	5
AN	12244	12244	L	AN06B031	AN06B031			T2	ut	06B		gaba	0.8414329046	73537812372423558	648518346481929405	5
AN	12656	12469	L	AN06B031	AN06B031			T2	xn	06B		gaba	0.9132839049	73537812305409115	648518346495532395	5
AN	12469	12469	R	AN06B031	AN06B031			T2	xn	06B		gaba	0.9173827719	73256337395640507	648518346483097062	5
AN	12828	12244	R	AN06B031	AN06B031			T2	ut	06B		gaba	0.8759459861	73185968584386805	648518346499248705	5
AN	13454	13390	L	AN06B034	AN06B034			T2	xn	06B		gaba	0.9135968063	73537812439550351	648518346499619166	5
AN	13390	13390	R	AN06B034	AN06B034			T2	xn	06B		gaba	0.9137630729	73256337395863356	648518346478195669	5
AN	10541	10541	L	AN06B037	AN06B037			T1	xn	06B		gaba	0.7647719899	73467443628422940	648518346498650608	5
AN	13812	10541	R	AN06B037	AN06B037			T1	xn	06B		gaba	0.7142774924	73256337395821752	648518346484701955	5
AN	13117	13117	R	AN06B039	AN06B039			T2	ml	06B	13117	gaba	0.8830105434	73326706140063832	648518346472624331	5
AN	15340	13117	L	AN06B039	AN06B039			T2	ml	06B	13117	gaba	0.8510562634	73397074884439663	648518346488168990	5
AN	14376	14376	L	AN06B039	AN06B039			T3	hl	06B	13117	gaba	0.7839812936	73397074884214697	648518346517408805	5
AN	15259	15259	L	AN06B039	AN06B039			A1	xl	06B	13117	gaba	0.6432665578	73467443628446746	648518346509730947	5
AN	15260	14376	R	AN06B039	AN06B039			T3	hl	06B	13117	gaba	0.7841250757	73326706139929555	648518346493343004	5
AN	15759	15259	R	AN06B039	AN06B039			A1	xl	06B	13117	gaba	0.7415540473	73326706140015754	648518346486507168	5
AN	13993	13732	R	AN06B039	AN06B039			T1	fl	06B	13117	gaba	0.915265636	73326706140023067	648518346486134432	5
AN	13732	13732	L	AN06B039	AN06B039			T1	fl	06B	13117	gaba	0.9383833591	73467443628402630	648518346501671018	5
AN	14138	14138	L	AN06B040	AN06B040			T1	xn	06B		gaba	0.7153817581	73608181116925392	648518346467415559	5
AN	14529	14138	R	AN06B040	AN06B040			T1	xn	06B		gaba	0.654277977	73185968651525215	648518346496180838	5
AN	15305	14459	L	vMS13	AN06B041	AN06B041		T2	xn	06B		gaba	0.7880556852	73608181049509731	648518346495748715	5
AN	14459	14459	R	vMS13	AN06B041	AN06B041		T2	xn	06B		gaba	0.7896563653	73256337261815322	648518346498959937	5
AN	102062	19351	L	AN06B042	AN06B042			T2	xn	06B		glutamate	0.5891432511	73537812372500046	648518346476693264	5
AN	19351	19351	R	AN06B042	AN06B042			T2	xn	06B		gaba	0.5250165919	73256337328932124	648518346480685533	5
AN	16734	14413	R	AN06B044	AN06B044			T3	xn	06B		gaba	0.8216574357	73256337328771734	648518346490274843	5
AN	14413	14413	L	AN06B044	AN06B044			T3	xn	06B		gaba	0.8300415694	73537812238323321	648518346499845126	5
AN	15078	10771	R	AN06B045	AN06B045			A1	ht	06B		gaba	0.7077518976	73256337328718220	648518346483440277	5
AN	10771	10771	L	AN06B045	AN06B045			A1	ht	06B		gaba	0.7222973566	73537812305557060	648518346496025419	5
AN	13450	13450	L	AN06B046	AN06B046		match is not ascending	T2	xn	06B		gaba	0.8985147889		648518346514448839	2
AN	20237	18093	L	AN06B046	AN06B046			T2	xn	06B		gaba	0.9259062986	73537812305500834	648518346489921623	5
AN	13528	13450	R	AN06B046	AN06B046		match is not ascending	T2	xn	06B		gaba	0.9125326644		648518346476538230	2
AN	18093	18093	R	AN06B046	AN06B046			T2	xn	06B		gaba	0.9278891286	73256337328831177	648518346472663817	5
AN	14986	14986	R	AN06B048	AN06B048			T3	ht	06B		gaba	0.9532639256	73185968651504054	648518346510138918	5
AN	15871	14986	L	AN06B048	AN06B048			T3	ht	06B		gaba	0.9319716365	73608181116631260	648518346484172829	5
AN	16067	16067	L	AN06B051	AN06B051			T2	xn	06B		gaba	0.5292846949	73537812305527449	648518346477647324	5
AN	15862	14454	L	AN06B051	AN06B051			T2	xn	06B		gaba	0.731447361	73537812372433525	648518346491142689	5
AN	16512	16067	R	AN06B051	AN06B051			T2	xn	06B		gaba	0.573240918	73256337328877213	648518346476986384	5
AN	14454	14454	R	AN06B051	AN06B051			T2	xn	06B		gaba	0.7308265392	73256337328833610	648518346481076314	5
AN	19123	19123	L	AN06B057	AN06B057			T1	xn	06B		glutamate	0.5712517574	73537812238198745	648518346459860484	5
AN	168491	19123	R	AN06B057	AN06B057			T1	xn	06B		gaba	0.4775636641	73326706072883432	648518346491185955	5
AN	17037	17037	L	AN06B068	AN06B068			T2	xn	06B		gaba	0.8252598291	73537812372428662	648518346494527765	5
AN	19118	19118	L	AN06B068	AN06B068			T2	xn	06B		gaba	0.9118236953	73537812305552322	648518346477145104	5
AN	22061	19231	L	AN06B068	AN06B068			T2	xn	06B		gaba	0.9300897771	73537812305351730	648518346475439416	5
AN	17284	17037	R	AN06B068	AN06B068			T2	xn	06B		gaba	0.7902330225	73256337328771713	648518346501346648	5
AN	19231	19231	R	AN06B068	AN06B068			T2	xn	06B		gaba	0.893471607	73256337328622850	648518346494732821	5
AN	19464	19118	R	AN06B068	AN06B068			T2	xn	06B		gaba	0.8627830463	73185968584561630	648518346500740019	5
AN	20439	19926	L	AN06B075	AN06B075			T1	it	06B		glutamate	0.5617722273	73467443561544591	648518346496456055	5
AN	19926	19926	R	AN06B075	AN06B075			T1	it	06B				73326706139869452	648518346494397575	5
AN	10322	10294	L	AN07B003	AN07B003		match is not ascending	T2	xn	07B		acetylcholine	0.8406336173		648518346492030508	2
AN	10294	10294	R	AN07B003	AN07B003			T2	xn	07B		acetylcholine	0.8717052941	73185968651739676	648518346494305906	5
AN	10613	10613	L	AN07B004	AN07B004			T1	xn	07B		glutamate	0.3404414652	73397075018371880	648518346490140890	5
AN	11410	10613	R	AN07B004	AN07B004			T1	xn	07B		acetylcholine	0.5312096147	73326706341011521	648518346489555289	5
AN	10295	10295	L	AN07B005	AN07B005			T2	ml	07B	10295	acetylcholine	0.9455880211	73537812439501159	648518346514381790	5
AN	10426	10426	R	AN07B005	AN07B005			T3	hl	07B	10295	acetylcholine	0.97014941	73256337395828864	648518346496475221	5
AN	10540	10295	R	AN07B005	AN07B005			T2	ml	07B	10295	acetylcholine	0.9640921354	73256337395776113	648518346479517888	5
AN	10687	10426	L	AN07B005	AN07B005			T3	hl	07B	10295	acetylcholine	0.9617754808	73537812439526792	648518346501317517	5
AN	10418	10418	L	AN07B005	AN07B005			T1	fl	07B	10295	acetylcholine	0.9509851595	73537812439531966	648518346481205338	5
AN	10443	10418	R	AN07B005	AN07B005			T1	fl	07B	10295	acetylcholine	0.9512625789	73256337462815561	648518346499241793	5
AN	11409	11409	R	AN07B011	AN07B011			T2	xl	07B		acetylcholine	0.9173156208	73185968785897850	648518346490789885	5
AN	11720	11409	L	AN07B011	AN07B011			T2	xl	07B		acetylcholine	0.9333058428	73537812573609041	648518346484891293	5
AN	10932	10746	L	AN07B013	AN07B013			T2	ml	07B	10746	glutamate	0.9671019306	73537812439309850	648518346472476722	5
AN	10746	10746	R	AN07B013	AN07B013			T2	ml	07B	10746	glutamate	0.9672364321	73256337395739577	648518346515837258	5
AN	100494	11068	L	AN07B013	AN07B013			T1	fl	07B	10746	glutamate	0.953687996	73537812372636346	648518346485630227	5
AN	11068	11068	R	AN07B013	AN07B013			T1	fl	07B	10746	glutamate	0.9473934584	73256337395746674	648518346477820567	5
AN	13099	12765	L	AN07B015	AN07B015			T1	fl	07B		acetylcholine	0.9795078844	73537812439460491	648518346483368100	5
AN	10884	10704	L	AN07B015	AN07B015			T1	fl	07B		acetylcholine	0.9489056061	73537812439567604	648518346488881137	5
AN	16328	10704	L	AN07B015	AN07B015		difference in number	T1	fl	07B		acetylcholine	0.9292682092			0
AN	10704	10704	R	AN07B015	AN07B015			T1	fl	07B		acetylcholine	0.9422831564	73256337395801900	648518346514382302	5
AN	12765	12765	R	AN07B015	AN07B015			T1	fl	07B		acetylcholine	0.9728952095	73256337395842674	648518346489593196	5
AN	11865	11560	L	AN07B017	AN07B017			T1	fl	07B		glutamate	0.9563441391	73608181183946122	648518346500455861	5
AN	11560	11560	R	AN07B017	AN07B017			T1	fl	07B		glutamate	0.9352906688	73185968718757857	648518346504099278	5
AN	11650	11650	L	AN07B018	AN07B018			T1	xn	07B		acetylcholine	0.9179881435	73467443695366572	648518346503840462	5
AN	12101	11650	R	AN07B018	AN07B018			T1	xn	07B		acetylcholine	0.9314034483	73185968651694776	648518346487795991	5
AN	12541	12541	L	AN07B021	AN07B021			T2	xn	07B		acetylcholine	0.9400003205	73537812439480754	648518346459848196	5
AN	12657	12541	R	AN07B021	AN07B021			T2	xn	07B		acetylcholine	0.9334431061	73256337395679480	648518346459847940	5
AN	13539	12821	R	AN07B024	AN07B024			T2	xn	07B	10681	acetylcholine	0.7439038202	73326706072941587	648518346474411117	5
AN	12821	12821	L	AN07B024	AN07B024			T2	xn	07B	10681	acetylcholine	0.7510259369	73537812372423517	648518346502340775	5
AN	12979	11869	L	AN07B025	AN07B025			T2	xn	07B		acetylcholine	0.8325368335	73537812439575005	648518346495843915	5
AN	11869	11869	R	AN07B025	AN07B025			T2	xn	07B		acetylcholine	0.8614690322	73256337395712250	648518346495444406	5
AN	12578	12578	R	AN07B032	AN07B032			T3	xn	07B		acetylcholine	0.8887570041	73256337328831197	648518346502097225	5
AN	13691	12578	L	AN07B032	AN07B032			T3	xn	07B		acetylcholine	0.8937956167	73608181049735090	648518346493319410	5
AN	14443	14443	L	AN07B035	AN07B035			T3	hl	07B	14214	acetylcholine	0.9390190946	73537812372670527	648518346486406536	5
AN	15066	14443	R	AN07B035	AN07B035			T3	hl	07B	14214	acetylcholine	0.9442657636	73256337395781123	648518346491182115	5
AN	14214	14355	L	AN07B035	AN07B035			T1	fl	07B	14214	acetylcholine	0.939226288	73537812439531926	648518346487968336	5
AN	166778	14355	L	AN07B035	AN07B035		difference in number	T1	fl	07B	14214	acetylcholine	0.9186306698			0
AN	14355	14355	R	AN07B035	AN07B035			T1	fl	07B	14214	acetylcholine	0.9160927125	73256337395865957	648518346495913579	5
AN	15349	15204	R	AN07B036	AN07B036			T3	ht	07B		acetylcholine	0.8974559135	73185968651656525	648518346489022733	5
AN	15204	15204	L	AN07B036	AN07B036			T3	ht	07B		acetylcholine	0.9185527817	73537812439480763	648518346480954333	5
AN	15062	13513	R	AN07B037	AN07B037			T1	xn	07B		acetylcholine	0.9551721009	73256337395983936	648518346496506197	5
AN	17483	17483	R	AN07B037	AN07B037			T1	xn	07B		acetylcholine	0.896758521	73256337395852935	648518346509733763	5
AN	18111	17627	R	AN07B037	AN07B037			T1	xn	07B		acetylcholine	0.8827821706	73256337395868642	648518346490296072	5
AN	13513	13513	L	AN07B037	AN07B037			T1	xn	07B		acetylcholine	0.9424370998	73537812439588979	648518346491173411	5
AN	17627	17627	L	AN07B037	AN07B037			T1	xn	07B		acetylcholine	0.9338463953	73537812372710461	648518346481181786	5
AN	20463	17483	L	AN07B037	AN07B037			T1	xn	07B		acetylcholine	0.8451201252	73608181183699130	648518346487024867	5
AN	16311	15691	L	AN07B040	AN07B040			T1	fl	07B		acetylcholine	0.9548707015	73185968718621928	648518346509302650	5
AN	15691	15691	R	AN07B040	AN07B040			T1	fl	07B		acetylcholine	0.9729704436	73537812439632405	648518346467099911	5
AN	16325	16325	R	AN07B041	AN07B041			T2	xn	07B		acetylcholine	0.8922813346	73256337395662510	648518346481461647	5
AN	16394	13603	R	AN07B041	AN07B041			T2	ut	07B		acetylcholine	0.893278625	73256337395714622	648518346495440546	5
AN	13603	13603	L	AN07B041	AN07B041			T2	ut	07B		acetylcholine	0.8729189376	73537812372651466	648518346484170013	5
AN	16551	16325	L	AN07B041	AN07B041			T2	xn	07B		acetylcholine	0.8735045513	73537812372628366	648518346497170328	5
AN	17163	17163	R	AN07B042	AN07B042			T1	xn	07B		acetylcholine	0.73402486	73185968584605731	648518346475743970	4
AN	17287	17163	L	AN07B042	AN07B042			T1	xn	07B		acetylcholine	0.7461028527	73608181116706807	648518346484059175	5
AN	19421	17163	L	AN07B042	AN07B042			T1	xn	07B		acetylcholine	0.7333550768	73608181116681555	648518346467100167	5
AN	102592	16870	R	AN07B043	AN07B043			T3	xn	07B		acetylcholine	0.9250414915	73256337395700073	648518346486908668	5
AN	16870	16870	L	AN07B043	AN07B043			T3	xn	07B		acetylcholine	0.9384227117	73537812439488762	648518346503213691	5
AN	16824	14004	L	AN07B045	AN07B045			T2	xn	07B		acetylcholine	0.8974362026	73537812439493718	648518346489676652	5
AN	19270	14926	L	AN07B045	AN07B045			T2	xn	07B		acetylcholine	0.9158654027	73537812439511510	648518346500524092	5
AN	14004	14004	R	AN07B045	AN07B045			T2	xn	07B		acetylcholine	0.9084548632	73256337395748840	648518346515844426	5
AN	14926	14926	R	AN07B045	AN07B045			T2	xn	07B		acetylcholine	0.8772574919	73256337395773485	648518346478887120	5
AN	20018	19678	L	AN07B046	AN07B046			T2	it	07B		acetylcholine	0.9207699613	73537812439501150	648518346489573465	5
AN	100167	18720	L	AN07B046	AN07B046			T2	it	07B		acetylcholine	0.9020006564	73537812439534381	648518346489948211	5
AN	21368	21368	L	AN07B046	AN07B046			T2	xn	07B		acetylcholine	0.8721599979	73537812439521673	648518346518577750	5
AN	12876	12876	L	AN07B046	AN07B046			T2	xn	07B		acetylcholine	0.9297752172	73537812439486010	648518346518594902	5
AN	18720	18720	R	AN07B046	AN07B046			T2	it	07B		acetylcholine	0.9284581674	73256337395746689	648518346486442153	5
AN	19678	19678	R	AN07B046	AN07B046			T2	it	07B		acetylcholine	0.9161139366	73256337395734515	648518346495570511	5
AN	101218	12876	R	AN07B046	AN07B046		biological variability	T2	xn	07B		acetylcholine	0.8406223153	73256337395763103	648518346497317400	2
AN	21628	21368	R	AN07B046	AN07B046			T2	xn	07B		acetylcholine	0.8749890496	73185968651632054	648518346481540511	5
AN	17785	20312	R	AN07B049	AN07B049			T1	ut	07B		acetylcholine	0.6303463848	73185968651478305	648518346495072394	5
AN	20312	20312	R	AN07B049	AN07B049		difference in number	T1	ut	07B		acetylcholine	0.6673701699			0
AN	19590	19590	R	AN07B049	AN07B049			T1	nt	07B		acetylcholine	0.6367118807	73185968651450490	648518346511915455	4
AN	17631	19590	R	AN07B049	AN07B049			T1	nt	07B		acetylcholine	0.6516072866	73185968651462587	648518346479804404	5
AN	19581	19590	R	AN07B049	AN07B049			T1	nt	07B		acetylcholine	0.7101907088	73185968651480511	648518346471781019	5
AN	20632	20312	L	AN07B049	AN07B049			T1	ut	07B		acetylcholine	0.5902467789	73608181116642378	648518346494173175	5
AN	20442	20312	L	AN07B049	AN07B049			T1	ut	07B		acetylcholine	0.4860040293	73608181116674149	648518346476382838	5
AN	21324	19590	L	AN07B049	AN07B049			T1	nt	07B		acetylcholine	0.7600284631	73608181116686626	648518346517564484	4
AN	20478	19590	L	AN07B049	AN07B049		difference in number	T1	nt	07B		acetylcholine	0.6892342309			0
AN	22740	19590	L	AN07B049	AN07B049			T1	nt	07B		acetylcholine	0.7323998232	73608181116655766	648518346490171402	5
AN	15351	15351	R	AN07B050	AN07B050			T3	ht	07B		acetylcholine	0.9339148914	73185968651370527	648518346480880730	5
AN	18161	18161	R	AN07B050	AN07B050			T3	ht	07B		acetylcholine	0.9687215812	73185968651444868	648518346459858692	5
AN	20635	15351	L	AN07B050	AN07B050			T3	ht	07B		acetylcholine	0.9600341136	73608181116507314	648518346481613249	5
AN	21113	18161	L	AN07B050	AN07B050			T3	ht	07B		acetylcholine	0.9443598134	73608181049621297	648518346496274188	5
AN	19677	19677	R	AN07B051	AN07B051			T1	xn	07B	17287	acetylcholine	0.7639857745	73185968651509051	648518346494631223	5
AN	19370	19370	R	AN07B052	AN07B052			T1	xn	07B		acetylcholine	0.6602297158	73185968651527420	648518346489051370	5
AN	17858	17514	R	AN07B052	AN07B052			T1	xn	07B		acetylcholine	0.7218006638	73185968651551488	648518346499288670	5
AN	19782	15173	R	AN07B052	AN07B052			T1	xn	07B		acetylcholine	0.6247703753	73185968651511518	648518346486877411	5
AN	17514	17514	L	AN07B052	AN07B052			T1	xn	07B		acetylcholine	0.6808252564	73608181116738143	648518346517785960	5
AN	15173	15173	L	AN07B052	AN07B052			T1	xn	07B		acetylcholine	0.6602200491	73608181049871211	648518346495998027	5
AN	23543	19370	L	AN07B052	AN07B052			T1	xn	07B		acetylcholine	0.6460449691	73608181116642317	648518346517548836	5
AN	13683	13683	R	AN07B056	AN07B056			T3	ht	07B		acetylcholine	0.8995033312	73185968651504063	648518346512141759	5
AN	18072	18072	R	AN07B056	AN07B056			T3	ut	07B		acetylcholine	0.893705679	73185968584632212	648518346493312576	5
AN	19365	19365	R	AN07B056	AN07B056			T3	ht	07B		acetylcholine	0.9028346733	73185968651499300	648518346494251767	5
AN	19871	13683	L	AN07B056	AN07B056			T3	ht	07B		acetylcholine	0.8890191734	73537812372411268	648518346494440562	5
AN	22434	18072	L	AN07B056	AN07B056			T3	ut	07B		acetylcholine	0.910052519	73608181116507030	648518346490277147	5
AN	19841	19365	L	AN07B056	AN07B056			T3	ht	07B		acetylcholine	0.8587199602	73608181116436945	648518346491530938	5
AN	20578	19364	R	AN07B057	AN07B057			T2	xn	07B		acetylcholine	0.9339041221	73256337395801888	648518346481642399	5
AN	19364	19364	L	AN07B057	AN07B057			T2	xn	07B		acetylcholine	0.8916096754	73537812439465100	648518346493905144	5
AN	16833	16833	L	AN07B060	AN07B060			T2	xn	07B		acetylcholine	0.7732837422	73537812372497515	648518346492436607	5
AN	16440	16440	L	AN07B060	AN07B060			T2	xn	07B		acetylcholine	0.8102916536	73537812372571095	648518346497713142	5
AN	16595	16595	L	AN07B060	AN07B060			T2	xn	07B		acetylcholine	0.84257072	73537812372542286	648518346507396895	5
AN	21790	16833	R	AN07B060	AN07B060			T2	xn	07B		acetylcholine	0.7868759626	73185968584563712	648518346475516001	5
AN	21462	16595	R	AN07B060	AN07B060			T2	xn	07B		acetylcholine	0.8033447591	73185968651585631	648518346491826449	5
AN	21560	16440	R	AN07B060	AN07B060			T2	xn	07B		acetylcholine	0.8331940563	73256337395760667	648518346504212008	5
AN	19159	19159	L	AN07B062	AN07B062			T1	xn	07B		acetylcholine	0.8692167045	73537812439493719	648518346484713475	5
AN	18612	17944	L	AN07B062	AN07B062			T1	xn	07B		acetylcholine	0.8838003514	73537812439478117	648518346501340950	5
AN	21103	21103	L	AN07B062	AN07B062			T1	xn	07B		acetylcholine	0.7947676282	73537812439513988	648518346482329748	5
AN	21646	20359	L	AN07B062	AN07B062			T1	xn	07B		acetylcholine	0.8568388954	73537812439496276	648518346466138416	5
AN	20359	20359	R	AN07B062	AN07B062			T1	xn	07B		acetylcholine	0.8428562106	73185968651750648	648518346481617601	5
AN	17944	17944	R	AN07B062	AN07B062			T1	xn	07B		acetylcholine	0.8800309548	73185968651844476	648518346496774445	5
AN	20544	19159	R	AN07B062	AN07B062			T1	xn	07B		acetylcholine	0.8405667445	73185968718485697	648518346517432869	5
AN	21608	21103	R	AN07B062	AN07B062			T1	xn	07B		acetylcholine	0.8949343492	73185968651750983	648518346500403637	5
AN	22038	20597	L	AN07B063	AN07B063			T2	ut	07B		acetylcholine	0.8225762095	73608180982506237	648518346489479628	5
AN	20597	20597	R	AN07B063	AN07B063			T2	ut	07B		acetylcholine	0.8890298714	73256337395712249	648518346501082729	4
AN	19429	19429	R	AN07B069	AN07B069			T1	nt	07B		acetylcholine	0.8813322003	73185968651558234	648518346493921934	5
AN	14464	14464	R	AN07B069	AN07B069			T1	xn	07B		acetylcholine	0.7123914767	73185968651662422	648518346491561914	5
AN	21746	21746	R	AN07B069	AN07B069			T1	nt	07B		acetylcholine	0.8496697944	73185968651555984	648518346473969005	5
AN	22968	20229	R	AN07B069	AN07B069			T1	nt	07B		acetylcholine	0.635949805	73185968651658589	648518346481625247	5
AN	23206	22187	R	AN07B069	AN07B069			T1	nt	07B		acetylcholine	0.7157071023	73185968651627496	648518346490181896	5
AN	22560	22187	R	AN07B069	AN07B069			T1	nt	07B		acetylcholine	0.737493199	73185968651625112	648518346477904597	5
AN	20229	20229	L	AN07B069	AN07B069			T1	nt	07B		acetylcholine	0.6383060231	73608181116926488	648518346467401735	5
AN	22636	21746	L	AN07B069	AN07B069			T1	nt	07B		acetylcholine	0.7267154381	73608181116799327	648518346515357434	5
AN	20532	19429	L	AN07B069	AN07B069			T1	nt	07B		acetylcholine	0.8198164582	73608181183819937	648518346489441807	5
AN	23996	14464	L	AN07B069	AN07B069		difference in number	T1	xn	07B		acetylcholine	0.5527824815			0
AN	22187	22187	L	AN07B069	AN07B069			T1	nt	07B		acetylcholine	0.7516610811	73537812439567613	648518346511969392	5
AN	22533	22187	L	AN07B069	AN07B069			T1	nt	07B		acetylcholine	0.8009661682	73608181183723004	648518346487931860	5
AN	20543	20025	L	AN07B070	AN07B070			T1	xn	07B		acetylcholine	0.7412721187	73608181183733541	648518346489829727	5
AN	20954	20954	L	AN07B070	AN07B070			T1	xn	07B		acetylcholine	0.6889889445	73537812439550341	648518346495756706	5
AN	20959	20748	L	AN07B070	AN07B070			T1	xn	07B		acetylcholine	0.7244507575	73537812439511452	648518346480319654	5
AN	20025	20025	R	AN07B070	AN07B070			T1	xn	07B		acetylcholine	0.7096077488	73185968651750772	648518346493995787	5
AN	22160	20954	R	AN07B070	AN07B070			T1	xn	07B		acetylcholine	0.6542579384	73185968651684857	648518346495437750	5
AN	20748	20748	R	AN07B070	AN07B070			T1	xn	07B		acetylcholine	0.7421606537	73185968718485427	648518346496454263	5
AN	22324	20025	R	AN07B070	AN07B070			T1	xn	07B		acetylcholine	0.7679623987	73185968651675828	648518346491011501	5
AN	24156	22577	R	AN07B071	AN07B071			T1	nt	07B		acetylcholine	0.9288087821	73185968718485467	648518346490498045	5
AN	23905	20418	R	AN07B071	AN07B071			T1	nt	07B		acetylcholine	0.9032020168	73185968651494601	648518346486433193	5
AN	23828	22577	R	AN07B071	AN07B071			T1	nt	07B		acetylcholine	0.9305028526	73185968651684838	648518346509785126	5
AN	26359	20418	R	AN07B071	AN07B071			T1	nt	07B		acetylcholine	0.9445561296	73185968651560366	648518346486494157	5
AN	19143	19143	R	AN07B071	AN07B071			T1	nt	07B		acetylcholine	0.844120905	73185968651636250	648518346499539547	5
AN	22976	20418	R	AN07B071	AN07B071			T1	nt	07B		acetylcholine	0.927868236	73185968651632040	648518346493016860	5
AN	20012	20012	R	AN07B071	AN07B071			T1	nt	07B		acetylcholine	0.8846568786	73185968651750766	648518346531530522	5
AN	21020	20418	R	AN07B071	AN07B071			T1	nt	07B		acetylcholine	0.8513029582	73185968584632741	648518346489754199	4
AN	159203	20418	R	AN07B071	AN07B071			T1	nt	07B		acetylcholine	0.7569061042	73185968651567246	648518346492966684	5
AN	20205	18437	R	AN07B071	AN07B071			T1	nt	07B		acetylcholine	0.9417016343	73185968651602601	648518346480015092	5
AN	24456	20418	L	AN07B071	AN07B071			T1	nt	07B		acetylcholine	0.8769828176	73608181116696716	648518346490132186	5
AN	18437	18437	L	AN07B071	AN07B071			T1	nt	07B		acetylcholine	0.935237528	73608181116567489	648518346488588169	5
AN	22577	22577	L	AN07B071	AN07B071			T1	nt	07B		acetylcholine	0.9325382575	73608181183807726	648518346486086498	5
AN	27579	20418	L	AN07B071	AN07B071			T1	nt	07B		acetylcholine	0.9504777551	73608181116735450	648518346506447906	5
AN	19248	19143	L	AN07B071	AN07B071			T1	nt	07B		acetylcholine	0.8351319374	73537812439593785	648518346500677811	5
AN	23166	20012	L	AN07B071	AN07B071			T1	nt	07B		acetylcholine	0.8786814027	73537812439579655	648518346470423038	5
AN	20418	20418	L	AN07B071	AN07B071			T1	nt	07B		acetylcholine	0.9365312856	73608181183840622	648518346498232084	5
AN	20820	20418	L	AN07B071	AN07B071			T1	nt	07B		acetylcholine	0.870330872	73537812439555100	648518346512167103	5
AN	25089	22955	R	AN07B072	AN07B072			T3	ut	07B		acetylcholine	0.8522557619	73185968651319535	648518346500646616	5
AN	29701	24811	R	AN07B072	AN07B072			T3	ht	07B		acetylcholine	0.8863885313	73185968584750811	648518346479638501	5
AN	25233	22597	R	AN07B072	AN07B072			T3	ut	07B		acetylcholine	0.8642444105	73185968651468786	648518346465967152	5
AN	25370	25370	R	AN07B072	AN07B072			T3	ht	07B		acetylcholine	0.9103628663	73185968651459553	648518346504107304	5
AN	22069	22069	R	AN07B072	AN07B072			T3	ht	07B		acetylcholine	0.9014525484	73185968584613431	648518346499539803	5
AN	23260	21409	R	AN07B072	AN07B072			T3	ut	07B		acetylcholine	0.8169313727	73185968651444443	648518346493948017	5
AN	22098	20522	R	AN07B072	AN07B072			T3	ut	07B		acetylcholine	0.8922018511	73185968651494613	648518346491929199	5
AN	24555	24555	R	AN07B072	AN07B072			T3	ut	07B		acetylcholine	0.8699206211	73185968651511550	648518346488465742	5
AN	154372	20657	R	AN07B072	AN07B072			T3	ht	07B		acetylcholine	0.8618350727	73115599907307321	648518346494394759	5
AN	154109	24555	L	AN07B072	AN07B072		difference in number	T3	ut	07B		acetylcholine	0.767157671			0
AN	21409	21409	L	AN07B072	AN07B072			T3	ut	07B		acetylcholine	0.8827697296	73608181116547740	648518346508959807	5
AN	24811	24811	L	AN07B072	AN07B072			T3	ht	07B		acetylcholine	0.7911134189	73608181049688476	648518346465888816	5
AN	24053	22069	L	AN07B072	AN07B072			T3	ht	07B		acetylcholine	0.8323471242	73608181049605913	648518346486055584	5
AN	29369	22069	L	AN07B072	AN07B072			T3	ht	07B		acetylcholine	0.8702688383	73608181049728473	648518346491173667	5
AN	20522	20522	L	AN07B072	AN07B072			T3	ut	07B		acetylcholine	0.8718299587	73608181116770509	648518346502007402	5
AN	22597	22597	L	AN07B072	AN07B072			T3	ut	07B		acetylcholine	0.873666305	73608181049728430	648518346477183176	5
AN	22955	22955	L	AN07B072	AN07B072			T3	ut	07B		acetylcholine	0.9119263055	73608181116550905	648518346479223506	5
AN	20657	20657	L	AN07B072	AN07B072			T3	ht	07B		acetylcholine	0.8912913078	73608181049660429	648518346477801180	5
AN	32948	25370	L	AN07B072	AN07B072			T3	ht	07B		acetylcholine	0.9152007267	73608181049685721	648518346475329716	5
AN	21637	21637	R	AN07B072	AN07B072			T1	ut	07B		acetylcholine	0.880646736	73185968651484987	648518346483147340	5
AN	22075	21637	R	AN07B072	AN07B072			T1	ut	07B		acetylcholine	0.8294422591	73185968651544148	648518346483111142	5
AN	27411	21637	L	AN07B072	AN07B072			T1	ut	07B		acetylcholine	0.864015122	73608181116596513	648518346486894489	5
AN	29035	21637	L	AN07B072	AN07B072			T1	ut	07B		acetylcholine	0.8102611342	73608181116645412	648518346481459045	5
AN	25422	21647	R	AN07B076	AN07B076			T3	ut	07B		acetylcholine	0.912508358	73185968584548893	648518346480919386	5
AN	20751	20751	R	AN07B076	AN07B076			T3	ut	07B		acetylcholine	0.9160459023	73185968584548900	648518346482427796	5
AN	35988	20751	L	AN07B076	AN07B076			T3	ut	07B		acetylcholine	0.8967612474	73608181049534553	648518346531527450	5
AN	21647	21647	L	AN07B076	AN07B076		match is not ascending	T3	ut	07B		acetylcholine	0.9074800026		648518346495583823	2
AN	22580	20874	R	AN07B078	AN07B078			T1	nt	07B		acetylcholine	0.8489154494	73185968651571913	648518346479804916	1
AN	25444	23313	R	AN07B078	AN07B078			T1	xn	07B		acetylcholine	0.8441533203	73185968651675832	648518346489701740	4
AN	20874	20874	L	AN07B078	AN07B078			T1	nt	07B		acetylcholine	0.883125454	73608181116751067	648518346506782242	4
AN	23313	23313	L	AN07B078	AN07B078			T1	xn	07B		acetylcholine	0.8604874642	73608181116694210	648518346491255073	1
AN	27034	27034	R	AN07B082	AN07B082			T1	nt	07B		acetylcholine	0.9228112761	73185968651494596	648518346496170086	5
AN	27654	27034	R	AN07B082	AN07B082			T1	nt	07B		acetylcholine	0.8964694453	73185968651581162	648518346495936363	5
AN	21708	20858	R	AN07B082	AN07B082			T1	nt	07B		acetylcholine	0.8129978818	73185968651642801	648518346480927744	5
AN	22330	20858	R	AN07B082	AN07B082			T1	nt	07B		acetylcholine	0.875588735	73185968651569592	648518346495756962	5
AN	23100	20858	R	AN07B082	AN07B082			T1	nt	07B		acetylcholine	0.8949932655	73185968651711089	648518346504408812	5
AN	20015	20858	L	AN07B082	AN07B082			T1	nt	07B		acetylcholine	0.8898469346	73608181116663606	648518346501617737	5
AN	22047	20858	L	AN07B082	AN07B082			T1	nt	07B		acetylcholine	0.8554239609	73537812439581982	648518346495445430	5
AN	20858	20858	L	AN07B082	AN07B082			T1	nt	07B		acetylcholine	0.8584552252	73537812439565190	648518346499529307	5
AN	21605	20858	L	AN07B082	AN07B082			T1	nt	07B		acetylcholine	0.8759024032	73608181183748977	648518346472477746	5
AN	27907	27034	L	AN07B082	AN07B082			T1	nt	07B		acetylcholine	0.8532570353	73608181183773466	648518346495071114	4
AN	26921	27034	L	AN07B082	AN07B082			T1	nt	07B		acetylcholine	0.932224215	73608181183654957	648518346479768549	5
AN	27952	27034	L	AN07B082	AN07B082			T1	nt	07B		acetylcholine	0.8574588855	73608181183728437	648518346481734303	5
AN	165870	25235	R	AN07B085	AN07B085			T3	ut	07B		acetylcholine	0.8838296347	73185968651509038	648518346477127440	5
AN	27023	26819	R	AN07B085	AN07B085			T3	ut	07B		acetylcholine	0.8199877991	73185968651518362	648518346489886491	5
AN	100644	21311	R	AN07B085	AN07B085			T3	ut	07B		acetylcholine	0.8603270376	73185968584538984	648518346491826961	5
AN	25235	25235	L	AN07B085	AN07B085			T3	ut	07B		acetylcholine	0.8453465593	73608181116554009	648518346511443765	5
AN	21311	21311	L	AN07B085	AN07B085			T3	ut	07B		acetylcholine	0.8806723692	73608181116777875	648518346500028227	5
AN	26819	26819	L	AN07B085	AN07B085			T3	ut	07B		acetylcholine	0.860066803	73608181116535786	648518346485921928	5
AN	27825	27825	L	AN07B088	AN07B088		matching problem	T1	fl	07B		acetylcholine	0.9528354523			0
AN	158242	24154	R	AN07B089	AN07B089			A1	xn	07B		acetylcholine	0.944838117	73256337328836181	648518346499268699	4
AN	158754	26387	R	AN07B089	AN07B089		difference in number	A1	ht	07B		acetylcholine	0.9152807716			0
AN	30064	24154	R	AN07B089	AN07B089			A1	xn	07B		acetylcholine	0.8788362135	73256337328764257	648518346510132518	4
AN	24154	24154	R	AN07B089	AN07B089		difference in number	A1	xn	07B		acetylcholine	0.9600336858			0
AN	16503	24154	R	AN07B089	AN07B089			A1	xn	07B		acetylcholine	0.9284838614	73256337328776563	648518346514355422	4
AN	26907	24154	R	AN07B089	AN07B089		difference in number	A1	xn	07B		acetylcholine	0.9397393725			0
AN	26387	26387	L	AN07B089	AN07B089			A1	ht	07B		acetylcholine	0.869107001	73537812305524813	648518346475530593	4
AN	25159	24154	L	AN07B089	AN07B089		difference in number	A1	xn	07B		acetylcholine	0.9530761174			0
AN	25366	24154	L	AN07B089	AN07B089			A1	xn	07B		acetylcholine	0.931136764	73537812372421111	648518346459716612	4
AN	26801	24154	L	AN07B089	AN07B089		difference in number	A1	xn	07B		acetylcholine	0.9436542228			0
AN	24525	24154	L	AN07B089	AN07B089		difference in number	A1	xn	07B		acetylcholine	0.9278129302			0
AN	27133	24154	L	AN07B089	AN07B089			A1	xn	07B		acetylcholine	0.9488277402	73537812372406322	648518346480935168	4
AN	26841	26841	R	AN07B091	AN07B091			T1	xn	07B		acetylcholine	0.9511822729	73185968651658583	648518346487852880	5
AN	159575	24997	R	AN07B091	AN07B091			T1	xn	07B		acetylcholine	0.8801651311	73185968718434064	648518346475840482	5
AN	24997	24997	R	AN07B091	AN07B091			T1	xn	07B		acetylcholine	0.9446482427	73185968718538300	648518346491841553	5
AN	30249	26841	L	AN07B091	AN07B091			T1	xn	07B		acetylcholine	0.9272830297	73608181116706806	648518346494657525	4
AN	25134	24997	L	AN07B091	AN07B091			T1	xn	07B		acetylcholine	0.9343410215	73608181116694168	648518346472477234	4
AN	28802	24997	L	AN07B091	AN07B091		difference in number	T1	xn	07B		acetylcholine	0.9456123325			0
AN	26257	26257	R	AN07B095	AN07B095			T1	nt	07B		unknown	0.9360833764	73185968651636249	648518346495562914	5
AN	26731	26257	L	AN07B095	AN07B095			T1	nt	07B		glutamate	0.5716593266	73608181116722482	648518346489023757	5
AN	28579	25737	R	AN07B097	AN07B097			T1	xn	07B		acetylcholine	0.9197052029	73185968651645139	648518346502863347	5
AN	25737	25737	L	AN07B097	AN07B097			T1	xn	07B		acetylcholine	0.9264267104	73608181116714534	648518346484835149	1
AN	28764	28764	R	AN07B100	AN07B100			A1	ut	07B		acetylcholine	0.9280462861	73256337328809788	648518346488509880	4
AN	34625	28764	L	AN07B100	AN07B100			A1	ut	07B		acetylcholine	0.8913860396	73537812372383725	648518346495078026	4
AN	28289	27753	R	AN07B101	AN07B101			T1	nt	07B		acetylcholine	0.9018269181	73256337395739576	648518346489641559	5
AN	27949	27753	R	AN07B101	AN07B101			T1	nt	07B		glutamate	0.4425071478	73185968651651966	648518346480929280	5
AN	25639	27753	L	AN07B101	AN07B101			T1	nt	07B		acetylcholine	0.7146193683	73608181116775395	648518346495196495	5
AN	27753	27753	L	AN07B101	AN07B101			T1	nt	07B		acetylcholine	0.8113853456	73608181116745862	648518346489870107	5
AN	10785	10785	L	AN08B005	AN08B005		match is not ascending	T3	xn	08B		acetylcholine	0.9521430666		648518346504957811	2
AN	11251	10785	R	AN08B005	AN08B005		match is not ascending	T3	xn	08B		acetylcholine	0.957414539		648518346484407591	2
AN	10954	10954	R	AN08B007	AN08B007			T3	ov	08B		glutamate	0.4956402118	73326706274241934	648518346499734085	5
AN	11227	10954	L	AN08B007	AN08B007			T3	ov	08B		glutamate	0.5999990182	73397075018432959	648518346466564462	5
AN	11246	11161	L	AN08B009	AN08B009			T3	xn	08B	10641	acetylcholine	0.9574371541	73397074951171533	648518346492896754	5
AN	11424	11161	L	AN08B009	AN08B009		difference in number	T3	xn	08B	10641	acetylcholine	0.9432884358			0
AN	10641	10641	R	AN08B009	AN08B009			T1	xn	08B	10641	acetylcholine	0.9356509477	73326706207028523	648518346498271642	5
AN	11084	10641	L	AN08B009	AN08B009			T1	xn	08B	10641	acetylcholine	0.9408765284	73397074951157895	648518346494440818	5
AN	11161	11161	R	AN08B009	AN08B009			T3	xn	08B	10641	acetylcholine	0.9537123009	73326706207080068	648518346495427254	5
AN	11269	11269	L	AN08B010	AN08B010			T3	xn	08B	11269	acetylcholine	0.8762854731	73397074951231900	648518346475433016	5
AN	11563	11563	L	AN08B010	AN08B010			T2	xn	08B	11269	acetylcholine	0.6588178146	73397074951373311	648518346495850315	5
AN	11702	11563	R	AN08B010	AN08B010			T2	xn	08B	11269	acetylcholine	0.7152840435	73326706207094231	648518346487696107	5
AN	11694	11269	R	AN08B010	AN08B010			T3	xn	08B	11269	acetylcholine	0.8689923594	73326706207106520	648518346524105221	5
AN	10879	10879	L	AN08B012	AN08B012			T3	xn	08B	10879	acetylcholine	0.6896637955	73397074951316787	648518346491744273	5
AN	11204	10879	R	AN08B012	AN08B012			T3	xn	08B	10879	acetylcholine	0.702214833	73256337529932588	648518346489954647	5
AN	13606	13606	L	AN08B012	AN08B012			T2	xn	08B	10879	acetylcholine	0.9680632604	73397074951412655	648518346497159297	5
AN	13987	13606	R	AN08B012	AN08B012			T2	xn	08B	10879	acetylcholine	0.9413247564	73326706274110142	648518346467401223	5
AN	11641	11641	L	AN08B013	AN08B013			T2	xn	08B		acetylcholine	0.9747996145	73467443695451602	648518346486723297	5
AN	12013	11641	R	AN08B013	AN08B013			T2	xn	08B		acetylcholine	0.9756563872	73326706206783247	648518346497660406	5
AN	11748	11748	L	AN08B014	AN08B014			T1	xl	08B		acetylcholine	0.918337786	73467443695134140	648518346486494624	5
AN	11838	11748	R	AN08B014	AN08B014			T1	xl	08B		acetylcholine	0.9229985822	73256337462940449	648518346470595582	5
AN	11701	11701	L	AN08B015	AN08B015			T3	hl	08B		acetylcholine	0.9356618567	73467443628259507	648518346511920063	5
AN	11999	11701	R	AN08B015	AN08B015			T3	hl	08B		acetylcholine	0.9545077998	73326706139971221	648518346500738972	5
AN	12681	11784	R	AN08B016	AN08B016			T3	hl	08B		gaba	0.6346339966	73326706274304986	648518346491527998	5
AN	11784	11784	L	AN08B016	AN08B016			T3	hl	08B		gaba	0.6457369698	73467443762761374	648518346477899989	5
AN	26271	11169	R	AN08B018	AN08B018			A2	xl	08B	10997	acetylcholine	0.706772172	73326706207153539	648518346506702370	5
AN	10997	10997	R	AN08B018	AN08B018			T3	mv	08B	10997	glutamate	0.373169373	73256337462947476	648518346494201991	5
AN	11364	11364	R	AN08B018	AN08B018			T1	xl	08B	10997	acetylcholine	0.7274333118	73326706207070565	648518346514133273	5
AN	12379	12379	R	AN08B018	AN08B018			A1	xl	08B	12379	acetylcholine	0.8283307171	73256337462915327	648518346502586791	5
AN	20157	12379	L	AN08B018	AN08B018			A1	xl	08B	12379	acetylcholine	0.8378676888	73467443695473932	648518346499530587	5
AN	11612	10997	L	AN08B018	AN08B018			T3	mv	08B	10997	glutamate	0.4570684457	73467443695632338	648518346499724869	5
AN	11692	11364	L	AN08B018	AN08B018			T1	xl	08B	10997	acetylcholine	0.7928290747	73467443762469013	648518346496702210	5
AN	11169	11169	L	AN08B018	AN08B018			A2	xl	08B	10997	acetylcholine	0.7637056232	73467443762527704	648518346501459811	5
AN	11804	11804	R	AN08B018	AN08B018			T3	xl	08B	12379	acetylcholine	0.7796949228	73256337529965437	648518346514235435	5
AN	12505	11804	L	AN08B018	AN08B018			T3	xl	08B	10997	acetylcholine	0.7966627953	73467443762687550	648518346517652772	5
AN	13016	12755	L	AN08B018	AN08B018			T1	xl	08B	12379	acetylcholine	0.8936749433	73467443695400300	648518346490569994	5
AN	13313	13313	L	AN08B018	AN08B018			T2	xl	08B	12379	acetylcholine	0.5954980759	73467443762667529	648518346479458002	5
AN	12755	12755	R	AN08B018	AN08B018			T1	xl	08B	12379	acetylcholine	0.879379161	73326706206970152	648518346517545770	5
AN	28942	13313	R	AN08B018	AN08B018			T2	xl	08B	12379	acetylcholine	0.7917960373	73256337529935079	648518346491983983	5
AN	12179	12179	R	AN08B020	AN08B020		male specific	T1	xn	08B		acetylcholine	0.9309215485			0
AN	12322	12179	L	AN08B020	AN08B020		male specific	T1	xn	08B		acetylcholine	0.9277092723			0
AN	12177	12177	L	AN08B022	AN08B022			T2	ml	08B	12177	acetylcholine	0.9809881345	73467443628245003	648518346493977120	5
AN	12663	12177	R	AN08B022	AN08B022			T2	ml	08B	12177	acetylcholine	0.982773167	73326706139834462	648518346489915991	5
AN	12441	12416	L	AN08B022	AN08B022			T3	hl	08B	12177	acetylcholine	0.9662007602	73467443628209541	648518346499962323	5
AN	12416	12416	R	AN08B022	AN08B022			T3	hl	08B	12177	acetylcholine	0.9637823562	73326706139890385	648518346472628939	5
AN	16086	14676	L	AN08B022	AN08B022			T1	fl	08B	12177	acetylcholine	0.9631979982	73467443695383489	648518346500916585	5
AN	14676	14676	R	AN08B022	AN08B022			T1	fl	08B	12177	acetylcholine	0.9630475388	73256337396045981	648518346491621544	5
AN	13296	12336	L	AN08B023	AN08B023			T2	xl	08B	12336	acetylcholine	0.9583466627	73467443628225428	648518346491646632	5
AN	12336	12336	R	AN08B023	AN08B023			T2	xl	08B	12336	acetylcholine	0.9503742249	73326706139922428	648518346498428498	5
AN	12370	12370	L	AN08B023	AN08B023			T3	hl	08B	12336	acetylcholine	0.9306982094	73467443628181914	648518346494092279	5
AN	13063	12370	R	AN08B023	AN08B023			T3	hl	08B	12336	acetylcholine	0.8926042557	73326706139907471	648518346517421605	5
AN	12994	12994	L	AN08B023	AN08B023			T1	fl	08B	12336	acetylcholine	0.9478951513	73467443628413133	648518346518885855	5
AN	13422	12994	R	AN08B023	AN08B023			T1	fl	08B	12336	acetylcholine	0.9659813904	73326706140034832	648518346502313030	5
AN	12710	12710	R	AN08B024	AN08B024			T3	xl	08B	12710	acetylcholine	0.8595231943	73256337462938128	648518346481958333	5
AN	13429	13429	R	AN08B024	AN08B024			T1	xl	08B	12710	acetylcholine	0.7890837969	73326706206856038	648518346484711683	5
AN	14045	13429	L	AN08B024	AN08B024			T1	xl	08B	12710	acetylcholine	0.6982079633	73467443695456349	648518346520632374	5
AN	163783	12710	L	AN08B024	AN08B024			T3	xl	08B	12710	acetylcholine	0.8929799435	73467443762254773	648518346486699652	5
AN	12331	12331	R	AN08B024	AN08B024			T2	mv	08B	12710	acetylcholine	0.8138700948	73326706207044821	648518346482428308	5
AN	13267	12331	L	AN08B024	AN08B024			T2	mv	08B	12710	acetylcholine	0.8072100206	73467443762474491	648518346494720277	5
AN	12659	12659	R	AN08B025	AN08B025			A1	xl	08B		acetylcholine	0.8121045449	73256337529990774	648518346490188983	5
AN	13774	12659	L	AN08B025	AN08B025			A1	xl	08B		acetylcholine	0.8723457909	73467443762602224	648518346494319099	5
AN	13021	13021	L	AN08B026	AN08B026			T2	ml	08B	12429	acetylcholine	0.9580115215	73467443628198875	648518346504593011	5
AN	13030	13021	R	AN08B026	AN08B026			T2	ml	08B	12429	acetylcholine	0.9880807546	73326706139958795	648518346489600601	5
AN	13002	12429	L	AN08B026	AN08B026			T3	hl	08B	12429	acetylcholine	0.9471178933	73467443628140410	648518346492434559	5
AN	12429	12429	R	AN08B026	AN08B026			T3	hl	08B	12429	acetylcholine	0.9806307244	73326706139901513	648518346493318130	5
AN	13363	13363	L	AN08B026	AN08B026			T1	fl	08B	12429	acetylcholine	0.9335250371	73467443628276197	648518346483053286	4
AN	14191	13363	R	AN08B026	AN08B026			T1	fl	08B	12429	acetylcholine	0.9182396919	73326706139909998	648518346496047116	5
AN	12888	12856	L	AN08B027	AN08B027			T1	xl	08B		acetylcholine	0.9769266309	73397074951049765	648518346477026248	5
AN	12856	12856	R	AN08B027	AN08B027			T1	xl	08B		acetylcholine	0.9470238457	73256337395892176	648518346475455032	5
AN	11462	11462	R	AN08B028	AN08B028			T3	xl	08B	11462	acetylcholine	0.8945383591	73326706207073050	648518346500232664	5
AN	13521	11462	L	AN08B028	AN08B028			T3	xl	08B	11462	acetylcholine	0.944345249	73397074951222327	648518346487597715	5
AN	16712	13881	R	AN08B028	AN08B028			T2	xl	08B	11462	acetylcholine	0.5581191535	73326706206922656	648518346466136112	5
AN	13881	13881	L	AN08B028	AN08B028			T2	xl	08B	11462	acetylcholine	0.7827935219	73467443695483207	648518346496809730	5
AN	166934	13009	L	AN08B031	AN08B031	vPR13	dimorphic morphology	T1	fl	08B		acetylcholine	0.9298302531	73467443628544295	648518346482316180	2
AN	13213	13009	L	AN08B031	AN08B031	vPR13	dimorphic morphology	T1	fl	08B		acetylcholine	0.9210590536	73467443628506707	648518346491526086	2
AN	14197	13009	L	AN08B031	AN08B031	vPR13	dimorphic morphology	T1	fl	08B		acetylcholine	0.9262284421	73467443695351806	648518346503645089	2
AN	14544	13009	R	AN08B031	AN08B031	vPR13	dimorphic morphology	T1	fl	08B		acetylcholine	0.9388585148	73256337395868605	648518346479751141	2
AN	13009	13009	R	AN08B031	AN08B031	vPR13	dimorphic morphology	T1	fl	08B		acetylcholine	0.9156289488	73326706140056899	648518346486190984	2
AN	13917	13009	R	AN08B031	AN08B031	vPR13	dimorphic morphology	T1	fl	08B		acetylcholine	0.9182070921	73326706140061493	648518346495272886	2
AN	13432	13432	R	AN08B032	AN08B032			T1	xn	08B		acetylcholine	0.9845768947	73326706140101182	648518346504124396	5
AN	13941	13432	L	AN08B032	AN08B032			T1	xn	08B		acetylcholine	0.9635016294	73397074951155685	648518346501070947	5
AN	12123	12123	L	AN08B034	AN08B034			T1	xn	08B	13640	acetylcholine	0.8860978038	73397074951274946	648518346492124043	5
AN	13386	12123	R	AN08B034	AN08B034			T1	xn	08B	13640	acetylcholine	0.9373888435	73326706206786126	648518346515329786	5
AN	15384	14049	L	AN08B034	AN08B034			T3	xn	08B	13640	acetylcholine	0.8821847041	73467443829537709	648518346488065303	5
AN	14049	14049	R	AN08B034	AN08B034			T3	xn	08B	13640	acetylcholine	0.9198109502	73256337530107552	648518346496944612	5
AN	13640	13640	R	AN08B034	AN08B034			A1	xn	08B	13640	acetylcholine	0.9186542276	73326706207018322	648518346511759728	5
AN	13739	13640	L	AN08B034	AN08B034			A1	xn	08B	13640	acetylcholine	0.9417983907	73467443829492405	648518346521657337	5
AN	13787	13787	L	AN08B035	AN08B035		male specific	T1	xn	08B	13505	acetylcholine	0.816681564			0
AN	14289	13787	R	AN08B035	AN08B035		male specific	T1	xn	08B	13505	acetylcholine	0.7785147793			0
AN	13693	13693	L	AN08B041	AN08B041			T1	xn	08B		acetylcholine	0.9397583042	73467443628486583	648518346477128208	5
AN	15580	13693	R	AN08B041	AN08B041			T1	xn	08B		acetylcholine	0.959486908	73326706140341688	648518346485837438	5
AN	15896	14646	L	AN08B043	AN08B043		dimorphic morphology	T1	xn	08B		acetylcholine	0.9508502956	73467443695346662	648518346501000604	2
AN	14646	14646	R	AN08B043	AN08B043		dimorphic morphology	T1	xn	08B		acetylcholine	0.9463821903	73256337395926021	648518346491586366	1
AN	15833	15833	L	AN08B047	AN08B047		male specific	T1	xn	08B		acetylcholine	0.6177480789			0
AN	18014	17555	L	AN08B047	AN08B047		male specific	T1	xn	08B		acetylcholine	0.7189578544			0
AN	18133	13413	L	AN08B047	AN08B047		male specific	T1	xn	08B		acetylcholine	0.7075336263			0
AN	17555	17555	R	AN08B047	AN08B047		male specific	T1	xn	08B		acetylcholine	0.7155464992			0
AN	13413	13413	R	AN08B047	AN08B047		male specific	T1	xn	08B		acetylcholine	0.6106480814			0
AN	17536	15833	R	AN08B047	AN08B047		male specific	T1	xn	08B		acetylcholine	0.5449756837			0
AN	15032	15032	L	AN08B048	AN08B048			T1	xn	08B		acetylcholine	0.9730973856	73467443695391123	648518346500218374	5
AN	15366	15032	R	AN08B048	AN08B048			T1	xn	08B		acetylcholine	0.9691615364	73326706140056872	648518346494404487	5
AN	14444	13601	R	AN08B049	AN08B049			T1	xn	08B		acetylcholine	0.9320683033	73326706140059120	648518346490291153	5
AN	13601	13601	L	AN08B049	AN08B049			T1	xn	08B		acetylcholine	0.9449455195	73467443628428067	648518346489826655	5
AN	16114	16114	R	AN08B049	AN08B049			T1	xn	08B		acetylcholine	0.7658718045	73326706139996382	648518346478870356	5
AN	19909	16114	L	AN08B049	AN08B049			T1	xn	08B		acetylcholine	0.7022263051	73467443628446763	648518346490112977	5
AN	15108	15108	R	AN08B050	AN08B050			T1	xn	08B		acetylcholine	0.9604567305	73326706140044600	648518346481612481	1
AN	15592	15108	L	AN08B050	AN08B050			T1	xn	08B		acetylcholine	0.9715224912	73467443628428010	648518346496925492	1
AN	15298	15298	R	AN08B053	AN08B053			T1	xn	08B		acetylcholine	0.9643896612	73326706140075936	648518346496523093	5
AN	16164	15298	L	AN08B053	AN08B053			T1	xn	08B		acetylcholine	0.9762544394	73467443628486502	648518346514353118	5
AN	16678	14455	L	AN08B057	AN08B057			T1	fl	08B		acetylcholine	0.9566160055	73467443628240353	648518346480753409	5
AN	14455	14455	R	AN08B057	AN08B057			T1	fl	08B		acetylcholine	0.9481144187	73326706139827293	648518346495444150	5
AN	14606	14606	L	AN08B059	AN08B059		male specific	T1	xn	08B		acetylcholine	0.953434716			0
AN	16925	16020	L	AN08B059	AN08B059		male specific	T1	xn	08B		acetylcholine	0.9393642411			0
AN	15088	14606	R	AN08B059	AN08B059		male specific	T1	xn	08B		acetylcholine	0.9436447913			0
AN	16020	16020	R	AN08B059	AN08B059		male specific	T1	xn	08B		acetylcholine	0.9376855532			0
AN	19743	16020	R	AN08B059	AN08B059		male specific	T1	xn	08B		acetylcholine	0.8821602396			0
AN	18001	17812	L	AN08B061	AN08B061		male specific	T1	xn	08B		acetylcholine	0.8814131259			0
AN	17812	17812	R	AN08B061	AN08B061		male specific	T1	xn	08B		acetylcholine	0.8404266979			0
AN	17324	16365	L	AN08B061	AN08B061		male specific	T1	xn	08B		acetylcholine	0.9025891095			0
AN	18527	16751	L	AN08B061	AN08B061		male specific	T1	xn	08B		acetylcholine	0.9320214032			0
AN	16365	16365	R	AN08B061	AN08B061		male specific	T1	xn	08B		acetylcholine	0.8991347627			0
AN	16751	16751	R	AN08B061	AN08B061		male specific	T1	xn	08B		acetylcholine	0.923364996			0
AN	16784	15295	L	AN08B066	AN08B066			T1	xn	08B		acetylcholine	0.9117303882	73467443628452202	648518346467431175	5
AN	15295	15295	R	AN08B066	AN08B066			T1	xn	08B		acetylcholine	0.9529460984	73256337395821773	648518346496323901	5
AN	17412	15719	L	AN08B069	AN08B069		dimorphic morphology	T1	xn	08B		acetylcholine	0.5711133612	73467443695329980	648518346495547723	3
AN	15719	15719	R	AN08B069	AN08B069		dimorphic morphology	T1	xn	08B		acetylcholine	0.9176155811	73256337395881473	648518346500689769	3
AN	20024	17086	L	AN08B069	AN08B069		dimorphic morphology	T1	xn	08B		acetylcholine	0.4976523471	73467443695133300	648518346483377996	3
AN	17086	17086	R	AN08B069	AN08B069		dimorphic morphology	T1	xn	08B		acetylcholine	0.9579639234	73326706140049505	648518346491414184	3
AN	20645	17093	R	AN08B071	AN08B071		difference in number	T3	xn	08B		acetylcholine	0.8426975047			0
AN	17093	17093	L	AN08B071	AN08B071			T3	xn	08B		acetylcholine	0.8584892057	73537812305503411	648518346467429383	4
AN	17476	15779	R	AN08B071	AN08B071			T3	xn	08B		acetylcholine	0.8418477797	73326706139694331	648518346494215179	1
AN	17150	17150	R	AN08B071	AN08B071			T3	xn	08B		acetylcholine	0.8703357479	73256337328703653	648518346465205621	4
AN	15779	15779	L	AN08B071	AN08B071			T3	xn	08B		acetylcholine	0.8389676942	73537812305515247	648518346493230512	4
AN	18691	17150	L	AN08B071	AN08B071		difference in number	T3	xn	08B		acetylcholine	0.7962411747			0
AN	18546	17548	L	AN08B074	AN08B074	vPR1	male specific	T1	xn	08B		acetylcholine	0.9407892532			0
AN	17548	17548	L	AN08B074	AN08B074	vPR1	male specific	T1	xn	08B		acetylcholine	0.9562711171			0
AN	17756	17469	L	AN08B074	AN08B074	vPR1	male specific	T1	xn	08B		acetylcholine	0.9267003353			0
AN	17469	17469	R	AN08B074	AN08B074	vPR1	male specific	T1	xn	08B		acetylcholine	0.9121590413			0
AN	18209	17548	R	AN08B074	AN08B074	vPR1	male specific	T1	xn	08B		acetylcholine	0.9387864627			0
AN	18578	17548	R	AN08B074	AN08B074	vPR1	male specific	T1	xn	08B		acetylcholine	0.9427987874			0
AN	15660	13312	R	AN08B079	AN08B079			T3	xn	08B		acetylcholine	0.8694661198	73256337328703660	648518346481260645	4
AN	14532	13312	R	AN08B079	AN08B079			T3	xn	08B		acetylcholine	0.7802239236	73256337328718175	648518346480451542	4
AN	19240	13312	R	AN08B079	AN08B079			T3	xn	08B		acetylcholine	0.8472795814	73256337328725900	648518346517677092	4
AN	18700	13312	R	AN08B079	AN08B079			T3	xn	08B		acetylcholine	0.8553524574	73256337328652040	648518346496524373	1
AN	13312	13312	L	AN08B079	AN08B079			T3	xn	08B		acetylcholine	0.8410910561	73537812305541832	648518346489559001	5
AN	18013	13312	L	AN08B079	AN08B079			T3	xn	08B		acetylcholine	0.8420451961	73537812372210813	648518346494277511	5
AN	19449	13312	L	AN08B079	AN08B079			T3	xn	08B		acetylcholine	0.8156115813	73537812305620598	648518346520370486	5
AN	21900	13312	L	AN08B079	AN08B079		difference in number	T3	xn	08B		acetylcholine	0.7670205762			0
AN	19004	19004	R	AN08B079	AN08B079			T3	xn	08B		acetylcholine	0.8432252453	73256337328753723	648518346478196949	4
AN	20185	19004	L	AN08B079	AN08B079			T3	xn	08B		acetylcholine	0.8580511405	73537812305557038	648518346480324262	4
AN	18846	18320	R	AN08B081	AN08B081			T1	xn	08B		acetylcholine	0.9365199541	73326706140103788	648518346507485817	4
AN	20303	18320	R	AN08B081	AN08B081			T1	xn	08B		acetylcholine	0.9214211136	73256337395868624	648518346489343833	5
AN	18320	18320	L	AN08B081	AN08B081			T1	xn	08B		acetylcholine	0.9398905973	73467443695290306	648518346483372990	4
AN	18389	18320	L	AN08B081	AN08B081		difference in number	T1	xn	08B		acetylcholine	0.9315272144			0
AN	19604	19604	L	AN08B084	AN08B084		male specific	T1	xn	08B		acetylcholine	0.8685420063			0
AN	24399	19826	L	AN08B084	AN08B084		male specific	T1	xn	08B		acetylcholine	0.8668669467			0
AN	100186	19604	R	AN08B084	AN08B084		male specific	T1	xn	08B		acetylcholine	0.9105760248			0
AN	19826	19826	R	AN08B084	AN08B084		male specific	T1	xn	08B		acetylcholine	0.8765211479			0
AN	19861	19514	L	AN08B086	AN08B086		difference in number	T1	xn	08B		acetylcholine	0.7234366866			0
AN	19514	19514	R	AN08B086	AN08B086			T1	xn	08B		acetylcholine	0.8517388754	73256337395878666	648518346486092457	5
AN	20509	20509	R	AN08B089	AN08B089			T1	xn	08B		acetylcholine	0.9626269475	73256337395907983	648518346486091945	5
AN	162788	20509	L	AN08B089	AN08B089			T1	xn	08B		acetylcholine	0.9449432716	73467443695335908	648518346500286680	5
AN	20674	20674	L	AN08B094	AN08B094			T1	xn	08B		acetylcholine	0.949125931	73467443628565044	648518346498015079	5
AN	20834	20674	R	AN08B094	AN08B094			T1	xn	08B		acetylcholine	0.9527615233	73326706140003735	648518346494741269	5
AN	14118	14118	R	AN08B095	AN08B095			T1	xn	08B		acetylcholine	0.9560342336	73326706140085898	648518346496468343	5
AN	15112	14118	L	AN08B095	AN08B095			T1	xn	08B		acetylcholine	0.9395261233	73467443695371556	648518346481089504	5
AN	20778	20778	L	AN08B096	AN08B096			T1	xn	08B		acetylcholine	0.9375714167	73467443695280742	648518346504125134	5
AN	21535	20778	R	AN08B096	AN08B096			T1	xn	08B		acetylcholine	0.9330549297	73326706140081002	648518346488658825	5
AN	21149	19676	R	AN08B097	AN08B097			T1	xn	08B		acetylcholine	0.8650828282	73326706140109396	648518346480959709	5
AN	26673	19676	R	AN08B097	AN08B097			T1	xn	08B		acetylcholine	0.8273429893	73326706140098578	648518346506773538	5
AN	21814	19676	R	AN08B097	AN08B097			T1	xn	08B		acetylcholine	0.9293400113	73326706140034882	648518346509311610	5
AN	21597	19676	L	AN08B097	AN08B097			T1	xn	08B		acetylcholine	0.9465621356	73467443695371614	648518346511172661	5
AN	19676	19676	L	AN08B097	AN08B097			T1	xn	08B		acetylcholine	0.8985049857	73467443628478010	648518346518672607	5
AN	21041	16900	R	AN08B098	AN08B098			T1	lt	08B		acetylcholine	0.4860266495	73326706206945497	648518346501032280	4
AN	23949	16900	R	AN08B098	AN08B098			T1	lt	08B		acetylcholine	0.5390360252	73326706140137142	648518346486726833	4
AN	152261	16900	R	AN08B098	AN08B098		difference in number	T1	lt	08B		acetylcholine	0.5811513858			0
AN	21589	16900	R	AN08B098	AN08B098			T1	lt	08B		acetylcholine	0.6209917541	73326706206927961	648518346517066277	4
AN	16900	16900	L	AN08B098	AN08B098			T1	lt	08B		acetylcholine	0.5616072844	73397074951077061	648518346459870980	4
AN	22275	16900	L	AN08B098	AN08B098			T1	lt	08B		acetylcholine	0.5347845546	73397074951201879	648518346475739828	4
AN	20444	16900	L	AN08B098	AN08B098			T1	lt	08B		acetylcholine	0.6602341262	73397074951087436	648518346511476277	1
AN	24038	16900	L	AN08B098	AN08B098			T1	lt	08B		acetylcholine	0.5269670115	73397074951148439	648518346493243312	1
AN	168447	168447	L	AN08B099	AN08B099		difference in number	T1	xn	08B		acetylcholine	0.8599368			0
AN	15346	15346	R	AN08B099	AN08B099			T1	xn	08B		acetylcholine	0.9208921386	73326706140101211	648518346495549858	5
AN	16832	15346	L	AN08B099	AN08B099			T1	xn	08B		acetylcholine	0.8702566642	73467443628486466	648518346459401220	5
AN	24771	24771	R	AN08B099	AN08B099			T1	xn	08B		acetylcholine	0.8649386647	73326706140010917	648518346472465673	5
AN	20271	20271	R	AN08B099	AN08B099			T1	xn	08B		acetylcholine	0.8950397823	73326706140085921	648518346507644281	5
AN	23256	23256	R	AN08B099	AN08B099			T1	xn	08B		acetylcholine	0.9311776449	73326706140071106	648518346494458167	5
AN	24284	21780	R	AN08B099	AN08B099			T1	xn	08B		acetylcholine	0.9513951257	73326706140096173	648518346526400727	5
AN	23929	23918	R	AN08B099	AN08B099			T1	xn	08B		acetylcholine	0.9411565407	73326706140158532	648518346488951389	5
AN	158478	21780	R	AN08B099	AN08B099			T1	xn	08B		acetylcholine	0.9593410957	73326706140078372	648518346484650061	5
AN	23918	23918	L	AN08B099	AN08B099			T1	xn	08B		acetylcholine	0.9481931497	73467443695369089	648518346478211821	4
AN	21780	21780	L	AN08B099	AN08B099			T1	xn	08B		acetylcholine	0.9567130719	73467443695323657	648518346490288081	4
AN	24627	23256	L	AN08B099	AN08B099			T1	xn	08B		acetylcholine	0.8426008928	73467443695343827	648518346489672665	4
AN	21748	20271	L	AN08B099	AN08B099			T1	xn	08B		acetylcholine	0.8744596531	73467443628486539	648518346488645257	5
AN	24838	24771	L	AN08B099	AN08B099			T1	xn	08B		acetylcholine	0.8994325665	73467443628444119	648518346487238291	5
AN	25503	24246	R	AN08B099	AN08B099			T1	xn	08B		acetylcholine	0.7890001551	73326706140252118	648518346478311540	4
AN	24246	24246	L	AN08B099	AN08B099			T1	xn	08B		acetylcholine	0.7644876867	73397074951180996	648518346487633322	4
AN	23067	17082	R	AN08B099	AN08B099			T1	xn	08B		acetylcholine	0.9254335429	73326706140028019	648518346489597785	5
AN	17082	17082	L	AN08B099	AN08B099			T1	xn	08B		acetylcholine	0.9701935265	73467443695138148	648518346521676281	1
AN	17986	17986	R	AN08B099	AN08B099			T1	xn	08B		acetylcholine	0.9163801726	73326706140047021	648518346486362210	4
AN	23415	17986	L	AN08B099	AN08B099			T1	xn	08B		acetylcholine	0.9068475276	73467443695371521	648518346489937495	5
AN	23463	18449	L	AN08B099	AN08B099			T1	xn	08B		acetylcholine	0.9457648419	73467443695419891	648518346480968157	5
AN	18449	18449	R	AN08B099	AN08B099			T1	xn	08B		acetylcholine	0.8025164177	73256337395850407	648518346483007909	5
AN	21297	16536	L	AN08B100	AN08B100			T3	hl	08B	16536	acetylcholine	0.9591873912	73467443628140437	648518346493819403	4
AN	21335	16536	L	AN08B100	AN08B100			T3	hl	08B	16536	acetylcholine	0.9625388317	73467443561545383	648518346488957021	1
AN	16536	16536	R	AN08B100	AN08B100			T3	hl	08B	16536	acetylcholine	0.9768787577	73326706139866763	648518346489921111	4
AN	24006	24006	L	AN08B100	AN08B100			T2	xl	08B	16536	acetylcholine	0.9655783133	73467443561453420	648518346517259076	5
AN	25686	25042	L	AN08B100	AN08B100			T2	xn	08B		acetylcholine	0.9552133907	73467443628034892	648518346489045482	4
AN	24648	24006	R	AN08B100	AN08B100			T2	xl	08B	16536	acetylcholine	0.947739525	73326706139885251	648518346465013365	4
AN	25042	25042	R	AN08B100	AN08B100			T2	xn	08B		acetylcholine	0.9441139979	73326706139855676	648518346495635531	4
AN	23786	23786	R	AN08B101	AN08B101		difference in number	T1	xn	08B		acetylcholine	0.8769287736			0
AN	22974	22974	R	AN08B101	AN08B101			T1	xn	08B		acetylcholine	0.906534545	73326706140103727	648518346501090409	4
AN	27811	22974	L	AN08B101	AN08B101			T1	xn	08B		acetylcholine	0.8827426019	73467443695407472	648518346500027971	5
AN	24567	23786	L	AN08B101	AN08B101			T1	xn	08B		acetylcholine	0.9113658064	73467443695371583	648518346465206901	1
AN	26402	23930	R	AN08B101	AN08B101			T1	xn	08B		acetylcholine	0.9315032788	73326706140109422	648518346497797878	4
AN	23930	23930	L	AN08B101	AN08B101			T1	xn	08B		acetylcholine	0.8770958797	73467443695391132	648518346503226491	5
AN	22775	22265	R	AN08B102	AN08B102			T1	xn	08B		acetylcholine	0.9637662496	73326706140137164	648518346501017187	4
AN	22265	22265	L	AN08B102	AN08B102			T1	xn	08B		acetylcholine	0.7527453086	73467443695193414	648518346501352470	4
AN	23418	22601	R	AN08B103	AN08B103			T1	xn	08B		acetylcholine	0.9421771978	73326706140073416	648518346502096969	4
AN	22601	22601	L	AN08B103	AN08B103			T1	xn	08B		acetylcholine	0.9388279065	73467443628481920	648518346477421788	5
AN	21154	21154	L	AN08B106	AN08B106			T1	xn	08B		acetylcholine	0.9558814719	73467443628491848	648518346496944692	1
AN	22986	21154	R	AN08B106	AN08B106			T1	xn	08B		acetylcholine	0.9532837009	73326706140056930	648518346486599089	4
AN	25262	25262	L	AN08B106	AN08B106			T1	xn	08B		acetylcholine	0.8973319149	73467443695137896	648518346487921108	5
AN	27228	25262	R	AN08B106	AN08B106			T1	xn	08B		acetylcholine	0.9536942937	73326706140191743	648518346494430696	4
AN	27220	24992	R	AN08B107	AN08B107			T1	xn	08B		acetylcholine	0.9622666032	73326706140071102	648518346480216635	5
AN	24992	24992	L	AN08B107	AN08B107			T1	xn	08B		acetylcholine	0.9739953031	73467443695351796	648518346498444114	5
AN	24300	24300	R	AN08B109	AN08B109			T1	xn	08B		acetylcholine	0.9838028398	73326706140157869	648518346490077276	4
AN	25028	24300	L	AN08B109	AN08B109			T1	xn	08B		acetylcholine	0.9624595598	73467443695346623	648518346487452651	4
AN	28422	28422	R	AN08B110	AN08B110			T1	xn	08B		acetylcholine	0.9694493831	73326706140049520	648518346497857946	4
AN	102603	28422	L	AN08B110	AN08B110			T1	xn	08B		acetylcholine	0.948578773	73467443628449445	648518346493945969	5
AN	27444	27444	L	AN08B111	AN08B111			T1	fl	08B		acetylcholine	0.9327100664	73467443628410607	648518346478209237	5
AN	28075	27444	R	AN08B111	AN08B111			T1	fl	08B		acetylcholine	0.8857097261	73326706140124545	648518346480400385	5
AN	26946	27468	L	AN08B112	AN08B112			T1	fl	08B		acetylcholine	0.962927318	73467443695136270	648518346495943531	4
AN	27468	27468	L	AN08B112	AN08B112			T1	fl	08B		acetylcholine	0.7641035367	73467443695371552	648518346487707050	5
AN	29018	27468	R	AN08B112	AN08B112			T1	fl	08B		acetylcholine	0.695708988	73326706140116254	648518346481855677	5
AN	30004	27468	R	AN08B112	AN08B112			T1	fl	08B		acetylcholine	0.936246004	73326706206833202	648518346479024080	5
AN	47217	29186	L	AN08B113	AN08B113			T1	it	08B		acetylcholine	0.7019302018	73397074951131914	648518346467018478	5
AN	36547	29186	L	AN08B113	AN08B113			T1	it	08B		acetylcholine	0.8377799075	73397074951153505	648518346480954589	5
AN	34031	29186	L	AN08B113	AN08B113			T1	it	08B		acetylcholine	0.8802209127	73397074951160400	648518346472476210	5
AN	36428	29186	L	AN08B113	AN08B113			T1	it	08B		acetylcholine	0.8443055342	73467443695326824	648518346459870468	5
AN	39353	29186	L	AN08B113	AN08B113			T1	it	08B		acetylcholine	0.8960433631	73397074951114598	648518346512872094	5
AN	29870	29186	R	AN08B113	AN08B113			T1	it	08B		acetylcholine	0.8598269665	73326706206942905	648518346503060467	5
AN	52238	29186	R	AN08B113	AN08B113			T1	it	08B		acetylcholine	0.670690936	73326706206922725	648518346504159584	5
AN	31507	29186	R	AN08B113	AN08B113			T1	it	08B		acetylcholine	0.8873267678	73326706206957514	648518346499806419	5
AN	155008	29186	R	AN08B113	AN08B113			T1	it	08B		acetylcholine	0.896787837	73326706206783059	648518346499709927	5
AN	29186	29186	R	AN08B113	AN08B113			T1	it	08B		acetylcholine	0.8858500874	73326706206873665	648518346518930143	5
AN	12296	11876	L	AN09A005	AN09A005			T2	XA	09A	11634	gaba	0.3403378697	73397074749635204	648518346512482718	5
AN	11876	11876	R	AN09A005	AN09A005			T2	XA	09A	11634	gaba	0.3291544142	73397074682672801	648518346496114790	5
AN	12986	11634	L	AN09A005	AN09A005			T1	XA	09A	11634	glutamate	0.3602260348	73397074749916084	648518346484602627	4
AN	11634	11634	R	AN09A005	AN09A005			T1	XA	09A	11634	glutamate	0.3998906136	73467443427223342	648518346491010083	4
AN	11587	11587	L	AN09A007	AN09A007			T1	xl	09A	10628	gaba	0.8153624995	73256337597099549	648518346497029348	5
AN	11537	11537	R	AN09A007	AN09A007			T2	xn	09A	10628	gaba	0.7928657907	73397075085521696	648518346497990298	5
AN	13973	11587	R	AN09A007	AN09A007			T1	xl	09A	10628	gaba	0.7683842314	73397075085532842	648518346484573085	5
AN	13416	11055	R	AN09B001	AN09B001			A1	xn	09B		acetylcholine	0.8767768516	73326706274128993	648518346508881215	5
AN	11055	11055	L	AN09B001	AN09B001			A1	xn	09B		acetylcholine	0.8776329235	73397075018456512	648518346494575893	5
AN	11408	11408	L	AN09B002	AN09B002			T2	fl	09B		glutamate	0.3822999402	73397075085372306	648518346515851082	5
AN	12037	11408	R	AN09B002	AN09B002			T2	fl	09B		glutamate	0.3911592153	73397075085523069	648518346486436521	5
AN	11796	11796	R	AN09B003	AN09B003			T3	xl	09B	11629	acetylcholine	0.944201361	73256337530112128	648518346490556252	5
AN	14965	11796	L	AN09B003	AN09B003			T3	xl	09B	11629	acetylcholine	0.9600697219	73467443829563991	648518346517521988	4
AN	12051	11629	R	AN09B003	AN09B003			A1	xl	09B	11629	acetylcholine	0.9588357502	73256337597065863	648518346480435259	5
AN	11629	11629	L	AN09B003	AN09B003			A1	xl	09B	11629	acetylcholine	0.9664158458	73467443829582890	648518346517309989	5
AN	10696	10696	R	AN09B004	AN09B004			T3	xl	09B	11759	acetylcholine	0.9562224117	73326706341220411	648518346501905770	5
AN	22453	11759	R	AN09B004	AN09B004			A3	xl	09B	11759	acetylcholine	0.9183605346	73326706274133885	648518346492058386	5
AN	24037	23682	R	AN09B004	AN09B004			A2	xl	09B	11759	acetylcholine	0.9323518325	73326706274297322	648518346472568329	5
AN	11794	11794	R	AN09B004	AN09B004			A8	xl	09B	11759	acetylcholine	0.9355883035	73326706274262122	648518346495780240	5
AN	16262	13371	R	AN09B004	AN09B004			A9	xl	09B	11759	acetylcholine	0.9682812583	73326706274129002	648518346494916490	5
AN	23682	23682	L	AN09B004	AN09B004		difference in number	A2	xl	09B	11759	acetylcholine	0.9456551541			0
AN	11759	11759	L	AN09B004	AN09B004			A3	xl	09B	11759	acetylcholine	0.9226237406	73397074951302030	648518346517254436	5
AN	11576	10696	L	AN09B004	AN09B004			T3	xl	09B	11759	acetylcholine	0.9648517689	73397075085530616	648518346488514801	5
AN	13371	13371	L	AN09B004	AN09B004			A9	xl	09B	11759	acetylcholine	0.956871557	73397075018209618	648518346517678628	5
AN	12359	11794	L	AN09B004	AN09B004			A8	xl	09B	11759	acetylcholine	0.9382763276	73397075018350680	648518346483567765	5
AN	12885	12143	L	AN09B006	AN09B006			T1	fl	09B	11491	acetylcholine	0.951854099	73537812506693416	648518346479395004	5
AN	12143	12143	R	AN09B006	AN09B006			T1	fl	09B	11491	acetylcholine	0.946267183	73185968718732138	648518346492058130	5
AN	13984	10448	R	AN09B007	AN09B007			T3	xl	09B		acetylcholine	0.5691198531	73256337530031388	648518346496157286	5
AN	10448	10448	L	AN09B007	AN09B007			T3	xl	09B		acetylcholine	0.7617706125	73467443762662261	648518346487906004	5
AN	14893	12987	R	AN09B009	AN09B009			A2	xn	09B	12349	acetylcholine	0.9264433557	73256337530204950	648518346487966487	5
AN	152278	12349	R	AN09B009	AN09B009			A3	xl	09B	12349	acetylcholine	0.9602011319	73256337596947321	648518346494823843	5
AN	12461	12461	R	AN09B009	AN09B009			A4	xn	09B	12349	acetylcholine	0.9269581216	73256337530174096	648518346495461558	5
AN	12349	12349	L	AN09B009	AN09B009			A3	xl	09B	12349	acetylcholine	0.9624448444	73397075018442842	648518346493754104	5
AN	12987	12987	L	AN09B009	AN09B009			A2	xn	09B	12349	acetylcholine	0.941869384	73397075018687303	648518346482418836	5
AN	177088	12461	L	AN09B009	AN09B009			A4	xn	09B	12349	acetylcholine	0.9505162636	73397075018486711	648518346508979007	5
AN	12288	12288	R	AN09B011	AN09B011			T3	xl	09B		acetylcholine	0.9566363778	73256337597080159	648518346490703613	5
AN	16373	12288	L	AN09B011	AN09B011			T3	xl	09B		acetylcholine	0.9700163659	73467443829688005	648518346489297516	5
AN	12548	12548	R	AN09B012	AN09B012			A4	xn	09B	12326	acetylcholine	0.7922906205	73326706274235086	648518346515560010	5
AN	13212	12326	R	AN09B012	AN09B012		dimorphic morphology	A3	xl	09B	12326	acetylcholine	0.871713771	73397075018341002	648518346502419111	2
AN	12326	12326	L	AN09B012	AN09B012		dimorphic morphology	A3	xl	09B	12326	acetylcholine	0.9257690703	73397075018448447	648518346481465487	2
AN	13375	12548	L	AN09B012	AN09B012			A4	xn	09B	12326	acetylcholine	0.8728168893	73397075018494690	648518346489749599	5
AN	12662	12566	R	AN09B013	AN09B013		difference in number	A7	xn	09B		acetylcholine	0.9471567152			0
AN	12566	12566	L	AN09B013	AN09B013			A7	xn	09B		acetylcholine	0.9695011716	73397075018489388	648518346489051881	5
AN	12018	12018	L	AN09B014	AN09B014			T2	xl	09B	11996	acetylcholine	0.9610278987	73537812506598695	648518346475311540	5
AN	12427	12018	R	AN09B014	AN09B014			T2	xl	09B	11996	acetylcholine	0.9665992565	73185968718798456	648518346503069427	5
AN	13634	12463	L	AN09B015	AN09B015			T2	xl	09B		acetylcholine	0.8320835212	73467443762700261	648518346474435437	5
AN	12463	12463	R	AN09B015	AN09B015			T2	xl	09B		acetylcholine	0.8756803485	73467443829573626	648518346496329789	5
AN	12680	12680	L	AN09B016	AN09B016			T2	xn	09B		acetylcholine	0.9600721121	73467443829578141	648518346495562831	5
AN	12801	12680	R	AN09B016	AN09B016			T2	xn	09B		acetylcholine	0.9581970596	73467443829585075	648518346521566969	5
AN	13022	13022	R	AN09B017	AN09B017		male specific	A3	fl	09B	12078	acetylcholine	0.9523597629			0
AN	15629	13022	L	AN09B017	AN09B017		male specific	A3	fl	09B	12078	acetylcholine	0.8560053552			0
AN	13562	13562	R	AN09B017	AN09B017		male specific	A6	fl	09B	12078	acetylcholine	0.7958129356			0
AN	13687	13562	L	AN09B017	AN09B017		male specific	A6	fl	09B	12078	acetylcholine	0.7516196392			0
AN	13458	13398	R	AN09B017	AN09B017	vAB3	male specific	A10	fl	09B	12078	acetylcholine	0.8738670768			0
AN	12425	12078	R	AN09B017	AN09B017		male specific	A7	fl	09B	12078	acetylcholine	0.8160477544			0
AN	12383	12383	R	AN09B017	AN09B017	vAB3	male specific	A10	fl	09B	12078	glutamate	0.483283658			0
AN	12024	12383	L	AN09B017	AN09B017	vAB3	male specific	A10	fl	09B	12078	acetylcholine	0.9433254655			0
AN	13398	13398	L	AN09B017	AN09B017	vAB3	male specific	A10	fl	09B	12078	acetylcholine	0.856511983			0
AN	12078	12078	L	AN09B017	AN09B017		male specific	A7	fl	09B	12078	acetylcholine	0.8099953428			0
AN	11878	11758	R	AN09B018	AN09B018			A3	xn	09B	11758	acetylcholine	0.8680905479	73326706341262504	648518346459863044	4
AN	14961	14961	R	AN09B018	AN09B018			A8	xn	09B	11758	acetylcholine	0.9152260023	73326706341246410	648518346482905385	4
AN	15363	15019	R	AN09B018	AN09B018			A7	xn	09B	11758	acetylcholine	0.941937459	73326706274325833	648518346486543769	4
AN	20129	15920	R	AN09B018	AN09B018			A6	xn	09B	11758	acetylcholine	0.8794668431	73326706341244748	648518346498667760	5
AN	11758	11758	L	AN09B018	AN09B018			A3	xn	09B	11758	acetylcholine	0.8968434754	73397075085510673	648518346467398407	5
AN	15920	15920	L	AN09B018	AN09B018			A6	xn	09B	11758	acetylcholine	0.8605040042	73397075085182031	648518346493592206	5
AN	15019	15019	L	AN09B018	AN09B018			A7	xn	09B	11758	acetylcholine	0.9219997179	73326706341009339	648518346500841139	4
AN	22594	14961	L	AN09B018	AN09B018			A8	xn	09B	11758	acetylcholine	0.9291706893	73397075085489988	648518346504124512	4
AN	13618	13618	R	AN09B019	AN09B019			T3	xl	09B	12444	acetylcholine	0.9768884496	73256337597007620	648518346499784003	5
AN	14006	13618	L	AN09B019	AN09B019		difference in number	T3	xl	09B	12444	acetylcholine	0.9830142881			0
AN	15229	12444	R	AN09B019	AN09B019			A1	xl	09B	12444	acetylcholine	0.9533656368	73256337597051403	648518346502094921	4
AN	12444	12444	L	AN09B019	AN09B019			A1	xl	09B	12444	acetylcholine	0.9726516671	73467443829669905	648518346494024583	5
AN	17240	15335	L	AN09B020	AN09B020			T1	xn	09B	12279	acetylcholine	0.9545190658	73537812506706344	648518346489578073	5
AN	12784	12279	L	AN09B020	AN09B020			T2	xn	09B	12279	acetylcholine	0.9455938734	73537812506661006	648518346515689290	5
AN	12279	12279	R	AN09B020	AN09B020			T2	xn	09B	12279	acetylcholine	0.9467049877	73185968719029463	648518346496890114	5
AN	15335	15335	R	AN09B020	AN09B020			T1	xn	09B	12279	acetylcholine	0.9713953947	73256337463114480	648518346487839810	5
AN	13393	13393	R	AN09B021	AN09B021			T2	xn	09B		glutamate	0.9285902207	73326706274259729	648518346500217606	4
AN	13849	13393	L	AN09B021	AN09B021			T2	xn	09B		glutamate	0.893630986	73397075085397658	648518346510126374	5
AN	15328	15328	R	AN09B023	AN09B023			A2	xn	09B	12748	acetylcholine	0.9203463833	73256337530131311	648518346514243883	5
AN	16502	15328	L	AN09B023	AN09B023			A2	xn	09B	12748	acetylcholine	0.9186182452	73397075018503339	648518346497159041	5
AN	12873	12873	R	AN09B023	AN09B023			A1	xn	09B	12748	acetylcholine	0.9239208228	73326706274244062	648518346492061228	5
AN	12922	12748	R	AN09B023	AN09B023			A5	xn	09B	12748	acetylcholine	0.9507115451	73326706274294733	648518346489725309	5
AN	14044	13613	R	AN09B023	AN09B023			A6	xn	09B	12748	acetylcholine	0.9474648866	73326706341177403	648518346521656825	5
AN	12748	12748	L	AN09B023	AN09B023			A5	xn	09B	12748	acetylcholine	0.9571062103	73397075018440370	648518346499636574	4
AN	13613	13613	L	AN09B023	AN09B023			A6	xn	09B	12748	acetylcholine	0.9623805878	73397075018494758	648518346486450913	5
AN	13523	12873	L	AN09B023	AN09B023		difference in number	A1	xn	09B	12748	acetylcholine	0.9396572887			0
AN	13463	13463	L	AN09B024	AN09B024			T2	xn	09B		acetylcholine	0.9576518282	73397075085488476	648518346501446243	5
AN	13749	13463	R	AN09B024	AN09B024			T2	xn	09B		acetylcholine	0.961929307	73397075085508030	648518346499802949	5
AN	13346	13346	L	AN09B026	AN09B026			T2	fl	09B		acetylcholine	0.9048039225	73467443829705781	648518346479419580	5
AN	13882	13346	R	AN09B026	AN09B026			T2	fl	09B		acetylcholine	0.9074375999	73397075085518999	648518346496507989	5
AN	13595	13595	R	AN09B027	AN09B027			A1	xn	09B		acetylcholine	0.9465358134	73326706274168315	648518346480115685	5
AN	13692	13595	L	AN09B027	AN09B027			A1	xn	09B		acetylcholine	0.9392320067	73467443762607076	648518346493753592	5
AN	13147	13147	L	AN09B028	AN09B028		dimorphic morphology	T2	fl	09B	13147	glutamate	0.8390180358	73397075085467304	648518346492077868	2
AN	13376	13147	R	AN09B028	AN09B028		dimorphic morphology	T2	fl	09B	13147	glutamate	0.8509061829	73326706341224206	648518346479427291	2
AN	15554	15221	L	AN09B028	AN09B028			T1	xl	09B	13147	glutamate	0.9174685567	73397075085434618	648518346510127654	5
AN	15221	15221	R	AN09B028	AN09B028			T1	xl	09B	13147	glutamate	0.9042135859	73326706341218563	648518346502660166	5
AN	16063	16063	R	AN09B029	AN09B029			A4	xn	09B	12517	acetylcholine	0.9264888591	73256337529722313	648518346517415717	5
AN	20705	12517	R	AN09B029	AN09B029			A4	xn	09B	12517	acetylcholine	0.9398654786	73256337529724065	648518346517559364	5
AN	12517	12517	L	AN09B029	AN09B029			A4	xn	09B	12517	acetylcholine	0.9463383271	73467443762626289	648518346498476016	5
AN	16535	16063	L	AN09B029	AN09B029			A4	xn	09B	12517	acetylcholine	0.9428540552	73467443762651611	648518346486870241	5
AN	13981	13981	R	AN09B030	AN09B030			T2	xn	09B	13981	glutamate	0.9359969858	73326706341246402	648518346484413223	5
AN	14173	13981	L	AN09B030	AN09B030			T2	xn	09B	13981	glutamate	0.9383875754	73397075085436532	648518346479545307	5
AN	14636	14636	R	AN09B030	AN09B030			T1	xn	09B	13981	glutamate	0.926594694	73326706341218534	648518346509695363	5
AN	14877	14636	L	AN09B030	AN09B030			T1	xn	09B	13981	glutamate	0.9233283132	73397075085405883	648518346508982138	5
AN	13988	13988	L	AN09B031	AN09B031			T2	xl	09B		acetylcholine	0.9468837765	73467443762607046	648518346487702954	5
AN	14264	13988	R	AN09B031	AN09B031			T2	xl	09B		acetylcholine	0.9698234781	73467443829580744	648518346481624769	5
AN	13216	13216	R	AN09B032	AN09B032			T3	xl	09B	13216	glutamate	0.8473497187	73326706274307421	648518346501874249	5
AN	15218	13216	L	AN09B032	AN09B032			T3	xl	09B	13216	glutamate	0.8450544272	73397075085430480	648518346492876206	5
AN	16194	16194	L	AN09B032	AN09B032			T1	fl	09B	13216	glutamate	0.8786571534	73397075085463090	648518346504958342	5
AN	16614	16194	R	AN09B032	AN09B032			T1	fl	09B	13216	glutamate	0.8782400851	73326706341249612	648518346480945885	5
AN	16965	16965	R	AN09B033	AN09B033			A8	fl	09B	14957	acetylcholine	0.8073148267	73326706341244752	648518346496923876	5
AN	14957	14957	R	AN09B033	AN09B033			A5	xl	09B	14957	acetylcholine	0.8070961216	73326706341284530	648518346475691956	5
AN	23540	23163	R	AN09B033	AN09B033			A4	xl	09B	14957	acetylcholine	0.8958650529	73326706341293321	648518346485938302	5
AN	17438	16965	L	AN09B033	AN09B033			A8	fl	09B	14957	acetylcholine	0.8648433123	73397075085388957	648518346471923099	5
AN	22345	14957	L	AN09B033	AN09B033			A5	xl	09B	14957	acetylcholine	0.872270585	73326706341222336	648518346495088266	4
AN	23163	23163	L	AN09B033	AN09B033			A4	xl	09B	14957	acetylcholine	0.8613625708	73397075085372270	648518346488131152	1
AN	15121	13959	R	AN09B034	AN09B034			A2	xl	09B		acetylcholine	0.9275080175	73256337597061346	648518346500414012	4
AN	13959	13959	L	AN09B034	AN09B034		difference in number	A2	xl	09B		acetylcholine	0.9226800773			0
AN	17416	15453	R	AN09B035	AN09B035			T2	xn	09B	14150	glutamate	0.960955567	73326706274227324	648518346489811325	5
AN	15453	15453	L	AN09B035	AN09B035			T2	xn	09B	14150	glutamate	0.9088012277	73397075085391138	648518346494201867	5
AN	16195	16195	R	AN09B035	AN09B035			T1	xn	09B	14150	glutamate	0.9601602442	73326706341209034	648518346518417750	5
AN	19190	16195	L	AN09B035	AN09B035			T1	xn	09B	14150	glutamate	0.9586876941	73397075085384105	648518346492120459	5
AN	14150	14150	R	AN09B035	AN09B035			T3	xl	09B	14150	glutamate	0.9536424923	73326706274253168	648518346499606878	5
AN	14395	14150	L	AN09B035	AN09B035			T3	xl	09B	14150	glutamate	0.9662618231	73397075085403728	648518346511957616	5
AN	12292	12292	R	AN09B036	AN09B036			A2	ov	09B		acetylcholine	0.9559037419	73256337597028414	648518346483414436	5
AN	16984	12292	L	AN09B036	AN09B036		difference in number	A2	ov	09B		acetylcholine	0.9573526219			0
AN	16976	15450	L	AN09B037	AN09B037			A4	ad	09B	15450	acetylcholine	0.7936347958	73397075085521697	648518346477182152	4
AN	30464	21669	L	AN09B037	AN09B037		difference in number	A5	ad	09B	15450	acetylcholine	0.8396370278			0
AN	15450	15450	R	AN09B037	AN09B037			A4	ad	09B	15450	acetylcholine	0.7366201641	73326706274340488	648518346496131959	4
AN	21669	21669	R	AN09B037	AN09B037			A5	ad	09B	15450	acetylcholine	0.8850222953	73326706274545709	648518346497156504	4
AN	20634	20196	R	AN09B040	AN09B040			T2	xn	09B	19547	glutamate	0.9551591829	73326706274170584	648518346474412653	5
AN	20196	20196	L	AN09B040	AN09B040			T2	xn	09B	19547	glutamate	0.9557700425	73397075085432580	648518346490266395	5
AN	22236	20709	R	AN09B040	AN09B040			T1	xn	09B	19547	glutamate	0.9370788947	73326706274204101	648518346489821309	5
AN	20709	20709	L	AN09B040	AN09B040			T1	xn	09B	19547	glutamate	0.9297251232	73397075085453090	648518346490047194	5
AN	22837	19547	R	AN09B040	AN09B040			T3	hl	09B	19547	glutamate	0.9503292312	73326706274224614	648518346484173341	4
AN	19547	19547	L	AN09B040	AN09B040			T3	hl	09B	19547	glutamate	0.9316264849	73397075018481581	648518346489811581	4
AN	19385	19385	L	AN09B042	AN09B042		reconstruction issue	A8	ad	09B		acetylcholine	0.8533355712	73397075085370013	648518346504972422	1
AN	20013	19385	R	AN09B042	AN09B042		reconstruction issue	A8	ad	09B		acetylcholine	0.8378108079	73326706341252899	648518346496916738	1
AN	19730	19730	R	AN09B044	AN09B044			T3	hl	09B	19730	glutamate	0.9522025813	73326706274206455	648518346499327835	5
AN	26698	19730	L	AN09B044	AN09B044		match is not ascending	T3	hl	09B	19730	glutamate	0.9279131155		648518346480324518	2
AN	11168	11168	L	AN10B005	AN10B005			T1	xn	10B		acetylcholine	0.8539310674	73467443628452173	648518346491991947	5
AN	11483	11168	R	AN10B005	AN10B005			T1	xn	10B		acetylcholine	0.8607705737	73326706140023061	648518346513901849	5
AN	10622	10622	R	AN10B008	AN10B008			T3	xn	10B		acetylcholine	0.9272240053	73256337395883946	648518346518426710	5
AN	11426	10622	L	AN10B008	AN10B008			T3	xn	10B		acetylcholine	0.9220930685	73537812439552858	648518346490796285	5
AN	23431	11872	R	AN10B009	AN10B009		male specific	T2	fl	10B		acetylcholine	0.955425364			0
AN	11872	11872	L	AN10B009	AN10B009		male specific	T2	fl	10B		acetylcholine	0.9585714278			0
AN	12278	12278	R	AN10B015	AN10B015			T2	xn	10B	11016	acetylcholine	0.7868526024	73326706140101140	648518346475303992	5
AN	12329	12278	L	AN10B015	AN10B015			T2	xn	10B	11016	acetylcholine	0.8525735698	73397074951206939	648518346480019188	5
AN	11016	11016	R	AN10B015	AN10B015			T3	xn	10B	11016	acetylcholine	0.9565595199	73326706139998736	648518346476760080	5
AN	11178	11016	L	AN10B015	AN10B015		match is not ascending	T3	xn	10B	11016	acetylcholine	0.964041942		648518346513921305	2
AN	13369	13369	L	AN10B015	AN10B015			T1	xn	10B	11016	acetylcholine	0.9591219982	73326706206990462	648518346466572398	5
AN	14546	13369	R	AN10B015	AN10B015			T1	xn	10B	11016	acetylcholine	0.9791573882	73467443628438670	648518346477115664	5
AN	12035	12035	R	AN10B017	AN10B017			T2	xn	10B		acetylcholine	0.9398055906	73256337395646483	648518346488867049	5
AN	13233	12035	L	AN10B017	AN10B017			T2	xn	10B		acetylcholine	0.9027257381	73537812372542298	648518346487566548	5
AN	13014	13014	L	AN10B018	AN10B018			T3	hl	10B		acetylcholine	0.8906168584	73467443628372146	648518346497827226	5
AN	22595	13014	R	AN10B018	AN10B018			T3	hl	10B		acetylcholine	0.8662311019	73326706139939102	648518346466615918	5
AN	12518	11811	R	AN10B019	AN10B019			T3	xl	10B	11811	acetylcholine	0.763114499	73256337462998147	648518346495747234	5
AN	12993	12993	L	AN10B019	AN10B019			T1	mv	10B	11811	acetylcholine	0.7182604419	73467443695582206	648518346497151640	5
AN	13368	12993	R	AN10B019	AN10B019		reconstruction issue	T1	mv	10B	11811	acetylcholine	0.6922295315	73326706207016086	648518346466900846	2
AN	21664	15627	R	AN10B019	AN10B019			T2	xl	10B	11811	acetylcholine	0.7143327959	73256337463014051	648518346492202028	5
AN	15627	15627	L	AN10B019	AN10B019			T2	xl	10B	11811	acetylcholine	0.6568507401	73467443695400301	648518346499137345	5
AN	11811	11811	L	AN10B019	AN10B019			T3	xl	10B	11811	acetylcholine	0.7272483747	73467443695610282	648518346512736926	5
AN	26195	13674	R	AN10B020	AN10B020			T3	mv	10B	11307	acetylcholine	0.9116787081	73256337463042127	648518346467401479	5
AN	11307	11307	R	AN10B020	AN10B020			T2	mv	10B	11307	acetylcholine	0.8918352381	73256337462981278	648518346499897667	5
AN	12916	12916	L	AN10B020	AN10B020			T1	mv	10B	11307	acetylcholine	0.91659329	73467443762515198	648518346481263717	5
AN	12622	11307	L	AN10B020	AN10B020			T2	mv	10B	11307	acetylcholine	0.8906970205	73467443762553870	648518346517772136	5
AN	13957	12916	R	AN10B020	AN10B020			T1	mv	10B	11307	acetylcholine	0.8220326628	73256337529916276	648518346494734391	5
AN	13674	13674	L	AN10B020	AN10B020			T3	mv	10B	11307	acetylcholine	0.9173779671	73467443762551123	648518346492280108	5
AN	13118	12677	L	AN10B021	AN10B021			T2	ml	10B		acetylcholine	0.9138797634	73467443628322999	648518346495682978	5
AN	12677	12677	R	AN10B021	AN10B021			T2	ml	10B		acetylcholine	0.9381128557	73326706139966140	648518346476428662	5
AN	14531	14531	R	AN10B022	AN10B022			T3	xl	10B	12131	acetylcholine	0.9009259194	73256337462990896	648518346509732995	5
AN	12131	12131	R	AN10B022	AN10B022			T2	mv	10B	12131	acetylcholine	0.8142661788	73256337463016768	648518346496990616	5
AN	14834	13741	L	AN10B022	AN10B022		difference in number	T1	xl	10B	12131	acetylcholine	0.8980229503			0
AN	12419	12131	L	AN10B022	AN10B022			T2	mv	10B	12131	acetylcholine	0.8590355954	73467443762561417	648518346511268149	5
AN	13741	13741	R	AN10B022	AN10B022			T1	xl	10B	12131	acetylcholine	0.8890107346	73256337463026344	648518346515315271	5
AN	24577	14531	L	AN10B022	AN10B022			T3	xl	10B	12131	acetylcholine	0.8826975734	73467443762520180	648518346484413479	5
AN	16609	13970	L	AN10B024	AN10B024			T2	ml	10B	12720	acetylcholine	0.975981387	73467443628415749	648518346489810813	5
AN	13970	13970	R	AN10B024	AN10B024			T2	ml	10B	12720	acetylcholine	0.971507546	73326706140037332	648518346489576537	5
AN	12795	12720	L	AN10B024	AN10B024			T3	hl	10B	12720	acetylcholine	0.9608785299	73467443628402616	648518346477125904	5
AN	12720	12720	R	AN10B024	AN10B024			T3	hl	10B	12720	acetylcholine	0.9637621548	73326706140001244	648518346494439538	5
AN	14790	14790	R	AN10B026	AN10B026		male specific	T1	xn	10B		acetylcholine	0.8514984274			0
AN	15664	14790	L	AN10B026	AN10B026		male specific	T1	xn	10B		acetylcholine	0.8987139551			0
AN	15289	15289	R	AN10B027	AN10B027			T3	xl	10B	15289	acetylcholine	0.8775772181	73256337529721588	648518346507298120	5
AN	16424	16424	R	AN10B027	AN10B027			T2	xl	10B	15289	acetylcholine	0.9118311891	73256337529781170	648518346489896908	5
AN	16594	16424	L	AN10B027	AN10B027			T2	xl	10B	15289	acetylcholine	0.8974510869	73467443762405016	648518346479415996	5
AN	15456	15456	L	AN10B027	AN10B027			T1	xl	10B	15289	acetylcholine	0.8825954331	73467443762491834	648518346501674346	5
AN	17009	15289	L	AN10B027	AN10B027			T3	xl	10B	15289	acetylcholine	0.9083257548	73467443762520251	648518346484904349	5
AN	16506	15456	R	AN10B027	AN10B027			T1	xl	10B	15289	acetylcholine	0.8914472286	73256337462901359	648518346492948142	5
AN	19019	18819	R	AN10B029	AN10B029			T3	mv	10B	18288	acetylcholine	0.8886896492	73326706207137387	648518346495907472	5
AN	22087	20434	R	AN10B029	AN10B029			T2	xl	10B	18288	acetylcholine	0.9164491953	73326706207190505	648518346482996710	5
AN	20434	20434	L	AN10B029	AN10B029			T2	xl	10B	18288	acetylcholine	0.9243635149	73467443762569515	648518346483682965	5
AN	18819	18819	L	AN10B029	AN10B029			T3	mv	10B	18288	acetylcholine	0.8925899972	73467443762510637	648518346478859092	5
AN	21112	18288	L	AN10B029	AN10B029			T1	mv	10B	18288	acetylcholine	0.8853937996	73467443762501234	648518346517452069	5
AN	18288	18288	R	AN10B029	AN10B029			T1	mv	10B	18288	acetylcholine	0.9222306063	73256337529780332	648518346488551663	5
AN	156909	25784	R	AN10B031	AN10B031			T1	fl	10B	14920	acetylcholine	0.8656894379	73326706207134943	648518346514502599	5
AN	25784	25784	L	AN10B031	AN10B031			T1	fl	10B	14920	acetylcholine	0.7706517989	73467443762482241	648518346481957821	5
AN	27465	27071	R	AN10B033	AN10B033			T3	xl	10B		acetylcholine	0.8804254854	73256337463026218	648518346485801924	1
AN	25998	25998	R	AN10B033	AN10B033			T2	xl	10B		acetylcholine	0.8677089182	73256337463003393	648518346498271386	5
AN	29967	25998	L	AN10B033	AN10B033		match is not ascending	T2	xl	10B		acetylcholine	0.9042123473		648518346481153423	2
AN	27071	27071	L	AN10B033	AN10B033			T3	xl	10B		acetylcholine	0.8974221057	73467443762599670	648518346493071388	5
AN	19986	19986	R	AN10B034	AN10B034			T3	hl	10B	19986	acetylcholine	0.8076052824	73256337529780451	648518346487926484	4
AN	24666	20807	R	AN10B034	AN10B034			T1	xl	10B	20146	acetylcholine	0.7062954449	73326706274075882	648518346479413393	5
AN	18896	18896	R	AN10B034	AN10B034			T1	xl	10B		acetylcholine	0.8941565683	73326706207353088	648518346493311552	5
AN	20146	20146	R	AN10B034	AN10B034			T2	ml	10B	20146	acetylcholine	0.7594014399	73326706207287317	648518346496898605	5
AN	23344	23034	R	AN10B034	AN10B034			T2	ml	10B	19986	acetylcholine	0.687829037	73256337463016777	648518346494694645	5
AN	21888	18896	L	AN10B034	AN10B034			T1	xl	10B		acetylcholine	0.7271931388	73467443762520157	648518346524268293	4
AN	37237	20807	L	AN10B034	AN10B034			T1	xl	10B	20146	glutamate	0.5848188419	73467443762561515	648518346474410605	5
AN	22892	20146	L	AN10B034	AN10B034			T2	ml	10B	20146	acetylcholine	0.7649943854	73467443762484599	648518346483100390	5
AN	23034	23034	L	AN10B034	AN10B034			T2	ml	10B	19986	acetylcholine	0.7293795003	73467443695517932	648518346483008165	5
AN	23679	19986	L	AN10B034	AN10B034			T3	hl	10B	19986	acetylcholine	0.7427370971	73467443762561429	648518346500636597	4
AN	25302	24313	R	AN10B035	AN10B035			T3	hl	10B		acetylcholine	0.9346532223	73326706207118152	648518346479842966	5
AN	21451	21451	R	AN10B035	AN10B035			T3	hl	10B		acetylcholine	0.9366131834	73326706207176581	648518346490072328	5
AN	23118	23118	R	AN10B035	AN10B035			T3	hl	10B		acetylcholine	0.9527065405	73326706207094204	648518346486402440	5
AN	26330	24841	R	AN10B035	AN10B035		match is not ascending	T2	ml	10B		acetylcholine	0.9717061818		648518346502963067	1
AN	22701	24841	L	AN10B035	AN10B035		match is not ascending	T2	ml	10B		acetylcholine	0.9480457124		648518346490415613	2
AN	23008	24841	L	AN10B035	AN10B035		match is not ascending	T2	ml	10B		acetylcholine	0.9541791072		648518346485719492	1
AN	24841	24841	L	AN10B035	AN10B035			T2	ml	10B		acetylcholine	0.9574759931	73467443762496298	648518346492164626	4
AN	24885	23118	L	AN10B035	AN10B035			T3	hl	10B		acetylcholine	0.9461137736	73467443762484608	648518346484903069	4
AN	24223	23118	L	AN10B035	AN10B035		difference in number	T3	hl	10B		acetylcholine	0.9306651387			0
AN	21739	21451	L	AN10B035	AN10B035			T3	hl	10B		acetylcholine	0.9537638962	73467443762522660	648518346459409412	5
AN	24313	24313	L	AN10B035	AN10B035			T3	hl	10B		acetylcholine	0.9491114648	73467443762515177	648518346488056599	5
AN	24617	22553	R	AN10B037	AN10B037			T3	hl	10B	22553	acetylcholine	0.9633577336	73256337463016738	648518346500258108	5
AN	102211	30087	R	AN10B037	AN10B037		match is not ascending	T3	hl	10B	14724	acetylcholine	0.9499516346		648518346489395141	2
AN	23271	23271	R	AN10B037	AN10B037			T1	fl	10B	14724	acetylcholine	0.9304367696	73326706207148616	648518346502006890	5
AN	24111	24111	R	AN10B037	AN10B037			T1	fl	10B	22553	acetylcholine	0.952476907	73326706207141916	648518346485907908	5
AN	23355	23355	R	AN10B037	AN10B037			T2	ml	10B	22553	acetylcholine	0.9491315947	73326706207208773	648518346495579983	5
AN	23911	14724	R	AN10B037	AN10B037			T2	ml	10B	14724	acetylcholine	0.9464556731	73326706207217799	648518346481466511	5
AN	25703	24111	L	AN10B037	AN10B037			T1	fl	10B	22553	acetylcholine	0.9683760562	73467443762494006	648518346477161232	5
AN	100199	23271	L	AN10B037	AN10B037			T1	fl	10B	14724	acetylcholine	0.9039654495	73467443762474439	648518346488548591	5
AN	154432	23355	L	AN10B037	AN10B037			T2	ml	10B	22553	acetylcholine	0.9102355702	73467443762501242	648518346495447659	5
AN	14724	14724	L	AN10B037	AN10B037			T2	ml	10B	14724	acetylcholine	0.8692137639	73467443762541047	648518346496900909	5
AN	30087	30087	L	AN10B037	AN10B037			T3	hl	10B	14724	acetylcholine	0.9040347482	73467443762501243	648518346492996784	4
AN	22553	22553	L	AN10B037	AN10B037			T3	hl	10B	22553	acetylcholine	0.9356329193	73397075018353075	648518346482985892	5
AN	101409	27060	R	AN10B039	AN10B039			T3	hl	10B		acetylcholine	0.8263722432	73326706207287913	648518346502549062	4
AN	19307	19307	R	AN10B039	AN10B039			T3	hl	10B	18696	acetylcholine	0.9487968887	73326706207122681	648518346496728292	4
AN	23798	23798	R	AN10B039	AN10B039			T1	xl	10B		acetylcholine	0.6948367042	73256337529960380	648518346472517835	5
AN	25413	25413	R	AN10B039	AN10B039		biological variability	T1	xl	10B	18696	acetylcholine	0.9371823404	73326706207111273	648518346487842626	1
AN	18696	18696	R	AN10B039	AN10B039			T2	ml	10B	18696	acetylcholine	0.9134614718	73326706207079999	648518346498268465	5
AN	25641	25413	L	AN10B039	AN10B039			T1	xl	10B	18696	acetylcholine	0.9310250788	73467443762512996	648518346486889185	5
AN	24109	23798	L	AN10B039	AN10B039			T1	xl	10B		acetylcholine	0.7700638116	73467443762535761	648518346479151824	5
AN	163071	18696	L	AN10B039	AN10B039			T2	ml	10B	18696	acetylcholine	0.9201688667	73467443695742056	648518346503900577	5
AN	23558	19307	L	AN10B039	AN10B039			T3	hl	10B	18696	acetylcholine	0.8068591299	73467443762558841	648518346512150463	4
AN	27060	27060	L	AN10B039	AN10B039			T3	hl	10B		acetylcholine	0.9622834009	73467443762458351	648518346492559043	4
AN	27422	27129	R	AN10B045	AN10B045			T3	xl	10B		acetylcholine	0.908771786	73326706207051898	648518346514215211	1
AN	25040	23896	R	AN10B045	AN10B045		match is not ascending	T1	fl	10B		acetylcholine	0.8886081028		648518346477820311	2
AN	24935	24935	R	AN10B045	AN10B045			T2	xl	10B		acetylcholine	0.9051406336	73326706207028517	648518346494732309	5
AN	24589	24589	R	AN10B045	AN10B045			T2	ml	10B		acetylcholine	0.8410671719	73326706206997088	648518346475825378	4
AN	23896	23896	L	AN10B045	AN10B045		match is not ascending	T1	fl	10B		acetylcholine	0.9228619265		648518346501013404	2
AN	26483	24589	L	AN10B045	AN10B045			T2	ml	10B		acetylcholine	0.8616176454	73467443762491755	648518346494209000	4
AN	26161	24935	L	AN10B045	AN10B045		difference in number	T2	xl	10B		acetylcholine	0.879841202			0
AN	27129	27129	L	AN10B045	AN10B045		difference in number	T3	xl	10B		acetylcholine	0.9001220122			0
AN	24712	24712	L	AN10B045	AN10B045		difference in number	T1	fl	10B		acetylcholine	0.7159313868			0
AN	25099	24712	R	AN10B045	AN10B045			T1	fl	10B		acetylcholine	0.7212425292	73326706207158308	648518346478772176	5
AN	27101	24517	R	AN10B046	AN10B046			T3	xl	10B		acetylcholine	0.9630414038	73326706273989429	648518346488826461	5
AN	25977	25996	R	AN10B046	AN10B046			T1	fl	10B		acetylcholine	0.9457660159	73326706207049717	648518346497039076	5
AN	25996	25996	R	AN10B046	AN10B046			T1	fl	10B		acetylcholine	0.965212765	73326706207099102	648518346494984074	5
AN	28760	24063	R	AN10B046	AN10B046			T1	xl	10B		acetylcholine	0.9259883363	73326706207120404	648518346501216278	4
AN	29501	24063	R	AN10B046	AN10B046			T1	xl	10B		acetylcholine	0.9417005432	73326706207141860	648518346480010228	5
AN	20737	24133	R	AN10B046	AN10B046		match is not ascending	T2	ml	10B		acetylcholine	0.9686186759		648518346465209717	2
AN	26432	24133	R	AN10B046	AN10B046			T2	ml	10B		acetylcholine	0.9660734751	73326706207108877	648518346483703727	4
AN	24063	24063	L	AN10B046	AN10B046			T1	xl	10B		acetylcholine	0.9236414216	73467443762541012	648518346498284442	5
AN	35741	25996	L	AN10B046	AN10B046			T1	fl	10B		acetylcholine	0.8868202297	73467443762471854	648518346501471331	5
AN	27643	24063	L	AN10B046	AN10B046			T1	xl	10B		acetylcholine	0.9330839251	73397074951326656	648518346491839249	5
AN	29492	25996	L	AN10B046	AN10B046			T1	fl	10B		acetylcholine	0.969098657	73467443762452038	648518346517569348	5
AN	27934	24133	L	AN10B046	AN10B046			T2	ml	10B		acetylcholine	0.9503655401	73467443762501233	648518346486308242	4
AN	24133	24133	L	AN10B046	AN10B046			T2	ml	10B		acetylcholine	0.9636388354	73467443762510610	648518346489906380	5
AN	24517	24517	L	AN10B046	AN10B046			T3	xl	10B		acetylcholine	0.94840475	73467443762522677	648518346489837663	5
AN	27585	27585	R	AN10B047	AN10B047			T3	hl	10B		acetylcholine	0.9057664787	73256337462966991	648518346503924942	4
AN	32068	24312	R	AN10B047	AN10B047			T3	xl	10B		acetylcholine	0.8345539126	73256337462990872	648518346520126545	4
AN	25846	25846	R	AN10B047	AN10B047			T3	hl	10B		acetylcholine	0.9074934846	73256337462933607	648518346501730889	4
AN	25890	25890	R	AN10B047	AN10B047			T1	xl	10B		acetylcholine	0.9254930048	73256337463061362	648518346513830169	5
AN	166715	27208	R	AN10B047	AN10B047			T1	xl	10B		acetylcholine	0.9216351855	73256337529940200	648518346501099625	5
AN	25520	25968	R	AN10B047	AN10B047			T2	xl	10B		acetylcholine	0.9110814777	73326706207176683	648518346497169560	5
AN	25968	25968	R	AN10B047	AN10B047			T2	xl	10B		acetylcholine	0.8845622317	73256337463011312	648518346475169848	5
AN	27208	27208	L	AN10B047	AN10B047			T1	xl	10B		acetylcholine	0.8618131183	73467443762597082	648518346508958527	5
AN	27298	25890	L	AN10B047	AN10B047			T1	xl	10B		acetylcholine	0.8857372102	73467443762644031	648518346488820209	5
AN	26577	25968	L	AN10B047	AN10B047			T2	xl	10B		acetylcholine	0.8557788449	73467443762569557	648518346478888655	5
AN	28297	25968	L	AN10B047	AN10B047			T2	xl	10B		acetylcholine	0.9048432322	73467443762584767	648518346480860637	5
AN	24312	24312	L	AN10B047	AN10B047			T3	xl	10B		acetylcholine	0.8705496342	73467443762589653	648518346494869170	4
AN	26019	25846	L	AN10B047	AN10B047			T3	hl	10B		acetylcholine	0.9182785458	73467443762569543	648518346491222458	4
AN	27680	27585	L	AN10B047	AN10B047			T3	hl	10B		acetylcholine	0.8660996737	73467443762587253	648518346489956915	4
AN	18859	18859	R	AN10B048	AN10B048			T3	xl	10B		acetylcholine	0.8708261289	73256337463026311	648518346504791686	5
AN	26705	26229	R	AN10B048	AN10B048		difference in number	T3	mv	10B		acetylcholine	0.892872722			0
AN	25937	43492	R	AN10B048	AN10B048			T1	mv	10B		acetylcholine	0.890703565	73256337463016764	648518346480994138	5
AN	27707	27707	R	AN10B048	AN10B048			T1	mv	10B		acetylcholine	0.8942593993	73256337463035585	648518346509033850	5
AN	26079	26079	R	AN10B048	AN10B048		match is not ascending	T2	xl	10B		acetylcholine	0.8725849944		648518346482439060	2
AN	27946	26417	R	AN10B048	AN10B048			T2	xl	10B		acetylcholine	0.902258484	73256337463005894	648518346517295653	4
AN	28965	27707	L	AN10B048	AN10B048			T1	mv	10B		acetylcholine	0.878075114	73467443762580133	648518346493882681	5
AN	43492	43492	L	AN10B048	AN10B048			T1	mv	10B		acetylcholine	0.8578560807	73467443762609583	648518346490277659	5
AN	26886	26079	L	AN10B048	AN10B048			T2	xl	10B		acetylcholine	0.7504659832	73467443762597060	648518346494663090	5
AN	26417	26417	L	AN10B048	AN10B048			T2	xl	10B		acetylcholine	0.8741742684	73467443762587202	648518346509345155	5
AN	26229	26229	L	AN10B048	AN10B048			T3	mv	10B		acetylcholine	0.8529242414	73467443762582474	648518346517575236	5
AN	155823	18859	L	AN10B048	AN10B048			T3	xl	10B		acetylcholine	0.840935638	73467443762597004	648518346492167442	5
AN	100692	20268	R	AN10B049	AN10B049			T3	xl	10B		acetylcholine	0.9334758998	73326706207028482	648518346514283819	5
AN	25973	25954	R	AN10B049	AN10B049			T2	xl	10B		acetylcholine	0.9325796435	73326706206990427	648518346511471413	5
AN	25954	25954	L	AN10B049	AN10B049			T2	xl	10B		acetylcholine	0.9725288322	73467443762582490	648518346512348462	4
AN	20268	20268	L	AN10B049	AN10B049		difference in number	T3	xl	10B		acetylcholine	0.9001042928			0
AN	28529	28312	L	AN10B049	AN10B049			T1	xl	10B		acetylcholine	0.9104843222	73467443762527734	648518346517557316	5
AN	28312	28312	R	AN10B049	AN10B049			T1	xl	10B		acetylcholine	0.9454942973	73326706207066080	648518346490256155	5
AN	27865	27865	R	AN10B051	AN10B051			T2	xl	10B		acetylcholine	0.8760625882	73326706207063804	648518346500114431	4
AN	25788	25788	R	AN10B051	AN10B051		difference in number	T2	xn	10B		acetylcholine	0.80295574			0
AN	159928	27865	L	AN10B051	AN10B051			T2	xl	10B		acetylcholine	0.8675542074	73467443695551814	648518346495098806	5
AN	26056	25788	L	AN10B051	AN10B051			T2	xn	10B		acetylcholine	0.7193618854	73467443762489343	648518346501114268	5
AN	27050	25993	R	AN10B053	AN10B053			T3	xl	10B		acetylcholine	0.9101001528	73256337462981314	648518346504207144	5
AN	20956	20956	R	AN10B053	AN10B053			T1	xl	10B		acetylcholine	0.889689069	73256337463008558	648518346492929710	5
AN	159732	26540	R	AN10B053	AN10B053			T1	xl	10B		acetylcholine	0.8928407409	73256337462983755	648518346475783138	4
AN	30221	26834	R	AN10B053	AN10B053			T2	ml	10B		acetylcholine	0.8799347331	73326706207208137	648518346489671365	5
AN	26834	26834	R	AN10B053	AN10B053			T2	ml	10B		acetylcholine	0.9396511894	73256337462981287	648518346489914967	5
AN	27113	20956	L	AN10B053	AN10B053			T1	xl	10B		acetylcholine	0.8942362959	73467443762580131	648518346481939133	5
AN	26540	26540	L	AN10B053	AN10B053			T1	xl	10B		acetylcholine	0.9111044752	73467443762494028	648518346512223278	5
AN	27994	26834	L	AN10B053	AN10B053			T2	ml	10B		acetylcholine	0.90770022	73467443762491803	648518346480623069	5
AN	28653	26834	L	AN10B053	AN10B053			T2	ml	10B		acetylcholine	0.9128280477	73467443762572430	648518346480748289	5
AN	25993	25993	L	AN10B053	AN10B053			T3	xl	10B		acetylcholine	0.8672677404	73467443762582482	648518346502266707	5
AN	25753	25753	L	AN10B056	AN10B056			T1	xn	10B		acetylcholine	0.632548712	73467443762254916	648518346499651212	4
AN	29320	25753	L	AN10B056	AN10B056			T1	xn	10B		acetylcholine	0.7270341451	73397075018329063	648518346493970801	5
AN	25942	25753	R	AN10B056	AN10B056			T1	xn	10B		acetylcholine	0.7428493008	73326706207171115	648518346487690475	5
AN	26905	25753	R	AN10B056	AN10B056			T1	xn	10B		acetylcholine	0.5250599541	73326706207132568	648518346509987642	5
AN	100693	29330	R	AN10B060	AN10B060			T3	xl	10B		acetylcholine	0.8679185046	73326706207155954	648518346486722275	5
AN	29103	29103	R	AN10B060	AN10B060			T3	xl	10B		acetylcholine	0.8494921087	73326706206997161	648518346489777625	4
AN	29330	29330	L	AN10B060	AN10B060			T3	xl	10B		acetylcholine	0.8891498023	73467443762489363	648518346495947408	4
AN	164197	29103	L	AN10B060	AN10B060			T3	xl	10B		acetylcholine	0.853584638	73397074951583680	648518346510857346	5
AN	29098	28204	R	AN10B061	AN10B061		match is not ascending	T1	fl	10B		acetylcholine	0.9872691827		648518346499527003	2
AN	28204	28204	L	AN10B061	AN10B061			T1	fl	10B		acetylcholine	0.9554851581	73467443762479762	648518346517568836	5
AN	16266	14280	L	AN11B008	AN11B008			T1	xn	11B		gaba	0.6460954988	73185968584194066	648518346490554634	5
AN	14280	14280	R	AN11B008	AN11B008			T1	xn	11B		gaba	0.5969656836	73608180915267162	648518346490312796	5
AN	17768	16622	L	AN11B012	AN11B012			T1	xn	11B	14590	gaba	0.6010362313	73185968584372739	648518346498079130	5
AN	16622	16622	R	AN11B012	AN11B012			T1	xn	11B	14590	gaba	0.5648350767	73608181049639261	648518346482876201	5
AN	11121	11098	L	AN12A003	AN12A003			A1	hl	12A	10554	acetylcholine	0.9589737987	73326706073009757	648518346467376391	5
AN	11098	11098	R	AN12A003	AN12A003			A1	hl	12A	10554	acetylcholine	0.9377737694	73467443628242741	648518346508723007	5
AN	13122	13122	L	AN12A017	AN12A017			T1	xn	12A		acetylcholine	0.9676862301	73185968584358624	648518346511436853	5
AN	14757	13122	R	AN12A017	AN12A017			T1	xn	12A		acetylcholine	0.9402455736	73608181049688413	648518346500416316	5
AN	10195	10195	L	AN12B001	AN12B001			T1	xl	12B		gaba	0.6858446121	73467443829599866	648518346509763459	5
AN	10417	10195	R	AN12B001	AN12B001			T1	xl	12B		gaba	0.6885173469	73256337530135877	648518346483306430	5
AN	10965	10965	R	AN12B004	AN12B004			A1	xl	12B	10208	gaba	0.727540322	73256337529988364	648518346496292413	5
AN	10208	10208	L	AN12B004	AN12B004			T2	xn	12B	10208	gaba	0.8132102638	73467443762684996	648518346515826682	5
AN	21410	10208	R	AN12B004	AN12B004			T2	xn	12B	10208	gaba	0.8234271141	73256337530013632	648518346477105680	5
AN	10479	10479	R	AN12B004	AN12B004			T3	xl	12B	10208	gaba	0.8063415726	73256337462884775	648518346504949107	5
AN	10718	10479	L	AN12B004	AN12B004			T3	xl	12B	10208	gaba	0.7952415785	73467443762505830	648518346496175050	5
AN	11328	10965	L	AN12B004	AN12B004			A1	xl	12B	10208	gaba	0.7429671007	73467443762656748	648518346478931152	5
AN	10245	10245	L	AN12B005	AN12B005			T3	hl	12B	10245	gaba	0.817178279	73608181183861720	648518346472232907	5
AN	10397	10245	R	AN12B005	AN12B005			T3	hl	12B	10245	gaba	0.8524681196	73185968651731055	648518346490244616	5
AN	153419	10356	L	AN12B006	AN12B006			T3	xl	12B		glutamate	0.7396567854	73467443762690065	648518346481078874	5
AN	10356	10356	R	AN12B006	AN12B006			T3	xl	12B		glutamate	0.6743997463	73256337530064868	648518346498434097	5
AN	11099	10867	L	AN12B008	AN12B008			T1	xl	12B	10867	gaba	0.8628909873	73537812506661016	648518346493110960	5
AN	11441	11441	L	AN12B008	AN12B008			T2	ml	12B	10867	gaba	0.8766548292	73537812506686809	648518346498428242	5
AN	10867	10867	R	AN12B008	AN12B008			T1	xl	12B	10867	gaba	0.8684485426	73185968718767289	648518346483260492	5
AN	11913	11441	R	AN12B008	AN12B008			T2	ml	12B	10867	gaba	0.8882615811	73256337463005918	648518346483098598	5
AN	12108	12108	R	AN12B011	AN12B011			T1	fl	12B	11305	glutamate	0.5090052454	73256337597070320	648518346512058303	5
AN	13537	12108	L	AN12B011	AN12B011			T1	fl	12B	11305	glutamate	0.5233646772	73467443829695376	648518346478219477	5
AN	13624	13624	R	AN12B017	AN12B017			T3	hl	12B	13189	gaba	0.9381386476	73185968718774310	648518346481617089	5
AN	14050	13624	L	AN12B017	AN12B017			T3	hl	12B	13189	gaba	0.9434728567	73537812506629540	648518346482875689	5
AN	13189	13189	R	AN12B017	AN12B017			T2	ml	12B	13189	gaba	0.8861371242	73185968718783914	648518346517536298	5
AN	13344	13189	L	AN12B017	AN12B017			T2	ml	12B	13189	gaba	0.9020199394	73537812506644277	648518346507638137	5
AN	15030	14654	R	AN12B017	AN12B017			T1	fl	12B	13189	glutamate	0.2973096941	73185968785762250	648518346479892980	5
AN	14654	14654	L	AN12B017	AN12B017			T1	fl	12B	13189	gaba	0.4635517299	73537812506646425	648518346492684473	5
AN	13934	13372	R	AN12B019	AN12B019			T3	hl	12B	13048	gaba	0.878337262	73185968718702447	648518346459871492	5
AN	13372	13372	L	AN12B019	AN12B019			T3	hl	12B	13048	gaba	0.9403811002	73537812506697704	648518346495595408	5
AN	13788	13281	R	AN12B019	AN12B019			T2	ml	12B	13048	gaba	0.891721116	73256337462844358	648518346494073867	5
AN	13281	13281	L	AN12B019	AN12B019			T2	ml	12B	13048	gaba	0.9321321237	73537812439774042	648518346515824378	5
AN	13199	13048	R	AN12B019	AN12B019			T1	fl	12B	13048	glutamate	0.9173865391	73185968718825380	648518346489618373	5
AN	13048	13048	L	AN12B019	AN12B019			T1	fl	12B	13048	glutamate	0.5012800287	73537812439704105	648518346509669321	5
AN	22478	21652	R	AN12B055	AN12B055			T1	xl	12B		gaba	0.8462788172	73185968785810736	648518346495847755	5
AN	20584	15729	R	AN12B055	AN12B055			T1	xn	12B		gaba	0.882139198	73185968785823327	648518346494841003	4
AN	21652	21652	L	AN12B055	AN12B055			T1	xl	12B		gaba	0.8519274256	73537812506724577	648518346479639028	4
AN	15729	15729	L	AN12B055	AN12B055			T1	xn	12B		gaba	0.8890485711	73467443762672524	648518346506932040	5
AN	21549	20489	R	AN12B060	AN12B060		dimorphic morphology	T1	fl	12B		gaba	0.8993997911	73185968785805460	648518346478838900	1
AN	23439	20489	R	AN12B060	AN12B060		dimorphic morphology	T1	fl	12B		gaba	0.9338071838	73185968785825055	648518346504204072	1
AN	23243	20489	R	AN12B060	AN12B060		dimorphic morphology	T1	fl	12B		gaba	0.9276155822	73256337529990731	648518346511965040	1
AN	100553	20489	R	AN12B060	AN12B060		dimorphic morphology	T1	fl	12B		gaba	0.9140667844	73256337530021012	648518346480496955	1
AN	22136	20489	R	AN12B060	AN12B060		dimorphic morphology	T1	fl	12B		gaba	0.920739261	73256337530055664	648518346488645816	2
AN	20489	20489	L	AN12B060	AN12B060		dimorphic morphology	T1	fl	12B		gaba	0.8978218436	73467443762667522	648518346526083543	2
AN	22918	20489	L	AN12B060	AN12B060		difference in number	T1	fl	12B		gaba	0.9166343419	73467443762675087	648518346491445178	2
AN	23430	20489	L	AN12B060	AN12B060		dimorphic morphology	T1	fl	12B		gaba	0.9330479757	73537812506753696	648518346517955688	2
AN	24115	20489	L	AN12B060	AN12B060		dimorphic morphology	T1	fl	12B		gaba	0.9327533448	73467443762694952	648518346494758967	2
AN	27765	22180	R	AN12B076	AN12B076		difference in number	T1	fl	12B		gaba	0.9587887288			0
AN	22180	22180	L	AN12B076	AN12B076		reconstruction issue	T1	fl	12B		gaba	0.8758596483	73537812506740123	648518346512858782	2
AN	154928	23998	R	AN12B080	AN12B080			T1	xn	12B		gaba	0.907455584	73256337529993199	648518346479139536	5
AN	23998	23998	L	AN12B080	AN12B080			T1	xn	12B		gaba	0.8829765061	73537812506722903	648518346500214790	5
AN	31757	23490	R	AN12B089	AN12B089		dimorphic morphology	T1	xl	12B		gaba	0.8493010691	73185968785825073	648518346483211428	2
AN	27399	27399	R	AN12B089	AN12B089		difference in number	T1	xn	12B		gaba	0.8993140242			0
AN	27977	23490	R	AN12B089	AN12B089		difference in number	T1	xl	12B		gaba	0.8803574507			0
AN	25139	23490	R	AN12B089	AN12B089		dimorphic morphology	T1	xl	12B		gaba	0.8791736914	73256337529995733	648518346497170072	1
AN	27046	23490	R	AN12B089	AN12B089		difference in number	T1	xl	12B		gaba	0.8759946521			0
AN	26112	23490	L	AN12B089	AN12B089		dimorphic morphology	T1	xl	12B		gaba	0.8668318536	73537812506745272	648518346492993600	2
AN	23490	23490	L	AN12B089	AN12B089		dimorphic morphology	T1	xl	12B		gaba	0.8644008402	73467443762675054	648518346498217236	2
AN	23583	23490	L	AN12B089	AN12B089		difference in number	T1	xl	12B		gaba	0.9215183466			0
AN	30917	27399	L	AN12B089	AN12B089		dimorphic morphology	T1	xn	12B		gaba	0.9084343567	73537812506726391	648518346489843551	2
AN	31120	23490	L	AN12B089	AN12B089		dimorphic morphology	T1	xl	12B		gaba	0.9243249025	73537812506730071	648518346481070816	2
AN	14001	11272	R	AN13B002	AN13B002			A1	xn	13B		gaba	0.5492992499	73397075085486847	648518346481892797	5
AN	11272	11272	L	AN13B002	AN13B002			A1	xn	13B		gaba	0.5506119536	73326706341270050	648518346502021449	5
AN	10750	10411	R	AN14A003	AN14A003			T3	hl	14A	10411	glutamate	0.9595143203	73256337395912380	648518346509699715	5
AN	10411	10411	L	AN14A003	AN14A003			T3	hl	14A	10411	glutamate	0.9616743351	73467443695319945	648518346475431736	5
AN	10772	10772	R	AN14A003	AN14A003			T2	ml	14A	10411	glutamate	0.9762250993	73256337462824758	648518346500621237	5
AN	10822	10772	L	AN14A003	AN14A003			T2	ml	14A	10411	glutamate	0.9621438883	73467443628471192	648518346496173002	5
AN	11342	11020	R	AN14A003	AN14A003			T1	fl	14A	10411	glutamate	0.9641670414	73256337462796578	648518346478857844	5
AN	11020	11020	L	AN14A003	AN14A003			T1	fl	14A	10411	glutamate	0.9566760304	73467443628492050	648518346486827673	5
AN	15967	15865	L	AN14B012	AN14B012			T1	fl	14B	15865	gaba	0.874956945	73467443426989803	648518346498511921	5
AN	15865	15865	R	AN14B012	AN14B012			T1	fl	14B	15865	gaba	0.8422106075	73397074749772388	648518346494436487	5
AN	19715	19715	L	AN16B078	AN16B078			T1	nt	16B		glutamate	0.9259578387	73185968584579362	648518346486308754	4
AN	20148	19715	L	AN16B078	AN16B078			T1	nt	16B		glutamate	0.9456463872	73185968651462760	648518346517422628	5
AN	25904	21498	L	AN16B078	AN16B078			T1	ut	16B		glutamate	0.8084364362	73185968651318919	648518346467416583	5
AN	24194	19715	L	AN16B078	AN16B078			T1	nt	16B		glutamate	0.9511178354	73185968584644312	648518346493833073	5
AN	22678	21498	L	AN16B078	AN16B078			T1	ut	16B		glutamate	0.8509758381	73185968651546632	648518346500660696	5
AN	25126	19715	L	AN16B078	AN16B078			T1	nt	16B		glutamate	0.9121762406	73185968651513878	648518346482201236	5
AN	21498	21498	R	AN16B078	AN16B078			T1	ut	16B		glutamate	0.9075273629	73608181116557021	648518346492995248	5
AN	24025	19715	R	AN16B078	AN16B078			T1	nt	16B		glutamate	0.8632384014	73608181116564880	648518346503054323	4
AN	25254	19715	R	AN16B078	AN16B078			T1	nt	16B		glutamate	0.8130991322	73608181116436992	648518346497180312	5
AN	25966	21498	R	AN16B078	AN16B078			T1	ut	16B		glutamate	0.8823534072	73608181116599052	648518346507314760	5
AN	22585	19715	R	AN16B078	AN16B078			T1	nt	16B		glutamate	0.894950377	73608181116564918	648518346475496884	5
AN	24702	19715	R	AN16B078	AN16B078			T1	nt	16B		glutamate	0.8853771251	73608181049710852	648518346488405432	5
AN	21895	19715	R	AN16B078	AN16B078			T1	nt	16B		glutamate	0.9230348061	73608181116612463	648518346491451560	5
AN	21992	21992	L	AN16B081	AN16B081			T1	nt	16B		glutamate	0.8165008172	73185968584554011	648518346481510593	5
AN	22827	21992	R	AN16B081	AN16B081			T1	nt	16B		glutamate	0.8127374016	73608181049871497	648518346483904541	5
AN	23533	23533	L	AN16B112	AN16B112			T1	nt	16B		glutamate	0.8355599183	73185968651518369	648518346502115401	5
AN	24803	23533	L	AN16B112	AN16B112			T1	nt	16B		glutamate	0.7917740227	73185968584750894	648518346483291980	5
AN	26177	23533	R	AN16B112	AN16B112			T1	nt	16B		glutamate	0.7981501899	73608181116645385	648518346477650958	5
AN	28484	23533	R	AN16B112	AN16B112			T1	nt	16B		glutamate	0.7265341555	73608181116386874	648518346511964016	4
AN	24612	24612	L	AN16B116	AN16B116			T1	nt	16B		glutamate	0.8287345175	73185968584579515	648518346465116789	5
AN	27153	24612	R	AN16B116	AN16B116		biological variability	T1	nt	16B		glutamate	0.8242798025	73608181049529426	648518346489322437	1
AN	10881	10851	L	AN17A002	AN17A002			T3	xl	17A		acetylcholine	0.9698674525	73256337530102775	648518346459834884	5
AN	10851	10851	R	AN17A002	AN17A002			T3	xl	17A		acetylcholine	0.9813532038	73397075018687751	648518346488911082	5
AN	10344	10344	L	AN17A003	AN17A003			T1	xl	17A	10344	acetylcholine	0.9208510023	73326706274297318	648518346490006490	5
AN	11004	10344	R	AN17A003	AN17A003			T1	xl	17A	10344	acetylcholine	0.9415281401	73467443829371222	648518346493753848	5
AN	10943	10943	L	AN17A003	AN17A003			T3	xn	17A	10344	acetylcholine	0.9699664403	73256337596994001	648518346501994858	5
AN	11080	10943	R	AN17A003	AN17A003			T3	xn	17A	10344	acetylcholine	0.9715966544	73397075085455144	648518346489556751	5
AN	11088	11088	L	AN17A003	AN17A003			T2	ov	17A	10344	acetylcholine	0.9704790205	73326706341252889	648518346494720021	5
AN	11513	11088	R	AN17A003	AN17A003			T2	ov	17A	10344	acetylcholine	0.9721564798	73397075085408054	648518346504958854	5
AN	10869	10869	L	AN17A004	AN17A004			T2	xn	17A		acetylcholine	0.9469213398	73326706274340483	648518346497825639	5
AN	10949	10869	R	AN17A004	AN17A004			T2	xn	17A		acetylcholine	0.9651803895	73397075018340994	648518346480128166	5
AN	10993	10993	L	AN17A008	AN17A008			T3	xl	17A		acetylcholine	0.9041765998	73326706206927967	648518346509728643	5
AN	11075	10993	R	AN17A008	AN17A008			T3	xl	17A		acetylcholine	0.8872250217	73397074951236950	648518346503049715	5
AN	11105	11000	L	AN17A009	AN17A009			A1	xl	17A		acetylcholine	0.956487675	73326706274299831	648518346499613022	5
AN	11000	11000	R	AN17A009	AN17A009			A1	xl	17A		acetylcholine	0.9654214362	73397075085379325	648518346494545797	5
AN	10906	10726	L	AN17A012	AN17A012			T3	xl	17A	10726	acetylcholine	0.9632456241	73397074884271999	648518346475530624	5
AN	10726	10726	R	AN17A012	AN17A012		biological variability	T3	xl	17A	10726	acetylcholine	0.9554847575	73397074951366880	648518346510112806	1
AN	11823	10898	R	AN17A012	AN17A012			A1	xn	17A	10726	acetylcholine	0.9354521167	73397074951424018	648518346517173797	5
AN	10898	10898	L	AN17A012	AN17A012			A1	xn	17A	10726	acetylcholine	0.9336838381	73397074951148460	648518346485631763	5
AN	10895	10895	L	AN17A013	AN17A013		match is not ascending	T2	ml	17A	10797	acetylcholine	0.7815855475		648518346502330451	2
AN	11714	10797	L	AN17A013	AN17A013			T1	fl	17A	10797	acetylcholine	0.748546181	73326706274189622	648518346484196893	5
AN	10797	10797	R	AN17A013	AN17A013			T1	fl	17A	10797	acetylcholine	0.7367148717	73397075018423095	648518346488195870	5
AN	10951	10895	R	AN17A013	AN17A013		match is not ascending	T2	ml	17A	10797	acetylcholine	0.8431242894		648518346491174179	2
AN	11237	10442	L	AN17A014	AN17A014			T2	ml	17A	10442	acetylcholine	0.9557590495	73397074951373283	648518346481817247	5
AN	11524	11524	L	AN17A014	AN17A014			T1	fl	17A	10442	acetylcholine	0.9447447175	73326706274191912	648518346494003569	5
AN	10796	10796	L	AN17A014	AN17A014			T3	hl	17A	10442	acetylcholine	0.9641569625	73326706274099374	648518346490075996	5
AN	11990	11524	R	AN17A014	AN17A014			T1	fl	17A	10442	acetylcholine	0.9425010656	73397075018374308	648518346466129712	5
AN	10442	10442	R	AN17A014	AN17A014			T2	ml	17A	10442	acetylcholine	0.9567120385	73397075018402605	648518346497144472	5
AN	11159	10796	R	AN17A014	AN17A014			T3	hl	17A	10442	acetylcholine	0.971715797	73397075018316729	648518346489545305	5
AN	11284	11284	L	AN17A015	AN17A015			T2	ml	17A	11036	acetylcholine	0.9524633252	73326706274172944	648518346491946028	5
AN	11665	11036	L	AN17A015	AN17A015			T1	fl	17A	11036	acetylcholine	0.9735692496	73326706274172961	648518346518616150	5
AN	11598	11535	L	AN17A015	AN17A015			T3	hl	17A	11036	acetylcholine	0.9631456661	73326706274206447	648518346477796828	5
AN	11036	11036	R	AN17A015	AN17A015			T1	fl	17A	11036	acetylcholine	0.9654631232	73397075018338621	648518346488136272	5
AN	11430	11284	R	AN17A015	AN17A015			T2	ml	17A	11036	acetylcholine	0.9603942167	73397075018489499	648518346491668079	5
AN	11535	11535	R	AN17A015	AN17A015			T3	hl	17A	11036	acetylcholine	0.9534525882	73397075018565782	648518346517685028	5
AN	12554	12126	L	AN17A015	AN17A015			A1	xl	17A	11036	acetylcholine	0.9367592381	73326706274323439	648518346517955432	5
AN	12126	12126	R	AN17A015	AN17A015			A1	xl	17A	11036	acetylcholine	0.9477432117	73397075018586279	648518346497171096	5
AN	11222	11222	L	AN17A018	AN17A018			T3	hl	17A	11222	acetylcholine	0.9756197524	73326706274239732	648518346484836429	5
AN	11417	11391	L	AN17A018	AN17A018			T1	fl	17A	11222	acetylcholine	0.9644887683	73326706274264461	648518346485646611	5
AN	11727	11727	L	AN17A018	AN17A018			T2	xn	17A	11222	acetylcholine	0.9654409089	73326706274235085	648518346514656455	5
AN	11391	11391	R	AN17A018	AN17A018			T1	fl	17A	11222	acetylcholine	0.9637883902	73397075085403695	648518346490200247	5
AN	12114	11727	R	AN17A018	AN17A018			T2	xn	17A	11222	acetylcholine	0.970776793	73397075018614172	648518346507634553	5
AN	11821	11222	R	AN17A018	AN17A018			T3	hl	17A	11222	acetylcholine	0.9553870873	73397075085393381	648518346476942792	5
AN	12166	12043	L	AN17A024	AN17A024			T2	ml	17A	10773	acetylcholine	0.9152752513	73326706274304954	648518346483123788	5
AN	12348	12036	L	AN17A024	AN17A024			T1	fl	17A	10773	acetylcholine	0.9464571174	73326706274196817	648518346512190143	5
AN	11790	10773	L	AN17A024	AN17A024			T3	hl	17A	10773	acetylcholine	0.956531211	73326706274281378	648518346499367771	5
AN	12036	12036	R	AN17A024	AN17A024			T1	fl	17A	10773	acetylcholine	0.9671668667	73397075085360633	648518346517282884	5
AN	12043	12043	R	AN17A024	AN17A024			T2	ml	17A	10773	acetylcholine	0.945240102	73397075018520710	648518346492667822	5
AN	10773	10773	R	AN17A024	AN17A024			T3	hl	17A	10773	acetylcholine	0.9552746825	73397075085186628	648518346496297021	5
AN	12881	12184	R	AN17A026	AN17A026			T2	xn	17A		acetylcholine	0.9669203258	73397075018276094	648518346482825637	5
AN	12184	12184	L	AN17A026	AN17A026			T2	xn	17A		acetylcholine	0.9459398359	73326706207155989	648518346507359007	5
AN	158488	13234	L	AN17A031	AN17A031			T2	xn	17A		acetylcholine	0.9144201951	73326706274177701	648518346475803618	5
AN	13234	13234	R	AN17A031	AN17A031			T2	xn	17A		acetylcholine	0.9009535215	73397075085372307	648518346493950971	5
AN	15472	15472	L	AN17A047	AN17A047			T1	xn	17A		acetylcholine	0.9054834654	73326706274219398	648518346499978451	5
AN	16039	15472	R	AN17A047	AN17A047			T1	xn	17A		acetylcholine	0.8823735053	73397075085426525	648518346488555145	5
AN	25840	16308	R	AN17A050	AN17A050			T1	xn	17A		acetylcholine	0.9528641072	73397075018353058	648518346495907216	5
AN	16308	16308	L	AN17A050	AN17A050			T1	xn	17A		acetylcholine	0.9379882518	73326706274126632	648518346495079306	5
AN	14843	14843	L	AN17A062	AN17A062			T2	ml	17A	14843	acetylcholine	0.9609421223	73326706274163211	648518346495934315	5
AN	14924	14924	L	AN17A062	AN17A062			T1	fl	17A	14843	acetylcholine	0.9611444905	73326706274096669	648518346488950109	5
AN	16261	15964	L	AN17A062	AN17A062			T3	hl	17A	14843	acetylcholine	0.9592180523	73326706274124167	648518346489194729	5
AN	15402	14924	R	AN17A062	AN17A062			T1	fl	17A	14843	acetylcholine	0.9743786028	73397075018416267	648518346487015395	5
AN	17019	14843	R	AN17A062	AN17A062			T2	ml	17A	14843	acetylcholine	0.9456320994	73397075018321776	648518346472627403	5
AN	15964	15964	R	AN17A062	AN17A062			T3	hl	17A	14843	acetylcholine	0.9600923797	73397075018418476	648518346509719171	1
AN	20672	16181	L	AN17A068	AN17A068			T1	xn	17A		acetylcholine	0.7670592744	73326706274209012	648518346496495484	5
AN	16181	16181	R	AN17A068	AN17A068			T1	xn	17A		acetylcholine	0.8568053773	73397075085449238	648518346521667065	5
AN	101493	18474	L	AN17A073	AN17A073			T2	xn	17A		acetylcholine	0.9005889446	73397074884402522	648518346483016869	5
AN	18474	18474	R	AN17A073	AN17A073			T2	xn	17A		acetylcholine	0.8303458698	73397074950954412	648518346495571600	5
AN	17599	17599	R	AN17A076	AN17A076			T1	xn	17A		acetylcholine	0.9165438223	73397075018345837	648518346491044129	5
AN	22109	17599	L	AN17A076	AN17A076			T1	xn	17A		acetylcholine	0.8983860472	73326706274149448	648518346507652985	5
AN	10223	10223	L	AN17B002	AN17B002			A1	xn	17B		gaba	0.8524169784	73256337530023677	648518346480087781	5
AN	10382	10223	R	AN17B002	AN17B002			A1	xn	17B		gaba	0.893999035	73467443762728633	648518346486187204	5
AN	10907	10795	R	AN17B005	AN17B005			T2	xn	17B		gaba	0.8123260359	73467443829622792	648518346507385375	5
AN	10795	10795	L	AN17B005	AN17B005			T2	xn	17B		gaba	0.8364950779	73256337530222148	648518346466005552	5
AN	11061	11061	R	AN17B007	AN17B007			T3	xl	17B		gaba	0.8420100992	73467443829595819	648518346490929784	5
AN	11076	11061	L	AN17B007	AN17B007			T3	xl	17B		gaba	0.8430213169	73256337530005975	648518346479174095	5
AN	10986	10986	R	AN17B008	AN17B008			A1	hl	17B	10991	gaba	0.787075158	73467443829575724	648518346481705661	5
AN	17197	11359	R	AN17B008	AN17B008			T2	xl	17B	10991	gaba	0.8612220711	73467443829606337	648518346478231509	5
AN	11359	11359	L	AN17B008	AN17B008			T2	xl	17B	10991	gaba	0.9074521965	73256337530082612	648518346483312204	5
AN	11508	10986	L	AN17B008	AN17B008			A1	hl	17B	10991	gaba	0.7698811211	73256337530121641	648518346478443636	5
AN	11173	11173	R	AN17B008	AN17B008			A1	xn	17B	10991	gaba	0.9139328355	73467443829664575	648518346489674348	5
AN	11361	11173	L	AN17B008	AN17B008		difference in number	A1	xn	17B	10991	gaba	0.9182301607			0
AN	22883	12647	L	AN17B009	AN17B009			T2	xl	17B		gaba	0.7490122517	73256337530105280	648518346495495094	5
AN	12647	12647	R	AN17B009	AN17B009			T2	xl	17B		gaba	0.8070819195	73467443829553351	648518346470603774	5
AN	12552	12552	R	AN17B011	AN17B011			T3	xn	17B		gaba	0.9135263308	73467443829587377	648518346473080420	5
AN	12807	12552	L	AN17B011	AN17B011			T3	xn	17B		gaba	0.9041172166	73256337530102806	648518346490380810	5
AN	23695	23695	R	AN17B012	AN17B012			T1	xn	17B		gaba	0.6958959531	73537812506627179	648518346493900536	5
AN	23730	23695	L	AN17B012	AN17B012			T1	xn	17B		gaba	0.6877094446	73256337530020993	648518346478839156	5
AN	12702	12702	R	AN17B013	AN17B013			A1	xn	17B	12702	gaba	0.8741205754	73467443829556226	648518346484165661	5
AN	12989	12895	R	AN17B013	AN17B013			T3	xn	17B	12702	gaba	0.8713775598	73467443829531626	648518346494213131	5
AN	101049	12702	L	AN17B013	AN17B013			A1	xn	17B	12702	gaba	0.8969547429	73256337596830089	648518346474176109	5
AN	12895	12895	L	AN17B013	AN17B013			T3	xn	17B	12702	gaba	0.8576235187	73256337596959233	648518346496504700	5
AN	16256	15692	R	AN17B016	AN17B016			T2	xn	17B		gaba	0.611720896	73467443762761245	648518346481454437	5
AN	15692	15692	L	AN17B016	AN17B016			T2	xn	17B		gaba	0.4837363898	73256337529962875	648518346492049196	5
AN	10165	10165	R	AN18B001	AN18B001			T1	xn	18B		acetylcholine	0.9648694165	73326706072915223	648518346499942540	5
AN	10313	10165	L	AN18B001	AN18B001			T1	xn	18B		acetylcholine	0.9516200504	73467443494014463	648518346498421586	5
AN	10804	10519	L	AN18B002	AN18B002		biological variability	T3	xl	18B		acetylcholine	0.8604313765	73115599907314225	648518346486971619	1
AN	10519	10519	R	AN18B002	AN18B002			T3	xl	18B		acetylcholine	0.8666763779	73115599974279986	648518346491875858	5
AN	10471	10471	R	AN18B003	AN18B003			T3	hl	18B		acetylcholine	0.9097581207	73397074749899313	648518346481401743	5
AN	10999	10471	L	AN18B003	AN18B003			T3	hl	18B		acetylcholine	0.9289327066	73467443427069816	648518346489729631	5
AN	10451	10334	R	AN18B004	AN18B004			T2	xn	18B		acetylcholine	0.7972689639	73115599907415524	648518346487840578	5
AN	10334	10334	L	AN18B004	AN18B004			T2	xn	18B		acetylcholine	0.7846993281	73467443359625751	648518346500016451	5
AN	12914	12442	L	AN18B019	AN18B019			T2	ml	18B	11863	acetylcholine	0.8651928726	73467443493982983	648518346478758996	5
AN	12442	12442	R	AN18B019	AN18B019			T2	ml	18B	11863	acetylcholine	0.9342187055	73326706139922425	648518346496778754	5
AN	12171	11863	L	AN18B019	AN18B019			T3	hl	18B	11863	acetylcholine	0.9320370825	73467443628433288	648518346480812800	5
AN	11863	11863	R	AN18B019	AN18B019			T3	hl	18B	11863	acetylcholine	0.9368215921	73326706139861339	648518346477846030	5
AN	12842	12337	L	AN18B020	AN18B020			T1	xn	18B	10749	acetylcholine	0.8282315464	73608181116516841	648518346488594057	5
AN	12337	12337	R	AN18B020	AN18B020			T1	xn	18B	10749	acetylcholine	0.8240153363	73185968584554004	648518346488848397	5
AN	12818	12818	L	AN18B022	AN18B022			T2	xn	18B		acetylcholine	0.9330814458	73467443426992764	648518346489036045	5
AN	14104	12818	R	AN18B022	AN18B022			T2	xn	18B		acetylcholine	0.9373214119	73326706005906884	648518346494720789	5
AN	13765	13153	R	AN18B023	AN18B023			T1	xn	18B		acetylcholine	0.6477274623	73185968517456810	648518346486036393	5
AN	13153	13153	L	AN18B023	AN18B023			T1	xn	18B		acetylcholine	0.6816241914	73608180982553314	648518346518152022	5
AN	13779	13779	L	AN18B025	AN18B025			T1	xn	18B		acetylcholine	0.8701383336	73537812171224809	648518346488388847	5
AN	15187	13779	R	AN18B025	AN18B025			T1	xn	18B		acetylcholine	0.8720745168	73256337261620288	648518346491739966	5
AN	22152	22152	L	AN18B032	AN18B032			T2	xn	18B		glutamate	0.5644762266	73467443427127082	648518346494428648	5
AN	26381	22152	R	AN18B032	AN18B032		difference in number	T2	xn	18B		acetylcholine	0.4540254061			0
AN	24052	24052	L	AN18B053	AN18B053		dimorphic morphology	T2	xn	18B		acetylcholine	0.5106118677	73467443493870817	648518346504004046	2
AN	32095	24052	L	AN18B053	AN18B053		dimorphic morphology	T2	xn	18B		acetylcholine	0.6389779048	73467443427006068	648518346492123275	2
AN	33810	33810	L	AN18B053	AN18B053		difference in number	T2	xn	18B		acetylcholine	0.6256728184			0
AN	33970	33810	R	AN18B053	AN18B053		dimorphic morphology	T2	xn	18B		acetylcholine	0.6393728367	73326706072941591	648518346477678094	1
AN	40100	24052	R	AN18B053	AN18B053		dimorphic morphology	T2	xn	18B		acetylcholine	0.5625864081	73326706072960009	648518346494921866	2
AN	46787	24052	R	AN18B053	AN18B053		difference in number	T2	xn	18B		acetylcholine	0.6681107416			0
AN	10528	10449	L	AN19A018	AN19A018			T2	ml	19A	10282	acetylcholine	0.8847507463	73397074749806415	648518346491157283	5
AN	10449	10449	R	AN19A018	AN19A018		reconstruction issue	T2	ml	19A	10282	acetylcholine	0.8540016535	73467443427046063	648518346500363480	2
AN	13564	13447	R	AN19A018	AN19A018		male specific	A4	ad	19A	10282	acetylcholine	0.8773426163			0
AN	17450	15540	R	AN19A018	AN19A018		male specific	A3	ad	19A	10282	acetylcholine	0.9217871161			0
AN	13447	13447	L	AN19A018	AN19A018		male specific	A4	ad	19A	10282	acetylcholine	0.912512823			0
AN	15540	15540	L	AN19A018	AN19A018		male specific	A3	ad	19A	10282	acetylcholine	0.9250871905			0
AN	10282	10282	L	AN19A018	AN19A018			A1	hl	19A	10282	acetylcholine	0.9043301708	73397074682745677	648518346492009867	5
AN	13583	13583	L	AN19A018	AN19A018		reconstruction issue	A2	xn	19A	10282	acetylcholine	0.9282515579	73397074749863158	648518346484711171	1
AN	10351	10282	R	AN19A018	AN19A018			A1	hl	19A	10282	acetylcholine	0.8819895816	73397074682585084	648518346509725129	5
AN	17919	13583	R	AN19A018	AN19A018		reconstruction issue	A2	xn	19A	10282	acetylcholine	0.8365129478	73467443426992854	648518346494150688	1
AN	10788	10564	L	AN19A018	AN19A018			T1	fl	19A	10282	acetylcholine	0.8868496534	73397074682690605	648518346514066654	5
AN	10564	10564	R	AN19A018	AN19A018			T1	fl	19A	10282	acetylcholine	0.8736998684	73467443426967621	648518346480215355	5
AN	13875	13875	R	AN19A019	AN19A019			T1	fl	19A	10588	acetylcholine	0.9466132801	73608180982162076	648518346497662966	5
AN	14014	13875	L	AN19A019	AN19A019			T1	fl	19A	10588	acetylcholine	0.9391532511	73185968584247815	648518346517294148	5
AN	24019	17626	L	AN19A038	AN19A038			T1	fl	19A		glutamate	0.3893865026	73185968517447033	648518346495277494	5
AN	17626	17626	R	AN19A038	AN19A038			T1	fl	19A		glutamate	0.4682460183	73537812170997626	648518346493248284	5
AN	10016	10016	L	AN19B001	AN19B001			T1	xn	19B	10016	acetylcholine	0.9192541772	73608181116780229	648518346470588414	5
AN	10182	10112	L	AN19B001	AN19B001			T2	xn	19B	10016	acetylcholine	0.8676944009	73608181116658268	648518346491844113	5
AN	10063	10016	R	AN19B001	AN19B001			T1	xn	19B	10016	acetylcholine	0.8831222688	73115599907363322	648518346494274951	5
AN	10112	10112	R	AN19B001	AN19B001			T2	xn	19B	10016	acetylcholine	0.8135410894	73115599907373448	648518346511312770	5
AN	10205	10205	L	AN19B004	AN19B004			T1	fl	19B	10205	acetylcholine	0.7893985592	73608181183754609	648518346498558996	5
AN	10232	10205	R	AN19B004	AN19B004			T1	fl	19B	10205	acetylcholine	0.8485598336	73185968651662429	648518346492151691	5
AN	10338	10338	L	dMS9	AN19B007	AN19B007	dimorphic morphology	T2	xn	19B	10338	acetylcholine	0.9060699452	73608181183842925	648518346481925053	3
AN	10494	10338	R	dMS9	AN19B007	AN19B007	dimorphic morphology	T2	xn	19B	10338	acetylcholine	0.9157217096	73115599907401389	648518346500512060	3
AN	11052	10902	L	AN19B009	AN19B009			T2	hl	19B	10385	acetylcholine	0.8821633998	73678549793748191	648518346474408557	4
AN	10902	10902	R	AN19B009	AN19B009			T2	hl	19B	10385	acetylcholine	0.8855832295	73115599907481728	648518346478867920	5
AN	11006	10568	L	AN19B009	AN19B009			T1	fl	19B	10385	acetylcholine	0.9522688708	73678549793728441	648518346512848030	5
AN	10568	10568	R	AN19B009	AN19B009			T1	fl	19B	10385	acetylcholine	0.9657368459	73115599840269025	648518346477729773	5
AN	10713	10595	L	AN19B010	AN19B010			T2	ml	19B		acetylcholine	0.9727730812	73608181183822378	648518346509715843	4
AN	10595	10595	R	AN19B010	AN19B010			T2	ml	19B		acetylcholine	0.9514977605	73256337462810660	648518346492529595	5
AN	10981	10981	L	AN19B014	AN19B014			T2	xl	19B		acetylcholine	0.9241513414	73678549927769740	648518346491775400	5
AN	15562	10981	R	AN19B014	AN19B014			T2	xl	19B		acetylcholine	0.9147907849	73115599974415087	648518346479408785	5
AN	13309	11153	R	AN19B015	AN19B015			T1	fl	19B	11153	acetylcholine	0.9497055496	73256337261580140	648518346524093957	5
AN	11153	11153	L	AN19B015	AN19B015			T1	fl	19B	11153	acetylcholine	0.9504323319	73608180982538398	648518346509863881	5
AN	14553	12052	R	AN19B017	AN19B017			T1	xn	19B		acetylcholine	0.8335306143	73115599907529158	648518346509501827	5
AN	12052	12052	L	AN19B017	AN19B017			T1	xn	19B		acetylcholine	0.8001789302	73678549860773870	648518346499891340	5
AN	11909	11552	L	AN19B018	AN19B018			T1	xn	19B		acetylcholine	0.9395323752	73608181116562479	648518346486018500	5
AN	11552	11552	R	AN19B018	AN19B018			T1	xn	19B		acetylcholine	0.9230385666	73185968651484982	648518346515829754	5
AN	12311	12290	R	AN19B019	AN19B019			T1	xn	19B		glutamate	0.4085463824	73115599907144506	648518346494966443	5
AN	12290	12290	L	AN19B019	AN19B019			T1	xn	19B		glutamate	0.5192006622	73678549793626476	648518346508959039	5
AN	11985	11985	L	AN19B022	AN19B022			T3	xn	19B		acetylcholine	0.8405821908	73608181116623230	648518346492221311	5
AN	12149	11985	R	AN19B022	AN19B022			T3	xn	19B		acetylcholine	0.802363913	73115599907485682	648518346493141056	5
AN	12486	11628	L	AN19B024	AN19B024			T2	xn	19B	11628	acetylcholine	0.9458430288	73678549793644524	648518346478193621	5
AN	11628	11628	R	AN19B024	AN19B024			T2	xn	19B	11628	acetylcholine	0.9551469177	73115599907344119	648518346477524188	5
AN	12462	12462	L	AN19B024	AN19B024		male specific	T3	xn	19B	11628	acetylcholine	0.4816564687			0
AN	14412	12462	R	AN19B024	AN19B024		male specific	T3	xn	19B	11628	acetylcholine	0.5002325717			0
AN	12402	12402	L	AN19B025	AN19B025			T2	xn	19B		acetylcholine	0.9029690566	73608181116479977	648518346467404295	5
AN	12464	12402	R	AN19B025	AN19B025			T2	xn	19B		acetylcholine	0.910074762	73115599840436465	648518346500650675	5
AN	14600	12904	L	AN19B028	AN19B028			T3	xn	19B		acetylcholine	0.9242762474	73678549793621446	648518346493316672	5
AN	12904	12904	R	AN19B028	AN19B028			T3	xn	19B		acetylcholine	0.9197759212	73115599907248989	648518346507138376	5
AN	12754	12754	L	AN19B032	AN19B032			T2	xn	19B		acetylcholine	0.9209400478	73678549860669743	648518346496526900	5
AN	13889	12754	R	AN19B032	AN19B032			T2	xn	19B		acetylcholine	0.9244915166	73115599907514151	648518346475981282	5
AN	14334	13492	L	AN19B036	AN19B036			T2	xl	19B	13492	glutamate	0.4138235699	73678549793703073	648518346494738743	5
AN	14472	13932	L	AN19B036	AN19B036			T3	mv	19B	13492	acetylcholine	0.5942504793	73678549726479038	648518346472659465	5
AN	13492	13492	R	AN19B036	AN19B036			T2	xl	19B	13492	glutamate	0.3755572308	73115599974466659	648518346495558223	5
AN	13932	13932	R	AN19B036	AN19B036			T3	mv	19B	13492	acetylcholine	0.6629793072	73115599907465835	648518346521658617	5
AN	14629	14629	R	AN19B039	AN19B039			A1	ht	19B		acetylcholine	0.860690861	73185968584368242	648518346479623872	5
AN	101025	14629	L	AN19B039	AN19B039			A1	ht	19B		acetylcholine	0.8482335255	73537812305459063	648518346477726445	5
AN	15569	15569	L	AN19B042	AN19B042			T1	xl	19B		acetylcholine	0.9420373219	73608181183909675	648518346512151487	5
AN	17207	15569	R	AN19B042	AN19B042			T1	xl	19B		acetylcholine	0.9553643018	73185968718649538	648518346487932372	5
AN	14216	14216	R	AN19B044	AN19B044			T1	fl	19B		acetylcholine	0.8995423802	73115599907491648	648518346475847650	5
AN	18022	17728	R	AN19B044	AN19B044			T1	xn	19B		acetylcholine	0.8730690201	73115599907590718	648518346476707958	5
AN	17728	17728	L	AN19B044	AN19B044			T1	xn	19B		acetylcholine	0.9127518587	73608181116562452	648518346500030463	5
AN	18061	14216	L	AN19B044	AN19B044			T1	fl	19B		acetylcholine	0.9107940683	73678549860724215	648518346489859415	5
AN	14846	14846	R	AN19B046	AN19B046			T3	ht	19B		acetylcholine	0.7941408172	73185968584566142	648518346490474248	5
AN	14996	14996	R	AN19B046	AN19B046			T3	ht	19B		acetylcholine	0.8000499414	73185968584602704	648518346472489010	5
AN	16454	14996	L	AN19B046	AN19B046			T3	ht	19B		acetylcholine	0.7619236317	73608181049519348	648518346467416327	5
AN	17723	14846	L	AN19B046	AN19B046			T3	ht	19B		acetylcholine	0.7727123854	73608181116562454	648518346484712451	5
AN	16952	16952	R	AN19B049	AN19B049			T1	xn	19B		unknown	0.390413741	73115599907450340	648518346479205330	5
AN	18711	16952	L	AN19B049	AN19B049			T1	xn	19B		glutamate	0.4022869579	73608181116596506	648518346494446450	5
AN	153575	23060	L	AN19B051	AN19B051			A3	ad	19B	17602	acetylcholine	0.8856877679	73678549793757871	648518346498173522	1
AN	38541	17602	L	AN19B051	AN19B051		match is not ascending	A2	xn	19B	17602	acetylcholine	0.8968192462		648518346494688757	1
AN	153808	23060	R	AN19B051	AN19B051			A3	ad	19B	17602	acetylcholine	0.903646021	73115599907378455	648518346515853898	1
AN	17602	17602	R	AN19B051	AN19B051			A2	xn	19B	17602	acetylcholine	0.9037019764	73115599907503469	648518346466794350	5
AN	18384	19461	R	AN19B059	AN19B059			T3	ht	19B		acetylcholine	0.8427418774	73185968584576611	648518346531123482	5
AN	17554	17554	R	AN19B059	AN19B059		match is not ascending	T3	ht	19B		acetylcholine	0.8542006552		648518346495559842	2
AN	19461	19461	R	AN19B059	AN19B059			T3	ht	19B		acetylcholine	0.8205191429	73185968584592280	648518346496109068	5
AN	21049	17554	L	AN19B059	AN19B059			T3	ht	19B		acetylcholine	0.8225729866	73608181049489521	648518346507240057	5
AN	35750	19461	L	AN19B059	AN19B059			T3	ht	19B		acetylcholine	0.7964940527	73608181049541965	648518346480531713	5
AN	16700	19461	L	AN19B059	AN19B059			T3	ht	19B		acetylcholine	0.7516119336	73608181049673144	648518346500279221	5
AN	16587	16587	R	AN19B060	AN19B060			T3	ht	19B		acetylcholine	0.7909354984	73185968584576562	648518346486599117	5
AN	21841	16587	R	AN19B060	AN19B060			T3	ht	19B		acetylcholine	0.8021978969	73185968584573982	648518346480712672	5
AN	18872	16587	L	AN19B060	AN19B060			T3	ht	19B		acetylcholine	0.766370636	73608181049537030	648518346479621270	5
AN	20670	16587	L	AN19B060	AN19B060			T3	ht	19B		acetylcholine	0.6899163534	73608181049605944	648518346472245707	5
AN	18367	18367	R	AN19B061	AN19B061			T3	ht	19B		acetylcholine	0.864703744	73185968584599963	648518346494731541	5
AN	19324	18786	R	AN19B061	AN19B061			T3	ht	19B		acetylcholine	0.8416306074	73185968584613331	648518346515854154	5
AN	18786	18786	L	AN19B061	AN19B061			T3	ht	19B		acetylcholine	0.7871903495	73608181049537034	648518346481263461	5
AN	23534	18367	L	AN19B061	AN19B061			T3	ht	19B		acetylcholine	0.8280007691	73608181049531948	648518346496504661	5
AN	19245	19245	R	AN19B063	AN19B063			T3	ht	19B		acetylcholine	0.8498847226	73185968584715100	648518346481960637	5
AN	18393	18393	R	AN19B063	AN19B063			T3	ht	19B		acetylcholine	0.9023422793	73185968651371368	648518346492998064	5
AN	25478	19245	L	AN19B063	AN19B063			T3	ht	19B		acetylcholine	0.7970894797	73608181049575058	648518346496169045	5
AN	36481	18393	L	AN19B063	AN19B063			T3	ht	19B		acetylcholine	0.8583318452	73608181049593449	648518346521668345	5
AN	15979	15901	R	AN19B065	AN19B065			T3	ht	19B		acetylcholine	0.9058798423	73185968584592284	648518346488004126	5
AN	18547	16148	R	AN19B065	AN19B065			T3	ht	19B		acetylcholine	0.8546446964	73185968651318408	648518346486687740	4
AN	16148	16148	L	AN19B065	AN19B065			T3	ht	19B		acetylcholine	0.8593673466	73608181049559845	648518346488747498	4
AN	15901	15901	L	AN19B065	AN19B065			T3	ht	19B		acetylcholine	0.8706925409	73608181049593506	648518346490131162	5
AN	20506	19885	R	AN19B074	AN19B074			T3	ht	19B		acetylcholine	0.894139606	73185968584597266	648518346495567183	5
AN	19885	19885	L	AN19B074	AN19B074			T3	ht	19B		acetylcholine	0.8237542851	73608181049549671	648518346490777635	1
AN	166827	21240	R	AN19B076	AN19B076			T3	ht	19B		acetylcholine	0.8885892282	73185968584589707	648518346531109402	5
AN	18637	18637	R	AN19B076	AN19B076			T3	ht	19B		acetylcholine	0.8059266673	73185968584613270	648518346508965951	5
AN	21240	21240	L	AN19B076	AN19B076			T3	ht	19B		acetylcholine	0.867166442	73608181049529497	648518346502869115	5
AN	36986	18637	L	AN19B076	AN19B076			T3	ht	19B		acetylcholine	0.901352028	73608181049484265	648518346488178462	4
AN	21504	18662	R	AN19B079	AN19B079			T3	ht	19B		acetylcholine	0.8003158902	73185968584568682	648518346480490555	4
AN	22632	18408	R	AN19B079	AN19B079			T3	ht	19B		acetylcholine	0.8139054857	73185968584643711	648518346499829388	5
AN	18408	18408	R	AN19B079	AN19B079			T3	ht	19B		acetylcholine	0.8781914891	73185968584624967	648518346515392583	4
AN	21686	18408	R	AN19B079	AN19B079			T3	ht	19B		acetylcholine	0.7456487961	73185968584592255	648518346493962609	5
AN	18662	18662	L	AN19B079	AN19B079			T3	ht	19B		acetylcholine	0.8185221074	73608181049516933	648518346488408760	4
AN	21503	18408	L	AN19B079	AN19B079			T3	ht	19B		acetylcholine	0.7104329316	73608181049564741	648518346482888233	5
AN	43240	18408	L	AN19B079	AN19B079			T3	ht	19B		acetylcholine	0.7448333351	73608181049549639	648518346520753718	5
AN	22975	22975	R	AN19B093	AN19B093			T3	ht	19B		acetylcholine	0.8812021776	73185968584587264	648518346495948134	5
AN	21892	21892	R	AN19B093	AN19B093			T3	ht	19B		acetylcholine	0.8991759946	73185968584618429	648518346489779127	5
AN	22019	21892	L	AN19B093	AN19B093			T3	ht	19B		acetylcholine	0.8793996713	73537812238399716	648518346498020967	1
AN	25978	22975	L	AN19B093	AN19B093			T3	ht	19B		acetylcholine	0.9030551208	73608181049569624	648518346486082450	5
AN	16610	16610	R	AN19B098	AN19B098		difference in number	T3	ht	19B		acetylcholine	0.8443105606			0
AN	25588	25588	R	AN19B098	AN19B098		match is not ascending	T3	ht	19B		acetylcholine	0.9087921643		648518346492941042	2
AN	18091	16610	L	AN19B098	AN19B098			T3	ht	19B		acetylcholine	0.8592770717	73608180982508963	648518346498098074	5
AN	20839	25588	L	AN19B098	AN19B098			T3	ht	19B		acetylcholine	0.8892552055	73608181049665881	648518346490768675	5
AN	27395	23738	R	AN19B099	AN19B099			T3	ht	19B		acetylcholine	0.8464505283	73185968584584781	648518346515834618	5
AN	25076	24321	R	AN19B099	AN19B099			T3	ht	19B		acetylcholine	0.7694439297	73185968584613436	648518346495947115	5
AN	23738	23738	L	AN19B099	AN19B099			T3	ht	19B		acetylcholine	0.7567588736	73608181049519298	648518346474677442	5
AN	24321	24321	L	AN19B099	AN19B099			T3	ht	19B		acetylcholine	0.8794182147	73608181049531916	648518346497808886	5
AN	25680	24363	R	AN19B100	AN19B100		difference in number	T3	ht	19B		acetylcholine	0.7242946975			0
AN	24363	24363	L	AN19B100	AN19B100			T3	ht	19B		acetylcholine	0.8301979854	73608180982514413	648518346488703160	4
AN	27381	20863	R	AN19B101	AN19B101			T3	ut	19B		acetylcholine	0.6621980683	73185968584750681	648518346489914295	4
AN	25878	24112	R	AN19B101	AN19B101			T3	ut	19B		acetylcholine	0.7770359024	73326705938504438	648518346521447417	5
AN	157414	20863	R	AN19B101	AN19B101		difference in number	T3	ut	19B		acetylcholine	0.7422283135			0
AN	28909	28909	R	AN19B101	AN19B101		difference in number	T3	ht	19B		acetylcholine	0.7231573268			0
AN	20863	20863	L	AN19B101	AN19B101			T3	ut	19B		acetylcholine	0.7945566653	73537812171192843	648518346496066935	5
AN	159470	28909	L	AN19B101	AN19B101		difference in number	T3	ht	19B		acetylcholine	0.7722569899			0
AN	30035	20863	L	AN19B101	AN19B101		difference in number	T3	ut	19B		acetylcholine	0.7101994427			0
AN	24112	24112	L	AN19B101	AN19B101			T3	ut	19B		acetylcholine	0.7202527856	73608181049502231	648518346493562360	5
AN	35109	15485	R	AN19B102	AN19B102			T3	ht	19B		acetylcholine	0.8899213994	73185968584587313	648518346475738548	5
AN	15485	15485	L	AN19B102	AN19B102			T3	ht	19B		acetylcholine	0.8901769945	73608181049534534	648518346486908924	5
AN	25146	25146	R	AN19B104	AN19B104		dimorphic morphology	T3	ht	19B		acetylcholine	0.9098083452	73256337328720649	648518346515390023	2
AN	25320	25320	R	AN19B104	AN19B104		dimorphic morphology	T3	xn	19B		acetylcholine	0.9050393924	73256337328693187	648518346486723761	2
AN	25000	25146	R	AN19B104	AN19B104		dimorphic morphology	T3	ht	19B		acetylcholine	0.9228204191	73185968584515668	648518346490296785	2
AN	25856	25146	R	AN19B104	AN19B104		dimorphic morphology	T3	ht	19B		acetylcholine	0.9108563989	73185968584584814	648518346490777208	2
AN	26918	25146	L	AN19B104	AN19B104		difference in number	T3	ht	19B		acetylcholine	0.900514881			0
AN	26027	25146	L	AN19B104	AN19B104		dimorphic morphology	T3	ht	19B		acetylcholine	0.8773028877	73537812305535816	648518346481455717	2
AN	31800	25320	L	AN19B104	AN19B104		difference in number	T3	xn	19B		acetylcholine	0.8781406448			0
AN	27383	25146	L	AN19B104	AN19B104		dimorphic morphology	T3	ht	19B		acetylcholine	0.942153173	73537812305498282	648518346467398151	2
AN	28212	25320	L	AN19B104	AN19B104		difference in number	T3	xn	19B		acetylcholine	0.9248905751			0
AN	20280	20280	R	AN19B106	AN19B106		match is not ascending	T3	xn	19B		acetylcholine	0.9389282232		648518346477590492	2
AN	30145	20280	L	AN19B106	AN19B106			T3	xn	19B		acetylcholine	0.9280203011	73537812305604287	648518346509880521	1
AN	10882	10882	L	AN23B001	AN23B001			T2	xn	23B	10202	acetylcholine	0.8240218294	73467443628264570	648518346498472688	5
AN	14281	10882	R	AN23B001	AN23B001		biological variability	T2	xn	23B	10202	acetylcholine	0.7517044179	73256337395719978	648518346502674502	1
AN	10859	10859	R	AN23B002	AN23B002		biological variability	T2	xn	23B		acetylcholine	0.7979800393	73185968584613286	648518346486034558	1
AN	11715	10859	L	AN23B002	AN23B002			T2	xn	23B		acetylcholine	0.7897789867	73537812372447906	648518346494937266	5
AN	10163	10163	L	AN23B003	AN23B003			T3	xl	23B		acetylcholine	0.9477078344	73537812439322463	648518346475489889	5
AN	153076	10163	R	AN23B003	AN23B003			T3	xl	23B		acetylcholine	0.9345770599	73256337395697776	648518346482406036	5
AN	11213	11162	L	AN23B004	AN23B004			T2	xl	23B		acetylcholine	0.8882269394	73608181183963311	648518346502948083	5
AN	11162	11162	R	AN23B004	AN23B004		biological variability	T2	xl	23B		acetylcholine	0.9332364154	73185968651527378	648518346503226235	1
AN	13651	13484	L	AN23B010	AN23B010			T1	fl	23B		acetylcholine	0.9712365021	73326706206970145	648518346482915113	5
AN	13484	13484	R	AN23B010	AN23B010			T1	fl	23B		acetylcholine	0.9843318816	73397075018359815	648518346506469154	5
AN	15610	15610	R	AN23B026	AN23B026		male specific	A1	xl	23B		acetylcholine	0.842036502			0
AN	17380	15610	L	AN23B026	AN23B026		male specific	A1	xl	23B		acetylcholine	0.8352524541			0
AN	24698	22896	R	AN26X004	AN26X004			T1	fl	26X		glutamate	0.4090465393	73185968718581362	648518346497077272	1
AN	22896	22896	L	AN26X004	AN26X004			T1	fl	26X		gaba	0.4171018869	73537812439730899	648518346488179998	1
AN	10400	10400	R	AN27X003	AN27X003			T1	xn	27X	10022	gaba	0.37010061	73537812573607307	648518346494321522	1
AN	11095	10400	L	AN27X003	AN27X003			T1	xn	27X	10022	gaba	0.3631356092	73256337597032047	648518346492167535	1
AN	10022	10022	R	vMS16	AN27X003	AN27X003	male specific	T2	xn	27X	10022	gaba	0.4759538882			0
AN	10056	10022	L	vMS16	AN27X003	AN27X003	male specific	T2	xn	27X	10022	gaba	0.4687187216			0
AN	42819	11003	L	AN27X004	AN27X004	MtAHN		T3	xn	27X	10197	gaba	0.3977742183	73678549927754301	648518346479332028	5
AN	11003	11003	R	AN27X004	AN27X004	MtAHN		T3	xn	27X	10197	glutamate	0.3821289081	73115599907495600	648518346498606100	5
AN	12536	12536	R	AN27X008	AN27X008	MDHn;MsAHN	biological variability	T2	ut	27X		glutamate	0.4134262751	73678549793544293	648518346478901712	3
AN	13926	12536	L	AN27X008	AN27X008	MDHn;MsAHN	biological variability	T2	ut	27X		glutamate	0.4126698229	73115599907330372	648518346489573207	3
AN	12059	12016	R	AN27X009	AN27X009			T1	ut	27X	10378	acetylcholine	0.7801556475	73397074884232191	648518346503229563	5
AN	10378	10378	R	AN27X009	AN27X009			T2	xn	27X	10378	gaba	0.7658259985	73397074749895432	648518346501426019	5
AN	10446	10378	L	AN27X009	AN27X009			T2	xn	27X	10378	gaba	0.7712507578	73397074816951274	648518346492679865	5
AN	12016	12016	L	AN27X009	AN27X009			T1	ut	27X	10378	acetylcholine	0.7339732293	73397074884088164	648518346492559547	5
AN	11013	11013	R	AN27X011	AN27X011			T1	xn	27X		acetylcholine	0.7514408698	73185968449962891	648518346465031029	5
AN	11392	11013	L	AN27X011	AN27X011			T1	xn	27X		acetylcholine	0.7122490802	73537812171017178	648518346492300159	5
AN	11210	11210	R	AN27X013	AN27X013			T2	XA	27X	11210	gaba	0.3394791843	73397074749806388	648518346498450993	5
AN	11407	11210	L	AN27X013	AN27X013			T2	XA	27X	11210	gaba	0.3478539058	73397074682677794	648518346491932783	5
AN	12022	11566	L	AN27X013	AN27X013			T1	XA	27X	11210	glutamate	0.3788877979	73397074816890732	648518346494168633	5
AN	11566	11566	R	AN27X013	AN27X013			T1	XA	27X	11210	gaba	0.3923106593	73397074951324319	648518346466040880	4
AN	12144	12144	R	AN27X015	AN27X015			T1	xn	27X		glutamate	0.7834836952	73397074817029140	648518346472632011	5
AN	13524	12144	L	AN27X015	AN27X015			T1	xn	27X		glutamate	0.676404765	73397074817018404	648518346531527706	5
AN	12996	11962	L	AN27X016	AN27X016			T1	xn	27X		glutamate	0.7969254843	73397074816848555	648518346499571547	5
AN	11962	11962	R	AN27X016	AN27X016			T1	xn	27X		glutamate	0.8212724868	73397074817093794	648518346501149974	5
AN	13643	13643	R	AN27X017	AN27X017			T2	xn	27X	13643	gaba	0.3626786049	73115599907408433	648518346504143712	5
AN	15894	13643	L	AN27X017	AN27X017			T2	xn	27X	13643	glutamate	0.4851313094	73678549793559976	648518346512141503	5
AN	15717	15717	L	AN27X017	AN27X017			T3	xn	27X	13643	glutamate	0.4551022841	73678549793610160	648518346517412645	5
AN	12492	12492	L	AN27X017	AN27X017			T3	xn	27X	13643	acetylcholine	0.6310601756	73397074816967311	648518346473228644	5
AN	13272	12492	R	AN27X017	AN27X017			T3	xn	27X	13643	acetylcholine	0.582947444	73397074817064304	648518346493344796	5
AN	17954	15717	R	AN27X017	AN27X017			T3	xn	27X	13643	glutamate	0.5239543428	73115599907335071	648518346510122022	5
AN	20830	18254	R	AN27X017	AN27X017			T1	it	27X	13643	unknown	0.5033463165	73397074817031371	648518346476709494	5
AN	18254	18254	L	AN27X017	AN27X017			T1	it	27X	13643	glutamate	0.5350151389	73608180982215612	648518346477830551	5
AN	15572	15572	R	AN27X018	AN27X018			T1	it	27X		glutamate	0.3600526452	73397074884027863	648518346518584918	5
AN	17737	15572	L	AN27X018	AN27X018			T1	it	27X		glutamate	0.3627916852	73678549726432818	648518346477826711	5
AN	21552	21552	R	AN27X019	AN27X019		male specific	T1	xn	27X		glutamate	0.4103007226			0
AN	10102	10052	L	ANXXX002	ANXXX002			T1	xn	TBD	10052	gaba	0.7824704412	73608181183778515	648518346484795213	5
AN	10052	10052	R	ANXXX002	ANXXX002			T1	xn	TBD	10052	gaba	0.8214159646	73115599907520651	648518346504729203	5
AN	10311	12749	R	ANXXX005	ANXXX005			T1	xl	TBD		glutamate	0.3688647526	73326706274124171	648518346476025058	4
AN	12749	12749	L	ANXXX005	ANXXX005			T1	xl	TBD		glutamate	0.3653920749	73467443762517564	648518346476008418	5
AN	10557	10557	R	ANXXX006	ANXXX006			T1	fl	TBD		acetylcholine	0.7678151834	73185968718431643	648518346511333250	5
AN	10769	10557	L	ANXXX006	ANXXX006			T1	fl	TBD		acetylcholine	0.7557922928	73608181183940089	648518346492117615	5
AN	10140	10140	R	ANXXX007	ANXXX007			A4	xl	TBD	10140	gaba	0.7556536989	73256337529901959	648518346490873773	5
AN	10234	10140	L	ANXXX007	ANXXX007			A4	xl	TBD	10140	gaba	0.7661848473	73467443762614560	648518346477598684	5
AN	11285	11285	R	ANXXX008	ANXXX008			T1	xl	TBD	10222	glutamate	0.3485284271	73326706140044567	648518346495028402	5
AN	11341	11285	L	ANXXX008	ANXXX008			T1	xl	TBD	10222	glutamate	0.360921755	73397075085483583	648518346489955415	5
AN	10567	10549	L	ANXXX013	ANXXX013			A1	xn	TBD		gaba	0.6918908399	73326706341224222	648518346472637387	5
AN	10549	10549	R	ANXXX013	ANXXX013			A1	xn	TBD		gaba	0.6305999302	73397075085405891	648518346486399624	5
AN	11114	11045	L	ANXXX019	ANXXX019			T3	xn	TBD	11045	glutamate	0.3788045966	73397075085503218	648518346489836895	4
AN	11045	11045	R	ANXXX019	ANXXX019			T3	xn	TBD	11045	glutamate	0.4163328323	73397075018341008	648518346500874774	4
AN	11332	11332	R	ANXXX019	ANXXX019			A1	xn	TBD	11045	glutamate	0.3976142277	73397074884314577	648518346481949373	4
AN	11001	11001	R	ANXXX019	ANXXX019			A2	xn	TBD		gaba	0.4226982807	73397075018329135	648518346494246135	4
AN	11457	11332	L	ANXXX019	ANXXX019			A1	xn	TBD	11045	gaba	0.3861642547	73397074951254086	648518346477819406	1
AN	54821	11001	L	ANXXX019	ANXXX019			A2	xn	TBD		gaba	0.3838380374	73397074682633558	648518346484714755	4
AN	11741	11741	R	ANXXX023	ANXXX023			T1	xn	TBD	10504	acetylcholine	0.7729374832	73256337395783698	648518346517952104	5
AN	100314	11741	L	ANXXX023	ANXXX023			T1	xn	TBD	10504	acetylcholine	0.7823018219	73537812439660786	648518346487689898	5
AN	10821	10770	R	ANXXX024	ANXXX024			A1	xl	TBD		acetylcholine	0.9131658371	73185968785909071	648518346479255185	5
AN	10770	10770	L	ANXXX024	ANXXX024			A1	xl	TBD		acetylcholine	0.9201253093	73537812573617009	648518346479705844	4
AN	10849	10849	L	ANXXX026	ANXXX026			T1	fl	TBD		gaba	0.7837938789	73185968785768999	648518346491656902	5
AN	11002	10849	R	ANXXX026	ANXXX026			T1	fl	TBD		gaba	0.7634665059	73537812573618736	648518346494106635	5
AN	12424	11175	R	ANXXX027	ANXXX027			A6	xn	TBD	10149	acetylcholine	0.8846817915	73256337529940228	648518346482936997	5
AN	15069	10903	R	ANXXX027	ANXXX027			A3	xn	TBD	10149	acetylcholine	0.8565716901	73185968785628757	648518346518496598	4
AN	11259	10577	R	ANXXX027	ANXXX027			A4	xn	TBD	10149	acetylcholine	0.7229179149	73256337529725626	648518346467405575	5
AN	12127	10149	R	ANXXX027	ANXXX027			A3	xn	TBD	10149	acetylcholine	0.8188527634	73256337529908130	648518346491013805	5
AN	12893	12893	R	ANXXX027	ANXXX027			A2	xl	TBD	10149	acetylcholine	0.8852966415	73256337529983305	648518346481892541	5
AN	10903	10903	L	ANXXX027	ANXXX027			A3	xn	TBD	10149	acetylcholine	0.811180824	73467443762535703	648518346482430356	5
AN	10149	10149	L	ANXXX027	ANXXX027			A3	xn	TBD	10149	acetylcholine	0.8532554046	73467443762617284	648518346484827037	5
AN	10577	10577	L	ANXXX027	ANXXX027			A4	xn	TBD	10149	acetylcholine	0.7198205585	73467443762525054	648518346515744762	5
AN	16761	12893	L	ANXXX027	ANXXX027			A2	xl	TBD	10149	acetylcholine	0.9118778408	73467443829666272	648518346496947764	5
AN	11175	11175	L	ANXXX027	ANXXX027			A6	xn	TBD	10149	acetylcholine	0.715904914	73467443762629459	648518346512686750	5
AN	10914	10899	L	ANXXX030	ANXXX030			A1	hl	TBD		acetylcholine	0.9587418661	73537812439608672	648518346475411809	5
AN	10899	10899	R	ANXXX030	ANXXX030			A1	hl	TBD		acetylcholine	0.9690759281	73185968651590125	648518346492534979	5
AN	10887	10887	L	ANXXX033	ANXXX033			A1	xn	TBD		acetylcholine	0.8392628559	73326706140137076	648518346496942082	5
AN	11082	10887	R	ANXXX033	ANXXX033			A1	xn	TBD		acetylcholine	0.8585974584	73397075018301487	648518346515819514	5
AN	11184	10602	L	ANXXX037	ANXXX037			A1	hl	TBD		acetylcholine	0.935078151	73185968718702450	648518346490250779	5
AN	10602	10602	R	ANXXX037	ANXXX037			A1	hl	TBD		acetylcholine	0.9361384071	73537812439720820	648518346467393543	5
AN	11355	11355	L	ANXXX041	ANXXX041			T1	fl	TBD		gaba	0.739850592	73256337530062618	648518346488089168	5
AN	11500	11355	L	ANXXX041	ANXXX041			T1	fl	TBD		gaba	0.7250241736	73256337530072568	648518346494341371	5
AN	11723	11355	R	ANXXX041	ANXXX041			T1	fl	TBD		gaba	0.6244775889	73467443829683589	648518346480002277	5
AN	12165	11355	R	ANXXX041	ANXXX041			T1	fl	TBD		gaba	0.6827583873	73467443829645818	648518346481184090	5
AN	11233	11233	R	ANXXX043	ANXXX043			A9	xn	TBD		acetylcholine	0.8939281348	73256337530067503	648518346488017744	5
AN	21139	11241	R	ANXXX043	ANXXX043			A9	xn	TBD		acetylcholine	0.9010269305	73256337530045833	648518346481369231	5
AN	11241	11241	L	ANXXX043	ANXXX043			A9	xn	TBD		acetylcholine	0.8984793896	73467443829610739	648518346486642145	5
AN	12467	11233	L	ANXXX043	ANXXX043			A9	xn	TBD		acetylcholine	0.9154264742	73467443762654007	648518346475345249	5
AN	11267	11267	R	ANXXX046	ANXXX046			A9	xn	TBD		acetylcholine	0.9659440971	73397075018481590	648518346492441983	5
AN	11600	11267	L	ANXXX046	ANXXX046			A9	xn	TBD		acetylcholine	0.958201993	73326706274177694	648518346496603437	5
AN	11481	11481	R	ANXXX049	ANXXX049			T3	hl	TBD	11481	acetylcholine	0.9431232947	73185968718639369	648518346493234716	5
AN	21296	11481	L	ANXXX049	ANXXX049		reconstruction issue	T3	hl	TBD	11481	acetylcholine	0.9053649269	73537812506614572	648518346490868856	1
AN	12485	12215	R	ANXXX049	ANXXX049			T2	ml	TBD	11481	acetylcholine	0.9667815922	73185968718684110	648518346484246567	5
AN	12215	12215	L	ANXXX049	ANXXX049			T2	ml	TBD	11481	acetylcholine	0.9617059106	73608181250705662	648518346486421197	5
AN	12243	11301	R	ANXXX050	ANXXX050		male specific	A6	xn	TBD		acetylcholine	0.9699444105			0
AN	11301	11301	L	ANXXX050	ANXXX050		male specific	A6	xn	TBD		acetylcholine	0.9671492883			0
AN	11810	10878	R	ANXXX055	ANXXX055			A7	xn	TBD		acetylcholine	0.9030006668	73326706207122673	648518346491170851	5
AN	10878	10878	L	ANXXX055	ANXXX055			A7	xn	TBD		acetylcholine	0.9370914179	73397075018291148	648518346487704746	5
AN	11542	11209	R	ANXXX057	ANXXX057			A2	xn	TBD		acetylcholine	0.9300207683	73326706206990436	648518346501571928	5
AN	11209	11209	L	ANXXX057	ANXXX057			A2	xn	TBD		acetylcholine	0.9407568777	73397075018081483	648518346465218421	5
AN	12282	12060	L	ANXXX068	ANXXX068		male specific	A1	xn	TBD		acetylcholine	0.7391819692			0
AN	12060	12060	R	ANXXX068	ANXXX068		male specific	A1	xn	TBD		acetylcholine	0.7402488879			0
AN	11707	11707	R	ANXXX071	ANXXX071		male specific	A2	xn	TBD		acetylcholine	0.9077506927			0
AN	12483	11707	L	ANXXX071	ANXXX071		male specific	A2	xn	TBD		acetylcholine	0.9199612999			0
AN	11818	11818	L	ANXXX072	ANXXX072			T1	fl	TBD		acetylcholine	0.9134876643	73537812506810275	648518346497804790	5
AN	12168	11818	R	ANXXX072	ANXXX072			T1	fl	TBD		acetylcholine	0.9367779751	73185968718702425	648518346507406623	5
AN	12039	11756	L	ANXXX074	ANXXX074			A6	ad	TBD		acetylcholine	0.9572696783	73326706207086879	648518346499927507	4
AN	11756	11756	R	ANXXX074	ANXXX074			A6	ad	TBD		acetylcholine	0.9550570791	73467443695343912	648518346487712426	4
AN	12459	12410	R	ANXXX075	ANXXX075			A1	xl	TBD		acetylcholine	0.949112989	73326706274304924	648518346477183760	5
AN	12410	12410	L	ANXXX075	ANXXX075			A1	xl	TBD		acetylcholine	0.9414959089	73397075018350619	648518346496074301	5
AN	13017	11886	R	ANXXX082	ANXXX082			A2	xl	TBD		acetylcholine	0.8977633248	73326706274211576	648518346509889594	5
AN	11886	11886	L	ANXXX082	ANXXX082			A2	xl	TBD		acetylcholine	0.9126989257	73397075018481587	648518346481627039	5
AN	12417	12417	R	ANXXX084	ANXXX084		match is not ascending	A5	ad	TBD	11648	acetylcholine	0.9372096635		648518346513889049	1
AN	12917	12917	R	ANXXX084	ANXXX084		dimorphic morphology	A4	ad	TBD	11648	acetylcholine	0.962027624	73397074884057913	648518346495776162	1
AN	12434	12417	L	ANXXX084	ANXXX084		difference in number	A5	ad	TBD	11648	acetylcholine	0.9433069669			0
AN	12921	12917	L	ANXXX084	ANXXX084		dimorphic morphology	A4	ad	TBD	11648	acetylcholine	0.9619684316	73397074884253569	648518346496228693	2
AN	11942	11732	R	ANXXX084	ANXXX084		dimorphic morphology	A2	ad	TBD	11648	acetylcholine	0.9724963863	73326706140030374	648518346493839392	2
AN	12041	11932	R	ANXXX084	ANXXX084		dimorphic morphology	A3	ad	TBD	11648	acetylcholine	0.9700474501	73326706140039687	648518346507010888	2
AN	11732	11732	L	ANXXX084	ANXXX084		dimorphic morphology	A2	ad	TBD	11648	acetylcholine	0.9686673829	73397074884268755	648518346466698606	2
AN	11932	11932	L	ANXXX084	ANXXX084		dimorphic morphology	A3	ad	TBD	11648	acetylcholine	0.9746039198	73397074884260656	648518346483110630	2
AN	53199180469	12147	R	ANXXX086	ANXXX086			A1	xl	TBD		acetylcholine	0.9235578928	73185968785888022	648518346495728290	5
AN	12147	12147	L	ANXXX086	ANXXX086			A1	xl	TBD		acetylcholine	0.9460372687	73537812573642240	648518346472489778	4
AN	12305	12305	R	ANXXX092	ANXXX092			A1	xl	TBD		acetylcholine	0.9484850228	73185968785889576	648518346494369415	4
AN	15831	12305	L	ANXXX092	ANXXX092			A1	xl	TBD		acetylcholine	0.9611817302	73537812573648765	648518346488500408	4
AN	12327	12327	R	ANXXX093	ANXXX093			A6	xn	TBD		acetylcholine	0.9493709815	73326706274201763	648518346494601960	5
AN	12673	12327	L	ANXXX093	ANXXX093			A6	xn	TBD		acetylcholine	0.9257737821	73397075085185240	648518346502126921	5
AN	12361	12361	L	ANXXX094	ANXXX094			A1	hl	TBD		acetylcholine	0.9357482754	73467443628335874	648518346492930990	5
AN	13172	12361	R	ANXXX094	ANXXX094			A1	hl	TBD		acetylcholine	0.9487252702	73326706139976527	648518346489682028	5
AN	13307	12674	R	ANXXX098	ANXXX098			A2	xl	TBD	11519	glutamate	0.399831295	73397075018270747	648518346494749461	5
AN	13374	13374	L	ANXXX098	ANXXX098			T3	mv	TBD	11519	acetylcholine	0.8109909212	73397075085185614	648518346489687660	5
AN	15667	13374	R	ANXXX098	ANXXX098			T3	mv	TBD	11519	acetylcholine	0.6852399959	73326706274274023	648518346486874593	5
AN	11519	11519	R	ANXXX098	ANXXX098			A1	mv	TBD	11519	acetylcholine	0.7682081245	73326706274262109	648518346479298449	5
AN	12674	12674	L	ANXXX098	ANXXX098			A2	xl	TBD	11519	glutamate	0.3885854572	73397075018357465	648518346520382289	5
AN	18589	11519	L	ANXXX098	ANXXX098			A1	mv	TBD	11519	acetylcholine	0.7978288184	73397075018383971	648518346489704556	5
AN	12295	12295	L	ANXXX099	ANXXX099			A8	ad	TBD		acetylcholine	0.9654043001	73397074817041137	648518346494229049	4
AN	12539	12295	R	ANXXX099	ANXXX099			A8	ad	TBD		acetylcholine	0.9410874819	73397074817093763	648518346489338053	1
AN	12514	12362	R	ANXXX102	ANXXX102			A2	xn	TBD		acetylcholine	0.9179569809	73326706274304936	648518346499530331	5
AN	12362	12362	L	ANXXX102	ANXXX102			A2	xn	TBD		acetylcholine	0.9300638381	73397075018420798	648518346511966576	5
AN	13333	12342	R	ANXXX106	ANXXX106			T1	xn	TBD		gaba	0.929613492	73467443829604185	648518346512179758	5
AN	12342	12342	L	ANXXX106	ANXXX106			T1	xn	TBD		gaba	0.9251662402	73256337530142835	648518346504958579	5
AN	12490	12490	R	ANXXX108	ANXXX108			T1	xn	TBD		gaba	0.8384774346	73467443829515900	648518346481636545	5
AN	12507	12490	L	ANXXX108	ANXXX108			T1	xn	TBD		gaba	0.8294742063	73256337530038728	648518346466903662	5
AN	13811	13077	L	ANXXX109	ANXXX109			T1	fl	TBD		gaba	0.8623503428	73256337530001096	648518346480375611	5
AN	13077	13077	R	ANXXX109	ANXXX109			T1	fl	TBD		gaba	0.7507643258	73467443762728744	648518346482825893	5
AN	12062	12062	R	ANXXX116	ANXXX116		dimorphic morphology	A7	ad	TBD	12062	acetylcholine	0.925093193	73397074884244154	648518346479343808	1
AN	13946	13840	R	ANXXX116	ANXXX116		dimorphic morphology	A5	ad	TBD	12062	acetylcholine	0.9151777678	73397074884135221	648518346521669881	2
AN	13840	13840	L	ANXXX116	ANXXX116		dimorphic morphology	A5	ad	TBD	12062	acetylcholine	0.9627403928	73397074884036266	648518346501556312	2
AN	12730	12062	L	ANXXX116	ANXXX116		dimorphic morphology	A7	ad	TBD	12062	acetylcholine	0.9590584182	73397074816944203	648518346487285395	1
AN	13177	12962	R	ANXXX120	ANXXX120			A5	xl	TBD	12962	acetylcholine	0.6001842173	73256337529913623	648518346480648669	5
AN	20405	16656	R	ANXXX120	ANXXX120			A6	mv	TBD	12962	acetylcholine	0.3627949786	73256337529921841	648518346509994042	5
AN	12962	12962	L	ANXXX120	ANXXX120			A5	xl	TBD	12962	acetylcholine	0.573938894	73467443762584759	648518346484920477	5
AN	16656	16656	L	ANXXX120	ANXXX120			A6	mv	TBD	12962	acetylcholine	0.594051848	73467443762482169	648518346487004825	5
AN	12911	12911	L	ANXXX127	ANXXX127			T3	xl	TBD		acetylcholine	0.8612081641	73397074817052536	648518346488935665	4
AN	14009	12911	R	ANXXX127	ANXXX127			T3	xl	TBD		acetylcholine	0.9087336128	73397074884083497	648518346479521472	5
AN	14122	13025	L	ANXXX130	ANXXX130			T1	xn	TBD		gaba	0.8278336434	73256337395918379	648518346494481685	5
AN	13025	13025	R	ANXXX130	ANXXX130			T1	xn	TBD		gaba	0.8281023869	73537812439586518	648518346464991349	5
AN	13509	13218	R	ANXXX131	ANXXX131			T1	xl	TBD		acetylcholine	0.8979895111	73256337597062922	648518346486266978	5
AN	13218	13218	L	ANXXX131	ANXXX131			T1	xl	TBD		acetylcholine	0.9105809923	73467443829711654	648518346515855178	5
AN	12830	12830	L	ANXXX132	ANXXX132			A1	xn	TBD		acetylcholine	0.9291560484	73537812439534322	648518346489049066	5
AN	13903	12830	R	ANXXX132	ANXXX132			A1	xn	TBD		acetylcholine	0.909368662	73256337395876273	648518346517970536	5
AN	12997	12997	L	ANXXX136	ANXXX136			T3	xn	TBD		acetylcholine	0.7407668633	73397074884069596	648518346488959325	4
AN	13101	12997	R	ANXXX136	ANXXX136			T3	xn	TBD		acetylcholine	0.7405508009	73397074884130389	648518346482496553	5
AN	12991	12991	L	ANXXX139	ANXXX139			T2	xn	TBD		gaba	0.7241896233	73397075085486861	648518346459888132	5
AN	15013	12991	R	ANXXX139	ANXXX139			T2	xn	TBD		gaba	0.7852798556	73326706341195006	648518346473121124	4
AN	12726	12726	R	ANXXX144	ANXXX144			A1	hl	TBD		gaba	0.7843656365	73326706274361849	648518346480928768	5
AN	13086	12726	L	ANXXX144	ANXXX144			A1	hl	TBD		gaba	0.7732133077	73397075085264718	648518346483006629	5
AN	12796	12796	L	ANXXX145	ANXXX145			T2	ml	TBD	12796	acetylcholine	0.9678534364	73537812439651700	648518346492834491	5
AN	14063	12796	R	ANXXX145	ANXXX145			T2	ml	TBD	12796	acetylcholine	0.9745618735	73256337462947455	648518346492440703	5
AN	12945	12945	L	ANXXX145	ANXXX145			T3	hl	TBD	12796	acetylcholine	0.966115203	73537812439667584	648518346479180751	5
AN	13425	12945	R	ANXXX145	ANXXX145			T3	hl	TBD	12796	acetylcholine	0.9732912462	73256337462954733	648518346521391865	5
AN	13551	13551	L	ANXXX145	ANXXX145			T1	fl	TBD	12796	acetylcholine	0.9413405257	73537812439665332	648518346471827867	5
AN	14147	13551	R	ANXXX145	ANXXX145			T1	fl	TBD	12796	acetylcholine	0.9591562498	73185968718743599	648518346494742071	5
AN	13198	13198	R	ANXXX148	ANXXX148			A6	xl	TBD	13198	gaba	0.7385581908	73256337529722493	648518346466011696	5
AN	14284	13319	R	ANXXX148	ANXXX148			A5	xl	TBD	13198	gaba	0.7375649245	73256337529932593	648518346486865889	5
AN	13319	13319	L	ANXXX148	ANXXX148			A5	xl	TBD	13198	gaba	0.7156542426	73467443762629419	648518346487686058	5
AN	14892	13198	L	ANXXX148	ANXXX148			A6	xl	TBD	13198	gaba	0.7369637488	73467443762635400	648518346500656053	5
AN	13035	13035	R	ANXXX150	ANXXX150		male specific	A9	ad	TBD	13035	acetylcholine	0.4708673266			0
AN	13083	13083	L	ANXXX150	ANXXX150		male specific	A10	ad	TBD	13035	acetylcholine	0.5524815325			0
AN	13401	13035	L	ANXXX150	ANXXX150		male specific	A9	ad	TBD	13035	acetylcholine	0.5075950409			0
AN	13810	13083	R	ANXXX150	ANXXX150		male specific	A10	ad	TBD	13035	gaba	0.4692177767			0
AN	13412	13412	R	ANXXX151	ANXXX151			A2	xn	TBD		acetylcholine	0.9267403805	73326706341254465	648518346489580633	5
AN	15971	13412	L	ANXXX151	ANXXX151			A2	xn	TBD		acetylcholine	0.9425705141	73397075085465201	648518346495445174	5
AN	12639	12639	L	ANXXX152	ANXXX152		male specific	A2	xn	TBD		acetylcholine	0.9590762107			0
AN	18743	12639	R	ANXXX152	ANXXX152		male specific	A2	xn	TBD		acetylcholine	0.8765831096			0
AN	13388	13388	L	ANXXX154	ANXXX154			T1	fl	TBD		acetylcholine	0.9249523861	73397075085370078	648518346489946163	5
AN	14347	13388	R	ANXXX154	ANXXX154			T1	fl	TBD		acetylcholine	0.9240884468	73397075085403699	648518346500729449	5
AN	14422	13355	R	ANXXX157	ANXXX157			A1	xl	TBD		gaba	0.7114320021	73397075085355305	648518346484428839	5
AN	13355	13355	L	ANXXX157	ANXXX157			A1	xl	TBD		gaba	0.7165932571	73326706274299799	648518346504983155	5
AN	14637	14285	L	ANXXX165	ANXXX165			T3	xn	TBD		acetylcholine	0.9483619413	73608181049529471	648518346484172573	5
AN	14285	14285	R	ANXXX165	ANXXX165			T3	xn	TBD		acetylcholine	0.9469913804	73115599840149231	648518346510052390	5
AN	13282	13282	R	ANXXX169	ANXXX169			A3	ad	TBD	12675	glutamate	0.7379166938	73467443494119119	648518346496475733	5
AN	18284	16871	R	ANXXX169	ANXXX169		difference in number	A5	ad	TBD	12675	glutamate	0.8240601409			0
AN	20920	16286	R	ANXXX169	ANXXX169		difference in number	A4	ad	TBD	12675	glutamate	0.8454051257			0
AN	13352	13282	L	ANXXX169	ANXXX169			A3	ad	TBD	12675	glutamate	0.7511243125	73397074750035172	648518346474018669	1
AN	16286	16286	L	ANXXX169	ANXXX169			A4	ad	TBD	12675	glutamate	0.8386506536	73397074816933311	648518346486441897	1
AN	16871	16871	L	ANXXX169	ANXXX169		difference in number	A5	ad	TBD	12675	glutamate	0.8450899014			0
AN	12320	12320	L	ANXXX169	ANXXX169			A1	ad	TBD	12675	glutamate	0.7669565823	73397074749946857	648518346518578518	5
AN	15071	12320	R	ANXXX169	ANXXX169			A1	ad	TBD	12675	glutamate	0.7512752162	73467443494177050	648518346498671600	5
AN	12675	12675	R	ANXXX169	ANXXX169			A2	ad	TBD	12675	glutamate	0.7778277854	73467443494158566	648518346507386911	5
AN	12734	12675	L	ANXXX169	ANXXX169			A2	ad	TBD	12675	glutamate	0.7421874149	73467443494201351	648518346501078633	5
AN	11567	11567	R	ANXXX170	ANXXX170			A4	xl	TBD	11567	acetylcholine	0.904690709	73326706341237928	648518346480834272	5
AN	13475	13475	R	ANXXX170	ANXXX170			A3	xl	TBD	11567	acetylcholine	0.9245912673	73326706341173634	648518346487807568	5
AN	153021	11567	L	ANXXX170	ANXXX170			A4	xl	TBD	11567	acetylcholine	0.9339155314	73397075085388891	648518346524178437	4
AN	15703	13475	L	ANXXX170	ANXXX170			A3	xl	TBD	11567	acetylcholine	0.9430926723	73397075085438603	648518346518348118	5
AN	13862	13862	R	ANXXX171	ANXXX171			T2	ht	TBD		acetylcholine	0.8869001472	73537812238388230	648518346496611044	5
AN	14915	13862	L	ANXXX171	ANXXX171			T2	ht	TBD		acetylcholine	0.8905382873	73256337328673231	648518346483539887	5
AN	11487	11487	R	ANXXX174	ANXXX174			A1	xl	TBD		acetylcholine	0.8901870247	73326706207155998	648518346506783522	5
AN	13489	11487	L	ANXXX174	ANXXX174			A1	xl	TBD		acetylcholine	0.8987689663	73467443762503555	648518346476722806	5
AN	13541	13541	R	ANXXX178	ANXXX178			A7	xn	TBD		gaba	0.6464809838	73326706274172952	648518346483063270	5
AN	14248	13541	L	ANXXX178	ANXXX178			A7	xn	TBD		gaba	0.65373199	73397075018613879	648518346479153872	5
AN	15185	14153	L	ANXXX191	ANXXX191			T1	fl	TBD		glutamate	0.3780991752	73256337261565268	648518346494237707	5
AN	14153	14153	R	ANXXX191	ANXXX191			T1	fl	TBD		unknown	0.3874919713	73537812171192859	648518346509305722	5
AN	14487	14487	R	ANXXX196	ANXXX196			A8	xn	TBD		acetylcholine	0.9574224502	73326706341271430	648518346475326520	4
AN	13073	13073	R	ANXXX200	ANXXX200			T2	xn	TBD	13073	gaba	0.8823481454	73185968718706831	648518346489904601	5
AN	15566	13073	L	ANXXX200	ANXXX200			T2	xn	TBD	13073	gaba	0.8552113262	73537812506592778	648518346488329353	5
AN	18887	18887	R	ANXXX200	ANXXX200			T1	xn	TBD	13073	gaba	0.8680672886	73185968718686500	648518346490284315	5
AN	19025	18887	L	ANXXX200	ANXXX200			T1	xn	TBD	13073	gaba	0.8609639532	73537812506624655	648518346477147408	5
AN	16480	15361	L	ANXXX202	ANXXX202			A5	xn	TBD	13964	glutamate	0.8747227733	73397074817185876	648518346489351513	5
AN	16483	16483	L	ANXXX202	ANXXX202			A4	xn	TBD	13964	glutamate	0.8618218869	73397074817164661	648518346499640019	1
AN	15361	15361	R	ANXXX202	ANXXX202			A5	xn	TBD	13964	glutamate	0.8893943696	73397074817006956	648518346492434105	5
AN	19521	16483	R	ANXXX202	ANXXX202			A4	xn	TBD	13964	glutamate	0.8386591214	73397074817002410	648518346507330632	1
AN	14303	14303	L	ANXXX202	ANXXX202			A3	xn	TBD	13964	glutamate	0.8456426624	73397074817111006	648518346502588742	4
AN	14868	14303	R	ANXXX202	ANXXX202			A3	xn	TBD	13964	glutamate	0.842204613	73397074816980459	648518346520125265	4
AN	24852	16220	L	ANXXX202	ANXXX202			A2	xn	TBD	13964	glutamate	0.8169736764	73397074817082497	648518346488926961	5
AN	16220	16220	R	ANXXX202	ANXXX202			A2	xn	TBD	13964	glutamate	0.8752248354	73397074816935241	648518346491636934	5
AN	13964	14141	R	ANXXX202	ANXXX202			A1	xn	TBD	13964	glutamate	0.8524251641	73397074816948938	648518346481627841	4
AN	14141	14141	L	ANXXX202	ANXXX202			A1	xn	TBD	13964	glutamate	0.8588273974	73397074749852609	648518346477143312	4
AN	15142	15142	L	ANXXX214	ANXXX214			A1	ad	TBD		acetylcholine	0.7791556724	73678549793633804	648518346488066583	5
AN	16160	15142	R	ANXXX214	ANXXX214			A1	ad	TBD		acetylcholine	0.7756991366	73115599907337282	648518346473239908	5
AN	15129	15114	R	ANXXX218	ANXXX218			T1	fl	TBD		acetylcholine	0.495637006	73185968785869768	648518346486713135	5
AN	15114	15114	L	ANXXX218	ANXXX218			T1	fl	TBD		acetylcholine	0.7137908062	73467443829686706	648518346496802684	5
AN	15477	15477	L	ANXXX250	ANXXX250			T1	xn	TBD		glutamate	0.4353990505	73326706139988891	648518346494730517	5
AN	16218	15477	R	ANXXX250	ANXXX250			T1	xn	TBD		glutamate	0.526679883	73467443628343461	648518346472520139	5
AN	18033	17983	R	ANXXX254	ANXXX254		dimorphic morphology	A8	ad	TBD		acetylcholine	0.907979296	73397074883855016	648518346473255780	1
AN	17983	17983	L	ANXXX254	ANXXX254		dimorphic morphology	A8	ad	TBD		acetylcholine	0.9334980151	73397074884092913	648518346496081866	1
AN	16107	16107	L	ANXXX255	ANXXX255			T1	fl	TBD		acetylcholine	0.9823724077	73185968852679664	648518346490991533	5
AN	22210	16107	R	ANXXX255	ANXXX255			T1	fl	TBD		acetylcholine	0.9664634605	73537812573670283	648518346500165119	5
AN	17275	17275	L	ANXXX264	ANXXX264			T2	xn	TBD		gaba	0.8566962057	73397075085384108	648518346496954540	5
AN	18174	17275	R	ANXXX264	ANXXX264			T2	xn	TBD		gaba	0.8649262091	73326706341262488	648518346496003659	5
AN	17618	17618	R	ANXXX296	ANXXX296			A8	xl	TBD		acetylcholine	0.9668769488	73326706274189694	648518346477134864	4
AN	17121	16958	L	ANXXX308	ANXXX308			T1	xn	TBD		acetylcholine	0.7859793297	73397074884293417	648518346497187480	5
AN	16958	16958	R	ANXXX308	ANXXX308			T1	xn	TBD		acetylcholine	0.6754052035	73397074884160851	648518346494203895	5
AN	17334	17106	R	ANXXX313	ANXXX313			A8	xl	TBD		acetylcholine	0.9311944747	73326706273988877	648518346480946397	5
AN	17106	17106	L	ANXXX313	ANXXX313			A8	xl	TBD		acetylcholine	0.9578832355	73397075018451091	648518346490268881	5
AN	17884	17772	R	ANXXX318	ANXXX318			A1	xn	TBD		acetylcholine	0.8771154735	73326706072966941	648518346497695478	1
AN	17772	17772	L	ANXXX318	ANXXX318			A1	xn	TBD		acetylcholine	0.8515138734	73467443628156353	648518346485907592	5
AN	19974	19974	R	ANXXX323	ANXXX323		matching problem	A9	xn	TBD		glutamate	0.5742685236			0
AN	18645	18645	M	ANXXX338	ANXXX338		matching problem	T1	xn	TBD		gaba	0.4113207534			0
AN	15722	15722	M	ANXXX362	ANXXX362		biological variability	T1	xn	TBD		glutamate	0.4119084835	73256337462803663	648518346492469691	1
AN	19804	19804	R	ANXXX368	ANXXX368		matching problem	T1	xn	TBD		acetylcholine	0.9467627414			0
AN	19057	19057	R	ANXXX380	ANXXX380		reconstruction issue	A6	ad	TBD	19057	acetylcholine	0.7611643833	73256337462952327	648518346500844723	1
AN	20684	20684	R	ANXXX380	ANXXX380		reconstruction issue	A5	ad	TBD	19057	acetylcholine	0.6670662041	73326706207160834	648518346492695481	1
AN	20094	19057	L	ANXXX380	ANXXX380		reconstruction issue	A6	ad	TBD	19057	acetylcholine	0.5131454375	73467443695546185	648518346518947039	1
AN	21735	20684	L	ANXXX380	ANXXX380		reconstruction issue	A5	ad	TBD	19057	acetylcholine	0.5177074626	73467443628452177	648518346486918140	1
AN	157020	22297	L	ANXXX404	ANXXX404			T1	xn	TBD		gaba	0.8864151466	73397075085442890	648518346482886441	5
AN	22297	22297	R	ANXXX404	ANXXX404			T1	xn	TBD		gaba	0.8912869328	73256337597074847	648518346489024525	5
AN	25914	21905	R	ANXXX410	ANXXX410			A7	ad	TBD		acetylcholine	0.7219696553	73467443628402657	648518346495066294	1
AN	21905	21905	L	ANXXX410	ANXXX410			A7	ad	TBD		acetylcholine	0.8200180602	73326706140085947	648518346493236400	1
AN	24878	24878	R	ANXXX433	ANXXX433			T1	XA	TBD		gaba	0.6898187255	73397075085506501	648518346496066762	5
AN	25405	24878	L	ANXXX433	ANXXX433			T1	XA	TBD		gaba	0.6978812836	73326706341291775	648518346488945501	5
AN	24737	24737	R	ANXXX434	ANXXX434			T2	xl	TBD		glutamate	0.8730882009	73397075085489983	648518346494641797	5
AN	27935	24737	L	ANXXX434	ANXXX434			T2	xl	TBD				73326706274370928	648518346494986634	4
AN	26763	25873	R	ANXXX445	ANXXX445			T1	xn	TBD				73397075085508046	648518346521668601	5
AN	25873	25873	L	ANXXX445	ANXXX445			T1	xn	TBD				73326706341299244	648518346489712735	5
AN	27554	27715	R	ANXXX453	ANXXX453			T1	XA	TBD		glutamate	0.5803249774	73326706341312633	648518346492291199	5
AN	27715	27715	L	ANXXX453	ANXXX453			T1	XA	TBD		gaba	0.5825351626	73397075085492879	648518346494826930	5
AN	29723	29723	R	ANXXX462	ANXXX462		difference in number	T1	XA	TBD						0
AN	30165	29723	R	ANXXX462	ANXXX462		difference in number	T1	XA	TBD						0
AN	29771	29723	L	ANXXX462	ANXXX462		difference in number	T1	XA	TBD						0
AN	30155	29723	L	ANXXX462	ANXXX462		difference in number	T1	XA	TBD						0
AN	23089	23089	L	ANXXX470	ANXXX470			T2	XA	TBD				73397074950951918	648518346494593813	5
AN	23341	23089	R	ANXXX470	ANXXX470			T3	XA	TBD		unknown	0.5733709335	73397074817150490	648518346475779810	5
