# Supplementary material for: Comparative connectomics of Drosophila descending and ascending neurons
Source: Nature. 2025 Apr 30;643(8070):158–72. doi: 10.1038/s41586-025-08925-z (PMC12222017; doi:10.1038/s41586-025-08925-z)
Supplement: Supplementary file 1 — Supplementary Files 1–16 and guide. [file 41586_2025_8925_MOESM1_ESM.zip › 2024-06-12178B-s1/2024-06-12178B-Supplemental_file13_other_MANC_FANC_matching.txt]

class	cell_id	supervoxel_id	root_id	group	side	type	soma_division	manc_match_id	manc_predicted_nt	dimorphic	figure	name_in_figure
EA	13017	73328975023585836	648518346514279390	648518346513903385	R	EA06B010	T2	11300	glutamate	dimorphic in connectivity	dimorphic DN figure, DNa12	EA06B010_f
EA	12997	73047362675057530	648518346513903385	648518346513903385	L	EA06B010	T2	11314	glutamate	dimorphic in connectivity	dimorphic DN figure, DNa12	EA06B010_f
MN	232	73960506142486084	648518346489813708	648518346477726990	R	Fe reductor MN	T1	11226		no	stereotypy	DNa02 circuit
MN	220	73890137666345774	648518346496027594	648518346477726990	R	Fe reductor MN	T1	18983		no	stereotypy	DNa02 circuit
MN	136	72553200112461877	648518346494195703	648518346477726990	L	Fe reductor MN	T1	21944		no	stereotypy	DNa02 circuit
MN	130	72482831435426686	648518346477726990	648518346477726990	L	Fe reductor MN	T1	156857		no	stereotypy	DNa02 circuit
MN	305	73961743830985902	648518346491708222	648518346491708222	R	hg1 MN	T2	10011	glutamate	no	dimorphic DN figure, DNa12	hg1 MN_f
MN	271	72484068587289193	648518346493247552	648518346491708222	L	hg1 MN	T2	10123	glutamate	no	dimorphic DN figure, DNa12	hg1 MN_f
IN	18703	73047087864185165	648518346492522879	648518346490590556	M	IN00A001	T2	10477	gaba	no	stereotypy	leg premotor circuit
IN	23713	73682398285935603	648518346490590556	648518346490590556	M	IN00A001	T3	10977	gaba	no	stereotypy	leg premotor circuit
IN	18741	72976719120046932	648518346509381498	648518346465288309	M	IN00A002	T2	10273	gaba	no	stereotypy	leg premotor circuit
IN	24281	73752904133150899	648518346465288309	648518346465288309	M	IN00A002	A1	10860	gaba	no	stereotypy	leg premotor circuit
IN	24643	73682604310075108	648518346507340616	648518346465288309	M	IN00A002	T3	14253	gaba	no	stereotypy	leg premotor circuit
IN	24216	73752904066137217	648518346494075127	648518346494075127	M	IN00A013	A2	15007	gaba	no	dimorphic DN figure, DNp13	IN00A013
IN	16115	73891031757943147	648518346501176732	648518346499996812	R	IN01A001	T2	10084	acetylcholine	no	stereotypy	leg premotor circuit
IN	16030	72413287660458106	648518346499996812	648518346499996812	L	IN01A001	T2	10152	acetylcholine	no	stereotypy	leg premotor circuit
IN	15050	73397762280106285	648518346489136106	648518346479196368	R	IN01A002	T1	10303	acetylcholine	no	stereotypy	leg premotor circuit
IN	15071	73327393535965657	648518346479196368	648518346479196368	L	IN01A002	T1	10328	acetylcholine	no	stereotypy	leg premotor circuit
IN	14972	73468062573329996	648518346486981857	648518346480316886	R	IN01A007	T1	10039	acetylcholine	no	stereotypy	leg premotor circuit
IN	16829	72624530660857235	648518346493928184	648518346480316886	L	IN01A007	T2	10569	acetylcholine	no	stereotypy	leg premotor circuit
IN	15038	73186656316143543	648518346480316886	648518346480316886	L	IN01A007	T1	10665	acetylcholine	no	stereotypy	leg premotor circuit
IN	16759	73891168257440532	648518346503109875	648518346480316886	R	IN01A007	T2	11091	acetylcholine	no	stereotypy	leg premotor circuit
IN	16576	72554093197131982	648518346520789558	648518346478938708	L	IN01A009	T2	10600	acetylcholine	no	stereotypy	leg premotor circuit
IN	16841	73961536934449611	648518346509000767	648518346478938708	R	IN01A009	T2	11079	acetylcholine	no	stereotypy	leg premotor circuit
IN	14823	73467993719746224	648518346478938708	648518346478938708	R	IN01A009	T1	11258	acetylcholine	no	stereotypy	leg premotor circuit
IN	14921	73186587328141907	648518346486205538	648518346478938708	L	IN01A009	T1	12815	acetylcholine	no	stereotypy	leg premotor circuit
IN	17016	72624530526456690	648518346510209318	648518346490292251	L	IN01A010	T2	10984	acetylcholine	no	stereotypy	leg premotor circuit
IN	14998	73256956072243660	648518346490339932	648518346490292251	L	IN01A010	T1	11062	acetylcholine	no	stereotypy	leg premotor circuit
IN	14779	73467993786826334	648518346490292251	648518346490292251	R	IN01A010	T1	11165	acetylcholine	no	stereotypy	leg premotor circuit
IN	16315	73961468282161927	648518346500577852	648518346490292251	R	IN01A010	T2	12307	acetylcholine	no	stereotypy	leg premotor circuit
IN	15019	73116218718145276	648518346512052848	648518346489014001	L	IN01A011	T1	10789	acetylcholine	no	stereotypy	leg premotor circuit
IN	14880	73397693896331438	648518346489014001	648518346489014001	R	IN01A011	T1	10792	acetylcholine	no	stereotypy	leg premotor circuit
IN	16861	72624530593475414	648518346496530807	648518346489014001	L	IN01A011	T2	10935	acetylcholine	no	stereotypy	leg premotor circuit
IN	16517	73891099470914194	648518346498356890	648518346489014001	R	IN01A011	T2	11108	acetylcholine	no	stereotypy	leg premotor circuit
IN	16863	74031905678725627	648518346490884605	648518346480100340	R	IN01A015	T2	11191	acetylcholine	no	stereotypy	leg premotor circuit
IN	16969	72554161782442312	648518346480100340	648518346480100340	L	IN01A015	T2	11288	acetylcholine	no	stereotypy	leg premotor circuit
IN	21314	73048048863176463	648518346494817813	648518346480100340	L	IN01A015	T3	11704	acetylcholine	no	stereotypy	leg premotor circuit
IN	14566	73467925067335295	648518346486131838	648518346480100340	R	IN01A015	T1	11955	acetylcholine	no	stereotypy	leg premotor circuit
IN	15066	73186656047791079	648518346490136072	648518346480100340	L	IN01A015	T1	11976	acetylcholine	no	stereotypy	leg premotor circuit
IN	20808	73751667652570216	648518346487897410	648518346480100340	R	IN01A015	T3	14767	acetylcholine	no	stereotypy	leg premotor circuit
IN	15142	73327462255653304	648518346500520764	648518346486107262	L	IN01A018	T1	11688	acetylcholine	no	stereotypy	leg premotor circuit
IN	14357	73467856146524077	648518346486107262	648518346486107262	R	IN01A018	T1	24896	acetylcholine	no	stereotypy	leg premotor circuit
IN	16421	74102205703413795	648518346492848059	648518346467321607	R	IN01A038	T2	102601	acetylcholine	no	stereotypy	leg premotor circuit
IN	20331	72695998581187028	648518346506760738	648518346467321607	L	IN01A038	T3	13833	acetylcholine	no	stereotypy	leg premotor circuit
IN	16186	74242943393027316	648518346517791592	648518346467321607	R	IN01A038	T2	14154	acetylcholine	no	stereotypy	leg premotor circuit
IN	16870	72413424025677791	648518346496204300	648518346467321607	L	IN01A038	T2	14176	acetylcholine	no	stereotypy	leg premotor circuit
IN	21020	72766504696864396	648518346482808229	648518346467321607	L	IN01A038	T3	15467	acetylcholine	no	stereotypy	leg premotor circuit
IN	14553	73467924798893553	648518346493782897	648518346467321607	R	IN01A038	T1	15542	acetylcholine	no	stereotypy	leg premotor circuit
IN	20362	73821898152507268	648518346467321607	648518346467321607	R	IN01A038	T3	15758	acetylcholine	no	stereotypy	leg premotor circuit
IN	14324	73186381102649828	648518346509445763	648518346467321607	L	IN01A038	T1	15881	acetylcholine	no	stereotypy	leg premotor circuit
IN	14518	73327187310505833	648518346488876216	648518346467321607	L	IN01A038	T1	17161	acetylcholine	no	stereotypy	leg premotor circuit
IN	20323	74033004586220048	648518346504223182	648518346467321607	R	IN01A038	T3	17473	acetylcholine	no	stereotypy	leg premotor circuit
IN	15096	73397762213199871	648518346524351493	648518346467321607	R	IN01A038	T1	18132	acetylcholine	no	stereotypy	leg premotor circuit
IN	17210	72483861556502199	648518346486992636	648518346467321607	L	IN01A038	T2	22813	acetylcholine	no	stereotypy	leg premotor circuit
IN	18042	73187687578017266	648518346486710916	648518346480714973	L	IN02A003	T2	10193	glutamate	no	stereotypy	leg premotor circuit
IN	18789	73258262547834617	648518346492933040	648518346480714973	R	IN02A003	T2	10209	glutamate	no	stereotypy	leg premotor circuit
IN	22286	73611617627454390	648518346485722899	648518346480714973	L	IN02A003	T3	10337	glutamate	no	stereotypy	leg premotor circuit
IN	21928	73611342682441623	648518346480714973	648518346480714973	R	IN02A003	T3	10421	glutamate	no	stereotypy	leg premotor circuit
IN	23624	74174978890993104	648518346518995423	648518346472748297	R	IN03A001	T3	10262	acetylcholine	no	stereotypy	leg premotor circuit
IN	21322	72977680320244173	648518346472748297	648518346472748297	L	IN03A001	T2	10362	acetylcholine	no	stereotypy	leg premotor circuit
IN	24835	73119654155221920	648518346499999116	648518346472748297	L	IN03A001	T3	10388	acetylcholine	no	stereotypy	leg premotor circuit
IN	20198	73399686962448532	648518346502596934	648518346472748297	R	IN03A001	T2	10412	acetylcholine	no	stereotypy	leg premotor circuit
IN	16668	72413424898185867	648518346501071209	648518346472363467	L	IN03A004	T1	10827	acetylcholine	no	stereotypy	leg premotor circuit
IN	23668	74174978756700021	648518346491815791	648518346472363467	R	IN03A004	T3	10870	acetylcholine	no	stereotypy	leg premotor circuit
IN	16215	73891100343388481	648518346481212506	648518346472363467	R	IN03A004	T1	11831	acetylcholine	no	stereotypy	leg premotor circuit
IN	19703	72695792221346706	648518346472363467	648518346472363467	L	IN03A004	T2	157964	acetylcholine	no	stereotypy	leg premotor circuit
IN	24901	73049285343976835	648518346479453138	648518346472363467	L	IN03A004	T3	20948	acetylcholine	no	stereotypy	leg premotor circuit
IN	17361	72343124940435556	648518346491067565	648518346466992238	L	IN03A007	T1	11320	acetylcholine	no	stereotypy	leg premotor circuit
IN	25483	72838316617340369	648518346495045291	648518346466992238	L	IN03A007	T3	11599	acetylcholine	no	stereotypy	leg premotor circuit
IN	24709	74386291214773845	648518346466992238	648518346466992238	R	IN03A007	T3	11635	acetylcholine	no	stereotypy	leg premotor circuit
IN	17279	74102343813436774	648518346496866940	648518346466992238	R	IN03A007	T1	11734	acetylcholine	no	stereotypy	leg premotor circuit
IN	16399	72413356514221852	648518346487082393	648518346486813999	L	IN03A009	T1	11788	acetylcholine	no	stereotypy	leg premotor circuit
IN	16072	73820663013632267	648518346495311439	648518346486813999	R	IN03A009	T1	12276	acetylcholine	no	stereotypy	leg premotor circuit
IN	20575	73610862384174724	648518346486813999	648518346486813999	R	IN03A009	T2	12508	acetylcholine	no	stereotypy	leg premotor circuit
IN	20417	73047842704891199	648518346515163207	648518346486813999	L	IN03A009	T2	12740	acetylcholine	no	stereotypy	leg premotor circuit
IN	16280	72483724855574889	648518346503299451	648518346466992494	L	IN03A010	T1	100492	acetylcholine	no	stereotypy	leg premotor circuit
IN	16655	73961537873997182	648518346495874250	648518346466992494	R	IN03A010	T1	12050	acetylcholine	no	stereotypy	leg premotor circuit
IN	20634	73047911424216627	648518346466992494	648518346466992494	L	IN03A010	T2	12160	acetylcholine	no	stereotypy	leg premotor circuit
IN	25369	73119791460065919	648518346479971990	648518346466992494	L	IN03A010	T3	12605	acetylcholine	no	stereotypy	leg premotor circuit
IN	26524	73891993025391907	648518346500127043	648518346466992494	R	IN03A010	T2	12769	acetylcholine	no	stereotypy	leg premotor circuit
IN	23517	74174978756963081	648518346483915413	648518346466992494	R	IN03A010	T3	13908	acetylcholine	no	stereotypy	leg premotor circuit
IN	16588	74172643636908904	648518346479401152	648518346479401152	L	IN03A066	T1	13884	acetylcholine	no	stereotypy	DNa02 circuit
IN	17140	74172712221996756	648518346494686197	648518346479401152	L	IN03A066	T1	14567	acetylcholine	no	stereotypy	DNa02 circuit
IN	17415	72272755793804812	648518346487694506	648518346479401152	R	IN03A066	T1	16079	acetylcholine	no	stereotypy	DNa02 circuit
IN	17129	72272755995040812	648518346488633481	648518346479401152	R	IN03A066	T1	17546	acetylcholine	no	stereotypy	DNa02 circuit
IN	16473	74172574849915484	648518346500268604	648518346479401152	L	IN03A066	T1	18860	acetylcholine	no	stereotypy	DNa02 circuit
IN	17090	72343055885591578	648518346488900877	648518346479401152	R	IN03A066	T1	19056	acetylcholine	no	stereotypy	DNa02 circuit
IN	17179	72272756062104524	648518346499276353	648518346479401152	R	IN03A066	T1	20328	acetylcholine	no	stereotypy	DNa02 circuit
IN	16746	74172643569766570	648518346501162584	648518346479401152	L	IN03A066	T1	22774	acetylcholine	no	stereotypy	DNa02 circuit
IN	20447	73470124358920089	648518346483396940	648518346481985981	R	IN03B015	T2	10791	gaba	no	stereotypy	DNa02 circuit
IN	16878	73750431574447951	648518346491240312	648518346481985981	R	IN03B015	T1	11030	gaba	no	stereotypy	DNa02 circuit
IN	16709	72483793910806710	648518346495609423	648518346481985981	L	IN03B015	T1	11373	gaba	no	stereotypy	DNa02 circuit
IN	20495	72977542612836673	648518346494278647	648518346481985981	L	IN03B015	T2	11655	gaba	no	stereotypy	DNa02 circuit
IN	20460	73118280167984979	648518346488733880	648518346488733880	L	IN03B019	T2	11129	gaba	no	stereotypy	DNa02 circuit
IN	16977	73750431440305328	648518346504748934	648518346488733880	R	IN03B019	T1	11319	gaba	no	stereotypy	DNa02 circuit
IN	20424	73610793530530519	648518346492715694	648518346488733880	R	IN03B019	T2	11368	gaba	no	stereotypy	DNa02 circuit
IN	16447	72554094002578080	648518346507442719	648518346488733880	L	IN03B019	T1	101414	gaba	no	stereotypy	DNa02 circuit
IN	17266	72624600118613179	648518346486786863	648518346486786863	L	IN03B021	T1	10599	gaba	no	stereotypy	leg premotor circuit
IN	21639	72837080270984067	648518346500049292	648518346486786863	L	IN03B021	T2	11717	gaba	no	stereotypy	leg premotor circuit
IN	24881	74315922537916688	648518346479556050	648518346479556050	R	IN03B025	T3	11559	gaba	no	stereotypy	leg premotor circuit
IN	25864	72979122758145215	648518346490301723	648518346479556050	L	IN03B025	T3	11662	gaba	no	stereotypy	leg premotor circuit
IN	17043	72483793977802903	648518346467249134	648518346467249134	L	IN03B042	T1	13635	gaba	no	stereotypy	leg premotor circuit
IN	17193	73750500226898316	648518346503914592	648518346467249134	R	IN03B042	T1	13931	gaba	no	stereotypy	leg premotor circuit
IN	19967	73399618041810601	648518346491529278	648518346467249134	R	IN03B042	T2	14076	gaba	no	stereotypy	leg premotor circuit
IN	21198	73048049131587180	648518346491611322	648518346467249134	L	IN03B042	T2	15105	gaba	no	stereotypy	leg premotor circuit
IN	25760	73190229057778809	648518346490696189	648518346467249134	L	IN03B042	T3	23648	gaba	no	stereotypy	leg premotor circuit
IN	25080	73893779195052947	648518346517338666	648518346490040347	R	IN04B031	T3	15525	acetylcholine	no	stereotypy	leg premotor circuit
IN	24371	73964010500064151	648518346492759993	648518346490040347	R	IN04B031	T3	15793	acetylcholine	no	stereotypy	leg premotor circuit
IN	19326	72695587740641895	648518346514440926	648518346490040347	L	IN04B031	T2	16092	acetylcholine	no	stereotypy	leg premotor circuit
IN	25041	73471566797006897	648518346514126558	648518346490040347	L	IN04B031	T3	16917	acetylcholine	no	stereotypy	leg premotor circuit
IN	19806	73751393848376334	648518346491332641	648518346490040347	R	IN04B031	T2	17435	acetylcholine	no	stereotypy	leg premotor circuit
IN	15479	73046469254627502	648518346490040347	648518346490040347	L	IN04B031	T1	18605	acetylcholine	no	stereotypy	leg premotor circuit
IN	15266	73468475695499942	648518346491926034	648518346490040347	R	IN04B031	T1	26241	acetylcholine	no	stereotypy	leg premotor circuit
IN	15564	73539050598343273	648518346484959133	648518346484959133	R	IN04B037	T1	18712	acetylcholine	no	stereotypy	leg premotor circuit
IN	15634	72976169296747417	648518346498641172	648518346484959133	L	IN04B037	T1	18831	acetylcholine	no	stereotypy	leg premotor circuit
IN	15307	73116700559936670	648518346476708214	648518346476708214	L	IN04B078	T1	100339	acetylcholine	no	stereotypy	leg premotor circuit
IN	19021	72695381582261533	648518346501049110	648518346476708214	L	IN04B078	T2	153351	acetylcholine	no	stereotypy	leg premotor circuit
IN	25175	73964148006244447	648518346479827941	648518346476708214	R	IN04B078	T3	158029	acetylcholine	no	stereotypy	leg premotor circuit
IN	15305	73327806859527757	648518346484012839	648518346476708214	R	IN04B078	T1	16938	acetylcholine	no	stereotypy	leg premotor circuit
IN	18882	72695312862502012	648518346500733144	648518346476708214	L	IN04B078	T2	18857	acetylcholine	no	stereotypy	leg premotor circuit
IN	25160	74034516750399842	648518346486137480	648518346476708214	R	IN04B078	T3	19611	acetylcholine	no	stereotypy	leg premotor circuit
IN	15225	73116563053938099	648518346496991533	648518346476708214	L	IN04B078	T1	20836	acetylcholine	no	stereotypy	leg premotor circuit
IN	25171	73401198052914976	648518346478271469	648518346476708214	L	IN04B078	T3	20982	acetylcholine	no	stereotypy	leg premotor circuit
IN	15340	73327806859540473	648518346496063563	648518346476708214	R	IN04B078	T1	21160	acetylcholine	no	stereotypy	leg premotor circuit
IN	25004	73401198186872375	648518346479857381	648518346476708214	L	IN04B078	T3	21183	acetylcholine	no	stereotypy	leg premotor circuit
IN	18911	73539737927025175	648518346500277564	648518346476708214	R	IN04B078	T2	21216	acetylcholine	no	stereotypy	leg premotor circuit
IN	19873	72625493807212306	648518346466683246	648518346466683246	L	IN04B081	T2	13910	acetylcholine	no	stereotypy	DNa02 circuit
IN	15793	73961331648634057	648518346483541141	648518346466683246	R	IN04B081	T1	17584	acetylcholine	no	stereotypy	DNa02 circuit
IN	20183	73681162476089690	648518346476880144	648518346466683246	R	IN04B081	T2	18335	acetylcholine	no	stereotypy	DNa02 circuit
IN	20445	73681231195451081	648518346483790255	648518346466683246	R	IN04B081	T2	18663	acetylcholine	no	stereotypy	DNa02 circuit
IN	21476	72766643277061945	648518346487633876	648518346466683246	L	IN04B081	T2	19372	acetylcholine	no	stereotypy	DNa02 circuit
IN	16474	72765200503466925	648518346475521920	648518346466683246	L	IN04B081	T1	19833	acetylcholine	no	stereotypy	DNa02 circuit
IN	19824	72766231228596548	648518346493971232	648518346466683246	L	IN04B081	T2	20441	acetylcholine	no	stereotypy	DNa02 circuit
IN	20011	73821831379068897	648518346500779699	648518346466683246	R	IN04B081	T2	20650	acetylcholine	no	stereotypy	DNa02 circuit
IN	16146	73961400502217822	648518346486733281	648518346466683246	R	IN04B081	T1	21134	acetylcholine	no	stereotypy	DNa02 circuit
IN	15996	72624394094425954	648518346478626900	648518346466683246	L	IN04B081	T1	21189	acetylcholine	no	stereotypy	DNa02 circuit
IN	16065	72624394161515764	648518346491934738	648518346466683246	L	IN04B081	T1	21322	acetylcholine	no	stereotypy	DNa02 circuit
IN	15745	73820594294398920	648518346493082908	648518346466683246	R	IN04B081	T1	21519	acetylcholine	no	stereotypy	DNa02 circuit
IN	19734	72766162576105013	648518346509817545	648518346466683246	L	IN04B081	T2	21569	acetylcholine	no	stereotypy	DNa02 circuit
IN	15969	73891031825043338	648518346494334952	648518346466683246	R	IN04B081	T1	21782	acetylcholine	no	stereotypy	DNa02 circuit
IN	21163	73892474732713066	648518346501138573	648518346466683246	R	IN04B081	T2	22780	acetylcholine	no	stereotypy	DNa02 circuit
IN	16234	72624462880996194	648518346494414613	648518346466683246	L	IN04B081	T1	24181	acetylcholine	no	stereotypy	DNa02 circuit
IN	24246	73752904335040977	648518346499818819	648518346484735901	R	IN05B032	T3	27270	gaba	dimorphic in connectivity	dimorphic DN figure, DNa12	IN05B032_f
IN	24816	73401129199108844	648518346484735901	648518346484735901	L	IN05B032	T3	13584	gaba	dimorphic in connectivity	dimorphic DN figure, DNa12	IN05B032_f
IN	23391	73682329767578719	648518346483607215	648518346483607215	L	IN05B041	T3	14189	gaba	dimorphic in connectivity	dimorphic DN figure, DNa12	IN05B041_f
IN	22983	73752629859605485	648518346494183538	648518346483607215	R	IN05B041	T3	15306	gaba	dimorphic in connectivity	dimorphic DN figure, DNa12	IN05B041_f
IN	21140	72907311844587063	648518346482561172	648518346482561172	L	IN06A002	T2	13109	glutamate	no	stereotypy	DNa02 circuit
IN	20481	73610862182764318	648518346493144896	648518346482561172	R	IN06A002	T2	20462	glutamate	no	stereotypy	DNa02 circuit
IN	16562	73609625433617399	648518346485879236	648518346485879236	R	IN06A004	T1	11532	glutamate	dimorphic in connectivity	dimorphic DN figure, DNa12	IN06A004_f
IN	17018	72554162856348882	648518346500449717	648518346485879236	L	IN06A004	T1	11646	glutamate	dimorphic in connectivity	dimorphic DN figure, DNa12	IN06A004_f
IN	20074	73540356201230485	648518346496395325	648518346492765113	R	IN06A028	T2	10349	glutamate	no	stereotypy	leg premotor circuit
IN	21462	72837011886872864	648518346492765113	648518346492765113	L	IN06A028	T2	11678	glutamate	no	stereotypy	leg premotor circuit
IN	16342	73609625500815651	648518346494300427	648518346494300427	R	IN06B001	T1	10031	gaba	no	stereotypy	leg premotor circuit
IN	16187	72835569180655093	648518346494744965	648518346494300427	L	IN06B001	T1	10053	gaba	no	stereotypy	leg premotor circuit
IN	19284	73047431327415820	648518346512208575	648518346494290443	L	IN06B012	T2	10605	gaba	no	stereotypy	leg premotor circuit
IN	19584	73329043608889969	648518346494290443	648518346494290443	R	IN06B012	T2	10654	gaba	no	stereotypy	leg premotor circuit
IN	20123	73258880754735263	648518346491587270	648518346491587270	R	IN06B013	T2	11682	glutamate	no	dimorphic DN figure, DNp13	IN06B013
IN	16479	73117044023049569	648518346481240154	648518346481240154	L	IN06B018	T1	10952	gaba	no	stereotypy	leg premotor circuit
IN	16711	73328219176422762	648518346490341147	648518346481240154	R	IN06B018	T1	11740	gaba	no	stereotypy	leg premotor circuit
IN	19334	73188168815998275	648518346506641442	648518346472248626	L	IN06B019	T2	11686	glutamate	dimorphic in connectivity	dimorphic DN figure, DNa12	IN06B019_f
IN	19305	73258537627010665	648518346472248626	648518346472248626	R	IN06B019	T2	11944	glutamate	dimorphic in connectivity	dimorphic DN figure, DNa12	IN06B019_f
IN	18899	73328631426269937	648518346493348672	648518346493348672	R	IN06B022	T2	10794	gaba	no	stereotypy	leg premotor circuit
IN	18970	73047225101829570	648518346497439256	648518346493348672	L	IN06B022	T2	11934	gaba	no	stereotypy	leg premotor circuit
IN	16532	72976306601790133	648518346479798245	648518346479798245	L	IN06B028	T1	14071	gaba	no	stereotypy	leg premotor circuit
IN	16328	73257781578545853	648518346497040180	648518346479798245	R	IN06B028	T1	15444	gaba	no	stereotypy	leg premotor circuit
IN	19102	73047293955485800	648518346489661273	648518346479798245	L	IN06B028	T2	159145	glutamate	no	stereotypy	leg premotor circuit
IN	19176	73258468907603504	648518346518631254	648518346479798245	R	IN06B028	T2	227869	glutamate	no	stereotypy	leg premotor circuit
IN	19499	73258674864776513	648518346506609186	648518346478634580	R	IN06B035	T2	11261	glutamate	no	dimorphic DN figure, DNp13	IN06B035
IN	23437	73823135639871910	648518346493933600	648518346478634580	R	IN06B035	T3	170897	glutamate	no	dimorphic DN figure, DNp13	IN06B035
IN	23405	73611960755476706	648518346478634580	648518346478634580	L	IN06B035	T3	19760	glutamate	no	dimorphic DN figure, DNp13	IN06B035
IN	19321	72977062650383191	648518346502494790	648518346478634580	L	IN06B035	T2	28229	glutamate	no	dimorphic DN figure, DNp13	IN06B035
IN	23230	73823067121724796	648518346485363731	648518346485363731	R	IN06B038	T3	14766	gaba	no	dimorphic DN figure, DNp13	IN06B038
IN	22755	73752561139886102	648518346493559288	648518346485363731	R	IN06B038	T3	14989	gaba	no	dimorphic DN figure, DNp13	IN06B038
IN	22996	73611892236895127	648518346501759561	648518346485795454	L	IN06B047	T3	15008	gaba	no	dimorphic DN figure, DNp13	IN06B047
IN	22558	73611754730808900	648518346501087320	648518346485795454	L	IN06B047	T3	15701	gaba	no	dimorphic DN figure, DNp13	IN06B047
IN	23381	73752698377695835	648518346485795454	648518346485795454	R	IN06B047	T3	15856	gaba	no	dimorphic DN figure, DNp13	IN06B047
IN	23217	73682329566437484	648518346491067681	648518346491067681	R	IN06B050	T3	16302	gaba	no	dimorphic DN figure, DNp13	IN06B050
IN	23140	73611960755142979	648518346493788785	648518346491067681	L	IN06B050	T3	19879	gaba	no	dimorphic DN figure, DNp13	IN06B050
IN	14616	73116081480700071	648518346492602307	648518346492602307	L	IN07B001	T1	10010	acetylcholine	no	stereotypy	leg premotor circuit
IN	14535	73538294147057922	648518346496938029	648518346492602307	R	IN07B001	T1	10018	acetylcholine	no	stereotypy	leg premotor circuit
IN	17957	72765475112944287	648518346515421767	648518346492602307	L	IN07B001	T2	10087	acetylcholine	no	stereotypy	leg premotor circuit
IN	18377	73469231475540958	648518346495588175	648518346492602307	R	IN07B001	T2	10166	acetylcholine	no	stereotypy	leg premotor circuit
IN	14468	73538294012977936	648518346489732460	648518346489732460	R	IN07B002	T1	10090	acetylcholine	no	stereotypy	leg premotor circuit
IN	15036	73045919096180163	648518346514037017	648518346489732460	L	IN07B002	T1	10264	acetylcholine	no	stereotypy	leg premotor circuit
IN	22278	73822723927015647	648518346494507143	648518346489732460	R	IN07B002	T3	10298	acetylcholine	no	stereotypy	leg premotor circuit
IN	23415	73049011539603240	648518346491078264	648518346489732460	L	IN07B002	T3	10373	acetylcholine	no	stereotypy	leg premotor circuit
IN	18695	73610037817747936	648518346495029419	648518346489732460	R	IN07B002	T2	10404	acetylcholine	no	stereotypy	leg premotor circuit
IN	18748	72695244008827858	648518346495436470	648518346489732460	L	IN07B002	T2	10416	acetylcholine	no	stereotypy	leg premotor circuit
IN	18814	73610106470043307	648518346489320793	648518346481131008	R	IN07B006	T2	10148	acetylcholine	no	stereotypy	DNa02 circuit
IN	18824	72765681405565757	648518346494538039	648518346481131008	L	IN07B006	T2	10206	acetylcholine	no	stereotypy	DNa02 circuit
IN	14766	73679100489067525	648518346489929433	648518346481131008	R	IN07B006	T1	10297	acetylcholine	no	stereotypy	DNa02 circuit
IN	14696	73045781590282678	648518346483471524	648518346481131008	L	IN07B006	T1	10340	acetylcholine	no	stereotypy	DNa02 circuit
IN	22913	74104473781307923	648518346487897666	648518346481131008	R	IN07B006	T3	11879	acetylcholine	no	stereotypy	DNa02 circuit
IN	23318	73400855059406528	648518346481131008	648518346481131008	L	IN07B006	T3	12072	acetylcholine	no	stereotypy	DNa02 circuit
IN	23914	74245417159865827	648518346483440460	648518346483440460	R	IN07B007	T3	10306	glutamate	no	stereotypy	leg premotor circuit
IN	17699	73539462915032113	648518346489704645	648518346483440460	R	IN07B007	T2	10423	glutamate	no	stereotypy	leg premotor circuit
IN	24680	73119654960687231	648518346500066883	648518346483440460	L	IN07B007	T3	10587	glutamate	no	stereotypy	leg premotor circuit
IN	14345	73116012828180240	648518346501404438	648518346483440460	L	IN07B007	T1	10593	glutamate	no	stereotypy	leg premotor circuit
IN	14318	73608594037633323	648518346487530922	648518346483440460	R	IN07B007	T1	10802	glutamate	no	stereotypy	leg premotor circuit
IN	14416	73256750316582060	648518346485677843	648518346483081125	L	IN07B009	T1	10463	glutamate	no	stereotypy	leg premotor circuit
IN	14395	73467856683391616	648518346513926169	648518346483081125	R	IN07B009	T1	10673	glutamate	no	stereotypy	leg premotor circuit
IN	22648	73893298762705623	648518346483081125	648518346483081125	R	IN07B009	T3	11128	glutamate	no	stereotypy	leg premotor circuit
IN	18623	73610037616229296	648518346496479351	648518346496479351	R	IN07B010	T2	10335	acetylcholine	no	stereotypy	leg premotor circuit
IN	18123	72765475045877884	648518346499632219	648518346496479351	L	IN07B010	T2	10440	acetylcholine	no	stereotypy	leg premotor circuit
IN	22195	73822655207466217	648518346477863125	648518346477863125	R	IN07B034	T3	13998	glutamate	dimorphic in connectivity	dimorphic DN figure, DNa12	IN07B034_f
IN	23687	73330554967578714	648518346490303496	648518346477863125	L	IN07B034	T3	14683	glutamate	dimorphic in connectivity	dimorphic DN figure, DNa12	IN07B034_f
IN	18725	72835981430348341	648518346504996486	648518346480562390	L	IN07B104	T2	10799	glutamate	no	stereotypy	leg premotor circuit
IN	18743	73469300396351635	648518346480562390	648518346480562390	R	IN07B104	T2	11127	glutamate	no	stereotypy	leg premotor circuit
IN	23349	74456385953661949	648518346490561277	648518346479221455	R	IN08A002	T3	10198	glutamate	no	stereotypy	leg premotor circuit
IN	23998	72908411423224563	648518346479221455	648518346479221455	L	IN08A002	T3	10203	glutamate	no	stereotypy	leg premotor circuit
IN	14541	72904975315113505	648518346496053067	648518346479221455	L	IN08A002	T1	10332	glutamate	no	stereotypy	leg premotor circuit
IN	14502	73749400312520200	648518346486997657	648518346479221455	R	IN08A002	T1	10354	glutamate	no	stereotypy	leg premotor circuit
IN	18728	72624875197722397	648518346511425666	648518346479221455	L	IN08A002	T2	10691	glutamate	no	stereotypy	leg premotor circuit
IN	18537	73821075330652842	648518346496548732	648518346479221455	R	IN08A002	T2	17188	glutamate	no	stereotypy	leg premotor circuit
IN	23606	74456454673126132	648518346482874854	648518346477007632	R	IN08A005	T3	10586	glutamate	no	stereotypy	leg premotor circuit
IN	14689	72693937869223539	648518346477007632	648518346477007632	L	IN08A005	T1	10653	glutamate	no	stereotypy	leg premotor circuit
IN	18688	72624875264990893	648518346483437132	648518346477007632	L	IN08A005	T2	10671	glutamate	no	stereotypy	leg premotor circuit
IN	14237	73678893995207059	648518346489321561	648518346477007632	R	IN08A005	T1	10672	glutamate	no	stereotypy	leg premotor circuit
IN	18609	73750775306113568	648518346494381589	648518346477007632	R	IN08A005	T2	10678	glutamate	no	stereotypy	leg premotor circuit
IN	24516	73049217563927823	648518346498210386	648518346477007632	L	IN08A005	T3	10803	glutamate	no	stereotypy	leg premotor circuit
IN	18958	73750912812070227	648518346494455784	648518346478252245	R	IN08A006	T2	100855	gaba	no	stereotypy	DNa02 circuit
IN	18905	72624943850273579	648518346496866684	648518346478252245	L	IN08A006	T2	10652	gaba	no	stereotypy	DNa02 circuit
IN	14277	73045575163330743	648518346481712321	648518346478252245	L	IN08A006	T1	10722	gaba	no	stereotypy	DNa02 circuit
IN	23835	72908411356261033	648518346496958772	648518346478252245	L	IN08A006	T3	10890	gaba	no	stereotypy	DNa02 circuit
IN	14363	73678962781729040	648518346478252245	648518346478252245	R	IN08A006	T1	11195	gaba	no	stereotypy	DNa02 circuit
IN	23074	74385948557037908	648518346494680040	648518346478252245	R	IN08A006	T3	11819	gaba	no	stereotypy	DNa02 circuit
IN	22707	74667354545802204	648518346497239212	648518346478922191	R	IN08A007	T3	11340	glutamate	no	stereotypy	leg premotor circuit
IN	18853	72273099458151009	648518346492812219	648518346478922191	L	IN08A007	T2	11367	glutamate	no	stereotypy	leg premotor circuit
IN	14273	72764099985166378	648518346518644054	648518346478922191	L	IN08A007	T1	11744	glutamate	no	stereotypy	leg premotor circuit
IN	18782	74243424362302499	648518346478922191	648518346478922191	R	IN08A007	T2	12028	glutamate	no	stereotypy	leg premotor circuit
IN	14356	73749331391765030	648518346507375481	648518346478922191	R	IN08A007	T1	12099	glutamate	no	stereotypy	leg premotor circuit
IN	14319	73116012425517748	648518346472700425	648518346472700425	L	IN08B001	T1	10089	acetylcholine	no	stereotypy	leg premotor circuit
IN	14483	73608662287345985	648518346487889730	648518346472700425	R	IN08B001	T1	10091	acetylcholine	no	stereotypy	leg premotor circuit
IN	17445	73609762738403784	648518346518606422	648518346475998690	R	IN08B004	T2	10538	acetylcholine	no	stereotypy	leg premotor circuit
IN	17588	72624668837988864	648518346475998690	648518346475998690	L	IN08B004	T2	10579	acetylcholine	no	stereotypy	leg premotor circuit
IN	22780	72837767868232514	648518346490554877	648518346490554877	L	IN08B076	T3	18511	acetylcholine	dimorphic in connectivity	dimorphic DN figure, DNa12	IN08B076_f
IN	22064	74033692653524652	648518346500651443	648518346490554877	R	IN08B076	T3	21466	acetylcholine	dimorphic in connectivity	dimorphic DN figure, DNa12	IN08B076_f
IN	14211	73045574961607432	648518346494824247	648518346472407755	L	IN09A002	T1	10342	gaba	no	stereotypy	leg premotor circuit
IN	22753	74456247709415162	648518346472407755	648518346472407755	R	IN09A002	T3	10380	gaba	no	stereotypy	leg premotor circuit
IN	23743	72697235598821136	648518346477746908	648518346472407755	L	IN09A002	T3	10403	gaba	no	stereotypy	leg premotor circuit
IN	14436	73819768452744114	648518346478528340	648518346472407755	R	IN09A002	T1	10445	gaba	no	stereotypy	leg premotor circuit
IN	18851	74243424294859924	648518346501052438	648518346472407755	R	IN09A002	T2	10630	gaba	no	stereotypy	leg premotor circuit
IN	18928	72343536451915689	648518346481163008	648518346472407755	L	IN09A002	T2	10810	gaba	no	stereotypy	leg premotor circuit
IN	18901	72343467866946768	648518346514376391	648518346479423195	L	IN09A003	T2	10786	gaba	no	stereotypy	leg premotor circuit
IN	22548	74456179056646492	648518346479423195	648518346479423195	R	IN09A003	T3	10801	gaba	no	stereotypy	leg premotor circuit
IN	14572	72834606168495417	648518346499888197	648518346479423195	L	IN09A003	T1	10983	gaba	no	stereotypy	leg premotor circuit
IN	14479	73960505940953828	648518346518309718	648518346479423195	R	IN09A003	T1	11196	gaba	no	stereotypy	leg premotor circuit
IN	22633	72837699081806316	648518346491231352	648518346491231352	L	IN09A004	T3	10051	gaba	no	stereotypy	leg premotor circuit
IN	17812	74243149417440003	648518346507309433	648518346491231352	R	IN09A004	T2	10979	gaba	no	stereotypy	leg premotor circuit
IN	18011	72272892964281527	648518346494261499	648518346491231352	L	IN09A004	T2	11471	gaba	no	stereotypy	leg premotor circuit
IN	18867	72273099189780466	648518346497081316	648518346481505217	L	IN09A009	T2	100491	glutamate	no	stereotypy	leg premotor circuit
IN	24570	72697441958603424	648518346481505217	648518346481505217	L	IN09A009	T3	11194	gaba	no	stereotypy	leg premotor circuit
IN	18698	74243355575793020	648518346492431545	648518346481505217	R	IN09A009	T2	11590	gaba	no	stereotypy	leg premotor circuit
IN	14719	72975412376200957	648518346490478346	648518346475474232	L	IN09A010	T1	10679	gaba	no	stereotypy	leg premotor circuit
IN	18942	72343536519371570	648518346475474232	648518346475474232	L	IN09A010	T2	11687	gaba	no	stereotypy	leg premotor circuit
IN	14758	74171681228473517	648518346492932784	648518346475474232	R	IN09A010	T1	11766	gaba	no	stereotypy	leg premotor circuit
IN	24736	72697441891407410	648518346506706722	648518346475474232	L	IN09A010	T3	12118	gaba	no	stereotypy	leg premotor circuit
IN	22263	74456041685096251	648518346479260367	648518346475474232	R	IN09A010	T3	13090	gaba	no	stereotypy	leg premotor circuit
IN	14937	73397693963433347	648518346503239803	648518346489217001	R	IN10B004	T1	10838	acetylcholine	no	stereotypy	leg premotor circuit
IN	15062	73116287840267809	648518346489217001	648518346489217001	L	IN10B004	T1	10946	acetylcholine	no	stereotypy	leg premotor circuit
IN	14297	73327119060860905	648518346496617852	648518346496617852	R	IN10B014	T1	12289	acetylcholine	no	stereotypy	leg premotor circuit
IN	15007	73327324883822201	648518346501179241	648518346496617852	L	IN10B014	T1	12543	acetylcholine	no	stereotypy	leg premotor circuit
IN	15771	74031699453044190	648518346492978608	648518346492978608	R	IN11A001	T1	10085	gaba	dimorphic in connectivity	dimorphic DN figure, DNa12	IN11A001_f
IN	16024	72554024410556657	648518346497682166	648518346492978608	L	IN11A001	T1	27642	gaba	dimorphic in connectivity	dimorphic DN figure, DNa12	IN11A001_f
IN	15897	72694761563108114	648518346481911711	648518346481911711	L	IN11A003	T1	12630	acetylcholine	no	stereotypy	leg premotor circuit
IN	15700	73820592750772770	648518346507446047	648518346481911711	R	IN11A003	T1	13093	acetylcholine	no	stereotypy	leg premotor circuit
IN	16053	72554024075162811	648518346486765956	648518346481911711	L	IN11A003	T1	14367	acetylcholine	no	stereotypy	leg premotor circuit
IN	15649	73750223939519897	648518346504996723	648518346481911711	R	IN11A003	T1	14875	acetylcholine	no	stereotypy	leg premotor circuit
IN	19450	73540079578366083	648518346507446303	648518346481911711	R	IN11A003	T2	15075	acetylcholine	no	stereotypy	leg premotor circuit
IN	16197	72554092794613940	648518346496594005	648518346488713997	L	IN11A007	T1	101683	acetylcholine	dimorphic in connectivity	dimorphic DN figure, DNa12	IN11A007_f
IN	15624	73890961561984081	648518346488713997	648518346488713997	R	IN11A007	T1	16076	acetylcholine	dimorphic in connectivity	dimorphic DN figure, DNa12	IN11A007_f
IN	19816	73118073204556773	648518346490089937	648518346490089937	L	IN11A035	T2	12323	glutamate	dimorphic in connectivity	dimorphic DN figure, DNa12	IN11A035_f
IN	19447	73821554689379432	648518346499836995	648518346490089937	R	IN11A035	T2	31106	glutamate	dimorphic in connectivity	dimorphic DN figure, DNa12	IN11A035_f
IN	16419	73891100477659041	648518346491813288	648518346487473834	R	IN12A001	T1	10276	acetylcholine	dimorphic in connectivity	stereotypy, dimorphic DN figure, DNa12	IN12A001_f
IN	16154	72483656538931201	648518346488251166	648518346487473834	L	IN12A001	T1	11244	acetylcholine	dimorphic in connectivity	stereotypy, dimorphic DN figure, DNa12	IN12A001_f
IN	21453	72837011551437974	648518346487473834	648518346487473834	L	IN12A001	T2	11594	acetylcholine	dimorphic in connectivity	dimorphic DN figure, DNa12	IN12A001_f
IN	20907	73751668390607972	648518346507422585	648518346487473834	R	IN12A001	T2	12111	acetylcholine	dimorphic in connectivity	dimorphic DN figure, DNa12	IN12A001_f
IN	19836	72836599972810278	648518346479386843	648518346479386843	L	IN12A002	T2	11322	acetylcholine	dimorphic in connectivity	dimorphic DN figure, DNp13	IN12A002
IN	20850	73681299713571159	648518346480034726	648518346479386843	R	IN12A002	T2	11814	acetylcholine	dimorphic in connectivity	dimorphic DN figure, DNp13	IN12A002
IN	16131	72483656404674867	648518346493947761	648518346493947761	L	IN12A008	T1	11514	acetylcholine	dimorphic in connectivity	dimorphic DN figure, DNa12	IN12A008_f
IN	16336	73820731464890418	648518346500807324	648518346493947761	R	IN12A008	T1	11593	acetylcholine	dimorphic in connectivity	dimorphic DN figure, DNa12	IN12A008_f
IN	22779	74104403719994964	648518346503590561	648518346501071382	R	IN12A010	A1	11674	acetylcholine	dimorphic in connectivity	dimorphic AN figure	IN12A010_f
IN	23293	73189747819882767	648518346501071382	648518346501071382	L	IN12A010	A1	12047	acetylcholine	dimorphic in connectivity	dimorphic AN figure	IN12A010_f
IN	17594	72835775137552088	648518346486928865	648518346484249895	L	IN12B002	T1	10025	gaba	dimorphic in connectivity	dimorphic AN figure	IN12B002_f
IN	17636	73328356414083717	648518346485566995	648518346484249895	R	IN12B002	T1	10070	gaba	dimorphic in connectivity	dimorphic AN figure	IN12B002_f
IN	19770	73118074815519363	648518346495942032	648518346484249895	L	IN12B002	T2	10136	gaba	dimorphic in connectivity	dimorphic AN figure	IN12B002_f
IN	20489	73470124694190680	648518346506863650	648518346484249895	R	IN12B002	T2	10141	gaba	dimorphic in connectivity	dimorphic AN figure	IN12B002_f
IN	24466	73612166645078212	648518346484249895	648518346484249895	L	IN12B002	T3	10367	gaba	dimorphic in connectivity	dimorphic AN figure	IN12B002_f
IN	24187	73823272944935032	648518346487729322	648518346484249895	R	IN12B002	T3	10379	gaba	dimorphic in connectivity	dimorphic AN figure	IN12B002_f
IN	20533	73540493438582555	648518346484731907	648518346484731907	R	IN12B005	T2	10253	gaba	no	stereotypy	leg premotor circuit
IN	20333	72977474631644468	648518346488887565	648518346484731907	L	IN12B005	T2	10735	gaba	no	stereotypy	leg premotor circuit
IN	17603	72835775271893566	648518346496344893	648518346484731907	L	IN12B005	T1	11858	gaba	no	stereotypy	leg premotor circuit
IN	17206	73609762805595030	648518346502051434	648518346484731907	R	IN12B005	T1	11983	gaba	no	stereotypy	leg premotor circuit
IN	20031	73188512144694972	648518346478898772	648518346478898772	L	IN12B013	T2	11750	gaba	no	stereotypy	leg premotor circuit
IN	19963	73258880955624487	648518346504380652	648518346478898772	R	IN12B013	T2	11778	gaba	no	stereotypy	leg premotor circuit
IN	17954	73469162621952827	648518346494500231	648518346478898772	R	IN12B013	T1	12066	gaba	no	stereotypy	leg premotor circuit
IN	17436	72976443906726337	648518346493119296	648518346478898772	L	IN12B013	T1	12150	gaba	no	stereotypy	leg premotor circuit
IN	17371	72835706418375063	648518346490283016	648518346490283016	L	IN12B014	T1	11577	gaba	dimorphic in connectivity	dimorphic DN figure, DNa12	IN12B014_f
IN	16791	73539325408981718	648518346496881532	648518346490283016	R	IN12B014	T1	12343	gaba	dimorphic in connectivity	dimorphic DN figure, DNa12	IN12B014_f
IN	23430	73752766828610623	648518346487529642	648518346475849442	R	IN12B018	T3	10495	gaba	dimorphic in connectivity	dimorphic DN figure, DNa12	IN12B018_f
IN	16697	72976375187276114	648518346490434652	648518346475849442	L	IN12B018	T1	12542	gaba	dimorphic in connectivity	dimorphic DN figure, DNa12	IN12B018_f
IN	16975	73539325274864262	648518346486576049	648518346475849442	R	IN12B018	T1	12862	gaba	dimorphic in connectivity	dimorphic DN figure, DNa12	IN12B018_f
IN	20073	73329249096080196	648518346489666143	648518346475849442	R	IN12B018	T2	13120	gaba	dimorphic in connectivity	dimorphic DN figure, DNa12	IN12B018_f
IN	20063	72977406046429017	648518346494905738	648518346475849442	L	IN12B018	T2	13211	gaba	dimorphic in connectivity	dimorphic DN figure, DNa12	IN12B018_f
IN	23041	73471154345568587	648518346475849442	648518346475849442	L	IN12B018	T3	13349	gaba	dimorphic in connectivity	dimorphic DN figure, DNa12	IN12B018_f
IN	17407	73398656505894708	648518346517586756	648518346488108055	R	IN12B040	T1	152755	glutamate	no	stereotypy	leg premotor circuit
IN	23550	73541660528948787	648518346489678681	648518346488108055	L	IN12B040	T3	16165	gaba	no	stereotypy	leg premotor circuit
IN	23523	73682398017297608	648518346491496766	648518346488108055	R	IN12B040	T3	23076	glutamate	no	stereotypy	leg premotor circuit
IN	20159	73188580796901314	648518346488108055	648518346488108055	L	IN12B040	T2	29239	gaba	no	stereotypy	leg premotor circuit
IN	17374	72835706351057802	648518346490904099	648518346488108055	L	IN12B040	T1	42106483966	glutamate	no	stereotypy	leg premotor circuit
IN	24471	74245485678114108	648518346476885008	648518346476885008	R	IN13A001	T3	10153	gaba	no	stereotypy	leg premotor circuit
IN	19289	73610381549214838	648518346501808234	648518346476885008	R	IN13A001	T2	10186	gaba	no	stereotypy	leg premotor circuit
IN	14785	73819838178620879	648518346483079845	648518346476885008	R	IN13A001	T1	10235	gaba	no	stereotypy	leg premotor circuit
IN	20028	72555193715520426	648518346498580017	648518346476885008	L	IN13A001	T2	10640	gaba	no	stereotypy	leg premotor circuit
IN	24877	73330760924535363	648518346483111358	648518346476885008	L	IN13A001	T3	11323	gaba	no	stereotypy	leg premotor circuit
IN	14798	72693938003405517	648518346484661507	648518346476885008	L	IN13A001	T1	162539	gaba	no	stereotypy	leg premotor circuit
IN	19491	73891993964933189	648518346517355332	648518346479614683	R	IN13A006	T2	10824	gaba	no	stereotypy	leg premotor circuit
IN	24923	74456660361791772	648518346500315829	648518346479614683	R	IN13A006	T3	10940	gaba	no	stereotypy	leg premotor circuit
IN	14775	73960575868200312	648518346483398220	648518346479614683	R	IN13A006	T1	11152	gaba	no	stereotypy	leg premotor circuit
IN	25447	73190160875106690	648518346479614683	648518346479614683	L	IN13A006	T3	11271	gaba	no	stereotypy	leg premotor circuit
IN	19086	72625081490566765	648518346488932073	648518346479614683	L	IN13A006	T2	11610	gaba	no	stereotypy	leg premotor circuit
IN	14598	72834606705149089	648518346489565548	648518346479614683	L	IN13A006	T1	11640	gaba	no	stereotypy	leg premotor circuit
IN	14915	73890275709548020	648518346502652839	648518346479241660	R	IN13A009	T1	10230	glutamate	no	stereotypy	leg premotor circuit
IN	24957	74175185519298518	648518346486644220	648518346479241660	R	IN13A009	T3	10565	gaba	no	stereotypy	leg premotor circuit
IN	19221	73751050318134835	648518346496978092	648518346479241660	R	IN13A009	T2	11240	gaba	no	stereotypy	leg premotor circuit
IN	15011	72834744278472685	648518346500132614	648518346479241660	L	IN13A009	T1	11435	glutamate	no	stereotypy	leg premotor circuit
IN	20358	72484893623759316	648518346500658357	648518346479241660	L	IN13A009	T2	13578	glutamate	no	stereotypy	leg premotor circuit
IN	25578	73119792131115760	648518346479241660	648518346479241660	L	IN13A009	T3	170932	gaba	no	stereotypy	leg premotor circuit
IN	25342	74316060379396722	648518346517465124	648518346488710840	R	IN13A010	T3	10888	gaba	no	stereotypy	leg premotor circuit
IN	15098	72553338088287296	648518346488710840	648518346488710840	L	IN13A010	T1	12026	gaba	no	stereotypy	leg premotor circuit
IN	14810	73890206922834871	648518346499567451	648518346488710840	R	IN13A010	T1	18137	gaba	no	stereotypy	leg premotor circuit
IN	25302	73119723478717691	648518346514218777	648518346488710840	L	IN13A010	T3	25210	glutamate	no	stereotypy	leg premotor circuit
IN	14994	72623638045931462	648518346501484899	648518346498563633	L	IN13A011	T1	10889	gaba	dimorphic in connectivity	stereotypy, dimorphic DN figure, DNa12	IN13A011_f
IN	14999	73960644520806729	648518346498563633	648518346498563633	R	IN13A011	T1	162586	gaba	dimorphic in connectivity	stereotypy, dimorphic DN figure, DNa12	IN13A011_f
IN	19116	72554712746290216	648518346519008735	648518346474616770	L	IN13A014	T2	11103	gaba	no	stereotypy	leg premotor circuit
IN	24822	74386291684597052	648518346487355539	648518346474616770	R	IN13A014	T3	11277	gaba	no	stereotypy	leg premotor circuit
IN	25794	73119860850452643	648518346474616770	648518346474616770	L	IN13A014	T3	11501	gaba	no	stereotypy	leg premotor circuit
IN	19937	74032937544515460	648518346484634701	648518346474616770	R	IN13A014	T2	11538	gaba	no	stereotypy	leg premotor circuit
IN	15128	72412600465802124	648518346490196954	648518346474616770	L	IN13A014	T1	11780	gaba	no	stereotypy	leg premotor circuit
IN	14967	74031013331836242	648518346507449887	648518346474616770	R	IN13A014	T1	12790	gaba	no	stereotypy	leg premotor circuit
IN	24965	74245622915793546	648518346491909137	648518346486980833	R	IN13A015	T3	12373	gaba	no	stereotypy	leg premotor circuit
IN	26529	73821487781788751	648518346486980833	648518346486980833	R	IN13A015	T2	12741	gaba	no	stereotypy	leg premotor circuit
IN	14926	72905112955553931	648518346487847147	648518346486980833	L	IN13A015	T1	13310	gaba	no	stereotypy	leg premotor circuit
IN	14941	74031013264879524	648518346492366380	648518346486980833	R	IN13A015	T1	15715	gaba	no	stereotypy	leg premotor circuit
IN	19241	73962156483576748	648518346515626314	648518346477206728	R	IN13A020	T2	100904	gaba	no	stereotypy	leg premotor circuit
IN	20066	72414456092998054	648518346504812166	648518346477206728	L	IN13A020	T2	13335	gaba	no	stereotypy	leg premotor circuit
IN	19255	72484481373948235	648518346489694815	648518346477206728	L	IN13A020	T2	13659	gaba	no	stereotypy	leg premotor circuit
IN	19183	73891787739319964	648518346498423024	648518346477206728	R	IN13A020	T2	13789	gaba	no	stereotypy	leg premotor circuit
IN	14602	72764237960984090	648518346486939545	648518346477206728	L	IN13A020	T1	13850	gaba	no	stereotypy	leg premotor circuit
IN	24769	74245554196323644	648518346483957167	648518346477206728	R	IN13A020	T3	14232	gaba	no	stereotypy	leg premotor circuit
IN	25811	73119860783346083	648518346487817296	648518346477206728	L	IN13A020	T3	14333	gaba	no	stereotypy	leg premotor circuit
IN	14693	73679100623236211	648518346477206728	648518346477206728	R	IN13A020	T1	16744	gaba	no	stereotypy	leg premotor circuit
IN	19682	72484687532368979	648518346486963708	648518346485898692	L	IN13A021	T2	14450	gaba	no	stereotypy	leg premotor circuit
IN	14764	72834675491916834	648518346490517084	648518346485898692	L	IN13A021	T1	14838	gaba	no	stereotypy	leg premotor circuit
IN	20110	74103306288786397	648518346498422768	648518346485898692	R	IN13A021	T2	15519	gaba	no	stereotypy	leg premotor circuit
IN	14956	73679169409865273	648518346488772686	648518346485898692	R	IN13A021	T1	15810	gaba	no	stereotypy	leg premotor circuit
IN	25163	74386360404127433	648518346485898692	648518346485898692	R	IN13A021	T3	16108	gaba	no	stereotypy	leg premotor circuit
IN	24537	74315923007593762	648518346520466486	648518346480509142	R	IN13A042	T3	15775	gaba	no	stereotypy	leg premotor circuit
IN	14969	72553269234724825	648518346480509142	648518346480509142	L	IN13A042	T1	17709	gaba	no	stereotypy	leg premotor circuit
IN	25973	73049560758692689	648518346482952489	648518346480509142	L	IN13A042	T3	19803	gaba	no	stereotypy	leg premotor circuit
IN	14712	74030944344299566	648518346496223178	648518346480509142	R	IN13A042	T1	19825	gaba	no	stereotypy	leg premotor circuit
IN	20036	72414456025878425	648518346492074540	648518346480509142	L	IN13A042	T2	20366	gaba	no	stereotypy	leg premotor circuit
IN	19155	73891787806329063	648518346487962910	648518346480509142	R	IN13A042	T2	21233	gaba	no	stereotypy	leg premotor circuit
IN	18720	73328562908042587	648518346512116014	648518346472733899	L	IN13B001	T2	10116	gaba	no	stereotypy	DNa02 circuit
IN	19177	72625150276961840	648518346515957066	648518346472733899	R	IN13B001	T2	10227	gaba	no	stereotypy	DNa02 circuit
IN	22940	73611892505436296	648518346497417601	648518346472733899	L	IN13B001	T3	10229	gaba	no	stereotypy	DNa02 circuit
IN	24030	73612098529526360	648518346472733899	648518346472733899	R	IN13B001	T3	10265	gaba	no	stereotypy	DNa02 circuit
IN	15206	73186863078521572	648518346483038117	648518346472733899	L	IN13B001	T1	10268	gaba	no	stereotypy	DNa02 circuit
IN	15176	73257094316718211	648518346480818177	648518346472733899	R	IN13B001	T1	10320	gaba	no	stereotypy	DNa02 circuit
IN	15262	73257369261699105	648518346497880310	648518346483487140	R	IN13B006	T1	10124	glutamate	no	stereotypy	leg premotor circuit
IN	23646	73963873530874464	648518346497185304	648518346483487140	L	IN13B006	T3	10425	gaba	no	stereotypy	leg premotor circuit
IN	23294	73541592480550682	648518346500682165	648518346483487140	R	IN13B006	T3	10486	gaba	no	stereotypy	leg premotor circuit
IN	18413	72835912778111753	648518346483487140	648518346483487140	R	IN13B006	T2	10705	gaba	no	stereotypy	leg premotor circuit
IN	18618	73469300329306231	648518346492029740	648518346483487140	L	IN13B006	T2	10738	gaba	no	stereotypy	leg premotor circuit
IN	14875	73327325487572774	648518346489995863	648518346483487140	L	IN13B006	T1	12044	gaba	no	stereotypy	leg premotor circuit
IN	15220	73257231822669652	648518346472727049	648518346472727049	R	IN13B012	T1	101684	gaba	no	stereotypy	leg premotor circuit
IN	23866	74034310927561575	648518346482126484	648518346472727049	L	IN13B012	T3	11235	gaba	no	stereotypy	leg premotor circuit
IN	18675	72835981497408150	648518346486547149	648518346472727049	R	IN13B012	T2	11950	gaba	no	stereotypy	leg premotor circuit
IN	18981	73610175323663900	648518346494337000	648518346472727049	L	IN13B012	T2	11967	gaba	no	stereotypy	leg premotor circuit
IN	15143	73045988016951387	648518346487050905	648518346472727049	L	IN13B012	T1	12738	gaba	no	stereotypy	leg premotor circuit
IN	23883	73752836084950064	648518346502557766	648518346472727049	R	IN13B012	T3	13210	gaba	no	stereotypy	leg premotor circuit
IN	24832	73893710743571472	648518346493388864	648518346481726141	L	IN13B018	T3	13167	gaba	no	stereotypy	leg premotor circuit
IN	18601	73117456474163955	648518346481726141	648518346481726141	L	IN13B018	T2	13504	gaba	no	stereotypy	leg premotor circuit
IN	18391	72976650400453013	648518346517719400	648518346481726141	R	IN13B018	T2	15368	gaba	no	stereotypy	leg premotor circuit
IN	14887	73327325487805177	648518346491055651	648518346481726141	L	IN13B018	T1	15728	glutamate	no	stereotypy	leg premotor circuit
IN	15230	73186931731035820	648518346495149194	648518346481726141	R	IN13B018	T1	24327	glutamate	no	stereotypy	leg premotor circuit
IN	23725	73612029743079094	648518346483989533	648518346477909399	L	IN14A004	T3	10852	glutamate	no	stereotypy	leg premotor circuit
IN	18448	73047019010219434	648518346483121228	648518346477909399	L	IN14A004	T2	11309	glutamate	no	stereotypy	leg premotor circuit
IN	17670	73187619059861226	648518346480488763	648518346477909399	R	IN14A004	T2	12176	glutamate	no	stereotypy	leg premotor circuit
IN	14663	73538362933701971	648518346477909399	648518346477909399	R	IN14A004	T1	12285	glutamate	no	stereotypy	leg premotor circuit
IN	23164	73682329968823255	648518346495165578	648518346477909399	R	IN14A004	T3	12812	glutamate	no	stereotypy	leg premotor circuit
IN	15105	73045919230394966	648518346480193509	648518346477909399	L	IN14A004	T1	13068	glutamate	no	stereotypy	leg premotor circuit
IN	14919	73045850443796449	648518346496696365	648518346486100616	L	IN14A008	T1	10739	glutamate	no	stereotypy	leg premotor circuit
IN	25491	73049423454015625	648518346500867177	648518346486100616	R	IN14A008	T3	12550	glutamate	no	stereotypy	leg premotor circuit
IN	18304	73328494054307839	648518346486100616	648518346486100616	R	IN14A008	T2	13286	glutamate	no	stereotypy	leg premotor circuit
IN	14721	73467994189483406	648518346489885199	648518346486100616	R	IN14A008	T1	13364	glutamate	no	stereotypy	leg premotor circuit
IN	18014	73469162823178279	648518346501361037	648518346483868565	R	IN14B001	T2	10398	gaba	no	stereotypy	leg premotor circuit
IN	17825	72765406460738716	648518346483868565	648518346483868565	L	IN14B001	T2	10575	gaba	no	stereotypy	leg premotor circuit
IN	23847	72978780167603504	648518346486071934	648518346483700885	L	IN14B005	T3	11147	glutamate	no	stereotypy	leg premotor circuit
IN	23844	74386154581191717	648518346502144073	648518346483700885	R	IN14B005	T3	11449	glutamate	no	stereotypy	leg premotor circuit
IN	14308	73256750316585633	648518346512410158	648518346483700885	L	IN14B005	T1	12515	glutamate	no	stereotypy	leg premotor circuit
IN	14315	73608593970425863	648518346483700885	648518346483700885	R	IN14B005	T1	12724	glutamate	no	stereotypy	leg premotor circuit
IN	23206	72908274051098033	648518346515868922	648518346486930145	L	IN14B006	T3	12007	gaba	no	stereotypy	leg premotor circuit
IN	22968	74245211202862217	648518346486930145	648518346486930145	R	IN14B006	T3	12193	gaba	no	stereotypy	leg premotor circuit
IN	14883	73116218986708127	648518346490040026	648518346481677983	L	IN14B007	T1	11822	gaba	no	stereotypy	DNa02 circuit
IN	14942	73468062707556835	648518346494780554	648518346481677983	R	IN14B007	T1	11904	gaba	no	stereotypy	DNa02 circuit
IN	18536	72695175021176143	648518346481677983	648518346481677983	L	IN14B007	T2	12845	gaba	no	stereotypy	DNa02 circuit
IN	18543	73609968896830280	648518346496068157	648518346481677983	R	IN14B007	T2	12935	gaba	no	stereotypy	DNa02 circuit
IN	14257	73467787628391349	648518346506811426	648518346495840418	R	IN16B014	T1	10659	glutamate	no	stereotypy	leg premotor circuit
IN	14643	73256887621560322	648518346495840418	648518346495840418	L	IN16B014	T1	10834	glutamate	no	stereotypy	leg premotor circuit
IN	24236	74386223166510070	648518346479987173	648518346479987173	R	IN16B018	T3	10497	gaba	no	stereotypy	leg premotor circuit
IN	18885	73680475348362161	648518346481313423	648518346479987173	R	IN16B018	T2	10580	gaba	no	stereotypy	leg premotor circuit
IN	18961	72554643892568188	648518346504285736	648518346479987173	L	IN16B018	T2	10756	gaba	no	stereotypy	leg premotor circuit
IN	14681	73749468965055014	648518346517536554	648518346479987173	R	IN16B018	T1	11472	gaba	no	stereotypy	leg premotor circuit
IN	14807	72764306546446412	648518346514329131	648518346479987173	L	IN16B018	T1	22970	glutamate	no	stereotypy	leg premotor circuit
IN	14399	72764168637734825	648518346515441991	648518346483416908	L	IN16B020	T1	10060	glutamate	no	stereotypy	leg premotor circuit
IN	14143	73819562495521500	648518346495021227	648518346483416908	R	IN16B020	T1	11158	glutamate	no	stereotypy	leg premotor circuit
IN	24308	72838111398639479	648518346512953246	648518346483416908	L	IN16B020	T3	11444	glutamate	no	stereotypy	leg premotor circuit
IN	22496	74596916746422815	648518346496140349	648518346483416908	R	IN16B020	T3	11536	glutamate	no	stereotypy	leg premotor circuit
IN	18082	72272893433958487	648518346483416908	648518346483416908	L	IN16B020	T2	11846	glutamate	no	stereotypy	leg premotor circuit
IN	19005	74313861959944015	648518346486095998	648518346483416908	R	IN16B020	T2	14424	glutamate	no	stereotypy	leg premotor circuit
IN	14313	73678962848779549	648518346486140002	648518346486140002	R	IN16B041	T1	14245	glutamate	no	stereotypy	leg premotor circuit
IN	14776	72834675357590858	648518346489023210	648518346486140002	L	IN16B041	T1	16894	glutamate	no	stereotypy	leg premotor circuit
IN	18896	72413836476847407	648518346507391007	648518346480103412	L	IN17A007	T2	10570	acetylcholine	no	stereotypy	leg premotor circuit
IN	19024	74313861759124145	648518346480103412	648518346480103412	R	IN17A007	T2	10578	acetylcholine	no	stereotypy	leg premotor circuit
IN	14733	73819837171961113	648518346498528817	648518346480103412	R	IN17A007	T1	11028	acetylcholine	no	stereotypy	leg premotor circuit
IN	14809	72905043497817890	648518346491271969	648518346480103412	L	IN17A007	T1	11281	acetylcholine	no	stereotypy	leg premotor circuit
IN	18754	72343399214353260	648518346486353810	648518346486353810	L	IN17A017	T2	11381	acetylcholine	no	stereotypy	leg premotor circuit
IN	17666	74243149685555416	648518346486765283	648518346486353810	R	IN17A017	T2	11404	acetylcholine	no	stereotypy	leg premotor circuit
IN	22990	72697098159916754	648518346486716548	648518346486353810	L	IN17A017	T3	11724	acetylcholine	no	stereotypy	leg premotor circuit
IN	14477	72764237357097460	648518346507442975	648518346486353810	L	IN17A017	T1	11812	acetylcholine	no	stereotypy	leg premotor circuit
IN	14547	73890137331054436	648518346488457609	648518346486353810	R	IN17A017	T1	11850	acetylcholine	no	stereotypy	leg premotor circuit
IN	14808	72553199843891727	648518346479396796	648518346475454388	L	IN17A041	T1	11666	glutamate	no	stereotypy	leg premotor circuit
IN	18848	72343467866908899	648518346475454388	648518346475454388	L	IN17A041	T2	12633	glutamate	no	stereotypy	leg premotor circuit
IN	19054	74313930411164289	648518346481311631	648518346475454388	R	IN17A041	T2	13430	glutamate	no	stereotypy	leg premotor circuit
IN	14699	73819837306399709	648518346493912352	648518346475454388	R	IN17A041	T1	16045	glutamate	no	stereotypy	leg premotor circuit
IN	14655	72834674820812875	648518346494817301	648518346479220668	L	IN17A044	T1	15251	acetylcholine	no	stereotypy	leg premotor circuit
IN	18982	74313861825915832	648518346487964752	648518346479220668	R	IN17A044	T2	15395	acetylcholine	no	stereotypy	leg premotor circuit
IN	18283	72272892964304506	648518346500629173	648518346479220668	L	IN17A044	T2	16371	acetylcholine	no	stereotypy	leg premotor circuit
IN	14715	73749468696414488	648518346479220668	648518346479220668	R	IN17A044	T1	17079	acetylcholine	no	stereotypy	leg premotor circuit
IN	14478	72834605967136697	648518346510021158	648518346474245741	L	IN17A052	T1	14073	acetylcholine	no	stereotypy	leg premotor circuit
IN	14358	73890068477329521	648518346494641653	648518346474245741	R	IN17A052	T1	14645	acetylcholine	no	stereotypy	leg premotor circuit
IN	14309	73960437288613313	648518346490139656	648518346474245741	R	IN17A052	T1	14797	acetylcholine	no	stereotypy	leg premotor circuit
IN	14499	72693868679980230	648518346485914052	648518346474245741	L	IN17A052	T1	14803	acetylcholine	no	stereotypy	leg premotor circuit
IN	22748	74385878830998667	648518346474245741	648518346474245741	R	IN17A052	T3	15150	acetylcholine	no	stereotypy	leg premotor circuit
IN	19111	74313930344182120	648518346494005305	648518346474245741	R	IN17A052	T2	15230	acetylcholine	no	stereotypy	leg premotor circuit
IN	19031	72343536519126338	648518346482460308	648518346474245741	L	IN17A052	T2	16930	acetylcholine	no	stereotypy	leg premotor circuit
IN	24123	72697373172206660	648518346509008703	648518346474245741	L	IN17A052	T3	16987	acetylcholine	no	stereotypy	leg premotor circuit
IN	14525	72834606101269025	648518346489760620	648518346479917044	L	IN17A061	T1	13944	acetylcholine	no	stereotypy	leg premotor circuit
IN	14039	73678756153720357	648518346499758291	648518346479917044	R	IN17A061	T1	15372	acetylcholine	no	stereotypy	leg premotor circuit
IN	14597	73960506008018449	648518346499929811	648518346479917044	R	IN17A061	T1	15497	acetylcholine	no	stereotypy	leg premotor circuit
IN	14704	72482831301123146	648518346496062795	648518346479917044	L	IN17A061	T1	15530	acetylcholine	no	stereotypy	leg premotor circuit
IN	18645	72343399013156364	648518346498731504	648518346479917044	L	IN17A061	T2	16515	acetylcholine	no	stereotypy	leg premotor circuit
IN	18893	74243424161054440	648518346493106240	648518346479917044	R	IN17A061	T2	16526	acetylcholine	no	stereotypy	leg premotor circuit
IN	18888	72343467799825162	648518346479917044	648518346479917044	L	IN17A061	T2	17251	acetylcholine	no	stereotypy	leg premotor circuit
IN	22926	74526685172845190	648518346496424277	648518346479917044	R	IN17A061	T3	19236	acetylcholine	no	stereotypy	leg premotor circuit
IN	23933	72767673062615747	648518346495486287	648518346479917044	L	IN17A061	T3	19842	acetylcholine	no	stereotypy	leg premotor circuit
IN	21985	74033622658754538	648518346493763832	648518346466840942	R	IN17B010	A1	11113	gaba	dimorphic in connectivity	dimorphic DN figure, DNa12	IN17B010_f
IN	21841	73118691612840054	648518346466840942	648518346466840942	L	IN17B010	A1	20267	gaba	dimorphic in connectivity	dimorphic DN figure, DNa12	IN17B010_f
IN	21923	72978023112263046	648518346501151132	648518346501151132	L	IN18B006	T3	11287	acetylcholine	no	stereotypy	leg premotor circuit
IN	18371	72343330092393111	648518346479171280	648518346479171280	L	IN18B011	T2	10846	acetylcholine	no	stereotypy	leg premotor circuit
IN	18758	74313724185614107	648518346501598808	648518346479171280	R	IN18B011	T2	10858	acetylcholine	no	stereotypy	leg premotor circuit
IN	21457	73892541707566211	648518346502419623	648518346479171280	R	IN18B011	T3	12094	acetylcholine	no	stereotypy	leg premotor circuit
IN	21864	72766848428666176	648518346486929889	648518346479171280	L	IN18B011	T3	14712	acetylcholine	no	stereotypy	leg premotor circuit
IN	22155	73189335234984194	648518346496698925	648518346496698925	L	IN18B028	A1	15670	acetylcholine	dimorphic in connectivity	dimorphic DN figure, DNa12	IN18B028_f
IN	21905	73963185195049373	648518346501127565	648518346496698925	R	IN18B028	A1	15837	acetylcholine	dimorphic in connectivity	dimorphic DN figure, DNa12	IN18B028_f
IN	15743	74172436740390037	648518346502609063	648518346482006461	R	IN19A003	T1	10154	gaba	no	stereotypy	DNa02 circuit
IN	missing FANC match	missing FANC match	missing FANC match	missing FANC match	R	IN19A003	T2	10144	gaba	no	stereotypy	DNa02 circuit
IN	20685	72625698690644746	648518346494425735	648518346482006461	L	IN19A003	T2	10156	gaba	no	stereotypy	DNa02 circuit
IN	15764	72413218269831389	648518346510036026	648518346482006461	L	IN19A003	T1	10192	gaba	no	stereotypy	DNa02 circuit
IN	22842	74245141342436776	648518346482006461	648518346482006461	R	IN19A003	T3	10372	gaba	no	stereotypy	DNa02 circuit
IN	25584	73049422984121818	648518346501142428	648518346482006461	L	IN19A003	T3	11303	gaba	no	stereotypy	DNa02 circuit
IN	24623	72767810501606423	648518346485426195	648518346475328056	L	IN19A004	T3	10108	gaba	no	stereotypy	leg premotor circuit
IN	19698	72343948970167343	648518346502299987	648518346475328056	L	IN19A004	T2	10188	gaba	no	stereotypy	leg premotor circuit
IN	21325	74455424484808896	648518346483499684	648518346475328056	R	IN19A004	T2	10191	gaba	no	stereotypy	leg premotor circuit
IN	15495	74101999276830190	648518346495160458	648518346475328056	R	IN19A004	T1	10363	gaba	no	stereotypy	leg premotor circuit
IN	15667	72413218068705886	648518346475328056	648518346475328056	L	IN19A004	T1	10618	gaba	no	stereotypy	leg premotor circuit
IN	15359	74031561812685003	648518346495271350	648518346479591387	R	IN19A005	T1	10259	gaba	no	stereotypy	leg premotor circuit
IN	15454	72624255447535625	648518346501414166	648518346479591387	L	IN19A005	T1	10317	gaba	no	stereotypy	leg premotor circuit
IN	22690	74315510019647182	648518346479591387	648518346479591387	R	IN19A005	T3	10352	gaba	no	stereotypy	leg premotor circuit
IN	23908	72838041672406460	648518346503145203	648518346479591387	L	IN19A005	T3	10358	gaba	no	stereotypy	leg premotor circuit
IN	19218	72414042635188845	648518346486507433	648518346479591387	L	IN19A005	T2	10489	gaba	no	stereotypy	leg premotor circuit
IN	15436	74031630398146756	648518346478565748	648518346459898116	R	IN19A006	T1	10376	acetylcholine	no	stereotypy	leg premotor circuit
IN	16015	72413286788115740	648518346499715678	648518346459898116	L	IN19A006	T1	10447	acetylcholine	no	stereotypy	leg premotor circuit
IN	19897	72555192440189208	648518346459898116	648518346459898116	L	IN19A006	T2	11065	acetylcholine	no	stereotypy	leg premotor circuit
IN	24430	72908479136139281	648518346496212748	648518346475574369	L	IN19A007	T3	10215	gaba	no	stereotypy	leg premotor circuit
IN	15528	72553886770404418	648518346510192422	648518346475574369	L	IN19A007	T1	10242	gaba	no	stereotypy	leg premotor circuit
IN	19949	74384780459848110	648518346475574369	648518346475574369	R	IN19A007	T2	10252	gaba	no	stereotypy	leg premotor circuit
IN	23151	74315647458524444	648518346517900904	648518346475574369	R	IN19A007	T3	10346	gaba	no	stereotypy	leg premotor circuit
IN	15336	74242599460161520	648518346495820450	648518346475574369	R	IN19A007	T1	10427	gaba	no	stereotypy	leg premotor circuit
IN	21936	73752148957311836	648518346512283327	648518346488083998	R	IN19A008	T2	10125	gaba	no	stereotypy	leg premotor circuit
IN	16147	72342918647891824	648518346524262149	648518346488083998	L	IN19A008	T1	10199	gaba	no	stereotypy	leg premotor circuit
IN	15519	74172368087798591	648518346490983713	648518346488083998	R	IN19A008	T1	11316	gaba	no	stereotypy	leg premotor circuit
IN	20290	72555261226889433	648518346514223897	648518346488083998	L	IN19A008	T2	11891	gaba	no	stereotypy	leg premotor circuit
IN	25392	73119791661336001	648518346488083998	648518346488083998	L	IN19A008	T3	174828	gaba	no	stereotypy	leg premotor circuit
IN	15647	74102068063174823	648518346500071747	648518346489133802	R	IN19A009	T1	10173	acetylcholine	no	stereotypy	leg premotor circuit
IN	19276	72484480031831820	648518346489133802	648518346489133802	L	IN19A009	T2	10453	acetylcholine	no	stereotypy	leg premotor circuit
IN	15995	72483655532488087	648518346496215910	648518346489133802	L	IN19A009	T1	10555	acetylcholine	no	stereotypy	leg premotor circuit
IN	20857	72625767477231736	648518346483558293	648518346479083983	L	IN19A010	T2	10499	acetylcholine	no	stereotypy	leg premotor circuit
IN	15810	74172436673044794	648518346479083983	648518346479083983	R	IN19A010	T1	10522	acetylcholine	no	stereotypy	leg premotor circuit
IN	15934	72342918580786296	648518346480526395	648518346479083983	L	IN19A010	T1	10609	acetylcholine	no	stereotypy	leg premotor circuit
IN	15795	72553955489858809	648518346481710273	648518346481710273	L	IN19A011	T1	101794	gaba	no	stereotypy	leg premotor circuit
IN	22459	74315372580535664	648518346517359172	648518346481710273	R	IN19A011	T3	10184	gaba	no	stereotypy	leg premotor circuit
IN	19265	72484479964410336	648518346494062583	648518346481710273	L	IN19A011	T2	10308	gaba	no	stereotypy	leg premotor circuit
IN	15664	74242805551461366	648518346513954329	648518346481710273	R	IN19A011	T1	172107	glutamate	no	stereotypy	leg premotor circuit
IN	24482	72767741781886420	648518346495642274	648518346481710273	L	IN19A011	T3	19111	glutamate	no	stereotypy	leg premotor circuit
IN	20005	72484823763154196	648518346498363290	648518346498363290	L	IN19A012	T2	10730	acetylcholine	no	stereotypy	leg premotor circuit
IN	15767	72483586946934690	648518346505038195	648518346498363290	L	IN19A012	T1	10828	acetylcholine	no	stereotypy	leg premotor circuit
IN	23233	72767535489080710	648518346517689892	648518346493914616	L	IN19A014	T3	10310	acetylcholine	no	stereotypy	leg premotor circuit
IN	19224	74243630252287863	648518346497968794	648518346493914616	R	IN19A014	T2	10731	acetylcholine	no	stereotypy	leg premotor circuit
IN	19161	72554779989459524	648518346493914616	648518346493914616	L	IN19A014	T2	11331	acetylcholine	no	stereotypy	leg premotor circuit
IN	22749	74245141275415376	648518346491498302	648518346489559639	R	IN19A015	T3	10343	gaba	no	stereotypy	leg premotor circuit
IN	15952	72413286788141176	648518346498412564	648518346489559639	L	IN19A015	T1	10551	gaba	no	stereotypy	leg premotor circuit
IN	15586	74101999209494333	648518346489559639	648518346489559639	R	IN19A015	T1	11148	gaba	no	stereotypy	leg premotor circuit
IN	21256	72625836532328015	648518346493440796	648518346489559639	L	IN19A015	T2	12219	gaba	no	stereotypy	leg premotor circuit
IN	24863	72978916532563981	648518346491250552	648518346489559639	L	IN19A015	T3	14393	gaba	no	stereotypy	leg premotor circuit
IN	20286	72414523939895210	648518346499867717	648518346480301526	L	IN19A016	T2	10236	gaba	no	stereotypy	leg premotor circuit
IN	23071	74456316294662687	648518346488212816	648518346480301526	R	IN19A016	T3	11411	gaba	no	stereotypy	leg premotor circuit
IN	16071	72483655465219869	648518346499887941	648518346480301526	L	IN19A016	T1	11511	gaba	no	stereotypy	leg premotor circuit
IN	16198	72483724117499859	648518346494407163	648518346480301526	L	IN19A016	T1	11747	gaba	no	stereotypy	leg premotor circuit
IN	23763	74456523325380485	648518346480301526	648518346480301526	R	IN19A016	T3	11793	gaba	no	stereotypy	leg premotor circuit
IN	24939	72908547855679158	648518346494497927	648518346480301526	L	IN19A016	T3	11935	gaba	no	stereotypy	leg premotor circuit
IN	15291	73961055495440159	648518346504219086	648518346480301526	R	IN19A016	T1	11936	gaba	no	stereotypy	leg premotor circuit
IN	19205	72343673958160486	648518346495992208	648518346480301526	L	IN19A016	T2	12049	gaba	no	stereotypy	leg premotor circuit
IN	15211	74031286934926800	648518346481711041	648518346480301526	R	IN19A016	T1	12567	gaba	no	stereotypy	leg premotor circuit
IN	24059	72838041739615870	648518346498529585	648518346480301526	L	IN19A016	T3	26823	glutamate	no	stereotypy	leg premotor circuit
IN	23486	72837972952903988	648518346494819861	648518346494304759	L	IN19A019	T3	10588	acetylcholine	no	stereotypy	leg premotor circuit
IN	19250	72554779922254258	648518346494304759	648518346494304759	L	IN19A019	T2	11382	acetylcholine	no	stereotypy	leg premotor circuit
IN	22169	74315235208868502	648518346496046667	648518346494304759	R	IN19A019	T3	12661	acetylcholine	no	stereotypy	leg premotor circuit
IN	15574	74172368020422639	648518346494798469	648518346479261903	R	IN19A022	T1	102694	gaba	no	stereotypy	leg premotor circuit
IN	19796	74384711807687731	648518346497473048	648518346479261903	R	IN19A022	T2	11029	gaba	no	stereotypy	leg premotor circuit
IN	23331	74456385081132462	648518346487069337	648518346479261903	R	IN19A022	T3	12121	gaba	no	stereotypy	leg premotor circuit
IN	24565	72908547922746401	648518346479261903	648518346479261903	L	IN19A022	T3	12860	gaba	no	stereotypy	leg premotor circuit
IN	15406	72694555404837842	648518346492221807	648518346479261903	L	IN19A022	T1	154800	gaba	no	stereotypy	leg premotor circuit
IN	19094	72413973781403928	648518346490037555	648518346479261903	L	IN19A022	T2	171403	gaba	no	stereotypy	leg premotor circuit
IN	23760	72838041739570337	648518346486984673	648518346486383506	L	IN19A029	T3	101589	gaba	no	stereotypy	leg premotor circuit
IN	20825	74314617874329806	648518346495883622	648518346486383506	R	IN19A029	T2	12247	gaba	no	stereotypy	leg premotor circuit
IN	19705	72484686324398532	648518346486383506	648518346486383506	L	IN19A029	T2	12351	gaba	no	stereotypy	leg premotor circuit
IN	22887	74315578806235465	648518346494945781	648518346486383506	R	IN19A029	T3	12367	gaba	no	stereotypy	leg premotor circuit
IN	15659	72483586879909943	648518346517423397	648518346486383506	L	IN19A029	T1	12475	gaba	no	stereotypy	leg premotor circuit
IN	15309	74101861837541846	648518346488227152	648518346486383506	R	IN19A029	T1	12679	gaba	no	stereotypy	leg premotor circuit
IN	15484	74101999477509286	648518346491868555	648518346477905678	R	IN19A030	T1	12595	gaba	no	stereotypy	leg premotor circuit
IN	23033	74315578806410343	648518346477905678	648518346477905678	R	IN19A030	T3	12849	gaba	no	stereotypy	leg premotor circuit
IN	20856	74173880318933726	648518346494842250	648518346477905678	R	IN19A030	T2	13125	gaba	no	stereotypy	leg premotor circuit
IN	15571	72553886837355719	648518346504262696	648518346477905678	L	IN19A030	T1	14175	gaba	no	stereotypy	leg premotor circuit
IN	20598	72555330147764604	648518346483992349	648518346477905678	L	IN19A030	T2	15339	gaba	no	stereotypy	leg premotor circuit
IN	21510	73399960431054378	648518346507108168	648518346507108168	L	IN19A040	A1	12569	acetylcholine	no	stereotypy	leg premotor circuit
IN	16570	73961467946700495	648518346489985111	648518346486910433	R	IN19B003	T1	10220	acetylcholine	no	stereotypy	leg premotor circuit
IN	21915	73048391722421384	648518346491541672	648518346486910433	L	IN19B003	T3	10231	acetylcholine	no	stereotypy	leg premotor circuit
IN	19721	73962429750866057	648518346499440219	648518346486910433	R	IN19B003	T2	10478	acetylcholine	no	stereotypy	leg premotor circuit
IN	16954	72694899136526930	648518346490605578	648518346486910433	L	IN19B003	T1	11057	acetylcholine	no	stereotypy	leg premotor circuit
IN	21898	74033554073543000	648518346486910433	648518346486910433	R	IN19B003	T3	12246	acetylcholine	no	stereotypy	leg premotor circuit
IN	21731	74033416634730063	648518346497288728	648518346494765589	R	IN19B004	T3	10534	acetylcholine	no	stereotypy	leg premotor circuit
IN	21585	73188922918060865	648518346494765589	648518346494765589	L	IN19B004	T3	10561	acetylcholine	no	stereotypy	leg premotor circuit
IN	16219	72624461605972358	648518346483402828	648518346483402828	L	IN19B005	T1	10385	acetylcholine	no	stereotypy	leg premotor circuit
IN	15487	74031630532434904	648518346488163920	648518346483402828	R	IN19B005	T1	10450	acetylcholine	no	stereotypy	leg premotor circuit
IN	16103	73891030549918063	648518346490998819	648518346476817936	R	IN19B012	T1	10715	acetylcholine	no	stereotypy	leg premotor circuit
IN	21948	74103991537246211	648518346486746159	648518346476817936	R	IN19B012	T3	10790	acetylcholine	no	stereotypy	leg premotor circuit
IN	19670	73892060872451954	648518346485497107	648518346476817936	R	IN19B012	T2	11093	acetylcholine	no	stereotypy	leg premotor circuit
IN	21929	72978022978276221	648518346489891709	648518346476817936	L	IN19B012	T3	11984	acetylcholine	no	stereotypy	leg premotor circuit
IN	17298	72624598977757567	648518346476817936	648518346476817936	L	IN19B012	T1	154691	acetylcholine	no	stereotypy	leg premotor circuit
IN	20520	73470123083955304	648518346487973076	648518346487973076	R	IN19B016	T3	11339	acetylcholine	no	dimorphic DN figure, DNp13	IN19B016
IN	20636	73329385595690366	648518346496755428	648518346487973076	L	IN19B016	T3	11461	acetylcholine	no	dimorphic DN figure, DNp13	IN19B016
IN	21759	72977885471958736	648518346492202770	648518346480360614	L	IN19B021	T3	11551	acetylcholine	no	stereotypy	leg premotor circuit
IN	21355	73118416734985380	648518346490583644	648518346480360614	L	IN19B021	T3	11591	acetylcholine	no	stereotypy	leg premotor circuit
IN	20787	73470191736395309	648518346494776853	648518346480360614	R	IN19B021	T3	11893	acetylcholine	no	stereotypy	leg premotor circuit
IN	20540	73470123084051419	648518346480360614	648518346480360614	R	IN19B021	T3	12489	acetylcholine	no	stereotypy	leg premotor circuit
IN	20658	73540491828105726	648518346488142615	648518346488142615	R	IN19B027	T3	11843	acetylcholine	no	stereotypy	leg premotor circuit
IN	20717	73259016851268389	648518346506829090	648518346488142615	L	IN19B027	T3	11928	acetylcholine	no	stereotypy	leg premotor circuit
IN	21779	73470466546856988	648518346511910335	648518346481455759	R	IN19B040	A1	14206	acetylcholine	dimorphic in morphology	dimorphic overview figure	IN19B040
IN	21932	73329866497490809	648518346499039809	648518346481455759	L	IN19B040	A1	14208	acetylcholine	dimorphic in morphology	dimorphic overview figure	IN19B040
IN	21848	73611272687614647	648518346493926798	648518346481455759	R	IN19B040	A1	14342	acetylcholine	dimorphic in morphology	dimorphic overview figure	IN19B040
IN	21693	73400097869811725	648518346481455759	648518346481455759	L	IN19B040	A1	14473	acetylcholine	dimorphic in morphology	dimorphic overview figure	IN19B040
IN	24049	74315785098984411	648518346498730992	648518346480336598	R	IN20A.22A001	T3	11043	acetylcholine	no	stereotypy	leg premotor circuit
IN	24217	74386222495531660	648518346488218192	648518346480336598	R	IN20A.22A001	T3	11516	acetylcholine	no	stereotypy	leg premotor circuit
IN	20928	74103511977564107	648518346480568635	648518346480336598	R	IN20A.22A001	T2	11530	acetylcholine	no	stereotypy	leg premotor circuit
IN	15723	72342849727026009	648518346502097993	648518346480336598	L	IN20A.22A001	T1	11636	acetylcholine	no	stereotypy	leg premotor circuit
IN	20878	73962774623281548	648518346491834686	648518346480336598	R	IN20A.22A001	T2	11877	acetylcholine	no	stereotypy	leg premotor circuit
IN	16302	72342987434581173	648518346497012020	648518346480336598	L	IN20A.22A001	T1	11973	acetylcholine	no	stereotypy	leg premotor circuit
IN	25820	73190229124983424	648518346495310927	648518346480336598	L	IN20A.22A001	T3	12005	acetylcholine	no	stereotypy	leg premotor circuit
IN	25807	73049491703647808	648518346499831107	648518346480336598	L	IN20A.22A001	T3	12808	acetylcholine	no	stereotypy	leg premotor circuit
IN	21449	72555536574611016	648518346497240492	648518346480336598	L	IN20A.22A001	T2	154383	acetylcholine	no	stereotypy	leg premotor circuit
IN	15609	74242805954354711	648518346480336598	648518346480336598	R	IN20A.22A001	T1	159502	acetylcholine	no	stereotypy	leg premotor circuit
IN	15648	74172436941465817	648518346485388563	648518346480336598	R	IN20A.22A001	T1	165009	acetylcholine	no	stereotypy	leg premotor circuit
IN	21298	72555467989429765	648518346482671145	648518346480336598	L	IN20A.22A001	T2	18501	glutamate	no	stereotypy	leg premotor circuit
IN	25238	74245622580252231	648518346496357388	648518346475824820	R	IN20A.22A005	T3	12670	acetylcholine	no	stereotypy	leg premotor circuit
IN	21103	74033143300456465	648518346495839650	648518346475824820	R	IN20A.22A005	T2	13245	acetylcholine	no	stereotypy	leg premotor circuit
IN	21612	72555605495350372	648518346488919274	648518346475824820	L	IN20A.22A005	T2	13385	acetylcholine	no	stereotypy	leg premotor circuit
IN	16495	72342987434363005	648518346479956886	648518346475824820	L	IN20A.22A005	T1	14582	acetylcholine	no	stereotypy	leg premotor circuit
IN	15905	74172506332243139	648518346498732016	648518346475824820	R	IN20A.22A005	T1	16137	acetylcholine	no	stereotypy	leg premotor circuit
IN	26132	73331104119461240	648518346475824820	648518346475824820	L	IN20A.22A005	T3	30020	glutamate	no	stereotypy	leg premotor circuit
IN	20788	74033143233317324	648518346465916464	648518346465916464	R	IN20A.22A007	T2	14764	acetylcholine	no	stereotypy	leg premotor circuit
IN	25139	74175253970214768	648518346502190409	648518346465916464	R	IN20A.22A007	T3	154829	acetylcholine	no	stereotypy	leg premotor circuit
IN	15874	72342918647916963	648518346472054171	648518346465916464	L	IN20A.22A007	T1	15731	glutamate	no	stereotypy	leg premotor circuit
IN	25575	73049422917014823	648518346501816938	648518346465916464	L	IN20A.22A007	T3	15835	acetylcholine	no	stereotypy	leg premotor circuit
IN	21192	72696205679021764	648518346507374457	648518346465916464	L	IN20A.22A007	T2	15966	acetylcholine	no	stereotypy	leg premotor circuit
IN	15709	74172437277247916	648518346489628255	648518346465916464	R	IN20A.22A007	T1	171636	glutamate	no	stereotypy	leg premotor circuit
IN	25667	73190229125058530	648518346490884387	648518346465916464	L	IN20A.22A007	T3	19201	glutamate	no	stereotypy	leg premotor circuit
IN	16029	72342918715049369	648518346480079604	648518346465916464	L	IN20A.22A007	T1	218896	glutamate	no	stereotypy	leg premotor circuit
IN	21340	72625836867827299	648518346489950412	648518346465916464	L	IN20A.22A007	T2	30650	glutamate	no	stereotypy	leg premotor circuit
IN	15813	74031700258543008	648518346487112163	648518346465916464	R	IN20A.22A007	T1	34221	glutamate	no	stereotypy	leg premotor circuit
IN	26117	73119997752512737	648518346509837187	648518346494796165	L	IN20A.22A023	T3	18204	acetylcholine	no	stereotypy	leg premotor circuit
IN	15486	74242737503078843	648518346494796165	648518346494796165	R	IN20A.22A023	T1	20044	acetylcholine	no	stereotypy	leg premotor circuit
IN	20963	74244249465868117	648518346501176937	648518346494796165	R	IN20A.22A023	T2	21921	acetylcholine	no	stereotypy	leg premotor circuit
IN	15871	72272549836604053	648518346498358170	648518346494796165	L	IN20A.22A023	T1	23631	acetylcholine	no	stereotypy	leg premotor circuit
IN	20770	73892336756969372	648518346518044264	648518346481524581	R	IN21A001	T2	10305	glutamate	no	stereotypy	leg premotor circuit
IN	21207	72625836867643606	648518346481524581	648518346481524581	L	IN21A001	T2	10312	glutamate	no	stereotypy	leg premotor circuit
IN	25287	73190091686107846	648518346487918146	648518346481524581	L	IN21A001	T3	10662	glutamate	no	stereotypy	leg premotor circuit
IN	15811	72413218337142939	648518346494325495	648518346481524581	L	IN21A001	T1	10692	glutamate	no	stereotypy	leg premotor circuit
IN	15830	74242806021302901	648518346491816047	648518346481524581	R	IN21A001	T1	10728	glutamate	no	stereotypy	leg premotor circuit
IN	24120	74104747720049183	648518346490276279	648518346481524581	R	IN21A001	T3	10780	glutamate	no	stereotypy	leg premotor circuit
IN	21240	74033211751407021	648518346486505897	648518346476037090	R	IN21A002	T2	10062	glutamate	no	stereotypy	leg premotor circuit
IN	23762	74245416354859508	648518346481219418	648518346476037090	R	IN21A002	T3	10377	glutamate	no	stereotypy	leg premotor circuit
IN	15909	74242874673611732	648518346476037090	648518346476037090	R	IN21A002	T1	10918	glutamate	no	stereotypy	leg premotor circuit
IN	25310	73260460363043314	648518346512022719	648518346476037090	L	IN21A002	T3	12533	glutamate	no	stereotypy	leg premotor circuit
IN	16481	72272618489113392	648518346518974687	648518346476037090	L	IN21A002	T1	15527	glutamate	no	stereotypy	leg premotor circuit
IN	20960	74033143166099482	648518346494812949	648518346489463148	R	IN21A004	T2	10187	acetylcholine	no	stereotypy	leg premotor circuit
IN	25942	73190297777346637	648518346494290311	648518346489463148	L	IN21A004	T3	10978	acetylcholine	no	stereotypy	leg premotor circuit
IN	23627	74315716312404497	648518346491611153	648518346489463148	R	IN21A004	T3	11122	acetylcholine	no	stereotypy	leg premotor circuit
IN	21137	72555467989559734	648518346489463148	648518346489463148	L	IN21A004	T2	11171	acetylcholine	no	stereotypy	leg premotor circuit
IN	15836	74102068264431020	648518346511876543	648518346489463148	R	IN21A004	T1	11239	acetylcholine	no	stereotypy	leg premotor circuit
IN	16242	72272618421959570	648518346526360791	648518346489463148	L	IN21A004	T1	12650	acetylcholine	no	stereotypy	leg premotor circuit
IN	25034	73190091619009763	648518346486496388	648518346478192877	L	IN21A008	T3	11206	glutamate	no	stereotypy	leg premotor circuit
IN	21361	72696205410710083	648518346496559189	648518346478192877	L	IN21A008	T2	11438	glutamate	no	stereotypy	leg premotor circuit
IN	15747	74242805752759371	648518346524353541	648518346478192877	R	IN21A008	T1	11709	glutamate	no	stereotypy	leg premotor circuit
IN	20829	73892405677411954	648518346493107264	648518346478192877	R	IN21A008	T2	12067	glutamate	no	stereotypy	leg premotor circuit
IN	16108	72342918446696961	648518346478192877	648518346478192877	L	IN21A008	T1	171761	glutamate	no	stereotypy	leg premotor circuit
IN	24209	74175116397225423	648518346483959325	648518346478924916	R	IN21A009	T3	11348	glutamate	no	stereotypy	leg premotor circuit
IN	16610	72272687007069106	648518346478924916	648518346478924916	L	IN21A009	T1	11484	glutamate	no	stereotypy	leg premotor circuit
IN	20794	73751668457847284	648518346484505091	648518346478924916	R	IN21A009	T2	11606	glutamate	no	stereotypy	leg premotor circuit
IN	15713	74242805954040799	648518346497372545	648518346478924916	R	IN21A009	T1	11982	glutamate	no	stereotypy	leg premotor circuit
IN	21565	72696342916854047	648518346496268390	648518346478924916	L	IN21A009	T2	14874	glutamate	no	stereotypy	leg premotor circuit
IN	25178	73330829040219767	648518346491504702	648518346478924916	L	IN21A009	T3	22538	glutamate	no	stereotypy	leg premotor circuit
IN	25552	73190160338424303	648518346496018027	648518346474759362	L	IN21A010	T3	100820	acetylcholine	no	stereotypy	leg premotor circuit
IN	21040	74173880721655423	648518346495078578	648518346474759362	R	IN21A010	T2	10875	acetylcholine	no	stereotypy	leg premotor circuit
IN	21597	72625974172564858	648518346474759362	648518346474759362	L	IN21A010	T2	11038	acetylcholine	no	stereotypy	leg premotor circuit
IN	23200	74245278781456414	648518346486135166	648518346474759362	R	IN21A010	T3	11325	acetylcholine	no	stereotypy	leg premotor circuit
IN	15804	72342849659916462	648518346493401330	648518346474759362	L	IN21A010	T1	11589	acetylcholine	no	stereotypy	leg premotor circuit
IN	16349	74242943460151974	648518346492411775	648518346474759362	R	IN21A010	T1	11854	acetylcholine	no	stereotypy	leg premotor circuit
IN	15617	74172437075337843	648518346497667574	648518346493324208	R	IN21A012	T1	11289	acetylcholine	no	stereotypy	leg premotor circuit
IN	23645	74386085056476918	648518346493324208	648518346493324208	R	IN21A012	T3	11550	acetylcholine	no	stereotypy	leg premotor circuit
IN	25487	73049422984273036	648518346500046476	648518346493324208	L	IN21A012	T3	11927	acetylcholine	no	stereotypy	leg premotor circuit
IN	21341	72555467922441842	648518346510034234	648518346493324208	L	IN21A012	T2	11965	acetylcholine	no	stereotypy	leg premotor circuit
IN	15839	72342849727112323	648518346496316940	648518346493324208	L	IN21A012	T1	12202	acetylcholine	no	stereotypy	leg premotor circuit
IN	20619	73821968281345695	648518346494048503	648518346492181871	R	IN21A015	T2	11297	glutamate	no	stereotypy	leg premotor circuit
IN	16170	72342918580738709	648518346492181871	648518346492181871	L	IN21A015	T1	11941	glutamate	no	stereotypy	leg premotor circuit
IN	23758	74245416354570132	648518346500286268	648518346492181871	R	IN21A015	T3	12105	glutamate	no	stereotypy	leg premotor circuit
IN	21518	72696274264478797	648518346500393176	648518346492181871	L	IN21A015	T2	12299	glutamate	no	stereotypy	leg premotor circuit
IN	15770	74172437344436233	648518346514655175	648518346492181871	R	IN21A015	T1	13141	glutamate	no	stereotypy	leg premotor circuit
IN	24488	73049216691459653	648518346506713122	648518346492181871	L	IN21A015	T3	22039	glutamate	no	stereotypy	leg premotor circuit
IN	25202	73260460430103242	648518346492630211	648518346486095742	L	IN21A017	T3	11631	acetylcholine	no	stereotypy	leg premotor circuit
IN	21243	74103580629774755	648518346486095742	648518346486095742	R	IN21A017	T2	12073	acetylcholine	no	stereotypy	leg premotor circuit
IN	15879	74102136782860382	648518346496538743	648518346486095742	R	IN21A017	T1	12233	acetylcholine	no	stereotypy	leg premotor circuit
IN	21154	72625836666588223	648518346498251930	648518346486095742	L	IN21A017	T2	12240	acetylcholine	no	stereotypy	leg premotor circuit
IN	15968	72272549568079935	648518346509377402	648518346486095742	L	IN21A017	T1	12283	acetylcholine	no	stereotypy	leg premotor circuit
IN	20660	73821968482543455	648518346488542136	648518346488542136	R	IN21A026	T2	17073	glutamate	dimorphic in connectivity	dimorphic DN figure, DNa12	IN21A026_f
IN	22191	73400441332895499	648518346472751563	648518346472751563	L	IN23B012	A1	13474	acetylcholine	no	dimorphic DN figure, DNp13	IN23B012
IN	22047	73541110101805606	648518346500806300	648518346472751563	R	IN23B012	A1	14368	acetylcholine	no	dimorphic DN figure, DNp13	IN23B012
IN	15705	73257644206740692	648518346488166224	648518346488166224	R	IN27X001	T1	10348	gaba	dimorphic in connectivity	dimorphic AN figure	IN27X001_f
IN	15937	73116975370681116	648518346491241336	648518346488166224	L	IN27X001	T1	10441	gaba	dimorphic in connectivity	dimorphic AN figure	IN27X001_f
IN	23961	73612097992700836	648518346474699202	648518346474699202	L	IN27X004	A1	10197	glutamate	no	dimorphic DN figure, DNp13	IN27X004
IN	24261	73682535523301658	648518346489861215	648518346474699202	R	IN27X004	A1	10330	glutamate	no	dimorphic DN figure, DNp13	IN27X004
IN	15717	73187275529671707	648518346501378838	648518346496232906	L	IN27X005	T1	10435	gaba	no	stereotypy	leg premotor circuit
IN	15989	73257712926537834	648518346496232906	648518346496232906	R	IN27X005	T1	10989	gaba	no	stereotypy	leg premotor circuit
IN	15982	73328081536253207	648518346480838657	648518346480838657	R	IN27X014	T1	11917	gaba	dimorphic in connectivity	dimorphic DN figure, DNa12	IN27X014_f
IN	16127	73116975303335109	648518346487932240	648518346480838657	L	IN27X014	T1	174427	gaba	dimorphic in connectivity	dimorphic DN figure, DNa12	IN27X014_f
IN	15491	73961261586961491	648518346491282040	648518346484896845	R	INXXX003	T1	10059	gaba	no	stereotypy	leg premotor circuit
IN	16513	72413355373285266	648518346484896845	648518346484896845	L	INXXX003	T1	10065	gaba	no	stereotypy	leg premotor circuit
IN	19150	73047362742159873	648518346481561957	648518346465292405	L	INXXX008	T2	10222	glutamate	no	stereotypy	leg premotor circuit
IN	19189	73188100163335459	648518346465292405	648518346465292405	R	INXXX008	T2	15067	glutamate	no	stereotypy	leg premotor circuit
IN	20837	73892405342194979	648518346495972298	648518346495972298	R	INXXX011	T2	10500	acetylcholine	no	stereotypy	leg premotor circuit
IN	21304	72907311576197214	648518346496953346	648518346495972298	L	INXXX011	T2	10509	acetylcholine	no	stereotypy	leg premotor circuit
IN	14227	73678893592491600	648518346478878068	648518346472573387	R	INXXX036	T1	11031	acetylcholine	no	stereotypy	leg premotor circuit
IN	14569	72975343656832381	648518346472573387	648518346472573387	L	INXXX036	T1	11324	acetylcholine	no	stereotypy	leg premotor circuit
IN	26527	73963734883648747	648518346491303203	648518346482787493	R	INXXX039	A2	10992	acetylcholine	dimorphic in morphology	dimorphic DN figure, DNp13	INXXX039
IN	22876	73260047643542661	648518346482787493	648518346482787493	L	INXXX039	A2	11021	acetylcholine	dimorphic in morphology	dimorphic DN figure, DNp13	INXXX039
IN	20571	73892336488563431	648518346488171088	648518346470655742	R	INXXX042	T2	11125	acetylcholine	no	stereotypy	leg premotor circuit
IN	21052	72766505502558738	648518346470655742	648518346470655742	L	INXXX042	T2	11266	acetylcholine	no	stereotypy	leg premotor circuit
IN	20240	73329316876066979	648518346501618776	648518346501618776	L	INXXX064	T3	11390	acetylcholine	no	stereotypy	leg premotor circuit
IN	20042	73399617034971523	648518346517552938	648518346501618776	R	INXXX064	T3	11439	acetylcholine	no	stereotypy	leg premotor circuit
IN	22772	74034035110038700	648518346500194047	648518346500194047	R	INXXX073	A1	11742	acetylcholine	no	stereotypy	leg premotor circuit
IN	22939	73119310423300860	648518346501573464	648518346500194047	L	INXXX073	A1	11992	acetylcholine	no	stereotypy	leg premotor circuit
IN	22687	73471085559247825	648518346486754556	648518346477854957	L	INXXX078	T3	11898	gaba	dimorphic in connectivity	dimorphic AN figure	INXXX078_f
IN	22621	73752491749439210	648518346479718294	648518346477854957	R	INXXX078	T3	12084	gaba	dimorphic in connectivity	dimorphic AN figure	INXXX078_f
IN	22425	73893160182711521	648518346496049725	648518346477854957	R	INXXX078	A1	13341	gaba	dimorphic in connectivity	dimorphic AN figure	INXXX078_f
IN	22812	73330347936688549	648518346477854957	648518346477854957	L	INXXX078	A1	13930	gaba	dimorphic in connectivity	dimorphic AN figure	INXXX078_f
IN	14896	73045849906954381	648518346492971694	648518346492971694	L	INXXX089	T1	11729	acetylcholine	no	stereotypy	leg premotor circuit
IN	14676	73679099885233180	648518346510024506	648518346492971694	R	INXXX089	T1	13508	acetylcholine	no	stereotypy	leg premotor circuit
IN	22414	74033897469594580	648518346500411964	648518346497020844	R	INXXX095	A1	11937	acetylcholine	dimorphic in connectivity	dimorphic AN figure	INXXX095_f
IN	22172	74033760030646878	648518346514160427	648518346497020844	R	INXXX095	A1	12031	acetylcholine	dimorphic in connectivity	dimorphic AN figure	INXXX095_f
IN	22493	73119172850424829	648518346497020844	648518346497020844	L	INXXX095	A1	12087	acetylcholine	dimorphic in connectivity	dimorphic AN figure	INXXX095_f
IN	22279	73119035344427471	648518346512256447	648518346497020844	L	INXXX095	A1	12097	acetylcholine	dimorphic in connectivity	dimorphic AN figure	INXXX095_f
IN	21239	73540629199640564	648518346489431237	648518346489431237	R	INXXX104	A1	12346	acetylcholine	no	dimorphic DN figure, DNp13	INXXX104
IN	21762	73188991637416023	648518346489656371	648518346489431237	L	INXXX104	A1	12493	acetylcholine	no	dimorphic DN figure, DNp13	INXXX104
IN	25141	73119722740575887	648518346496216166	648518346488839352	L	INXXX115	A1	12407	acetylcholine	no	stereotypy	leg premotor circuit
IN	22832	74174772464160915	648518346488839352	648518346488839352	R	INXXX115	A1	12976	acetylcholine	no	stereotypy	leg premotor circuit
IN	22542	74174703878596840	648518346476906440	648518346476906440	R	INXXX121	A1	12793	acetylcholine	no	dimorphic DN figure, DNp13	INXXX121
IN	23362	72978641654708839	648518346479510482	648518346476906440	L	INXXX121	A1	13420	acetylcholine	no	dimorphic DN figure, DNp13	INXXX121
IN	23369	73189747551778297	648518346531217690	648518346531217690	L	INXXX247	A2	17540	acetylcholine	no	dimorphic DN figure, DNp13	INXXX247
IN	26525	73471497272095416	648518346478269141	648518346478269141	R	INXXX301	A2	16584	acetylcholine	no	dimorphic DN figure, DNp13	INXXX301
IN	22618	73330278747294592	648518346511874495	648518346511874495	L	INXXX315	A1	14094	acetylcholine	no	dimorphic DN figure, DNp13	INXXX315
IN	22724	73752560401719811	648518346496529527	648518346480946176	R	INXXX355	A1	24613	glutamate	dimorphic in connectivity	dimorphic DN figure, DNa12	INXXX355_f
IN	22920	73400785467384837	648518346480946176	648518346480946176	L	INXXX355	A1	27839	glutamate	dimorphic in connectivity	dimorphic DN figure, DNa12	INXXX355_f
IN	18756	73891512794347399	648518346467462919	648518346467462919	R	INXXX464	T2	100544	acetylcholine	no	stereotypy	leg premotor circuit
IN	14342	73819699800474915	648518346494049783	648518346467462919	R	INXXX464	T1	10274	acetylcholine	no	stereotypy	leg premotor circuit
IN	22681	74667354613023609	648518346501788010	648518346467462919	R	INXXX464	T3	10677	acetylcholine	no	stereotypy	leg premotor circuit
IN	25555	72767948208895748	648518346500127299	648518346467462919	L	INXXX464	T3	10927	acetylcholine	no	stereotypy	leg premotor circuit
IN	18614	72343399751302061	648518346499890245	648518346467462919	L	INXXX464	T2	11450	acetylcholine	no	stereotypy	leg premotor circuit
IN	14127	73045506242446458	648518346481651905	648518346467462919	L	INXXX464	T1	162543	acetylcholine	no	stereotypy	leg premotor circuit
IN	14245	73115943840277576	648518346497857270	648518346493079282	L	INXXX466	T1	11751	acetylcholine	no	stereotypy	leg premotor circuit
IN	18297	72343330495004251	648518346518573142	648518346493079282	L	INXXX466	T2	11767	acetylcholine	no	stereotypy	leg premotor circuit
IN	17611	73680200135110586	648518346493079282	648518346493079282	R	INXXX466	T2	12107	acetylcholine	no	stereotypy	leg premotor circuit
IN	14286	72834468930686778	648518346481836221	648518346470473982	L	INXXX468	T1	13246	acetylcholine	no
IN	24116	74456592044793859	648518346476912584	648518346470473982	R	INXXX468	T3	13293	acetylcholine	no
IN	24793	73049286283440545	648518346496759780	648518346470473982	L	INXXX468	T3	13323	acetylcholine	no
IN	18742	73821143983008026	648518346470473982	648518346470473982	R	INXXX468	T2	13511	acetylcholine	no
IN	24237	74386223233694106	648518346487330707	648518346470473982	R	INXXX468	T3	13574	acetylcholine	no
IN	24924	73190023704736824	648518346501006102	648518346470473982	L	INXXX468	T3	14084	acetylcholine	no
IN	14192	73678825275636596	648518346490344970	648518346470473982	R	INXXX468	T1	14230	acetylcholine	no
IN	18003	72484000270468159	648518346481423041	648518346470473982	L	INXXX468	T2	14588	acetylcholine	no
IN	14282	73678893928117634	648518346502518342	648518346470473982	R	INXXX468	T1	14650	acetylcholine	no
IN	14177	72904768888299024	648518346499980428	648518346470473982	L	INXXX468	T1	15115	acetylcholine	no
IN	18514	73891444074838736	648518346501246563	648518346470473982	R	INXXX468	T2	30260	acetylcholine	no
IN	26526	73893159981044180	648518346483470782	648518346483470782	R	INXXX998	A	dim		dimorphic in connectivity	dimorphic DN figure, DNp13	INXXX998
IN	22689	73259978856970244	648518346501778249	648518346483470782	L	INXXX998	A	dim		dimorphic in connectivity	dimorphic DN figure, DNp13	INXXX998
IN	22312	73963460140386313	648518346510175526	648518346510175526	R	INXXX999	A	dim		dimorphic	dimorphic DN figure, DNp13	INXXX999
IN	22628	73189541661798201	648518346515427911	648518346510175526	L	INXXX999	A	dim		dimorphic	dimorphic DN figure, DNp13	INXXX999
IN	22411	73822792646517501	648518346500871859	648518346500871859	R	LBL40	T3	10994	acetylcholine	no	stereotypy	leg premotor circuit
MN	627	73612510376492462	648518346481415567	648518346481415567	R	MNad22	A7	10383	glutamate	dimorphic in connectivity	dimorphic overview figure	MNad22
MN	657	73471910260136427	648518346486809988	648518346481415567	L	MNad22	A7	10386	glutamate	dimorphic in connectivity	dimorphic overview figure	MNad22
MN	174	72904906528605626	648518346493836024	648518346472449995	R	Ti flexor	T1	13283	glutamate	no	dimorphic DN figure, DNa12	Ti flexor
MN	144	72623500271284033	648518346494269831	648518346472449995	R	Ti flexor	T1	13399	glutamate	no	dimorphic DN figure, DNa12	Ti flexor
MN	222	73890000361756780	648518346494836402	648518346472449995	L	Ti flexor	T1	15149	glutamate	no	dimorphic DN figure, DNa12	Ti flexor
MN	228	73890000227748737	648518346472449995	648518346472449995	L	Ti flexor	T1	15321	glutamate	no	dimorphic DN figure, DNa12	Ti flexor
MN	153	72693800228889218	648518346491041571	648518346488768349	R	Acc. ti flexor	T1	12761	glutamate	no	dimorphic DN figure, DNa12	Acc. ti flexor
MN	248	74030875423087877	648518346488768349	648518346488768349	L	Acc. ti flexor	T1	13397	glutamate	no	dimorphic DN figure, DNa12	Acc. ti flexor
MN	218	73890137666662608	648518346490791971	648518346490791971	R	Acc. ti flexor	T1	14824	glutamate	no	dimorphic DN figure, DNa12	Acc. ti flexor
MN	142	72553200246751248	648518346496059082	648518346490791971	L	Acc. ti flexor	T1	18412	glutamate	no	dimorphic DN figure, DNa12	Acc. ti flexor
MN	254	74101312685642218	648518346501300835	648518346490791971	R	Acc. ti flexor	T1	20605	gaba	no	dimorphic DN figure, DNa12	Acc. ti flexor
MN	159	72764237625492693	648518346491774737	648518346490791971	L	Acc. ti flexor	T1	23698	glutamate	no	dimorphic DN figure, DNa12	Acc. ti flexor
MN	177	72904906595745997	648518346483309502	648518346480803805	L	Acc. ti flexor	T1	15791	glutamate	no	dimorphic DN figure, DNa12	Acc. ti flexor
MN	195	73678894062362420	648518346480803805	648518346480803805	R	Acc. ti flexor	T1	19048	glutamate	no	dimorphic DN figure, DNa12	Acc. ti flexor
MN	190	73045644016979566	648518346479331004	648518346465963568	R	Acc. ti flexor	T1	13819	glutamate	no	dimorphic DN figure, DNa12	Acc. ti flexor
MN	251	74030875289189109	648518346465963568	648518346465963568	R	Acc. ti flexor	T1	15367	glutamate	no	dimorphic DN figure, DNa12	Acc. ti flexor
MN	212	73819631483438722	648518346492305091	648518346465963568	L	Acc. ti flexor	T1	16632	gaba	no	dimorphic DN figure, DNa12	Acc. ti flexor
MN	165	72834537717317068	648518346481549249	648518346465963568	L	Acc. ti flexor	T1	101043	glutamate	no	dimorphic DN figure, DNa12	Acc. ti flexor
MN	152	72693868948515653	648518346482926501	648518346482926501	L	Acc. ti flexor	T1	17885	glutamate	no	dimorphic DN figure, DNa12	Acc. ti flexor
MN	227	73890068947180600	648518346489629023	648518346482926501	R	Acc. ti flexor	T1	18963	acetylcholine	no	dimorphic DN figure, DNa12	Acc. ti flexor
MN	140	72553131393045353	648518346484809885	648518346484809885	L	Ti flexor	T1	12134	glutamate	no	dimorphic DN figure, DNa12	Ti flexor
MN	249	74030875221766628	648518346494774179	648518346484809885	R	Ti flexor	T1	13563	unknown	no	dimorphic DN figure, DNa12	Ti flexor
MN	160	72764237826748104	648518346496932836	648518346479055568	R	Ti flexor	T1	13163	unknown	no	dimorphic DN figure, DNa12	Ti flexor
MN	239	73960368904687428	648518346498417201	648518346479055568	L	Ti flexor	T1	14798	glutamate	no	dimorphic DN figure, DNa12	Ti flexor
MN	129	72482762716040225	648518346479055568	648518346479055568	R	Ti flexor	T1	14848	unknown	no	dimorphic DN figure, DNa12	Ti flexor
MN	241	73960437557120982	648518346487665131	648518346479055568	L	Ti flexor	T1	17133	unknown	no	dimorphic DN figure, DNa12	Ti flexor
MN	158	72764237692515568	648518346466833006	648518346466833006	L	Acc. ti flexor	T1	18554	glutamate	no	dimorphic DN figure, DNa12	Acc. ti flexor
MN	149	72693937667909792	648518346500582360	648518346466833006	R	Acc. ti flexor	T1	26658	unknown	no	dimorphic DN figure, DNa12	Acc. ti flexor
MN	202	73749331525715902	648518346492577211	648518346466833006	R	Acc. ti flexor	T1	26777	unknown	no	dimorphic DN figure, DNa12	Acc. ti flexor
MN	247	74030806569591879	648518346483182756	648518346466833006	L	Acc. ti flexor	T1	166374	glutamate	no	dimorphic DN figure, DNa12	Acc. ti flexor
MN	143	72623431484687473	648518346479349137	648518346479180177	L	Acc. ti flexor	T1	15023	glutamate	no	dimorphic DN figure, DNa12	Acc. ti flexor
MN	201	73749194019706370	648518346479180177	648518346479180177	R	Acc. ti flexor	T1	20373	glutamate	no	dimorphic DN figure, DNa12	Acc. ti flexor
MN	449	72697236337133915	648518346490069531	648518346488596617	L	MNhl59	T3	11809	glutamate	no	dimorphic DN figure, DNp13	MNhl59
MN	479	74667354478683312	648518346488596617	648518346488596617	R	MNhl59	T3	13543	glutamate	no	dimorphic DN figure, DNp13	MNhl59
MN	464	73823066651648135	648518346476455798	648518346476455798	R	MNhl87	T3	15857	glutamate	no	dimorphic DN figure, DNp13	MNhl87
MN	462	73330554229273627	648518346494293895	648518346476455798	L	MNhl87	T3	17761	glutamate	no	dimorphic DN figure, DNp13	MNhl87
MN	274	72554300093713576	648518346501373528	648518346501373528	L	b1 MN	T2	10013	unknown	no	dimorphic DN figure, DNp13	b1 MN
MN	294	73680200336249760	648518346518399574	648518346501373528	R	b1 MN	T2	10017	glutamate	no	dimorphic DN figure, DNp13	b1 MN
MN	293	73539531433271356	648518346492292223	648518346492292223	R	b2 MN	T2	10064	glutamate	no	dimorphic DN figure, DNp13	b2 MN
MN	270	72483999666645459	648518346493634040	648518346492292223	L	b2 MN	T2	10131	unknown	no	dimorphic DN figure, DNp13	b2 MN
MN	565	74526754093661027	648518346486370962	648518346465252469	R	Sternal anterior rotator MN	T3	11022		no	stereotypy	DNa02 circuit
MN	602	74667423332357891	648518346494458759	648518346465252469	R	Sternal anterior rotator MN	T3	11562		no	stereotypy	DNa02 circuit
MN	214	73819631080758329	648518346500735192	648518346465252469	R	Sternal anterior rotator MN	T1	13300		no	stereotypy	DNa02 circuit
MN	347	72343331031800047	648518346524320517	648518346465252469	L	Sternal anterior rotator MN	T2	16295		no	stereotypy	DNa02 circuit
MN	166	72834468796610765	648518346487504531	648518346465252469	L	Sternal anterior rotator MN	T1	17176		no	stereotypy	DNa02 circuit
MN	486	72697167617565183	648518346494753669	648518346465252469	L	Sternal anterior rotator MN	T3	18471		no	stereotypy	DNa02 circuit
MN	356	72413699440335659	648518346514469854	648518346465252469	L	Sternal anterior rotator MN	T2	20119		no	stereotypy	DNa02 circuit
MN	210	73819631282216707	648518346495499883	648518346465252469	R	Sternal anterior rotator MN	T1	22215		no	stereotypy	DNa02 circuit
MN	435	74243286923377682	648518346499563358	648518346465252469	R	Sternal anterior rotator MN	T2	24669		no	stereotypy	DNa02 circuit
MN	146	72623499935884928	648518346479325585	648518346465252469	L	Sternal anterior rotator MN	T1	26566		no	stereotypy	DNa02 circuit
MN	480	72626935976917045	648518346465252469	648518346465252469	L	Sternal anterior rotator MN	T3	164741		no	stereotypy	DNa02 circuit
MN	408	74102481050967449	648518346502030921	648518346465252469	R	Sternal anterior rotator MN	T2	219796		no	stereotypy	DNa02 circuit
MN	238	73960437288620990	648518346486571929	648518346486571929	R	Tergopleural/Pleural promotor MN	T1	12628	glutamate	dimorphic in connectivity	dimorphic DN figure, DNa12	Tergopleural/Pleural promotor MN_f
MN	180	72904974778192622	648518346500725685	648518346486571929	L	Tergopleural/Pleural promotor MN	T1	12686	glutamate	dimorphic in connectivity	dimorphic DN figure, DNa12	Tergopleural/Pleural promotor MN_f
MN	250	74030943538902784	648518346514660039	648518346486571929	R	Tergopleural/Pleural promotor MN	T1	16250	glutamate	dimorphic in connectivity	dimorphic DN figure, DNa12	Tergopleural/Pleural promotor MN_f
MN	192	73045712132403395	648518346491659326	648518346486571929	L	Tergopleural/Pleural promotor MN	T1	19319	glutamate	dimorphic in connectivity	dimorphic DN figure, DNa12	Tergopleural/Pleural promotor MN_f
MN	586	74597054185486257	648518346488949853	648518346481125722	R	Ti extensor MN	T3	13006	glutamate	dimorphic in connectivity	dimorphic DN figure, DNa12	Ti extensor MN_f
MN	483	72627004830350128	648518346481125722	648518346481125722	L	Ti extensor MN	T3	13075	glutamate	dimorphic in connectivity	dimorphic DN figure, DNa12	Ti extensor MN_f
IN	19357	72554848641965061	648518346492445055	648518346492445055	L	w-cHIN	T2	10073	glutamate	no	stereotypy	w-cHIN
IN	19456	74173398879881484	648518346520525622	648518346492445055	R	w-cHIN	T2	10105	acetylcholine	no	stereotypy	w-cHIN
IN	19892	73892130128763534	648518346518741727	648518346492445055	R	w-cHIN	T2	10170	gaba	no	stereotypy	w-cHIN
IN	19396	72625286105378635	648518346493107520	648518346492445055	L	w-cHIN	T2	10366	gaba	no	stereotypy	w-cHIN
IN	20230	73047842704683218	648518346487927106	648518346483903381	L	w-cHIN	T2	10147	glutamate	no	stereotypy	w-cHIN
IN	19583	72554986147730292	648518346500038028	648518346483903381	L	w-cHIN	T2	10183	acetylcholine	no	stereotypy	w-cHIN
IN	19950	73892198781100170	648518346500236287	648518346483903381	R	w-cHIN	T2	10244	acetylcholine	no	stereotypy	w-cHIN
IN	19712	73962429952213160	648518346483903381	648518346483903381	R	w-cHIN	T2	10251	acetylcholine	no	stereotypy	w-cHIN
IN	20094	73892198915240444	648518346472332747	648518346472332747	R	w-cHIN	T2	10468	glutamate	no	stereotypy	w-cHIN
IN	19235	72554779855109329	648518346486024900	648518346472332747	L	w-cHIN	T2	10510	glutamate	no	stereotypy	w-cHIN
IN	20267	72907105149305753	648518346489432261	648518346472332747	L	w-cHIN	T2	10667	glutamate	no	stereotypy	w-cHIN
IN	19694	73962430019330416	648518346482618665	648518346472332747	R	w-cHIN	T2	10668	gaba	no	stereotypy	w-cHIN
IN	missing FANC match	missing FANC match	missing FANC match	missing FANC match	L	w-cHIN	T2	10481	acetylcholine	no	stereotypy	w-cHIN
IN	missing FANC match	missing FANC match	missing FANC match	missing FANC match	R	w-cHIN	T2	10842	acetylcholine	no	stereotypy	w-cHIN
