# Supplementary material for: Comparative connectomics of Drosophila descending and ascending neurons
Source: Nature. 2025 Apr 30;643(8070):158–72. doi: 10.1038/s41586-025-08925-z (PMC12222017; doi:10.1038/s41586-025-08925-z)
Supplement: Supplementary file 1 — Supplementary Files 1–16 and guide. [file 41586_2025_8925_MOESM1_ESM.zip › 2024-06-12178B-s1/2024-06-12178B-Supplemental_file15_dimorphic_ANs.txt]

bodyid	group	type	systematic_type	side	tract_side	soma_division	serial/bigger group	hemilineage	predicted_nt	predicted_nt_prob	synonyms	FANC_xyz	FANC_svID	FANC_root_id	cell_id	FANC_partner	confidence_match_1_5	sex_specific_dimorphic	notes	neuropil MANC	neuropil FANC	fanc_type
12181	12181	AN03A008	AN03A008	L		T1		03A	acetylcholine	0.8205683175							0	male specific		fl
31400	12181	AN03A008	AN03A008	R		T1		03A	acetylcholine	0.8231854868							0	male specific		fl
13254	13254	AN05B035	AN05B035	L		A1		05B	gaba	0.562839109							0	male specific		fl
13259	13254	AN05B035	AN05B035	R		A1		05B	gaba	0.6839797081							0	male specific		fl
11192	11192	AN05B095	AN05B095	R		A2		05B	acetylcholine	0.9560973141							0	male specific		xn
11398	11192	AN05B095	AN05B095	L		A2		05B	acetylcholine	0.9493486043							0	male specific		xn
10657	10657	AN06B004	AN06B004	R		T1		06B	gaba	0.916509846							0	male specific		xn
10689	10657	AN06B004	AN06B004	L		T1		06B	gaba	0.9034467682							0	male specific		xn
12179	12179	AN08B020	AN08B020	R		T1		08B	acetylcholine	0.9309215485							0	male specific		xn
12322	12179	AN08B020	AN08B020	L		T1		08B	acetylcholine	0.9277092723							0	male specific		xn
13787	13787	AN08B035	AN08B035	L		T1	13505	08B	acetylcholine	0.816681564							0	male specific		xn
14289	13787	AN08B035	AN08B035	R		T1	13505	08B	acetylcholine	0.7785147793							0	male specific		xn
15833	15833	AN08B047	AN08B047	L		T1		08B	acetylcholine	0.6177480789							0	male specific		xn
18014	17555	AN08B047	AN08B047	L		T1		08B	acetylcholine	0.7189578544							0	male specific		xn
18133	13413	AN08B047	AN08B047	L		T1		08B	acetylcholine	0.7075336263							0	male specific		xn
17555	17555	AN08B047	AN08B047	R		T1		08B	acetylcholine	0.7155464992							0	male specific		xn
13413	13413	AN08B047	AN08B047	R		T1		08B	acetylcholine	0.6106480814							0	male specific		xn
17536	15833	AN08B047	AN08B047	R		T1		08B	acetylcholine	0.5449756837							0	male specific		xn
14606	14606	AN08B059	AN08B059	L		T1		08B	acetylcholine	0.953434716							0	male specific		xn
16925	16020	AN08B059	AN08B059	L		T1		08B	acetylcholine	0.9393642411							0	male specific		xn
15088	14606	AN08B059	AN08B059	R		T1		08B	acetylcholine	0.9436447913							0	male specific		xn
16020	16020	AN08B059	AN08B059	R		T1		08B	acetylcholine	0.9376855532							0	male specific		xn
19743	16020	AN08B059	AN08B059	R		T1		08B	acetylcholine	0.8821602396							0	male specific		xn
18001	17812	AN08B061	AN08B061	L		T1		08B	acetylcholine	0.8814131259							0	male specific		xn
17812	17812	AN08B061	AN08B061	R		T1		08B	acetylcholine	0.8404266979							0	male specific		xn
17324	16365	AN08B061	AN08B061	L		T1		08B	acetylcholine	0.9025891095							0	male specific		xn
18527	16751	AN08B061	AN08B061	L		T1		08B	acetylcholine	0.9320214032							0	male specific		xn
16365	16365	AN08B061	AN08B061	R		T1		08B	acetylcholine	0.8991347627							0	male specific		xn
16751	16751	AN08B061	AN08B061	R		T1		08B	acetylcholine	0.923364996							0	male specific		xn
18546	17548	AN08B074	AN08B074	L		T1		08B	acetylcholine	0.9407892532	vPR1 Yu et al. 2010						0	male specific		xn
17548	17548	AN08B074	AN08B074	L		T1		08B	acetylcholine	0.9562711171	vPR1 Yu et al. 2010						0	male specific		xn
17756	17469	AN08B074	AN08B074	L		T1		08B	acetylcholine	0.9267003353	vPR1 Yu et al. 2010						0	male specific		xn
17469	17469	AN08B074	AN08B074	R		T1		08B	acetylcholine	0.9121590413	vPR1 Yu et al. 2010						0	male specific		xn
18209	17548	AN08B074	AN08B074	R		T1		08B	acetylcholine	0.9387864627	vPR1 Yu et al. 2010						0	male specific		xn
18578	17548	AN08B074	AN08B074	R		T1		08B	acetylcholine	0.9427987874	vPR1 Yu et al. 2010						0	male specific		xn
19604	19604	AN08B084	AN08B084	L		T1		08B	acetylcholine	0.8685420063							0	male specific		xn
24399	19826	AN08B084	AN08B084	L		T1		08B	acetylcholine	0.8668669467							0	male specific		xn
100186	19604	AN08B084	AN08B084	R		T1		08B	acetylcholine	0.9105760248							0	male specific		xn
19826	19826	AN08B084	AN08B084	R		T1		08B	acetylcholine	0.8765211479							0	male specific		xn
13022	13022	AN09B017	AN09B017	R		A3	12078	09B	acetylcholine	0.9523597629							0	male specific		fl
15629	13022	AN09B017	AN09B017	L		A3	12078	09B	acetylcholine	0.8560053552							0	male specific		fl
13562	13562	AN09B017	AN09B017	R		A6	12078	09B	acetylcholine	0.7958129356							0	male specific		fl
13687	13562	AN09B017	AN09B017	L		A6	12078	09B	acetylcholine	0.7516196392							0	male specific		fl
13458	13398	AN09B017	AN09B017	R		A10	12078	09B	acetylcholine	0.8738670768	vAB3 Clowney Neuron 2015						0	male specific		fl
12425	12078	AN09B017	AN09B017	R		A7	12078	09B	acetylcholine	0.8160477544							0	male specific		fl
12383	12383	AN09B017	AN09B017	R		A10	12078	09B	glutamate	0.483283658	vAB3 Clowney Neuron 2015						0	male specific		fl
12024	12383	AN09B017	AN09B017	L		A10	12078	09B	acetylcholine	0.9433254655	vAB3 Clowney Neuron 2015						0	male specific		fl
13398	13398	AN09B017	AN09B017	L		A10	12078	09B	acetylcholine	0.856511983	vAB3 Clowney Neuron 2015						0	male specific		fl
12078	12078	AN09B017	AN09B017	L		A7	12078	09B	acetylcholine	0.8099953428							0	male specific		fl
23431	11872	AN10B009	AN10B009	R		T2		10B	acetylcholine	0.955425364							0	male specific		fl
11872	11872	AN10B009	AN10B009	L		T2		10B	acetylcholine	0.9585714278							0	male specific		fl
14790	14790	AN10B026	AN10B026	R		T1		10B	acetylcholine	0.8514984274							0	male specific		xn
15664	14790	AN10B026	AN10B026	L		T1		10B	acetylcholine	0.8987139551							0	male specific		xn
13564	13447	AN19A018	AN19A018	R		A4	10282	19A	acetylcholine	0.8773426163							0	male specific		ad
17450	15540	AN19A018	AN19A018	R		A3	10282	19A	acetylcholine	0.9217871161							0	male specific		ad
13447	13447	AN19A018	AN19A018	L		A4	10282	19A	acetylcholine	0.912512823							0	male specific		ad
15540	15540	AN19A018	AN19A018	L		A3	10282	19A	acetylcholine	0.9250871905							0	male specific		ad
12462	12462	AN19B024	AN19B024	L		T3	11628	19B	acetylcholine	0.4816564687							0	male specific		#N/A
14412	12462	AN19B024	AN19B024	R		T3	11628	19B	acetylcholine	0.5002325717							0	male specific		xn
15610	15610	AN23B026	AN23B026	R		A1		23B	acetylcholine	0.842036502							0	male specific		xl
17380	15610	AN23B026	AN23B026	L		A1		23B	acetylcholine	0.8352524541							0	male specific		xl
21552	21552	AN27X019	AN27X019	R		T1		27X	glutamate	0.4103007226							0	male specific	just one but midline	xn
12243	11301	ANXXX050	ANXXX050	R		A6		TBDg1	acetylcholine	0.9699444105							0	male specific		xn
11301	11301	ANXXX050	ANXXX050	L		A6		TBDg1	acetylcholine	0.9671492883							0	male specific		xn
12282	12060	ANXXX068	ANXXX068	L		A1		TBDg1	acetylcholine	0.7391819692							0	male specific		xn
12060	12060	ANXXX068	ANXXX068	R		A1		TBDg1	acetylcholine	0.7402488879							0	male specific		xn
11707	11707	ANXXX071	ANXXX071	R		A2		TBDg1	acetylcholine	0.9077506927							0	male specific		xn
12483	11707	ANXXX071	ANXXX071	L		A2		TBDg1	acetylcholine	0.9199612999							0	male specific		xn
13035	13035	ANXXX150	ANXXX150	R		A9	13035	TBDg2	acetylcholine	0.4708673266							0	male specific		ad
13083	13083	ANXXX150	ANXXX150	L		A10	13035	TBDg2	acetylcholine	0.5524815325							0	male specific		ad
13401	13035	ANXXX150	ANXXX150	L		A9	13035	TBDg2	acetylcholine	0.5075950409							0	male specific		ad
13810	13083	ANXXX150	ANXXX150	R		A10	13035	TBDg2	gaba	0.4692177767							0	male specific		ad
12639	12639	ANXXX152	ANXXX152	L		A2		TBDg1	acetylcholine	0.9590762107							0	male specific		xn
18743	12639	ANXXX152	ANXXX152	R		A2		TBDg1	acetylcholine	0.8765831096							0	male specific		xn
10022	10022	vMS16	AN27X003	R		T2	10022	27X	gaba	0.4759538882	vMS16, Lillvis et al. 2024						0	male specific		xn
10056	10022	vMS16	AN27X003	L		T2	10022	27X	gaba	0.4687187216	vMS16, Lillvis et al. 2024						0	male specific		xn
	648518346475595136	AN05B999		R	L	T3		05B				(38771, 75200, 1752)	73326706207099130	648518346515661130	13337	648518346475595136		female specific			xn	AN05B999
	648518346475595136	AN05B999				T3		05B				(40458, 75200, 1800)	73397074951403104	648518346475595136	13544	648518346515661130		female specific			xn	AN05B999
	648518346475402337	AN06B999		L	R	T1		06B				(43854, 75200, 1476)	73537812305418050	648518346475402337	12723	648518346518585430		female specific			xn	AN06B999
	648518346475402337	AN06B999		R	L	T1		06B				(36031, 75200, 1451)	73256337328630606	648518346518585430	12643	648518346475402337		female specific			xn	AN06B999
	648518346490557706	AN07B998		L	R	T1		07B				(45427, 75200, 1621)	73608181116714529	648518346490557706	12412	648518346502455975		female specific	FANC partner not perfect		nt	AN07B998
	648518346490557706	AN07B998		R	L	T1		07B				(34021, 75200, 1605)	73185968651578919	648518346502455975	12309	648518346490557706		female specific	FANC partner not perfect		nt	AN07B998
	648518346486117266	AN07B999		L	R	T3		07B				(46225, 75200, 1537)	73608181049775190	648518346486117266	13817	648518346517715560		female specific	FANC partner not perfect		ht	AN07B999
	648518346486117266	AN07B999		R	L	T3		07B				(34792, 75200, 1449)	73185968584389223	648518346517715560	13251	648518346486117266		female specific	FANC partner not perfect		ht	AN07B999
	08Bg1	AN08B993		R	L	T1		08B				(37773, 75200, 1652)	73326706140088419	648518346489721783	12079	648518346489915223		female specific	08Bg1		xn	AN08B993
	08Bg1	AN08B993		L	R	T1		08B				(41041, 75206, 1680)	73467443695269238	648518346489915223	12129	648518346489721783		female specific	08Bg1		xn	AN08B993
	08Bg2	AN08B994		R	L	T1		08B				(37735, 75200, 1675)	73326706206833731	648518346477651726	12040	648518346481467279		female specific	08Bg2		xn	AN08B994
	08Bg2	AN08B994		L	R	T1		08B				(41164, 75200, 1678)	73467443695238426	648518346481467279	12078	648518346488939761		female specific	08Bg2		xn	AN08B994
	08Bg2	AN08B994		R	L	T1		08B				(37704, 75200, 1659)	73326706140112539	648518346494781317	12112	648518346477651726		female specific	08Bg2		xn	AN08B994
	08Bg3	AN08B995		L	R	T1		08B				(41100, 75200, 1677)	73467443695191844	648518346481452447	12092	648518346499707367		female specific	08Bg3		xn	AN08B995
	08Bg3	AN08B995		R	L	T1		08B				(37650, 75200, 1660)	73326706140124887	648518346499707367	12067	648518346481452447		female specific	08Bg3		xn	AN08B995
	08Bg4	AN08B996		L	R	T1		08B				(41062, 75200, 1692)	73467443695338560	648518346465974576	12023	648518346487925271		female specific	08Bg4		xn	AN08B996
	08Bg4	AN08B996		L	R	T1		08B				(40556, 75200, 1691)	73397074951143216	648518346487925271	12006	648518346492302636		female specific	08Bg4		xn	AN08B996
	08Bg4	AN08B996		R	L	T1		08B				(37803, 75200, 1702)	73326706206990474	648518346503962785	12022	648518346465974576		female specific	08Bg4		xn	AN08B996
	08Bg4	AN08B996		R	L	T1		08B				(37556, 75200, 1683)	73326706206940008	648518346502593447	12007	648518346507416697		female specific	08Bg4		xn	AN08B996
	08Bg4	AN08B996		R	R	T1		08B				(40933, 75203, 1677)	73397074951065115	648518346507416697	12018	648518346502593447		female specific	08Bg4		xn	AN08B996
	08Bg5	AN08B997		R	R	T1		08B				(41484, 75200, 1671)	73467443628506706	648518346490194359	12058	648518346511439413		female specific	08Bg5		xn	AN08B997
	08Bg5	AN08B997		R	L	T1		08B				(37674, 75200, 1673)	73326706140217240	648518346502586535	12063	648518346490194359		female specific	08Bg5		xn	AN08B997
	08Bg5	AN08B997		R	L	T1		08B				(37123, 75200, 1647)	73326706140085906	648518346511439413	12068	648518346502586535		female specific	08Bg5		xn	AN08B997
	08Bg6	AN08B998		R	L	T1		08B				(37777, 75200, 1644)	73326706140071051	648518346489992279	12244	648518346497220632		female specific	08Bg6		xn	AN08B998
	08Bg6	AN08B998		L	R	T1		08B				(41406, 75200, 1638)	73467443628425462	648518346497220632	12202	648518346479580822		female specific	08Bg6		xn	AN08B998
	648518346480956637	AN08B999		R	L	T3		08B				(37280, 75195, 1566)	73326706139877588	648518346480956637	13358	648518346488930033		female specific	ECM: part of a subpopulation of 08B		xn	AN08B999
	648518346480956637	AN08B999		L	R	T3		08B				(42487, 75200, 1537)	73467443561488650	648518346488930033	13451	648518346480956637		female specific			xn	AN08B999
	648518346492750011	AN10B999		L	R	T3		10B				(41352, 75200, 1837)	73467443762508218	648518346492750011	13557	648518346498586608		female specific			hl	AN10B999
	648518346492750011	AN10B999		R	L	T3		10B				(37441, 75200, 1757)	73326706207113499	648518346498586608	13419	648518346492750011		female specific			hl	AN10B999
	648518346498661616	AN12B998		L	R	T1		12B				(43361, 75200, 1856)	73537812506706358	648518346498661616	12698	648518346499924035		female specific			fl	AN12B998
	648518346498661616	AN12B998			L	T1		12B				(34843, 75200, 1859)	73256337530015801	648518346499924035	13795	648518346498661616		female specific			fl	AN12B998
	648518346497025409	AN12B999		L	R	T1		12B				(43242, 75200, 1861)	73537812506709808	648518346467223022	12683	648518346500161791		female specific	added several branches. new id : 648518346467223022		fl	AN12B999
	648518346497025409	AN12B999		R	L	T1		12B				(34408, 75200, 1861)	73185968785826885	648518346500161791	12730	648518346497025409		female specific			fl	AN12B999
	648518346467401991	AN18B999		L	R	T2		18B				(42030, 75200, 1179)	73467443426863610	648518346467401991	12871	648518346500162047		female specific	more dorsal branches than MANC group 22152, thicker branches primary?		xn	AN18B999
	648518346467401991	AN18B999		R	L	T2		18B				(37065, 75200, 1303)	73326706005625800	648518346500162047	12834	648518346467401991		female specific	more dorsal branches than MANC group 22152, thicker branches primary?		xn	AN18B999
	648518346482437268	ANXXX975		R	R	T1	g1	TBDg1				(39771, 75200, 1322)	73397074749839842	648518346482437268	12484			female specific	neuromodulatory		xn	ANXXX975
	648518346495012018	ANXXX976		R	L	ANm_TBD	g4	TBDg4				(35233, 75200, 1632)	73256337395831198	648518346495012018	13739	648518346496187750		female specific	veryvery dimorphic version of MANC group 12639 (ANXXX152)		xn	ANXXX976
	648518346495012018	ANXXX976		L	R	ANm_TBD	g4	TBDg4				(43850, 75200, 1705)	73537812439531958	648518346496187750	13370	648518346495012018		female specific	veryvery dimorphic version of MANC group 12639 (ANXXX152)		xn	ANXXX976
	648518346492391619	ANXXX977		R	L	ANm_TBD	g5	TBDg5				(38424, 75200, 1939)	73326706341006571	648518346492391619	13682	648518346501452899		female specific	from soma location these are the better match		xl	ANXXX977
	648518346492391619	ANXXX977		L	R	ANm_TBD	g5	TBDg5				(39246, 75200, 1949)	73397075085374578	648518346501452899	13697	648518346492391619		female specific	from soma location these are the better match		xn	ANXXX977
	648518346486704867	ANXXX978			L	no_soma	g2	TBDg2				(39795, 75200, 1294)	73397074749635587	648518346486704867	13774	648518346493808014		female specific	no soma, ventrally cut		xn	ANXXX978
	648518346486704867	ANXXX978			R	no_soma	g2	TBDg2				(41039, 75200, 1225)	73467443426989780	648518346493808014	13783	648518346486704867		female specific	no soma, ventrally cut		xn	ANXXX978
	648518346475465856	ANXXX979		R	R	no_soma	g2	TBDg2				(41010, 75200, 1212)	73467443426961787	648518346475465856	13729	648518346496030666		female specific	no soma, ventrally cut		xn	ANXXX979
	648518346475465856	ANXXX979			L	no_soma	g2	TBDg2				(39949, 75200, 1323)	73397074749842098	648518346496030666	13788	648518346475465856		female specific	no soma, ventrally cut		xn	ANXXX979
	648518346483272638	ANXXX980			R	no_soma	g2	TBDg2				(40425, 75200, 1530)	73397074817139988	648518346517475908	13808	648518346483272638		female specific	abdomen no soma		xn	ANXXX980
	648518346483272638	ANXXX980			L	no_soma	g2	TBDg2				(40743, 75200, 1416)	73397074750046447	648518346483272638	13809	648518346517475908		female specific	abdomen no soma		xn	ANXXX980
	648518346480289190	ANXXX981			L	ANm_TBD	g5	TBDg5				(38674, 75200, 1537)	73326706072975775	648518346480289190	13767	648518346492456319		female specific	abdomen hook		ad	ANXXX981
	648518346480289190	ANXXX981		R	R	ANm_TBD	g5	TBDg5				(40695, 75200, 1648)	73397074884236989	648518346492456319	13695	648518346480289190		female specific	abdomen hook		ad	ANXXX981
	648518346493883383	ANXXX982		R	L	ANm_TBD	g5	TBDg5				(38444, 75200, 1550)	73326706139695704	648518346493883383	13714	648518346509126522		female specific	abdomen		ad	ANXXX982
	648518346493883383	ANXXX982		R	R	ANm_TBD	g5	TBDg5				(40846, 75200, 1645)	73397074884239436	648518346509126522	13713	648518346493883383		female specific	abdomen		ad	ANXXX982
	648518346486723021	ANXXX983		L	L	ANm_TBD	g5	TBDg5				(39449, 75200, 1456)	73397074816969411	648518346486723021	13696	648518346491967532		female specific	abdomen		ad	ANXXX983
	648518346486723021	ANXXX983		R	R	ANm_TBD	g5	TBDg5				(40699, 75200, 1481)	73397074817029161	648518346491967532	13819	648518346486723021		female specific	abdomen		ad	ANXXX983
	648518346488072471	ANXXX984		R	L	ANm_TBD	g5	TBDg5				(38243, 75200, 1905)	73326706274323502	648518346488072471	13677	648518346500886550		female specific	abdomen		ad	ANXXX984
	648518346488072471	ANXXX984		L	R	ANm_TBD	g5	TBDg5				(39246, 75200, 1929)	73397075018520675	648518346497845750	13694	648518346488072471		female specific	abdomen		ad	ANXXX984
	648518346490238300	ANXXX985		L	R	ANm_TBD	g5	TBDg5				(39172, 75200, 1919)	73397075018515186	648518346490238300	13672	648518346511052674		female specific	abdomen		ad	ANXXX985
	648518346490238300	ANXXX985		R	L	ANm_TBD	g5	TBDg5				(38315, 75200, 1929)	73326706274354811	648518346511052674	13676	648518346490238300		female specific	abdomen		ad	ANXXX985
	648518346490131483	ANXXX986		R	L	ANm_TBD	g4	TBDg4				(31962, 75200, 1559)	73115599907288058	648518346490131483	13758	648518346490996001		female specific	abdomen		ad	ANXXX986
	648518346490131483	ANXXX986		L	R	ANm_TBD	g4	TBDg4				(46885, 75200, 1346)	73608180982455832	648518346490996001	13464	648518346490131483		female specific	abdomen		ad	ANXXX986
	648518346499974611	ANXXX987		L	R	ANm_TBD	g4	TBDg4				(42845, 75200, 1820)	73467443762471819	648518346499974611	13673	648518346501373974		female specific	veryvery dimorphic MANC group 11301		ad	ANXXX987
	648518346499974611	ANXXX987		R	L	ANm_TBD	g4	TBDg4				(34820, 75200, 1844)	73256337529975762	648518346501373974	13678	648518346499974611		female specific	veryvery dimorphic MANC group 11301		ad	ANXXX987
	s1	ANXXX988		R	L	ANm_TBD	s3	TBDg3				(34141, 75200, 1627)	73185968651627517	648518346477779925	13730	missing		female specific	abdomen and Leg		ad	ANXXX988
	s1	ANXXX988		R	L	ANm_TBD	s3	TBDg3				(35657, 75200, 1507)	73256337328776603	648518346481985469	13458	648518346497538038		female specific	abdomen and Leg		ad	ANXXX988
	s1	ANXXX988		L	R	ANm_TBD	s3	TBDg3				(43461, 75200, 1680)	73537812439307514	648518346490873005	13738	648518346518829791		female specific	abdomen and Leg		ad	ANXXX988
	s1	ANXXX988		L	R	ANm_TBD	s3	TBDg3				(43483, 75200, 1583)	73537812372445481	648518346481993917	13549	648518346481985469		female specific	abdomen and Leg		ad	ANXXX988
	s1	ANXXX988		L	R	ANm_TBD	s3	TBDg3				(43633, 75200, 1655)	73537812372617732	648518346497839094	13633	missing		female specific	abdomen and Leg		ad	ANXXX988
	s1	ANXXX988		R	L	ANm_TBD	s3	TBDg3				(34562, 75200, 1449)	73185968584391664	648518346518829791	13615	648518346490873005		female specific	abdomen and Leg		ad	ANXXX988
	648518346482356116	ANXXX989		R	R	T1	g1	TBDg1				(39788, 75200, 1612)	73397074884146743	648518346482356116	12542	648518346499176001		female specific	almost XA, neuromodulatory		xn	ANXXX989
	648518346482356116	ANXXX989		L	R	T1	g1	TBDg1				(39832, 75200, 1627)	73397074884177092	648518346499176001	12641	648518346482356116		female specific	almost XA		xn	ANXXX989
	648518346486594436	ANXXX990		L	R	T1	g1	TBDg1				(39951, 75200, 1630)	73397074884189324	648518346486594436	12504	648518346509737347		female specific	almost XA, neuromodulatory		xn	ANXXX990
	648518346486594436	ANXXX990		R	R	T1	g1	TBDg1				(40080, 75200, 1665)	73397074884314524	648518346509737347	12479	648518346486594436		female specific	almost XA		xn	ANXXX990
11451	11451	AN00A006	AN00A006	Midline		A3	11205	00A	glutamate	0.9697889984			73397074884057924	648518346493958769	13582		1	dimorphic morphology		ad	ad
12293	12293	AN00A006	AN00A006	Midline		A4	11205	00A	glutamate	0.9654177236			73326706139932039	648518346500632501	13565		1	dimorphic morphology		ad	ad
13314	13314	AN00A006	AN00A006	Midline		A1	11205	00A	glutamate	0.8942508657			73326706139929521	648518346489883609	13537		1	dimorphic morphology		xn	xn
11205	11205	AN00A006	AN00A006	Midline		T3	11205	00A	glutamate	0.9124250147			73397074884244182	648518346493850123	13543		1	dimorphic morphology		xn	xn
11335	11335	AN00A006	AN00A006	Midline		A2	11205	00A	gaba	0.5992556016			73326706139944033	648518346517252932	13550		1	dimorphic morphology		xn	ad
166934	13009	AN08B031	AN08B031	L		T1		08B	acetylcholine	0.9298302531	vPR13 Lillvis et al. 2024		73467443628544295	648518346497090020	13759		2	dimorphic morphology		fl	fl
13213	13009	AN08B031	AN08B031	L		T1		08B	acetylcholine	0.9210590536	vPR13 Lillvis et al. 2024		73467443628506707	648518346499287617	12113		2	dimorphic morphology		fl	fl
14197	13009	AN08B031	AN08B031	L		T1		08B	acetylcholine	0.9262284421	vPR13 Lillvis et al. 2024		73467443695351806	648518346503645089	12105		2	dimorphic morphology		fl	fl
14544	13009	AN08B031	AN08B031	R		T1		08B	acetylcholine	0.9388585148	vPR13 Lillvis et al. 2024		73256337395868605	648518346475647616	12002		2	dimorphic morphology		fl	fl
13009	13009	AN08B031	AN08B031	R		T1		08B	acetylcholine	0.9156289488	vPR13 Lillvis et al. 2024		73326706140056899	648518346486190984	12009		2	dimorphic morphology		fl	fl
13917	13009	AN08B031	AN08B031	R		T1		08B	acetylcholine	0.9182070921	vPR13 Lillvis et al. 2024		73326706140061493	648518346495272886	12000		2	dimorphic morphology		fl	fl
15896	14646	AN08B043	AN08B043	L		T1		08B	acetylcholine	0.9508502956			73467443695346662	648518346517720868	12052		2	dimorphic morphology		xn	xn
14646	14646	AN08B043	AN08B043	R		T1		08B	acetylcholine	0.9463821903			73256337395926021	648518346486089598	12001		1	dimorphic morphology		xn	xn
17412	15719	AN08B069	AN08B069	L		T1		08B	acetylcholine	0.5711133612			73467443695329980	648518346495547723	12211		3	dimorphic morphology		xn	xn
15719	15719	AN08B069	AN08B069	R		T1		08B	acetylcholine	0.9176155811			73256337395881473	648518346500689769	12231		3	dimorphic morphology		xn	xn
20024	17086	AN08B069	AN08B069	L		T1		08B	acetylcholine	0.4976523471			73467443695133300	648518346483377996	12216		3	dimorphic morphology		xn	xn
17086	17086	AN08B069	AN08B069	R		T1		08B	acetylcholine	0.9579639234			73326706140049505	648518346491414184	12196		3	dimorphic morphology		xn	xn
13212	12326	AN09B012	AN09B012	R		A3	12326	09B	acetylcholine	0.871713771			73397075018341002	648518346502419111	13799		2	dimorphic morphology		xl	xl
12326	12326	AN09B012	AN09B012	L		A3	12326	09B	acetylcholine	0.9257690703			73397075018448447	648518346481465487	13770		2	dimorphic morphology		xl	xl
13147	13147	AN09B028	AN09B028	L		T2	13147	09B	glutamate	0.8390180358			73397075085467304	648518346492077868	12725		2	dimorphic morphology		fl	fl
13376	13147	AN09B028	AN09B028	R		T2	13147	09B	glutamate	0.8509061829			73326706341224206	648518346479427291	12908		2	dimorphic morphology		fl	fl
21549	20489	AN12B060	AN12B060	R		T1		12B	gaba	0.8993997911			73185968785805460	648518346478838900	12767		1	dimorphic morphology		fl	fl
23439	20489	AN12B060	AN12B060	R		T1		12B	gaba	0.9338071838			73185968785825055	648518346504204072	12761		1	dimorphic morphology		fl	fl
23243	20489	AN12B060	AN12B060	R		T1		12B	gaba	0.9276155822			73256337529990731	648518346511965040	12687		1	dimorphic morphology		fl	fl
100553	20489	AN12B060	AN12B060	R		T1		12B	gaba	0.9140667844			73256337530021012	648518346480496955	12741		1	dimorphic morphology		fl	fl
22136	20489	AN12B060	AN12B060	R		T1		12B	gaba	0.920739261			73256337530055664	648518346488645816	13756		2	dimorphic morphology		fl	fl
20489	20489	AN12B060	AN12B060	L		T1		12B	gaba	0.8978218436			73467443762667522	648518346526083543	12678		2	dimorphic morphology		fl	fl
23430	20489	AN12B060	AN12B060	L		T1		12B	gaba	0.9330479757			73537812506753696	648518346517955688	12701		2	dimorphic morphology		fl	fl
24115	20489	AN12B060	AN12B060	L		T1		12B	gaba	0.9327533448			73467443762694952	648518346494758967	12724		2	dimorphic morphology		fl	fl
31757	23490	AN12B089	AN12B089	R		T1		12B	gaba	0.8493010691			73185968785825073	648518346483211428	13807		2	dimorphic morphology		xl	xl
25139	23490	AN12B089	AN12B089	R		T1		12B	gaba	0.8791736914			73256337529995733	648518346497170072	12714		1	dimorphic morphology		xl	xl
26112	23490	AN12B089	AN12B089	L		T1		12B	gaba	0.8668318536			73537812506745272	648518346492993600	12726		2	dimorphic morphology		xl	xl
23490	23490	AN12B089	AN12B089	L		T1		12B	gaba	0.8644008402			73467443762675054	648518346498217236	12717		2	dimorphic morphology		xl	xl
30917	27399	AN12B089	AN12B089	L		T1		12B	gaba	0.9084343567			73537812506726391	648518346489843551	12692		2	dimorphic morphology		xn	xn
31120	23490	AN12B089	AN12B089	L		T1		12B	gaba	0.9243249025			73537812506730071	648518346495616335	12668		2	dimorphic morphology		xl	xl
24052	24052	AN18B053	AN18B053	L		T2		18B	acetylcholine	0.5106118677			73467443493870817	648518346504004046	12854		2	dimorphic morphology		xn	xn
32095	24052	AN18B053	AN18B053	L		T2		18B	acetylcholine	0.6389779048			73467443427006068	648518346492123275	12786		2	dimorphic morphology		xn	xn
33970	33810	AN18B053	AN18B053	R		T2		18B	acetylcholine	0.6393728367			73326706072941591	648518346477678094	12865		1	dimorphic morphology		xn	xn
40100	24052	AN18B053	AN18B053	R		T2		18B	acetylcholine	0.5625864081			73326706072960009	648518346494921866	12811		2	dimorphic morphology		xn	xn
10338	10338	dMS9	AN19B007	L		T2	10338	19B	acetylcholine	0.9060699452	dMS9, Lillvis et al. 2024		73608181183842925	648518346481925053	13090		3	dimorphic morphology	Male extends more in the tectulum	xn	xn
10494	10338	dMS9	AN19B007	R		T2	10338	19B	acetylcholine	0.9157217096	dMS9, Lillvis et al. 2024		73115599907401389	648518346500512060	13036		3	dimorphic morphology	Male extends more in the tectulum	xn	xn
25146	25146	AN19B104	AN19B104	R		T3		19B	acetylcholine	0.9098083452			73256337328720649	648518346515390023	13095		2	dimorphic morphology		ht	ht
25320	25320	AN19B104	AN19B104	R		T3		19B	acetylcholine	0.9050393924			73256337328693187	648518346486723761	13096		2	dimorphic morphology		xn	xn
25000	25146	AN19B104	AN19B104	R		T3		19B	acetylcholine	0.9228204191			73185968584515668	648518346490296785	13085		2	dimorphic morphology		ht	ht
25856	25146	AN19B104	AN19B104	R		T3		19B	acetylcholine	0.9108563989			73185968584584814	648518346490777208	13066		2	dimorphic morphology		ht	ht
26027	25146	AN19B104	AN19B104	L		T3		19B	acetylcholine	0.8773028877			73537812305535816	648518346481455717	13162		2	dimorphic morphology		ht	ht
27383	25146	AN19B104	AN19B104	L		T3		19B	acetylcholine	0.942153173			73537812305498282	648518346467398151	13115		2	dimorphic morphology		ht	ht
12917	12917	ANXXX084	ANXXX084	R		A4	11648	TBD	acetylcholine	0.962027624			73397074884057913	648518346495776162	13563		1	dimorphic morphology		ad	ad
12921	12917	ANXXX084	ANXXX084	L		A4	11648	TBD	acetylcholine	0.9619684316			73397074884253569	648518346496228693	13791		2	dimorphic morphology		ad	ad
11942	11732	ANXXX084	ANXXX084	R		A2	11648	TBD	acetylcholine	0.9724963863			73326706140030374	648518346493839392	13483		2	dimorphic morphology		ad	ad
12041	11932	ANXXX084	ANXXX084	R		A3	11648	TBD	acetylcholine	0.9700474501			73326706140039687	648518346494780181	13525		2	dimorphic morphology		ad	ad
11732	11732	ANXXX084	ANXXX084	L		A2	11648	TBD	acetylcholine	0.9686673829			73397074884268755	648518346466698606	13576		2	dimorphic morphology		ad	ad
11932	11932	ANXXX084	ANXXX084	L		A3	11648	TBD	acetylcholine	0.9746039198			73397074884260656	648518346483110630	13646		2	dimorphic morphology		ad	ad
12062	12062	ANXXX116	ANXXX116	R		A7	12062	TBD	acetylcholine	0.925093193			73397074884244154	648518346492189039	13731		1	dimorphic morphology		ad	ad
13946	13840	ANXXX116	ANXXX116	R		A5	12062	TBD	acetylcholine	0.9151777678	Crown ANs in FANC		73397074884135221	648518346521669881	13804		2	dimorphic morphology	Crown ANs in FANC	ad	ad
13840	13840	ANXXX116	ANXXX116	L		A5	12062	TBD	acetylcholine	0.9627403928	Crown ANs in FANC		73397074884036266	648518346501556312	13798		2	dimorphic morphology	Crown ANs in FANC	ad	ad
12730	12062	ANXXX116	ANXXX116	L		A7	12062	TBD	acetylcholine	0.9590584182			73397074816944203	648518346488699529	13779		1	dimorphic morphology		ad	ad
18033	17983	ANXXX254	ANXXX254	R		A8		TBD	acetylcholine	0.907979296			73397074883855016	648518346473255780	13724		1	dimorphic morphology		ad	ad
17983	17983	ANXXX254	ANXXX254	L		A8		TBD	acetylcholine	0.9334980151			73397074884092913	648518346496081866	13789		1	dimorphic morphology		ad	ad
22918	20489	AN12B060	AN12B060	L		T1		12B	gaba	0.9166343419				#N/A			0	difference in number	missing but in the dimorphic type	fl	#N/A
27399	27399	AN12B089	AN12B089	R		T1		12B	gaba	0.8993140242				#N/A			0	difference in number	missing but in the dimorphic type	xn	#N/A
27977	23490	AN12B089	AN12B089	R		T1		12B	gaba	0.8803574507				#N/A			0	difference in number	missing but in the dimorphic type	xl	#N/A
27046	23490	AN12B089	AN12B089	R		T1		12B	gaba	0.8759946521				#N/A			0	difference in number	missing but in the dimorphic type	xl	#N/A
23583	23490	AN12B089	AN12B089	L		T1		12B	gaba	0.9215183466				#N/A			0	difference in number	missing but in the dimorphic type	xl	#N/A
33810	33810	AN18B053	AN18B053	L		T2		18B	acetylcholine	0.6256728184				#N/A			0	difference in number	missing but in the dimorphic type	xn	#N/A
46787	24052	AN18B053	AN18B053	R		T2		18B	acetylcholine	0.6681107416				#N/A			2	difference in number	missing but in the dimorphic type	xn	#N/A
26918	25146	AN19B104	AN19B104	L		T3		19B	acetylcholine	0.900514881				#N/A			0	difference in number	missing but in the dimorphic type	ht	#N/A
31800	25320	AN19B104	AN19B104	L		T3		19B	acetylcholine	0.8781406448				#N/A			0	difference in number	missing but in the dimorphic type	xn	#N/A
28212	25320	AN19B104	AN19B104	L		T3		19B	acetylcholine	0.9248905751				#N/A			0	difference in number	missing but in the dimorphic type	xn	#N/A
12434	12417	ANXXX084	ANXXX084	L		A5	11648	TBDg2	acetylcholine	0.9433069669				#N/A			0	difference in number	missing but in the dimorphic type	ad	#N/A
