# Supplementary material for: Comparative connectomics of Drosophila descending and ascending neurons
Source: Nature. 2025 Apr 30;643(8070):158–72. doi: 10.1038/s41586-025-08925-z (PMC12222017; doi:10.1038/s41586-025-08925-z)
Supplement: Supplementary file 1 — Supplementary Files 1–16 and guide. [file 41586_2025_8925_MOESM1_ESM.zip › 2024-06-12178B-s1/2024-06-12178B-Supplemental_file16_User_edits.xlsx]

## Sheet: MC_FANC_lab_totals
new_user_affiliation	n_edits	n_edits_pct
Greg Jefferis Lab	63482	54.05
Andrew Dacks Lab	14524	12.366
Wei-Chung Lee Lab	6542	5.57
John Tuthill Lab	5554	4.729
Richard Mann Lab, Rudy Behnia Lab	5422	4.616
Greg Jefferis Lab (since 10/20), Seeds, Andrew (before 10/20)	5171	4.403
Seeds Hampel Lab	3178	2.706
AelysiaeJefferis	3146	2.679
Julie Simpson Lab	2989	2.545
Michael Dickinson Lab	2483	2.114
Sweta Agrawal Lab	1263	1.075
Brad Dickerson Lab	1262	1.074
César Mendes Lab	563	0.479
Haluk Lacin Lab	327	0.278
Salil Bidaye Lab	312	0.266
Pavan Ramdya Lab	249	0.212
Jan Ache Lab	232	0.198
Rachel Wilson Lab	214	0.182
Kathi Eichler Lab	119	0.101
	114	0.097
Vikas Bhandawat Lab	63	0.054
zetta	50	0.043
Richard Mann Lab	32	0.027
Katie von Reyn Lab	30	0.026
Eugenia Chiappe Lab	26	0.022
Sung Soo Kim Lab	26	0.022
Anmo Kim Lab	25	0.021
Matthew Clark Lab	24	0.02
Collman	18	0.015
unknown	7	0.006
Sebastian Seung Lab	3	0.003

## Sheet: MC_FANC_top_person_per_lab
user_name	new_user_affiliation	n_p_edits	n_p_edits_pct
Billy Morris	Greg Jefferis Lab	15604	13.286
Andrew Cook	Andrew Dacks Lab	6114	5.206
Atsuko Adachi	Richard Mann Lab, Rudy Behnia Lab	5422	4.616
Katharina Eichler	Greg Jefferis Lab (since 10/20), Seeds, Andrew (before 10/20)	5171	4.403
Jasper Phelps	Wei-Chung Lee Lab	3991	3.398
Alice Schildkamp	AelysiaeJefferis	3146	2.679
kyobi Skutt-Kakaria	Michael Dickinson Lab	2483	2.114
Lucia Kmecova	Seeds Hampel Lab	1682	1.432
Anthony M	John Tuthill Lab	1630	1.388
Serene Dhawan	Brad Dickerson Lab	1177	1.002
Gwendolyn Swannell	Sweta Agrawal Lab	665	0.566
Margarida Brotas	César Mendes Lab	559	0.476
Li Guo	Julie Simpson Lab	525	0.447
Benjamin Bargeron	Salil Bidaye Lab	298	0.254
Haluk Lacin	Haluk Lacin Lab	297	0.253
Chris Dallmann	Jan Ache Lab	232	0.198
Quinn Vanderbeck	Rachel Wilson Lab	211	0.18
Sibo Wang	Pavan Ramdya Lab	131	0.112
J. Doe		111	0.095
Finja Klemm	Kathi Eichler Lab	94	0.08
Sarah Beth McMahan	Vikas Bhandawat Lab	63	0.054
Haley Croke	Katie von Reyn Lab	30	0.026
Nico Kemnitz	zetta	28	0.024
Corinna Gebehart	Eugenia Chiappe Lab	26	0.022
Ben Gorko	Sung Soo Kim Lab	26	0.022
Yeon Kim	Anmo Kim Lab	21	0.018
Forrest Collman	Collman	18	0.015
Atsuko Adachi	Richard Mann Lab	18	0.015
Kate Amaddio	Matthew Clark Lab	12	0.01
Sydney Shea	Matthew Clark Lab	12	0.01
unknown	unknown	7	0.006
Akhilesh Halageri	Sebastian Seung Lab	3	0.003

## Sheet: MC_FAFB_lab_totals
new_user_affiliation	n_edits	n_edits_pct
Greg Jefferis Lab	46900	35.745
Mala Murthy Lab, Sebastian Seung Lab	33071	25.205
Greg Jefferis Lab (since 10/20), Seeds, Andrew (before 10/20)	17336	13.213
Greg Jefferis Lab, Rachel Wilson Lab	16337	12.451
Eyewire	6937	5.287
Seeds Hampel Lab	4516	3.442
Rachel Wilson Lab	1214	0.925
Greg Jefferis Lab, Scott Waddell Lab	915	0.697
Julie Simpson Lab	574	0.437
Wolf Huetteroth Lab	450	0.343
Jae Young Kwon Lab	449	0.342
Andrew Dacks Lab	377	0.287
Jinseop Kim Lab	300	0.229
Janelia Tracers	255	0.194
Jinseop Kim Group	250	0.191
Salil Bidaye Lab	220	0.168
Mareike Selcho Lab	206	0.157
Kristin Scott Lab	182	0.139
Michael Reiser Lab	101	0.077
Sebastian Seung Lab	84	0.064
Christa Baker Lab	80	0.061
Katie von Reyn Lab	80	0.061
Mala Murthy Lab	45	0.034
Janelia Tracers, Michael Reiser Lab	41	0.031
Sung Soo Kim Lab	41	0.031
Wei-Chung Lee Lab	35	0.027
Young-Joon Kim Lab	33	0.025
Andrew Leifer Lab	29	0.022
National Hualien Senior High School	25	0.019
César Mendes Lab	15	0.011
Ken Colodner Lab	12	0.009
Denise Garcia Lab	11	0.008
Nilay Yapici Lab	11	0.008
Carlos Ribeiro Lab	10	0.008
David Anderson Lab	10	0.008
Barry Dickson Lab	9	0.007
Brad Dickerson Lab	7	0.005
Davi Bock Lab	6	0.005
Alexander Borst Lab	5	0.004
Jenny Read Lab	5	0.004
Mathias Wernet Lab	5	0.004
Allen Institute Connectomics	4	0.003
Fred Wolf Lab	4	0.003
citizen scientist	3	0.002
Gaby Maimon Lab	2	0.002
Kai Feng Lab	2	0.002
Collman	1	0.001
Michael Dickinson lab	1	0.001
Michael Pankratz Lab	1	0.001

## Sheet: MC_FAFB_top_person_per_lab
user_name	new_user_affiliation	n_p_edits	n_p_edits_pct
Katharina Eichler	Greg Jefferis Lab (since 10/20), Seeds, Andrew (before 10/20)	17336	13.213
Laia Serratosa Capdevila	Greg Jefferis Lab, Rachel Wilson Lab	16335	12.45
Doug Bland	Mala Murthy Lab, Sebastian Seung Lab	6916	5.271
Nseraf	Eyewire	6910	5.266
Siqi Fang	Greg Jefferis Lab	5395	4.112
Lucia Kmecova	Seeds Hampel Lab	1534	1.169
Quinn Vanderbeck	Rachel Wilson Lab	1150	0.876
Joseph Hsu	Greg Jefferis Lab, Scott Waddell Lab	915	0.697
Li Guo	Julie Simpson Lab	574	0.437
Wolf Huetteroth	Wolf Huetteroth Lab	450	0.343
Hyungjun Choi	Jae Young Kwon Lab	447	0.341
Farzaan Salman	Andrew Dacks Lab	372	0.284
hanetwo	Jinseop Kim Lab	300	0.229
Tansy Yang	Janelia Tracers	255	0.194
Mareike Selcho	Mareike Selcho Lab	206	0.157
Chan Hyuk Kang	Jinseop Kim Group	205	0.156
Benjamin Bargeron	Salil Bidaye Lab	144	0.11
Sanna Koskela	Michael Reiser Lab	101	0.077
Christa Baker	Christa Baker Lab	80	0.061
Haley Croke	Katie von Reyn Lab	79	0.06
Zhihao Zheng	Sebastian Seung Lab	79	0.06
Meghan Laturney	Kristin Scott Lab	65	0.05
Dustin Garner	Sung Soo Kim Lab	40	0.03
Alexander T	Janelia Tracers, Michael Reiser Lab	36	0.027
Minsik Yun	Young-Joon Kim Lab	33	0.025
Sandeep Kumar	Andrew Leifer Lab	29	0.022
Lucas Encarnacion-Rivera	Mala Murthy Lab	24	0.018
張誠浩31109	National Hualien Senior High School	24	0.018
Mark Larson	Wei-Chung Lee Lab	24	0.018
Margarida Brotas	César Mendes Lab	15	0.011
Haein Kim	Nilay Yapici Lab	11	0.008
Alisa Poh	Barry Dickson Lab	9	0.007
Ibrahim Taştekin	Carlos Ribeiro Lab	9	0.007
Anh Duc Le	Denise Garcia Lab	9	0.007
shuo cao	David Anderson Lab	8	0.006
Serene Dhawan	Brad Dickerson Lab	7	0.005
Davi Bock	Davi Bock Lab	6	0.005
Sky Cho	Ken Colodner Lab	7	0.005
Amalia Braun	Alexander Borst Lab	5	0.004
Veronika Lukyanova	Jenny Read Lab	5	0.004
Casey Schneider-Mizell	Allen Institute Connectomics	4	0.003
fred wolf	Fred Wolf Lab	4	0.003
Gaby Maimon	Gaby Maimon Lab	2	0.002
Kai Feng	Kai Feng Lab	2	0.002
Emil Kind	Mathias Wernet Lab	3	0.002
Wes Murfin	citizen scientist	3	0.002
Forrest Collman	Collman	1	0.001
Ivo Ros	Michael Dickinson lab	1	0.001
Damian Demarest	Michael Pankratz Lab	1	0.001
