# Supplementary material for: Comparative connectomics of Drosophila descending and ascending neurons
Source: Nature. 2025 Apr 30;643(8070):158–72. doi: 10.1038/s41586-025-08925-z (PMC12222017; doi:10.1038/s41586-025-08925-z)
Supplement: Supplementary file 1 — Supplementary Files 1–16 and guide. [file 41586_2025_8925_MOESM1_ESM.zip › 2024-06-12178B-s1/2024-06-12178B-Supplemental_file2_FANC_seed_plane.txt]

xyz	x	y	z	supervoxel_id	root_id	root_side	soma_side	class	type	long_tract
(40903, 75200, 1223)	40903	75200	1223	73397074682585084	648518346509725129	R	R	AN	AN19A018
(41010, 75200, 1212)	41010	75200	1212	73467443426961787	648518346475465856	R		AN	ANXXX979
(41175, 75200, 1212)	41175	75200	1212	73467443426961781	648518346500764083	R		other
(41229, 75200, 1226)	41229	75200	1226	73467443426992854	648518346494150688	R	R	AN	AN19A018
(41039, 75200, 1225)	41039	75200	1225	73467443426989780	648518346493808014	R		AN	ANXXX978
(41197, 75200, 1238)	41197	75200	1238	73467443427027395	648518346488647049	R	L	AN	AN02A046
(41081, 75200, 1245)	41081	75200	1245	73467443427037784	648518346504084064	R	R	AN	AN02A025
(41194, 75200, 1256)	41194	75200	1256	73467443427069816	648518346489729631	R	L	AN	AN18B003
(41023, 75200, 1263)	41023	75200	1263	73467443427057782	648518346484040743	R		DN	DNp57	MTD-I
(40645, 75200, 1261)	40645	75200	1261	73397074682672801	648518346496114790	R	R	AN	AN09A005
(40387, 75200, 1266)	40387	75200	1266	73397074682677794	648518346491932783	R	L	AN	AN27X013
(40506, 75200, 1263)	40506	75200	1263	73397074682683042	648518346488602381	R		DN	DNit992	MDA
(40293, 75200, 1295)	40293	75200	1295	73397074749635204	648518346512482718	R	L	AN	AN09A005
(40532, 75200, 1285)	40532	75200	1285	73397074682722305	648518346500992278	R		DN	DNg33	MDA
(40587, 75200, 1308)	40587	75200	1308	73397074749806388	648518346498450993	R	R	AN	AN27X013
(40674, 75200, 1289)	40674	75200	1289	73397074682833924	648518346518524895	R		DN	DNg33	MDA
(40974, 75200, 1287)	40974	75200	1287	73467443427223342	648518346491010083	R	R	AN	AN09A005
(40842, 75200, 1304)	40842	75200	1304	73397074749803928	648518346481371329	R		DN	DNg55	MDA
(41007, 75200, 1314)	41007	75200	1314	73467443494014463	648518346498421586	R	L	AN	AN18B001
(41184, 75200, 1301)	41184	75200	1301	73467443493978756	648518346496198519	R		DN	DNxn172	MDA
(41217, 75200, 1280)	41217	75200	1280	73467443427254162	648518346481250703	R		DN	MDN	MTD-I
(41339, 75200, 1258)	41339	75200	1258	73467443427082437	648518346480534331	R		DN	DNp13	MTD-I
(40829, 75200, 1318)	40829	75200	1318	73397074749835452	648518346515288135	R		DN	DNit999	MDA
(40790, 75200, 1323)	40790	75200	1323	73397074749856821	648518346500024019	R	R	AN	EA27X006
(41255, 75200, 1363)	41255	75200	1363	73467443494121411	648518346501195096	R		DN	MDN	MTD-I
(42172, 75200, 1399)	42172	75200	1399	73467443494219130	648518346487752404	R		DN	DNp01	none
(41262, 75200, 1390)	41262	75200	1390	73467443494183746	648518346502600615	R		DN	DNp30	MTD-I
(41297, 75200, 1408)	41297	75200	1408	73467443494422214	648518346501086093	R		DN	DNxn156	MDA
(41233, 75200, 1423)	41233	75200	1423	73467443560933155	648518346481531039	R		DN	DNxn158	MDA
(41772, 75200, 1209)	41772	75200	1209	73467443426981315	648518346490257435	R	R	AN	AN02A002
(41607, 75200, 1222)	41607	75200	1222	73467443426989803	648518346492606403	R	L	AN	AN14B012
(41665, 75200, 1235)	41665	75200	1235	73467443426998428	648518346464968565	R		DN	DNb01	MTD-I
(41497, 75200, 1249)	41497	75200	1249	73467443427046063	648518346500363480	R	R	AN	AN19A018
(41501, 75200, 1184)	41501	75200	1184	73467443426890583	648518346479175612	R		DN	DNg96	MTD-I
(41659, 75200, 1174)	41659	75200	1174	73467443426858440	648518346487278739	R		DN	DNxn073	none
(41714, 75200, 1180)	41714	75200	1180	73467443426868717	648518346483950365	R	R	AN	ANXXX993
(41782, 75200, 1153)	41782	75200	1153	73467443359625751	648518346500016451	R	L	AN	AN18B004
(41975, 75200, 1146)	41975	75200	1146	73467443359583822	648518346495288399	R		DN	DNa05	MTD-I
(42030, 75200, 1179)	42030	75200	1179	73467443426863610	648518346467401991	R	L	AN	AN18B999
(42253, 75200, 1168)	42253	75200	1168	73467443426702730	648518346499774019	R		DN	DNfl035	none
(42250, 75200, 1151)	42250	75200	1151	73467443359579720	648518346498258770	R		DN	DNa10	MTD-II
(42537, 75200, 1178)	42537	75200	1178	73467443426863617	648518346515100487	R		DN	DNut060	MTD-I
(42424, 75200, 1188)	42424	75200	1188	73467443426904769	648518346507123743	R		DN	DNp05	MTD-I
(42198, 75200, 1197)	42198	75200	1197	73467443426907114	648518346501200472	R		DN	DNxn009	MTD-I
(42376, 75200, 1215)	42376	75200	1215	73467443426978684	648518346511814079	R		DN	DNp26	MTD-I
(42247, 75200, 1225)	42247	75200	1225	73467443426992788	648518346494725795	R		DN	DNxn118	MTD-I
(42150, 75200, 1223)	42150	75200	1223	73467443426989741	648518346486616781	R		DN	DNa08	MTD-II
(41998, 75200, 1232)	41998	75200	1232	73467443426992764	648518346489036045	R	L	AN	AN18B022
(42198, 75200, 1238)	42198	75200	1238	73467443427008502	648518346476796176	R		DN	DNxn122	MTD-I
(42424, 75200, 1232)	42424	75200	1232	73467443427006068	648518346492123275	R	L	AN	AN18B053
(42731, 75200, 1245)	42731	75200	1245	73467443427032419	648518346509018234	R		DN	DNut037	MTD-I
(42650, 75200, 1266)	42650	75200	1266	73467443427085036	648518346486152352	R		DN	DNa07	MTD-I
(42612, 75200, 1245)	42612	75200	1245	73467443427043475	648518346493797774	R		DN	DNxn143	MTD-III
(42612, 75200, 1285)	42612	75200	1285	73467443427137135	648518346484445699	R		DN	DNxl021	MTD-III
(42744, 75200, 1296)	42744	75200	1296	73467443493870817	648518346504004046	R	L	AN	AN18B053
(42909, 75200, 1278)	42909	75200	1278	73467443427127082	648518346494428648	R	L	AN	AN18B032
(42967, 75200, 1255)	42967	75200	1255	73467443427032331	648518346499232094	R		DN	DNxn010	MTD-I
(42780, 75200, 1231)	42780	75200	1231	73467443427020181	648518346477672087	R		DN	DNa09	MTD-I
(42935, 75200, 1228)	42935	75200	1228	73467443427003665	648518346513890841	R		DN	DNxn125	MTD-I
(43019, 75200, 1218)	43019	75200	1218	73537812171128049	648518346474401218	R		DN	DNut043	MTD-II
(43054, 75200, 1205)	43054	75200	1205	73537812171095531	648518346517612904	R		DN	DNg06	MTD-II
(42986, 75200, 1159)	42986	75200	1159	73467443359761512	648518346470309374	R		DN	DNp31	MTD-II
(42989, 75200, 1186)	42989	75200	1186	73467443426890609	648518346500219708	R		DN	DNut053	MTD-II
(43080, 75200, 1195)	43080	75200	1195	73537812171086467	648518346491896850	R		DN	DNg06	MTD-II
(43287, 75200, 1228)	43287	75200	1228	73537812171161138	648518346491960364	R		DN	DNp28	MTD-I
(43216, 75200, 1242)	43216	75200	1242	73537812171192843	648518346496066935	R	L	AN	AN19B101
(43274, 75200, 1252)	43274	75200	1252	73537812171207731	648518346495569003	R		DN	DNb04	MTD-I
(43180, 75200, 1261)	43180	75200	1261	73537812171247988	648518346515857994	R	L	AN	AN06A015
(43299, 75200, 1267)	43299	75200	1267	73537812171253417	648518346493059648	R		DN	DNp51	MTD-I
(43548, 75200, 1263)	43548	75200	1263	73537812171247980	648518346502329255	R		DN	DNxn174	MTD-I
(43529, 75200, 1281)	43529	75200	1281	73537812171292198	648518346494730667	R		DN	DNxn136	MTD-I
(43196, 75200, 1289)	43196	75200	1289	73537812171329188	648518346476882120	R		DN	DNxn142	MTD-I
(42938, 75200, 1311)	42938	75200	1311	73467443494025226	648518346494625781	R		DN	DNp03	MTD-I
(42715, 75200, 1307)	42715	75200	1307	73467443493978535	648518346478550868	R		DN	DNxn153	MTD-I
(42767, 75200, 1325)	42767	75200	1325	73467443494030107	648518346479279058	R		DN	DNa03	MTD-I
(42938, 75200, 1346)	42938	75200	1346	73467443494094767	648518346490843309	R		DN	DNg42	MTD-I
(42834, 75200, 1366)	42834	75200	1366	73467443494130882	648518346488820970	R		DN	DNa01	MTD-III
(43309, 75200, 1367)	43309	75200	1367	73537812238306208	648518346515455226	R		DN	DNg99	MTD-I
(43270, 75200, 1323)	43270	75200	1323	73537812238239901	648518346496964012	R		DN	DNxn102	MTD-I
(43784, 75200, 1349)	43784	75200	1349	73537812238286125	648518346493807758	R		DN	DNp18	MTD-I
(43813, 75200, 1267)	43813	75200	1267	73537812171264215	648518346501660489	R		DN	DNp11	MTD-I
(42986, 75200, 1402)	42986	75200	1402	73467443494185945	648518346494703267	R		DN	DNa04	MTD-I
(43816, 75200, 1416)	43816	75200	1416	73537812238512257	648518346498307860	R		DN	DNp19	MTD-I
(42659, 75200, 1303)	42659	75200	1303	73467443493982983	648518346478758996	R	L	doubleseed
(40840, 75200, 1249)	40840	75200	1249	73397074682633558	648518346484714755	R	R	AN	ANXXX019
(43216, 75200, 1144)	43216	75200	1144	73537812103752723	648518346491431486	R		DN	DNg01	MTD-II
(43332, 75200, 1133)	43332	75200	1133	73537812103728121	648518346489501711	R		DN	DNlt009	MTD-II
(43363, 75200, 1123)	43363	75200	1123	73537812103719320	648518346502298535	R		DN	DNg03	MTD-II
(43434, 75200, 1126)	43434	75200	1126	73537812103726810	648518346485335315	R		DN	DNg03	MTD-II
(43454, 75200, 1133)	43454	75200	1133	73537812103730867	648518346482762982	R		DN	DNg01	MTD-II
(43456, 75200, 1145)	43456	75200	1145	73537812103743988	648518346487792464	R		DN	DNg03	MTD-II
(43358, 75200, 1150)	43358	75200	1150	73537812103759226	648518346499690892	R		DN	DNg02	MTD-II
(43285, 75200, 1144)	43285	75200	1144	73537812103754850	648518346496734253	R		DN	DNg02	MTD-II
(43256, 75200, 1151)	43256	75200	1151	73537812103772985	648518346510931842	R		DN	DNg05	MTD-II
(43294, 75200, 1159)	43294	75200	1159	73537812103789985	648518346480845056	R		DN	DNg02	MTD-II
(43383, 75200, 1157)	43383	75200	1157	73537812103776969	648518346487354026	R		DN	DNg02	MTD-II
(43363, 75200, 1165)	43363	75200	1165	73537812170914997	648518346490473469	R		DN	DNg02	MTD-II
(43287, 75200, 1171)	43287	75200	1171	73537812171012974	648518346487609666	R		DN	DNg110	MTD-II
(43227, 75200, 1174)	43227	75200	1174	73537812171017154	648518346500703081	R		DN	DNg02	MTD-II
(43132, 75200, 1184)	43132	75200	1184	73537812171053377	648518346497168664	R		DN	DNg02	MTD-II
(43278, 75200, 1181)	43278	75200	1181	73537812171037249	648518346493969465	R		DN	DNg02	MTD-II
(43281, 75200, 1201)	43281	75200	1201	73537812171084013	648518346489369708	R		DN	DNg02	MTD-II
(43467, 75200, 1197)	43467	75200	1197	73537812171090827	648518346487781911	R		DN	DNg02	MTD-II
(43350, 75200, 1212)	43350	75200	1212	73537812171118051	648518346483521455	R		DN	DNg110	MTD-II
(43627, 75200, 1220)	43627	75200	1220	73537812171118061	648518346498982721	R		DN	DNxn123	MTD-I
(43634, 75200, 1187)	43634	75200	1187	73537812171071986	648518346478779344	R		DN	DNg82	MTD-II
(43547, 75200, 1187)	43547	75200	1187	73537812171047906	648518346492458683	R		DN	DNg02	MTD-II
(43441, 75200, 1178)	43441	75200	1178	73537812171034577	648518346486183522	R		DN	DNg110	MTD-II
(43412, 75200, 1185)	43412	75200	1185	73537812171047939	648518346492372153	R		DN	DNg110	MTD-II
(43527, 75200, 1173)	43527	75200	1173	73537812171037291	648518346504153324	R		DN	DNg02	MTD-II
(43480, 75200, 1157)	43480	75200	1157	73537812103862141	648518346481229967	R		DN	DNg03	MTD-II
(43534, 75200, 1155)	43534	75200	1155	73537812103834688	648518346492490683	R		DN	DNg03	MTD-II
(43569, 75200, 1145)	43569	75200	1145	73537812103749055	648518346489283929	R		DN	DNg03	MTD-II
(43642, 75200, 1156)	43642	75200	1156	73537812103800458	648518346486585497	R		DN	DNg92	MTD-II
(43649, 75200, 1163)	43649	75200	1163	73537812170873795	648518346488844522	R		DN	DNg06	MTD-II
(43583, 75200, 1163)	43583	75200	1163	73537812170869145	648518346477726677	R		DN	DNlt010	MTD-II
(43642, 75200, 1173)	43642	75200	1173	73537812171028057	648518346497698151	R		DN	DNg82	MTD-II
(43709, 75200, 1167)	43709	75200	1167	73537812170990466	648518346496695524	R		DN	DNg02	MTD-II
(43707, 75200, 1160)	43707	75200	1160	73537812103834310	648518346476888520	R		DN	DNg06	MTD-II
(43851, 75200, 1159)	43851	75200	1159	73537812103769622	648518346488790001	R		DN	DNut047	MTD-II
(44053, 75200, 1155)	44053	75200	1155	73537812103897479	648518346484451075	R		DN	DNut057	MTD-II
(44182, 75200, 1156)	44182	75200	1156	73537812103773013	648518346482762470	R		DN	DNut058	MTD-II
(44297, 75200, 1160)	44297	75200	1160	73537812103789829	648518346493971447	R		DN	DNg92	MTD-II
(44288, 75200, 1165)	44288	75200	1165	73537812170915117	648518346491289274	R		DN	DNg92	MTD-II
(44357, 75200, 1165)	44357	75200	1165	73537812170867721	648518346488660573	R		DN	DNg92	MTD-II
(44501, 75200, 1167)	44501	75200	1167	73537812170997626	648518346493248284	R	R	AN	AN19A038
(44646, 75200, 1182)	44646	75200	1182	73537812171045123	648518346513903385	R	L	EA
(44566, 75200, 1184)	44566	75200	1184	73537812171039844	648518346494767026	R		DN	DNad005	MTD-II
(44588, 75200, 1194)	44588	75200	1194	73537812171077044	648518346492423611	R		DN	DNnt016	none
(44481, 75200, 1205)	44481	75200	1205	73537812171093213	648518346486432993	R		DN	DNnt020	none
(44339, 75200, 1183)	44339	75200	1183	73537812171017178	648518346492300159	R	L	AN	AN27X011
(44215, 75200, 1174)	44215	75200	1174	73537812170914434	648518346493609870	R		DN	DNxl109	MTD-II
(44109, 75200, 1169)	44109	75200	1169	73537812171031676	648518346495409999	R		DN	DNg06	MTD-II
(44084, 75200, 1179)	44084	75200	1179	73537812171047949	648518346503920590	R		DN	DNut051	MTD-II
(44142, 75200, 1194)	44142	75200	1194	73537812171083972	648518346472925284	R		DN	DNg05	MTD-II
(44342, 75200, 1204)	44342	75200	1204	73537812171105225	648518346484153629	R	L	AN	AN01A014
(44268, 75200, 1210)	44268	75200	1210	73537812171105201	648518346481110016	R	R	AN	AN02A017
(44144, 75200, 1204)	44144	75200	1204	73537812171110474	648518346495852390	R		DN	DNg05	MTD-II
(44131, 75200, 1215)	44131	75200	1215	73537812171115592	648518346499567685	R		DN	DNut052	ITD
(44098, 75200, 1224)	44098	75200	1224	73537812171140749	648518346517615464	R		DN	DNg04	MTD-II
(43856, 75200, 1223)	43856	75200	1223	73537812171150813	648518346484490755	R		DN	DNp22	ITD
(43889, 75198, 1188)	43889	75198	1188	73537812171063996	648518346500936470	R		DN	DNut040	MTD-II
(44146, 75200, 1264)	44146	75200	1264	73537812171237168	648518346511108405	R		DN	DNp53	ITD
(44197, 75200, 1253)	44197	75200	1253	73537812171224805	648518346488500152	R		DN	DNxn994	ITD
(44157, 75200, 1249)	44157	75200	1249	73537812171205322	648518346496189815	R		DN	DNxn994	ITD
(44189, 75200, 1243)	44189	75200	1243	73537812171190690	648518346484450819	R		DN	DNut052	ITD
(44253, 75200, 1236)	44253	75200	1236	73537812171190730	648518346500565683	R		DN	DNg04	MTD-II
(44375, 75200, 1228)	44375	75200	1228	73537812171192859	648518346509305722	R	R	AN	ANXXX191
(44723, 75200, 1239)	44723	75200	1239	73537812171192909	648518346498893633	R		DN	DNg78	none
(44546, 75200, 1226)	44546	75200	1226	73537812171150796	648518346526072023	R		DN	DNnt017	none
(45198, 75200, 1237)	45198	75200	1237	73608180915067607	648518346502220199	R		DN	DNp20	none
(44392, 75200, 1248)	44392	75200	1248	73537812171212639	648518346509394819	R		DN	DNxl097	MTD-I
(44336, 75200, 1255)	44336	75200	1255	73537812171224809	648518346488388847	R	L	AN	AN18B025
(44346, 75200, 1268)	44346	75200	1268	73537812171266863	648518346472925540	R		DN	DNxn121	ITD
(44531, 75200, 1263)	44531	75200	1263	73537812171239765	648518346501326733	R	R	AN	AN03A002
(44610, 75200, 1251)	44610	75200	1251	73537812171207699	648518346515680330	R		DN	DNxl111	MTD-I
(44873, 75200, 1262)	44873	75200	1262	73537812171239772	648518346480747488	R		DN	DNxl108	MTD-I
(44736, 75200, 1264)	44736	75200	1264	73537812171258884	648518346495428971	R		DN	DNxn146	none
(44666, 75200, 1273)	44666	75200	1273	73537812171269780	648518346518867167	R	L	AN	AN06A016
(44844, 75200, 1278)	44844	75200	1278	73537812171264172	648518346479613846	R		DN	DNnt015	none
(44690, 75200, 1284)	44690	75200	1284	73537812171345891	648518346508595007	R		DN	DNit996	none
(44588, 75200, 1284)	44588	75200	1284	73537812171329357	648518346499624147	R		DN	DNxn999	none
(44512, 75200, 1287)	44512	75200	1287	73537812171393274	648518346474286018	R		DN	DNnt011	ITD
(44519, 75200, 1277)	44519	75200	1277	73537812171296564	648518346481093989	R		DN	DNxn149	none
(44280, 75200, 1286)	44280	75200	1286	73537812171308128	648518346487394730	R		DN	DNp16	ITD
(44151, 75200, 1286)	44151	75200	1286	73537812171426745	648518346488824554	R		DN	DNxn119	MTD-I
(43975, 75200, 1297)	43975	75200	1297	73537812238135523	648518346514068267	R		DN	DNxn997	MTD-I
(43953, 75200, 1300)	43953	75200	1300	73537812238166332	648518346517640296	R		DN	DNxn104	MTD-I
(43911, 75200, 1303)	43911	75200	1303	73537812238182142	648518346495642000	R		DN	DNxn112	MTD-I
(43926, 75200, 1309)	43926	75200	1309	73537812238202009	648518346466920686	R		DN	DNxn106	ITD
(44002, 75200, 1307)	44002	75200	1307	73537812238202030	648518346478394228	R		DN	DNnt014	ITD
(44019, 75200, 1303)	44019	75200	1303	73537812238177272	648518346518603487	R		DN	DNxn106	ITD
(44051, 75200, 1301)	44051	75200	1301	73537812238172212	648518346488423608	R		other
(44112, 75200, 1304)	44112	75200	1304	73537812238190762	648518346494284167	R		EN
(44060, 75200, 1305)	44060	75200	1305	73537812238194716	648518346491900690	R		DN	DNut046	ITD
(44082, 75200, 1311)	44082	75200	1311	73537812238228351	648518346500250428	R		DN	DNut046	ITD
(44136, 75200, 1309)	44136	75200	1309	73537812238212415	648518346515588682	R		DN	DNut046	ITD
(44178, 75200, 1306)	44178	75200	1306	73537812238190646	648518346495990077	R		DN	DNut046	ITD
(44246, 75200, 1301)	44246	75200	1301	73537812238160096	648518346490754989	R		DN	DNxn996	ITD
(44290, 75200, 1294)	44290	75200	1294	73537812237992388	648518346476785352	R		DN	DNnt014	ITD
(44341, 75200, 1293)	44341	75200	1293	73537812238111358	648518346503854688	R		DN	DNg18	ITD
(44380, 75200, 1290)	44380	75200	1290	73537812237996603	648518346471660443	R		DN	DNg10	ITD
(44397, 75200, 1283)	44397	75200	1283	73537812171308353	648518346515464954	R		DN	DNg11	ITD
(44365, 75200, 1310)	44365	75200	1310	73537812238198745	648518346459860484	R	L	AN	AN06B057
(44229, 75200, 1307)	44229	75200	1307	73537812238205408	648518346491967020	R		DN	DNxn128	ITD
(44207, 75200, 1315)	44207	75200	1315	73537812238221935	648518346491436862	R		DN	DNut046	ITD
(44187, 75200, 1320)	44187	75200	1320	73537812238234177	648518346487525611	R		DN	DNut046	ITD
(44080, 75200, 1322)	44080	75200	1322	73537812238257397	648518346488614641	R		DN	DNnt012	none
(44104, 75200, 1341)	44104	75200	1341	73537812238303632	648518346518253398	R		DN	DNxn128	ITD
(44195, 75200, 1343)	44195	75200	1343	73537812238308764	648518346500992534	R		DN	DNp17	ITD
(44268, 75200, 1341)	44268	75200	1341	73537812238293445	648518346466920942	R		DN	DNht001	ITD
(44290, 75200, 1334)	44290	75200	1334	73537812238268188	648518346499567941	R		DN	DNp17	ITD
(44285, 75200, 1349)	44285	75200	1349	73537812238320908	648518346509084282	R		DN	DNht001	ITD
(44322, 75200, 1349)	44322	75200	1349	73537812238336047	648518346509395075	R		DN	DNut046	ITD
(44300, 75200, 1354)	44300	75200	1354	73537812238330801	648518346487390378	R		DN	DNht001	ITD
(44278, 75200, 1357)	44278	75200	1357	73537812238341060	648518346515106631	R		DN	DNht001	ITD
(44312, 75200, 1364)	44312	75200	1364	73537812238346199	648518346474414530	R		DN	DNht001	ITD
(44385, 75200, 1359)	44385	75200	1359	73537812238328330	648518346495990333	R		DN	DNp17	ITD
(44395, 75200, 1350)	44395	75200	1350	73537812238323321	648518346499845126	R	R	AN	AN06B044
(44549, 75200, 1350)	44549	75200	1350	73537812238313683	648518346486591535	R	L	AN	AN06B009
(44583, 75200, 1325)	44583	75200	1325	73537812238270956	648518346491691631	R		DN	DNnt010	none
(44712, 75200, 1338)	44712	75200	1338	73537812238288572	648518346481141647	R		DN	DNg10	ITD
(44671, 75200, 1341)	44671	75200	1341	73537812238293504	648518346488494926	R		DN	DNnt011	ITD
(44761, 75200, 1317)	44761	75200	1317	73537812238228320	648518346484049447	R		DN	DNa16	ITD
(44976, 75200, 1321)	44976	75200	1321	73537812238251463	648518346488928497	R	L	AN	AN06A026
(44973, 75200, 1309)	44973	75200	1309	73537812238194708	648518346486003810	R		DN	DNg10	ITD
(45064, 75200, 1294)	45064	75200	1294	73608180982162606	648518346492614075	R		DN	DNa02	ITD
(44490, 75200, 1315)	44490	75200	1315	73537812238228359	648518346492087167	R		DN	DNnt011	ITD
(44488, 75200, 1322)	44488	75200	1322	73537812238242651	648518346480202043	R		DN	DNnt011	ITD
(44509, 75200, 1328)	44509	75200	1328	73537812238273684	648518346512396702	R		DN	DNg10	ITD
(44409, 75200, 1377)	44409	75200	1377	73537812238388230	648518346496611044	R	R	AN	ANXXX171
(44470, 75200, 1371)	44470	75200	1371	73537812238364112	648518346524267781	R	R	AN	AN02A022
(44558, 75200, 1375)	44558	75200	1375	73537812238390588	648518346470256126	R		DN	DNnt011	ITD
(44585, 75200, 1387)	44585	75200	1387	73537812238399716	648518346498020967	R	L	AN	AN19B093
(44549, 75200, 1392)	44549	75200	1392	73537812238418773	648518346479139792	R	L	AN	AN06A080
(44756, 75201, 1403)	44756	75201	1403	73537812238465066	648518346491553553	R		DN	DNxn986	ITD
(44771, 75201, 1393)	44771	75201	1393	73537812238413898	648518346484713219	R	L	AN	AN06A041
(44893, 75201, 1389)	44893	75201	1389	73537812238421293	648518346494269717	R	L	AN	AN06A080
(44920, 75201, 1384)	44920	75201	1384	73537812238383456	648518346491836690	R		DN	DNnt999	none
(44949, 75201, 1373)	44949	75201	1373	73537812238388221	648518346502240423	R		DN	DNnt011	ITD
(45029, 75201, 1366)	45029	75201	1366	73537812238343537	648518346496930356	R	L	AN	AN06B023
(44837, 75201, 1348)	44837	75201	1348	73537812238306194	648518346485339155	R		DN	DNnt011	ITD
(44744, 75201, 1348)	44744	75201	1348	73537812238311299	648518346500992790	R		DN	DNnt010	none
(44778, 75201, 1354)	44778	75201	1354	73537812238328375	648518346490758691	R		DN	DNnt011	ITD
(45046, 75201, 1350)	45046	75201	1350	73537812238293449	648518346482967486	R	L	AN	AN06A062
(45064, 75201, 1340)	45064	75201	1340	73608180982444565	648518346476809488	R		DN	DNg18	ITD
(45066, 75201, 1330)	45066	75201	1330	73608180982407693	648518346513947179	R		DN	DNg10	ITD
(45088, 75201, 1325)	45088	75201	1325	73608180982384204	648518346473970797	R		DN	DNg10	ITD
(45078, 75201, 1318)	45078	75201	1318	73608180982379199	648518346489814043	R		DN	DNg10	ITD
(45488, 75201, 1368)	45488	75201	1368	73608180982517232	648518346493619960	R		DN	DNp15	ITD
(45232, 75201, 1366)	45232	75201	1366	73608180982506237	648518346489479628	R	L	AN	AN07B063
(45164, 75201, 1346)	45164	75201	1346	73608180982466520	648518346488644445	R		DN	DNnt998	none
(45244, 75201, 1383)	45244	75201	1383	73608180982538419	648518346487485652	R	L	AN	AN06A062
(44976, 75201, 1401)	44976	75201	1401	73537812238442356	648518346490026458	R		SA	DMT_DMetaN	DMT
(45176, 75201, 1410)	45176	75201	1410	73608180982601499	648518346480549633	R		SA	DMT_DMetaN	DMT
(45017, 75201, 1415)	45017	75201	1415	73537812238598352	648518346477746327	R		SA	DMT_DMetaN	DMT
(44988, 75201, 1426)	44988	75201	1426	73537812305094807	648518346517424170	R		SA	DMT_DMetaN	DMT
(44915, 75201, 1429)	44915	75201	1429	73537812305095273	648518346486012030	R		SA	DMT_DMetaN	DMT
(44895, 75201, 1436)	44895	75201	1436	73537812305319997	648518346472487627	R		SA	DMT_DMetaN	DMT
(45190, 75201, 1429)	45190	75201	1429	73608181049448443	648518346501229197	R		SA	DMT_DMetaN	DMT
(45483, 75200, 1297)	45483	75200	1297	73608180982163403	648518346493834016	R		DN	DNfl015	none
(45621, 75200, 1297)	45621	75200	1297	73608180982335529	648518346499618771	R		DN	DNut049	none
(45712, 75200, 1287)	45712	75200	1287	73608180915222468	648518346486581681	R		DN	DNfl034	none
(45876, 75200, 1287)	45876	75200	1287	73608180915267162	648518346490312796	R	R	AN	AN11B008
(45721, 75200, 1304)	45721	75200	1304	73608180982342630	648518346517160229	R		DN	DNnt007	none
(45824, 75200, 1310)	45824	75200	1310	73608180982361678	648518346498139986	R		DN	DNxn145	none
(45763, 75200, 1335)	45763	75200	1335	73608180982405131	648518346501160333	R		DN	DNg91	ITD
(45505, 75200, 1335)	45505	75200	1335	73608180982423124	648518346501257059	R	L	AN	AN06B023
(46023, 75200, 1383)	46023	75200	1383	73608180982553314	648518346518152022	R	L	AN	AN18B023
(46325, 75200, 1377)	46325	75200	1377	73608180982538398	648518346509863881	R	L	AN	AN19B015
(45861, 75200, 1230)	45861	75200	1230	73608180915091900	648518346466588526	R		DN	DNnt019	none
(46168, 75200, 1241)	46168	75200	1241	73608180915103610	648518346493042864	R		DN	DNxn071	MTD-I
(46094, 75200, 1251)	46094	75200	1251	73608180915109492	648518346479261888	R		DN	DNg81	none
(46200, 75200, 1267)	46200	75200	1267	73608180915188092	648518346496199543	R		DN	DNg69	MTD-I
(46045, 75200, 1267)	46045	75200	1267	73608180915161261	648518346466522478	R		DN	DNfl997	none
(46492, 75200, 1259)	46492	75200	1259	73608180915126897	648518346491338182	R		DN	DNg16	MTD-I
(46798, 75200, 1279)	46798	75200	1279	73608180915199143	648518346514372907	R	L	doubleseed
(46612, 75200, 1293)	46612	75200	1293	73608180982215665	648518346490080092	R		DN	DNfl017	none
(46720, 75200, 1301)	46720	75200	1301	73608180982215612	648518346477830551	R	L	AN	AN27X017
(46668, 75200, 1314)	46668	75200	1314	73608180982361671	648518346494006263	R		DN	DNml001	VLT
(46555, 75200, 1308)	46555	75200	1308	73608180982348376	648518346531195674	R		DN	DNc02	DLT
(46359, 75200, 1324)	46359	75200	1324	73608180982415469	648518346459651076	R		DN	DNxl124	MTD-I
(46153, 75200, 1303)	46153	75200	1303	73608180982342597	648518346491354310	R		DN	DNnt008	none
(46224, 75200, 1296)	46224	75200	1296	73608180982162076	648518346497662966	R	R	AN	AN19A019
(46119, 75200, 1313)	46119	75200	1313	73608180982379187	648518346493900064	R		DN	DNxn108	none
(46163, 75200, 1321)	46163	75200	1321	73608180982381775	648518346490463229	R		DN	DNg12	none
(46885, 75200, 1346)	46885	75200	1346	73608180982455832	648518346490996001	R		AN	ANXXX986
(47160, 75200, 1345)	47160	75200	1345	73678549726362035	648518346488583608	R	L	MN
(46763, 75200, 1354)	46763	75200	1354	73608180982469043	648518346480829274	R		DN	DNxl081	DMT
(46758, 75200, 1369)	46758	75200	1369	73608180982514381	648518346487666455	R		DN	DNg12	none
(46714, 75200, 1371)	46714	75200	1371	73608180982522524	648518346482677413	R		DN	DNxn108	none
(46772, 75200, 1377)	46772	75200	1377	73608180982530815	648518346504614790	R		DN	DNg12	none
(46706, 75200, 1375)	46706	75200	1375	73608180982525212	648518346518174806	R		DN	DNg12	none
(46782, 75200, 1384)	46782	75200	1384	73608180982560861	648518346517141034	R		DN	DNg12	none
(46603, 75200, 1387)	46603	75200	1387	73608180982558329	648518346497001857	R		DN	DNnt008	none
(46640, 75200, 1376)	46640	75200	1376	73608180982530882	648518346479913126	R		DN	DNg12	none
(46265, 75200, 1335)	46265	75200	1335	73608180982402618	648518346485976162	R		DN	DNg12	none
(46203, 75200, 1315)	46203	75200	1315	73608180982361680	648518346491508241	R		DN	DNxn139	none
(46194, 75200, 1333)	46194	75200	1333	73608180982420610	648518346494092402	R		DN	DNg12	none
(46186, 75200, 1339)	46186	75200	1339	73608180982423120	648518346479189202	R		DN	DNg12	none
(46152, 75200, 1356)	46152	75200	1356	73608180982471707	648518346500138165	R		DN	DNxn139	none
(46257, 75200, 1364)	46257	75200	1364	73608180982495401	648518346491946284	R		DN	DNnt008	none
(46267, 75200, 1357)	46267	75200	1357	73608180982484813	648518346495872780	R		DN	DNg12	none
(46385, 75200, 1370)	46385	75200	1370	73608180982511715	648518346477433239	R		DN	DNnt008	none
(46424, 75200, 1363)	46424	75200	1363	73608180982511753	648518346488512781	R		DN	DNg12	none
(46780, 75200, 1393)	46780	75200	1393	73608180982575783	648518346503936808	R		DN	DNxn108	none
(46763, 75200, 1400)	46763	75200	1400	73608180982589018	648518346502195014	R		DN	DNg12	none
(46635, 75200, 1414)	46635	75200	1414	73608180982591841	648518346464845685	R		DN	DNg35	MTD-I
(46277, 75200, 1422)	46277	75200	1422	73608181049377494	648518346514233387	R		DN	DNp33	ITD
(47858, 75200, 1415)	47858	75200	1415	73678549726470232	648518346488514744	R	L	MN
(47716, 75200, 1440)	47716	75200	1440	73678549793558270	648518346509714214	R		DN	DNg26	DLT
(47900, 75200, 1445)	47900	75200	1445	73678549793559976	648518346512141503	R	L	AN	AN27X017
(47534, 75200, 1416)	47534	75200	1416	73678549726479038	648518346472659465	R	L	AN	AN19B036
(47279, 75200, 1400)	47279	75200	1400	73678549726432818	648518346477826711	R	L	AN	AN27X018
(47139, 75200, 1387)	47139	75200	1387	73678549726414894	648518346485806532	R		DN	DNxn990	DLT
(47441, 75200, 1428)	47441	75200	1428	73678549793417913	648518346507275129	R		DN	DNg26	DLT
(47529, 75200, 1435)	47529	75200	1435	73678549793544293	648518346478901712	R	L	AN	AN27X008
(47227, 75200, 1431)	47227	75200	1431	73678549793538653	648518346490870136	R		DN	DNc01	DLT
(46970, 75200, 1440)	46970	75200	1440	73608181049468183	648518346489297260	R		DN	DNxl122	MTD-I
(47173, 75200, 1456)	47173	75200	1456	73678549793580568	648518346478571604	R		DN	DNad004	DLT
(47404, 75200, 1455)	47404	75200	1455	73678549793575088	648518346500194559	R	L	AN	AN02A001
(47686, 75200, 1457)	47686	75200	1457	73678549793590195	648518346495990845	R		DN	DNxn976	DLT
(47797, 75200, 1462)	47797	75200	1462	73678549793575092	648518346499568197	R		DN	DNxn991	DLT
(47718, 75200, 1468)	47718	75200	1468	73678549793610160	648518346517412645	R	R	AN	AN27X017
(47958, 75200, 1475)	47958	75200	1475	73678549793595522	648518346501133656	R		DN	DNxl070	DLT
(47941, 75200, 1464)	47941	75200	1464	73678549793595534	648518346515107143	R		DN	DNxn972	DLT
(47848, 75200, 1474)	47848	75200	1474	73678549793608406	648518346466540142	R		other
(47782, 75200, 1479)	47782	75200	1479	73678549793617844	648518346420672019	R		other
(47730, 75200, 1483)	47730	75200	1483	73678549793628147	648518346420678163	R		other
(47564, 75200, 1487)	47564	75200	1487	73678549793626476	648518346508959039	R	L	AN	AN19B019
(47397, 75200, 1490)	47397	75200	1490	73678549793644524	648518346478193621	R	L	AN	AN19B024
(47291, 75200, 1511)	47291	75200	1511	73678549793679336	648518346496566018	R		DN	DNad006	DLT
(47176, 75200, 1477)	47176	75200	1477	73678549793621446	648518346493316672	R	L	AN	AN19B028
(47743, 75200, 1514)	47743	75200	1514	73678549793703073	648518346494738743	R	L	AN	AN19B036
(47890, 75200, 1499)	47890	75200	1499	73678549793667706	648518346499578693	R		DN	DNg109	DLT
(47787, 75200, 1488)	47787	75200	1488	73678549793633804	648518346488066583	R		AN	ANXXX214
(47890, 75200, 1508)	47890	75200	1508	73678549793688468	648518346478714320	R		DN	DNfl016	DLT
(47843, 75200, 1520)	47843	75200	1520	73678549793714525	648518346492679342	R		DN	DNfl994	DLT
(47681, 75200, 1533)	47681	75200	1533	73678549793748016	648518346500891158	R	R	AN	INXXX466
(47549, 75200, 1533)	47549	75200	1533	73678549793748191	648518346474408557	R	L	AN	AN19B009
(47551, 75200, 1538)	47551	75200	1538	73678549793757871	648518346498173522	R	R	AN	AN19B051
(47421, 75200, 1538)	47421	75200	1538	73678549793814858	648518346497360769	R	L	AN	AN03B009
(47404, 75200, 1526)	47404	75200	1526	73678549793728441	648518346512848030	R	L	AN	AN19B009
(47871, 75200, 1470)	47871	75200	1470	73678549793600998	648518346500764083	R	L	other
(47380, 75200, 1554)	47380	75200	1554	73678549860564381	648518346506426914	R		DN	DNg97	DLT
(46960, 75200, 1545)	46960	75200	1545	73608181049718362	648518346494357243	R		DN	DNg100	DLT
(47009, 75200, 1513)	47009	75200	1513	73608181049652350	648518346493854265	R		DN	DNg75	DLT
(46705, 75200, 1504)	46705	75200	1504	73608181049639261	648518346482876201	R	R	AN	AN11B012
(46933, 75200, 1487)	46933	75200	1487	73608181049588329	648518346492283843	R	L	AN	AN06B011
(47053, 75200, 1471)	47053	75200	1471	73608181049529471	648518346484172573	R	R	AN	ANXXX165
(46936, 75200, 1464)	46936	75200	1464	73608181049544407	648518346459653892	R		DN	DNut059	none
(46766, 75200, 1460)	46766	75200	1460	73608181049529468	648518346500605289	R		DN	DNfl029	none
(46786, 75200, 1474)	46786	75200	1474	73608181049562243	648518346495900477	R		DN	DNxn170	DMT
(46668, 75200, 1480)	46668	75200	1480	73608181049575046	648518346476796688	R		DN	DNg41	ITD
(46541, 75200, 1486)	46541	75200	1486	73608181049569624	648518346486082450	R	L	AN	AN19B093
(46528, 75200, 1503)	46528	75200	1503	73608181049613966	648518346497000577	R		DN	DNxn148	none
(46501, 75200, 1516)	46501	75200	1516	73608181049673144	648518346500279221	R	L	AN	AN19B059
(46523, 75200, 1533)	46523	75200	1533	73608181049707534	648518346517528680	R		DN	DNnt018	none
(46666, 75200, 1526)	46666	75200	1526	73608181049688413	648518346500416316	R	R	AN	AN12A017
(46776, 75200, 1523)	46776	75200	1523	73608181049683253	648518346482968228	R		DN	DNnt007	none
(46788, 75200, 1530)	46788	75200	1530	73608181049701487	648518346480656352	R		DN	DNg12	none
(46658, 75200, 1536)	46658	75200	1536	73608181049757911	648518346491433233	R		DN	DNg12	none
(46734, 75200, 1542)	46734	75200	1542	73608181049722822	648518346504614278	R		DN	DNg12	none
(46793, 75200, 1535)	46793	75200	1535	73608181049735475	648518346481119887	R		DN	DNg12	none
(46631, 75200, 1544)	46631	75200	1544	73608181049756992	648518346508933754	R		DN	DNfl029	none
(46570, 75200, 1552)	46570	75200	1552	73608181116524721	648518346475026488	R		DN	DNnt007	none
(46536, 75200, 1550)	46536	75200	1550	73608181116494387	648518346476679440	R		DN	DNxn139	none
(46693, 75200, 1554)	46693	75200	1554	73608181116479977	648518346467404295	R	L	AN	AN19B025
(46796, 75200, 1566)	46796	75200	1566	73608181116596506	648518346494446450	R	L	AN	AN19B049
(46911, 75200, 1586)	46911	75200	1586	73608181116642386	648518346479748581	R		DN	DNg14	DLT
(47262, 75200, 1588)	47262	75200	1588	73678549860773870	648518346499891340	R	L	AN	AN19B017
(47186, 75200, 1572)	47186	75200	1572	73678549860724215	648518346490003251	R	L	AN	AN19B044
(47083, 75200, 1567)	47083	75200	1567	73608181116562452	648518346500030463	R	L	AN	AN19B044
(47188, 75200, 1556)	47188	75200	1556	73678549860669743	648518346496526900	R	L	AN	AN19B032
(47149, 75200, 1610)	47149	75200	1610	73678549860819814	648518346492171403	R		DN	DNxn164	DMT
(46742, 75200, 1611)	46742	75200	1611	73608181116711916	648518346494080626	R		DN	DNg74	DLT
(46663, 75200, 1595)	46663	75200	1595	73608181116623230	648518346492221311	R	L	AN	AN19B022
(46506, 75200, 1587)	46506	75200	1587	73608181116599063	648518346479346642	R		DN	DNxl103	none
(46536, 75200, 1606)	46536	75200	1606	73608181116658268	648518346491844113	R	L	AN	AN19B001
(46509, 75200, 1619)	46509	75200	1619	73608181116706790	648518346495562384	R		DN	DNg76	DLT
(46489, 75200, 1643)	46489	75200	1643	73608181116780229	648518346470588414	R	L	AN	AN19B001
(46975, 75200, 1638)	46975	75200	1638	73608181116785725	648518346484466691	R		DN	DNg93	DLT
(47223, 75200, 1663)	47223	75200	1663	73678549860925136	648518346492503167	R		DN	DNxl049	DLT
(47534, 75200, 1692)	47534	75200	1692	73678549927758778	648518346474535874	R		DN	DNxl130	DLT
(46801, 75200, 1670)	46801	75200	1670	73608181116796423	648518346493881079	R		DN	DNg108	DLT
(46413, 75200, 1666)	46413	75200	1666	73608181116834279	648518346495568719	R		DN	DNfl036	none
(46195, 75200, 1666)	46195	75200	1666	73608181116925392	648518346467415559	R	L	AN	AN06B040
(46192, 75200, 1653)	46192	75200	1653	73608181116785543	648518346495184463	R		DN	DNxl072	DMT
(46234, 75200, 1637)	46234	75200	1637	73608181116772925	648518346497815030	R		DN	DNxl126	DMT
(46389, 75200, 1628)	46389	75200	1628	73608181116725117	648518346488565085	R		DN	DNg12	none
(46312, 75200, 1622)	46312	75200	1622	73608181116719801	648518346499263975	R		DN	DNg12	none
(46308, 75200, 1616)	46308	75200	1616	73608181116699246	648518346486728324	R	R	AN	INXXX194
(46298, 75200, 1610)	46298	75200	1610	73608181116689250	648518346496835244	R		DN	DNg46	DMT
(46374, 75200, 1600)	46374	75200	1600	73608181116650668	648518346487278762	R		DN	DNxl073	DMT
(46366, 75200, 1593)	46366	75200	1593	73608181116639393	648518346496628708	R		DN	DNnt007	none
(46362, 75200, 1585)	46362	75200	1585	73608181116618082	648518346517094437	R		DN	DNnt017	none
(46290, 75200, 1576)	46290	75200	1576	73608181116589293	648518346485912456	R		DN	DNnt013	none
(46428, 75200, 1571)	46428	75200	1571	73608181116591718	648518346499168347	R		DN	DNfl040	none
(46597, 75200, 1567)	46597	75200	1567	73608181116562433	648518346479925414	R		DN	DNg12	none
(46575, 75200, 1573)	46575	75200	1573	73608181116584515	648518346485905032	R		DN	DNg12	none
(46671, 75200, 1573)	46671	75200	1573	73608181116584524	648518346517511784	R		DN	DNfl031	none
(46519, 75200, 1558)	46519	75200	1558	73608181116535648	648518346489902033	R		DN	DNg12	none
(46563, 75200, 1561)	46563	75200	1561	73608181116562472	648518346480776448	R		DN	DNnt007	none
(47658, 75200, 1701)	47658	75200	1701	73678549927769740	648518346491775400	R	L	AN	AN19B014
(47830, 75200, 1715)	47830	75200	1715	73678549927760049	648518346500247356	R		DN	DNg50	DLT
(47449, 75200, 1721)	47449	75200	1721	73678549927792879	648518346474363330	R		DN	DNg74	DLT
(47832, 75200, 1745)	47832	75200	1745	73678549927826924	648518346489888283	R		DN	DNxn147	DLT
(47606, 75200, 1756)	47606	75200	1756	73678549927838198	648518346477780949	R		DN	DNxl129	DLT
(47518, 75200, 1782)	47518	75200	1782	73678549927854509	648518346497090328	R		DN	DNfl037	none
(47260, 75200, 1791)	47260	75200	1791	73678549927863104	648518346489293509	R		DN	DNxl080	DLT
(46824, 75200, 1798)	46824	75200	1798	73608181183974452	648518346499625868	R		DN	DNfl037	none
(46819, 75200, 1786)	46819	75200	1786	73608181183946126	648518346489369964	R		DN	DNut062	DLT
(46596, 75200, 1794)	46596	75200	1794	73608181183956211	648518346479639488	R		DN	DNd03	DLT
(46716, 75200, 1777)	46716	75200	1777	73608181183937834	648518346485981026	R		DN	DNg61	DLT
(46515, 75200, 1775)	46515	75200	1775	73608181183937806	648518346485645950	R		DN	DNg17	DLT
(46642, 75200, 1763)	46642	75200	1763	73608181183919117	648518346491877932	R		DN	DNfl030	none
(46787, 75200, 1751)	46787	75200	1751	73608181183891078	648518346483510959	R		DN	DNxl119	DLT
(46870, 75200, 1771)	46870	75200	1771	73608181183933265	648518346474636738	R		DN	DNg32	DLT
(46998, 75200, 1722)	46998	75200	1722	73608181183778509	648518346484402691	R		DN	DNxl134	DLT
(46652, 75200, 1702)	46652	75200	1702	73608181183733561	648518346484096807	R		DN	DNxl099	DLT
(46483, 75200, 1684)	46483	75200	1684	73608181183699138	648518346517246506	R		DN	DNg52	DLT
(46689, 75200, 1724)	46689	75200	1724	73608181183778515	648518346484795213	R	L	AN	ANXXX002
(46424, 75200, 1714)	46424	75200	1714	73608181183791648	648518346492163523	R		DN	DNg73	none
(46360, 75200, 1706)	46360	75200	1706	73608181183754609	648518346496333836	R	L	AN	AN19B004
(46267, 75200, 1726)	46267	75200	1726	73608181183819909	648518346492952348	R		DN	DNp08	DMT
(46530, 75200, 1743)	46530	75200	1743	73608181183850109	648518346498878785	R		DN	DNfl042	none
(46350, 75200, 1742)	46350	75200	1742	73608181183840622	648518346498232084	R	L	AN	AN07B071
(46414, 75200, 1758)	46414	75200	1758	73608181183877776	648518346498529329	R	L	AN	AN01A001
(46527, 75200, 1763)	46527	75200	1763	73608181183896646	648518346511100981	R		DN	DNg72	DMT
(46341, 75200, 1768)	46341	75200	1768	73608181183909675	648518346512151487	R	L	AN	AN19B042
(46294, 75200, 1779)	46294	75200	1779	73608181183940073	648518346491960620	R		DN	DNg72	DMT
(46395, 75200, 1788)	46395	75200	1788	73608181183963311	648518346502948083	R	L	AN	AN23B004
(46127, 75200, 1794)	46127	75200	1794	73608181183952253	648518346481419663	R		DN	DNg48	none
(46108, 75200, 1813)	46108	75200	1813	73608181250686556	648518346501642569	R		DN	DNfl041	VLT
(46292, 75200, 1804)	46292	75200	1804	73608181250588760	648518346500559795	R		DN	DNxl100	VLT
(45926, 75200, 1780)	45926	75200	1780	73608181183940089	648518346492117615	R	L	AN	ANXXX006
(45855, 75200, 1793)	45855	75200	1793	73608181183969878	648518346487523563	R		DN	DNg64	VLT
(47265, 75200, 1694)	47265	75200	1694	73678549927754301	648518346479332028	R	R	AN	AN27X004
(46059, 75200, 1753)	46059	75200	1753	73608181183909692	648518346481293455	R		DN	DNb05	DMT
(46036, 75200, 1721)	46036	75200	1721	73608181183794037	648518346500804457	R		DN	DNp14	ITD
(45759, 75200, 1722)	45759	75200	1722	73608181183786669	648518346475212897	R		DN	DNxl113	DMT
(45818, 75200, 1706)	45818	75200	1706	73608181183765805	648518346472921956	R		DN	DNa11	DMT
(45826, 75200, 1687)	45826	75200	1687	73608181183723004	648518346487931860	R	L	AN	AN07B069
(45987, 75200, 1673)	45987	75200	1673	73608181116866134	648518346489545945	R		DN	DNg94	ITD
(45654, 75200, 1686)	45654	75200	1686	73608181183699130	648518346487024867	R	L	AN	AN07B037
(45448, 75200, 1705)	45448	75200	1705	73608181183748977	648518346472477746	R	L	AN	AN07B082
(45595, 75200, 1714)	45595	75200	1714	73608181183778529	648518346490293002	R		DN	DNxl085	DMT
(45455, 75200, 1737)	45455	75200	1737	73608181183824585	648518346486437581	R		DN	DNg37	DMT
(45730, 75200, 1743)	45730	75200	1743	73608181183854818	648518346495269199	R		DN	DNg38	DMT
(45543, 75200, 1750)	45543	75200	1750	73608181183859390	648518346482983102	R		DN	DNg90	DMT
(45573, 75200, 1773)	45573	75200	1773	73608181183946122	648518346500455861	R	L	AN	AN07B017
(45681, 75200, 1763)	45681	75200	1763	73608181183909668	648518346493809294	R	R	AN	AN04B023
(45453, 75200, 1795)	45453	75200	1795	73608181184064920	648518346486077320	R		DN	DNfl018	VLT
(45384, 75200, 1786)	45384	75200	1786	73608181183946087	648518346510978946	R		DN	DNg19	VLT
(45362, 75200, 1769)	45362	75200	1769	73608181183909682	648518346481607101	R		DN	DNxl133	DMT
(45460, 75200, 1812)	45460	75200	1812	73608181250693876	648518346493893623	R		DN	DNxl104	VLT
(45421, 75200, 1804)	45421	75200	1804	73608181250585509	648518346506509346	R		DN	DNxl067	VLT
(45556, 75200, 1800)	45556	75200	1800	73608181183966175	648518346494041735	R		DN	DNfl032	VLT
(45703, 75200, 1811)	45703	75200	1811	73608181250699895	648518346488494520	R		DN	DNxl086	VLT
(45244, 75200, 1818)	45244	75200	1818	73608181250711508	648518346511533424	R		DN	DNg54	VLT
(45210, 75200, 1798)	45210	75200	1798	73608181183963363	648518346484522573	R		DN	DNxl116	VLT
(46048, 75200, 1695)	46048	75200	1695	73608181183760297	648518346486480636	R		DN	DNb06	DMT
(46285, 75200, 1445)	46285	75200	1445	73608181049484265	648518346488178462	R	L	AN	AN19B076
(46347, 75200, 1446)	46347	75200	1446	73608181049486778	648518346491345350	R	L	AN	AN06A112
(46419, 75200, 1449)	46419	75200	1449	73608181049489521	648518346507240057	R	L	AN	AN19B059
(46495, 75200, 1453)	46495	75200	1453	73608181049509731	648518346495748715	R	L	AN	vMS13
(46492, 75200, 1459)	46492	75200	1459	73608181049519298	648518346474677442	R	L	AN	AN19B099
(46597, 75200, 1457)	46597	75200	1457	73608181049516861	648518346479175868	R		DN	DNa06	ITD
(46568, 75200, 1464)	46568	75200	1464	73608181049531916	648518346497808886	R	L	AN	AN19B099
(46653, 75200, 1467)	46653	75200	1467	73608181049541965	648518346480531713	R	L	AN	AN19B059
(46586, 75200, 1472)	46586	75200	1472	73608181049554914	648518346485968018	R		DN	DNnt013	none
(46528, 75200, 1474)	46528	75200	1474	73608181049559845	648518346488747498	R	L	AN	AN19B065
(46519, 75200, 1469)	46519	75200	1469	73608181049537030	648518346479621270	R	L	AN	AN19B060
(46441, 75200, 1462)	46441	75200	1462	73608181049531948	648518346496504661	R	L	AN	AN19B061
(46461, 75200, 1470)	46461	75200	1470	73608181049549671	648518346490777635	R	L	AN	AN19B074
(46397, 75200, 1467)	46397	75200	1467	73608181049537034	648518346481263461	R	L	AN	AN19B061
(46365, 75200, 1459)	46365	75200	1459	73608181049529497	648518346502869115	R	L	AN	AN19B076
(46374, 75200, 1452)	46374	75200	1452	73608181049502231	648518346493562360	R	L	AN	AN19B101
(46430, 75200, 1456)	46430	75200	1456	73608181049519348	648518346467416327	R	L	AN	AN19B046
(46305, 75200, 1451)	46305	75200	1451	73608181049516933	648518346488408760	R	L	AN	AN19B079
(46272, 75200, 1452)	46272	75200	1452	73608181049497163	648518346482488361	R	L	AN	AN07B063
(46178, 75200, 1446)	46178	75200	1446	73608181049497156	648518346507528825	R		SA	DMT_DMetaN	DMT
(46191, 75200, 1456)	46191	75200	1456	73608181049509659	648518346515711562	R		SA	DMT_DMetaN	DMT
(46182, 75200, 1464)	46182	75200	1464	73608181049531940	648518346491561534	R		SA	DMT_DMetaN	DMT
(46093, 75200, 1472)	46093	75200	1472	73608181049539522	648518346511890544	R		SA	DMT_DMetaN	DMT
(46028, 75200, 1459)	46028	75200	1459	73608181049514467	648518346467012334	R		SA	DMT_DMetaN	DMT
(46031, 75200, 1450)	46031	75200	1450	73608181049497149	648518346486536580	R		SA	DMT_DMetaN	DMT
(45944, 75200, 1439)	45944	75200	1439	73608181049478936	648518346479752342	R		SA	DMT_DMetaN	DMT
(45921, 75200, 1448)	45921	75200	1448	73608181049492059	648518346480012710	R		doubleseed
(45888, 75200, 1461)	45888	75200	1461	73608181049521655	648518346481605821	R		SA	DMT_DMetaN	DMT
(45988, 75200, 1471)	45988	75200	1471	73608181049549635	648518346494877106	R		SA	DMT_DMetaN	DMT
(45901, 75200, 1476)	45901	75200	1476	73608181049569623	648518346459866628	R		SA	DMT_DMetaN	DMT
(46078, 75200, 1487)	46078	75200	1487	73608181049593441	648518346480845533	R		SA	DMT_DMetaN	DMT
(46187, 75200, 1482)	46187	75200	1482	73608181049583087	648518346467012590	R		SA	DMT_DMetaN	DMT
(46303, 75200, 1479)	46303	75200	1479	73608181049564741	648518346482888233	R	L	AN	AN19B079
(46276, 75200, 1472)	46276	75200	1472	73608181049549639	648518346520753718	R	L	AN	AN19B079
(46316, 75200, 1465)	46316	75200	1465	73608181049534553	648518346531527450	R	L	AN	AN07B076
(46252, 75200, 1463)	46252	75200	1463	73608181049534534	648518346486908924	R	L	AN	AN19B102
(46312, 75200, 1488)	46312	75200	1488	73608181049593449	648518346521668345	R	L	AN	AN19B063
(46363, 75200, 1477)	46363	75200	1477	73608181049575058	648518346496169045	R	L	AN	AN19B063
(46401, 75200, 1490)	46401	75200	1490	73608181049593506	648518346490131162	R	L	AN	AN19B065
(46428, 75200, 1494)	46428	75200	1494	73608181049605944	648518346472245707	R	L	AN	AN19B060
(46361, 75200, 1496)	46361	75200	1496	73608181049605913	648518346486055584	R	L	AN	AN07B072
(46405, 75200, 1500)	46405	75200	1500	73608181049621297	648518346496274188	R	L	AN	AN07B050
(46376, 75200, 1509)	46376	75200	1509	73608181049660429	648518346477801180	R	R	AN	AN07B072
(46347, 75200, 1521)	46347	75200	1521	73608181049685721	648518346475329716	R	R	AN	AN07B072
(46450, 75200, 1521)	46450	75200	1521	73608181049688476	648518346465888816	R	L	AN	AN07B072
(46414, 75200, 1529)	46414	75200	1529	73608181049704334	648518346487694250	R	L	AN	AN06A010
(46432, 75200, 1536)	46432	75200	1536	73608181049728473	648518346491173667	R	L	AN	AN07B072
(46459, 75200, 1544)	46459	75200	1544	73608181049774612	648518346491685999	R		DN	DNg89	none
(46153, 75200, 1499)	46153	75200	1499	73608181049616500	648518346479282620	R		SA	DMT_DMetaN	DMT
(46227, 75200, 1505)	46227	75200	1505	73608181049641879	648518346494508309	R		SA	DMT_DMetaN	DMT
(46243, 75200, 1516)	46243	75200	1516	73608181049668353	648518346486290336	R		SA	DMT_DMetaN	DMT
(46131, 75200, 1521)	46131	75200	1521	73608181049675538	648518346515717370	R		SA	DMT_DMetaN	DMT
(46118, 75200, 1508)	46118	75200	1508	73608181049654936	648518346501910345	R		SA	DMT_DMetaN	DMT
(46082, 75200, 1500)	46082	75200	1500	73608181049618944	648518346500370236	R		SA	DMT_DMetaN	DMT
(46000, 75200, 1495)	46000	75200	1495	73608181049600868	648518346506680610	R		SA	DMT_DMetaN	DMT
(46013, 75200, 1506)	46013	75200	1506	73608181049649622	648518346467012846	R		SA	DMT_DMetaN	DMT
(45946, 75200, 1520)	45946	75200	1520	73608181049675580	648518346496799540	R		SA	DMT_DMetaN	DMT
(45913, 75200, 1508)	45913	75200	1508	73608181049647022	648518346486842595	R		SA	DMT_DMetaN	DMT
(45870, 75200, 1517)	45870	75200	1517	73608181049668352	648518346492406467	R		SA	DMT_DMetaN	DMT
(45866, 75200, 1523)	45866	75200	1523	73608181049678008	648518346501228941	R		SA	DMT_DMetaN	DMT
(45810, 75200, 1520)	45810	75200	1520	73608181049675602	648518346489507948	R		SA	DMT_DMetaN	DMT
(45843, 75200, 1527)	45843	75200	1527	73608181049701537	648518346486182546	R		SA	DMT_DMetaN	DMT
(45888, 75200, 1531)	45888	75200	1531	73608181049701441	648518346480845277	R		SA	DMT_DMetaN	DMT
(45906, 75200, 1535)	45906	75200	1535	73608181049718324	648518346502329511	R		DN	DNg07	DMT
(45913, 75200, 1543)	45913	75200	1543	73608181049871211	648518346495998027	R	L	AN	AN07B052
(46062, 75200, 1529)	46062	75200	1529	73608181049690984	648518346481694623	R		SA	DMT_DMetaN	DMT
(46057, 75200, 1518)	46057	75200	1518	73608181049678088	648518346497654631	R		SA	DMT_DMetaN	DMT
(46140, 75200, 1538)	46140	75200	1538	73608181049744871	648518346514065707	R		DN	DNut054	ITD
(46229, 75200, 1530)	46229	75200	1530	73608181049707533	648518346486056864	R		SA	DMT_DMetaN	DMT
(46301, 75200, 1534)	46301	75200	1534	73608181049714360	648518346513738009	R		DN	DNut039	DMT
(46225, 75200, 1537)	46225	75200	1537	73608181049775190	648518346486117266	R	L	AN	AN07B999
(46202, 75200, 1545)	46202	75200	1545	73608181049735090	648518346493319410	R	L	AN	AN07B032
(46330, 75200, 1542)	46330	75200	1542	73608181049728430	648518346477183176	R	L	AN	AN07B072
(46249, 75200, 1550)	46249	75200	1550	73608181116507314	648518346481613249	R	L	AN	AN07B050
(46178, 75200, 1551)	46178	75200	1551	73608181116436945	648518346491530938	R	L	AN	AN07B056
(46211, 75200, 1554)	46211	75200	1554	73608181116547740	648518346508959807	R	L	AN	AN07B072
(46144, 75200, 1557)	46144	75200	1557	73608181116516841	648518346488594057	R	L	AN	AN18B020
(46234, 75200, 1559)	46234	75200	1559	73608181116554009	648518346511443765	R	L	AN	AN07B085
(46198, 75200, 1563)	46198	75200	1563	73608181116562454	648518346484712451	R	L	AN	AN19B046
(46260, 75200, 1563)	46260	75200	1563	73608181116562479	648518346486018500	R	L	AN	AN19B018
(46350, 75200, 1557)	46350	75200	1557	73608181116540017	648518346477713389	R	L	AN	AN06A060
(46274, 75200, 1555)	46274	75200	1555	73608181116550905	648518346479223506	R	L	AN	AN07B072
(46332, 75200, 1551)	46332	75200	1551	73608181116507030	648518346490277147	R	R	AN	AN07B056
(46272, 75200, 1585)	46272	75200	1585	73608181116628776	648518346513967582	R		DN	DNnt007	none
(46194, 75200, 1601)	46194	75200	1601	73608181116658260	648518346493585777	R		DN	DNg49	none
(46071, 75200, 1578)	46071	75200	1578	73608181116570055	648518346484549277	R		DN	DNxl014	DMT
(45888, 75200, 1598)	45888	75200	1598	73608181116642317	648518346517548836	R	L	AN	AN07B052
(45843, 75200, 1612)	45843	75200	1612	73608181116706799	648518346466918382	R		DN	DNg39	DMT
(45701, 75200, 1619)	45701	75200	1619	73608181116706807	648518346484059175	R	L	AN	AN07B042
(45640, 75200, 1615)	45640	75200	1615	73608181116696716	648518346490132186	R	L	AN	AN07B071
(45377, 75200, 1441)	45377	75200	1441	73608181049484233	648518346493853809	R		SA	DMT_DMetaN	DMT
(45439, 75200, 1437)	45439	75200	1437	73608181049460504	648518346515620346	R		SA	DMT_DMetaN	DMT
(45579, 75200, 1437)	45579	75200	1437	73608181049465669	648518346467012078	R		SA	DMT_DMetaN	DMT
(45678, 75200, 1427)	45678	75200	1427	73608181049427457	648518346486183266	R		SA	DMT_DMetaN	DMT
(45793, 75200, 1445)	45793	75200	1445	73608181049476216	648518346490974755	R		SA	DMT_DMetaN	DMT
(45742, 75200, 1452)	45742	75200	1452	73608181049489555	648518346479778710	R		SA	DMT_DMetaN	DMT
(45627, 75200, 1450)	45627	75200	1450	73608181049497148	648518346514469575	R		SA	DMT_DMetaN	DMT
(45475, 75200, 1444)	45475	75200	1444	73608181049484204	648518346465095541	R		SA	DMT_DMetaN	DMT
(45448, 75200, 1455)	45448	75200	1455	73608181049509724	648518346481266533	R		SA	DMT_DMetaN	DMT
(45368, 75200, 1450)	45368	75200	1450	73608181049499594	648518346459653892	R		doubleseed
(45276, 75200, 1446)	45276	75200	1446	73608181049473485	648518346486536836	R		SA	DMT_DMetaN	DMT
(45105, 75200, 1442)	45105	75200	1442	73608181049465673	648518346496174909	R		SA	DMT_DMetaN	DMT
(45061, 75200, 1447)	45061	75200	1447	73608181049489524	648518346479368402	R		SA	DMT_DMetaN	DMT
(45000, 75200, 1450)	45000	75200	1450	73537812305341506	648518346481326437	R		SA	DMT_DMetaN	DMT
(44933, 75200, 1458)	44933	75200	1458	73537812305364547	648518346491696145	R		SA	DMT_DMetaN	DMT
(45084, 75200, 1461)	45084	75200	1461	73608181049529446	648518346500370748	R		SA	DMT_DMetaN	DMT
(45151, 75200, 1453)	45151	75200	1453	73608181049489535	648518346494139387	R		SA	DMT_DMetaN	DMT
(45270, 75200, 1460)	45270	75200	1460	73608181049519250	648518346487882263	R		SA	DMT_DMetaN	DMT
(45464, 75200, 1465)	45464	75200	1465	73608181049537029	648518346499667781	R		SA	DMT_DMetaN	DMT
(45402, 75200, 1473)	45402	75200	1473	73608181049557316	648518346491009912	R		SA	DMT_DMetaN	DMT
(45262, 75200, 1474)	45262	75200	1474	73608181049562267	648518346480997632	R		SA	DMT_DMetaN	DMT
(45191, 75200, 1471)	45191	75200	1471	73608181049549663	648518346491542214	R		SA	DMT_DMetaN	DMT
(45163, 75200, 1465)	45163	75200	1465	73608181049529426	648518346489322437	R	R	AN	AN16B116
(45452, 75200, 1483)	45452	75200	1483	73608181049569645	648518346480014836	R	L	AN	AN06A026
(45356, 75200, 1485)	45356	75200	1485	73608181049583079	648518346497060268	R		SA	DMT_DMetaN	DMT
(45454, 75200, 1498)	45454	75200	1498	73608181049616533	648518346480796893	R		SA	DMT_DMetaN	DMT
(45548, 75200, 1488)	45548	75200	1488	73608181049591006	648518346481482689	R		SA	DMT_DMetaN	DMT
(45573, 75200, 1478)	45573	75200	1478	73608181049572275	648518346526244055	R		SA	DMT_DMetaN	DMT
(45606, 75200, 1469)	45606	75200	1469	73608181049539494	648518346509149050	R		SA	DMT_DMetaN	DMT
(45688, 75200, 1465)	45688	75200	1465	73608181049537012	648518346496808164	R		SA	DMT_DMetaN	DMT
(45614, 75200, 1459)	45614	75200	1459	73608181049516883	648518346496353399	R		SA	DMT_DMetaN	DMT
(45690, 75200, 1459)	45690	75200	1459	73608181049516855	648518346486843363	R		SA	DMT_DMetaN	DMT
(45773, 75200, 1462)	45773	75200	1462	73608181049526850	648518346487636650	R		SA	DMT_DMetaN	DMT
(45722, 75200, 1470)	45722	75200	1470	73608181049549638	648518346487490474	R		SA	DMT_DMetaN	DMT
(45671, 75200, 1477)	45671	75200	1477	73608181049564786	648518346490556764	R	L	EA
(45751, 75200, 1479)	45751	75200	1479	73608181049572291	648518346487239571	R		SA	DMT_DMetaN	DMT
(45775, 75200, 1493)	45775	75200	1493	73608181049613958	648518346487931728	R		SA	DMT_DMetaN	DMT
(45656, 75200, 1483)	45656	75200	1483	73608181049572314	648518346495388239	R		SA	DMT_DMetaN	DMT
(45621, 75200, 1454)	45621	75200	1454	73608181049507305	648518346485931912	R		SA	DMT_DMetaN	DMT
(45186, 75200, 1399)	45186	75200	1399	73608180982594842	648518346492355523	R		doubleseed
(45420, 75200, 1399)	45420	75200	1399	73608180982605218	648518346493892343	R	L	AN	AN07B063
(44808, 75200, 1448)	44808	75200	1448	73537812305341526	648518346496017610	R		SA	DMT_DMetaN	DMT
(44786, 75200, 1459)	44786	75200	1459	73537812305351730	648518346475439416	R	L	AN	AN06B068
(44519, 75200, 1464)	44519	75200	1464	73537812305387218	648518346507258745	R		DN	DNxn176	MTD-I
(44987, 75200, 1466)	44987	75200	1466	73537812305392160	648518346493803256	R		SA	DMT_DMetaN	DMT
(44948, 75200, 1475)	44948	75200	1475	73537812305404585	648518346479019215	R		SA	DMT_DMetaN	DMT
(45104, 75200, 1478)	45104	75200	1478	73608181049559782	648518346496744749	R		SA	DMT_DMetaN	DMT
(45237, 75200, 1484)	45237	75200	1484	73608181049569587	648518346509945382	R		SA	DMT_DMetaN	DMT
(45246, 75200, 1497)	45246	75200	1497	73608181049623744	648518346479492288	R		SA	DMT_DMetaN	DMT
(45108, 75200, 1493)	45108	75200	1493	73608181049598384	648518346488091216	R		SA	DMT_DMetaN	DMT
(44997, 75200, 1488)	44997	75200	1488	73537812305443690	648518346489955546	R		SA	DMT_DMetaN	DMT
(44870, 75200, 1485)	44870	75200	1485	73537812305441296	648518346487439507	R		SA	DMT_DMetaN	DMT
(44872, 75200, 1479)	44872	75200	1479	73537812305413465	648518346483310500	R		SA	DMT_DMetaN	DMT
(44736, 75200, 1490)	44736	75200	1490	73537812305459063	648518346477726445	R	L	AN	AN19B039
(44896, 75200, 1497)	44896	75200	1497	73537812305472372	648518346490166711	R		SA	DMT_DMetaN	DMT
(44745, 75200, 1514)	44745	75200	1514	73537812305508342	648518346483343948	R		SA	DMT_DMetaN	DMT
(44837, 75200, 1506)	44837	75200	1506	73537812305477242	648518346501911113	R		SA	DMT_DMetaN	DMT
(45011, 75200, 1507)	45011	75200	1507	73537812305466949	648518346480850909	R		SA	DMT_DMetaN	DMT
(45090, 75200, 1508)	45090	75200	1508	73608181049641888	648518346501911369	R		SA	DMT_DMetaN	DMT
(45148, 75200, 1504)	45148	75200	1504	73608181049636641	648518346486289568	R		SA	DMT_DMetaN	DMT
(45224, 75200, 1506)	45224	75200	1506	73608181049639297	648518346484214055	R		SA	DMT_DMetaN	DMT
(45643, 75200, 1519)	45643	75200	1519	73608181049678054	648518346488920042	R		SA	DMT_DMetaN	DMT
(45629, 75200, 1506)	45629	75200	1506	73608181049663162	648518346497230360	R		SA	DMT_DMetaN	DMT
(45715, 75200, 1513)	45715	75200	1513	73608181049670717	648518346480213670	R		SA	DMT_DMetaN	DMT
(45711, 75200, 1522)	45711	75200	1522	73608181049665687	648518346499941955	R		SA	DMT_DMetaN	DMT
(45597, 75200, 1532)	45597	75200	1532	73608181049718377	648518346486535089	R		SA	DMT_DMetaN	DMT
(45769, 75200, 1531)	45769	75200	1531	73608181049710852	648518346488405432	R	R	AN	AN16B078
(45725, 75200, 1538)	45725	75200	1538	73608181049718365	648518346487858206	R		SA	DMT_DMetaN	DMT
(45776, 75200, 1548)	45776	75200	1548	73608181116386874	648518346511964016	R	R	AN	AN16B112
(45714, 75200, 1554)	45714	75200	1554	73608181116535786	648518346485921928	R	L	AN	AN07B085
(45684, 75200, 1548)	45684	75200	1548	73608181116382738	648518346512027583	R		SA	DMT_DMetaN	DMT
(45638, 75200, 1554)	45638	75200	1554	73608181116436992	648518346497180312	R	R	AN	AN16B078
(45620, 75200, 1545)	45620	75200	1545	73608181049735082	648518346477746583	R		SA	DMT_DMetaN	DMT
(45473, 75200, 1541)	45473	75200	1541	73608181049735468	648518346490863021	R		SA	DMT_DMetaN	DMT
(45476, 75200, 1530)	45476	75200	1530	73608181049707591	648518346517386538	R		SA	DMT_DMetaN	DMT
(45498, 75200, 1517)	45498	75200	1517	73608181049673057	648518346467011822	R		SA	DMT_DMetaN	DMT
(45336, 75200, 1505)	45336	75200	1505	73608181049660456	648518346526245847	R		SA	DMT_DMetaN	DMT
(45260, 75200, 1517)	45260	75200	1517	73608181049680566	648518346512182062	R		SA	DMT_DMetaN	DMT
(45375, 75200, 1519)	45375	75200	1519	73608181049675525	648518346488925162	R		SA	DMT_DMetaN	DMT
(45348, 75200, 1529)	45348	75200	1529	73608181049744584	648518346496713218	R		SA	DMT_DMetaN	DMT
(45205, 75200, 1533)	45205	75200	1533	73608181049710828	648518346491007523	R		SA	DMT_DMetaN	DMT
(45154, 75200, 1524)	45154	75200	1524	73608181049675533	648518346483345828	R		SA	DMT_DMetaN	DMT
(45063, 75200, 1515)	45063	75200	1515	73608181049654946	648518346486596761	R		SA	DMT_DMetaN	DMT
(45154, 75200, 1512)	45154	75200	1512	73608181049657777	648518346496022730	R		SA	DMT_DMetaN	DMT
(44994, 75200, 1517)	44994	75200	1517	73537812305524824	648518346517462058	R		SA	DMT_DMetaN	DMT
(44925, 75200, 1511)	44925	75200	1511	73537812305503455	648518346480213414	R		SA	DMT_DMetaN	DMT
(44891, 75200, 1519)	44891	75200	1519	73537812305522281	648518346503723681	R		SA	DMT_DMetaN	DMT
(44749, 75200, 1528)	44749	75200	1528	73537812305524771	648518346514242014	R		SA	DMT_DMetaN	DMT
(44741, 75200, 1538)	44741	75200	1538	73537812305557028	648518346496353655	R		SA	DMT_DMetaN	DMT
(44829, 75200, 1534)	44829	75200	1534	73537812305538757	648518346495972157	R		SA	DMT_DMetaN	DMT
(44944, 75200, 1529)	44944	75200	1529	73537812305535799	648518346494084363	R		SA	DMT_DMetaN	DMT
(44906, 75200, 1537)	44906	75200	1537	73537812305538725	648518346484718925	R		SA	DMT_DMetaN	DMT
(44802, 75200, 1545)	44802	75200	1545	73537812305741799	648518346496662068	R		SA	DMT_DMetaN	DMT
(44773, 75200, 1558)	44773	75200	1558	73537812372394654	648518346489760204	R		SA	DMT_DMetaN	DMT
(44876, 75200, 1549)	44876	75200	1549	73537812372266365	648518346492296575	R		SA	DMT_DMetaN	DMT
(44976, 75200, 1551)	44976	75200	1551	73537812372266910	648518346489566412	R		SA	DMT_DMetaN	DMT
(44913, 75200, 1557)	44913	75200	1557	73537812372379540	648518346474334658	R		SA	DMT_DMetaN	DMT
(44932, 75200, 1564)	44932	75200	1564	73537812372408790	648518346475194977	R		SA	DMT_DMetaN	DMT
(44982, 75200, 1558)	44982	75200	1558	73537812372375134	648518346494848178	R		SA	DMT_DMetaN	DMT
(45064, 75200, 1553)	45064	75200	1553	73608181116461465	648518346476923408	R		SA	DMT_DMetaN	DMT
(45140, 75200, 1542)	45140	75200	1542	73608181049774141	648518346499502055	R		SA	DMT_DMetaN	DMT
(45064, 75200, 1536)	45064	75200	1536	73608181049696000	648518346489678461	R		SA	DMT_DMetaN	DMT
(45254, 75200, 1545)	45254	75200	1545	73608181049728408	648518346511124866	R		SA	DMT_DMetaN	DMT
(45388, 75200, 1553)	45388	75200	1553	73608181116530694	648518346475250488	R		SA	DMT_DMetaN	DMT
(45298, 75200, 1559)	45298	75200	1559	73608181116553960	648518346495239862	R		SA	DMT_DMetaN	DMT
(45186, 75200, 1561)	45186	75200	1561	73608181116572650	648518346492355523	R		SA	DMT_DMetaN	DMT
(45131, 75200, 1567)	45131	75200	1567	73608181116575047	648518346507503481	R		SA	DMT_DMetaN	DMT
(45075, 75200, 1572)	45075	75200	1572	73608181116586793	648518346488647352	R		SA	DMT_DMetaN	DMT
(45169, 75200, 1578)	45169	75200	1578	73608181116596505	648518346495304374	R		SA	DMT_DMetaN	DMT
(45286, 75200, 1573)	45286	75200	1573	73608181116584503	648518346486774780	R		SA	DMT_DMetaN	DMT
(45283, 75200, 1578)	45283	75200	1578	73608181116606909	648518346476641910	R		SA	DMT_DMetaN	DMT
(45260, 75200, 1566)	45260	75200	1566	73608181116567448	648518346514429639	R		SA	DMT_DMetaN	DMT
(45351, 75200, 1563)	45351	75200	1563	73608181116559877	648518346491442961	R		SA	DMT_DMetaN	DMT
(45486, 75200, 1561)	45486	75200	1561	73608181116564918	648518346475496884	R	R	AN	AN16B078
(45538, 75200, 1550)	45538	75200	1550	73608181116437367	648518346490556764	R	L	doubleseed
(45638, 75200, 1566)	45638	75200	1566	73608181116572548	648518346506456098	R	R	AN	AN16B078
(45714, 75200, 1560)	45714	75200	1560	73608181116567489	648518346488588169	R	L	AN	AN07B071
(45752, 75200, 1556)	45752	75200	1556	73608181116553986	648518346487531732	R		DN	DNg53	DMT
(45841, 75200, 1564)	45841	75200	1564	73608181116564880	648518346503054323	R	R	AN	AN16B078
(45937, 75200, 1557)	45937	75200	1557	73608181116557021	648518346492995248	R	R	AN	AN16B078
(46014, 75200, 1552)	46014	75200	1552	73608181116382285	648518346459848452	R	R	AN	AN06B015
(45723, 75200, 1578)	45723	75200	1578	73608181116596513	648518346486894489	R	L	AN	AN07B072
(45776, 75200, 1591)	45776	75200	1591	73608181116631260	648518346484172829	R	R	AN	AN06B048
(45758, 75200, 1599)	45758	75200	1599	73608181116663606	648518346501617737	R	L	AN	AN07B082
(45681, 75200, 1594)	45681	75200	1594	73608181116645412	648518346481459045	R	L	AN	AN07B072
(45615, 75200, 1591)	45615	75200	1591	73608181116642378	648518346494173175	R	L	AN	AN07B049
(45526, 75200, 1596)	45526	75200	1596	73608181116645385	648518346477650958	R	R	AN	AN16B112
(45602, 75200, 1601)	45602	75200	1601	73608181116655766	648518346490171402	R	L	AN	AN07B049
(45647, 75200, 1605)	45647	75200	1605	73608181116674149	648518346476382838	R	L	AN	AN07B049
(45700, 75200, 1611)	45700	75200	1611	73608181116694210	648518346491255073	R	L	AN	AN07B078
(45556, 75200, 1608)	45556	75200	1608	73608181116686626	648518346517564484	R	L	AN	AN07B049
(45474, 75200, 1605)	45474	75200	1605	73608181116674161	648518346489497285	R		SA	DMT_DMetaN	DMT
(45576, 75200, 1615)	45576	75200	1615	73608181116694168	648518346472477234	R	L	AN	AN07B091
(45625, 75200, 1618)	45625	75200	1618	73608181116706806	648518346494657525	R	L	AN	AN07B091
(45579, 75200, 1626)	45579	75200	1626	73608181116717141	648518346489917211	R		DN	DNxl075	DMT
(45519, 75200, 1623)	45519	75200	1623	73608181116714534	648518346484835149	R	L	AN	AN07B097
(45427, 75200, 1621)	45427	75200	1621	73608181116714529	648518346490557706	R	L	AN	AN07B998
(45449, 75200, 1611)	45449	75200	1611	73608181116681555	648518346467100167	R	L	AN	AN07B042
(45348, 75200, 1615)	45348	75200	1615	73608181116696760	648518346494011403	R		SA	DMT_DMetaN	DMT
(45365, 75200, 1606)	45365	75200	1606	73608181116668967	648518346488920298	R		SA	DMT_DMetaN	DMT
(45418, 75200, 1599)	45418	75200	1599	73608181116658233	648518346495793296	R		SA	DMT_DMetaN	DMT
(45458, 75200, 1589)	45458	75200	1589	73608181116612463	648518346491451560	R	R	AN	AN16B078
(45527, 75200, 1580)	45527	75200	1580	73608181116599052	648518346507314760	R	R	AN	AN16B078
(45344, 75200, 1582)	45344	75200	1582	73608181116615292	648518346503856801	R		SA	DMT_DMetaN	DMT
(45331, 75200, 1589)	45331	75200	1589	73608181116625953	648518346485980562	R		SA	DMT_DMetaN	DMT
(45294, 75200, 1589)	45294	75200	1589	73608181116623269	648518346495793552	R		SA	DMT_DMetaN	DMT
(45221, 75200, 1583)	45221	75200	1583	73608181116615383	648518346495854694	R		SA	DMT_DMetaN	DMT
(45070, 75200, 1590)	45070	75200	1590	73608181116645379	648518346497244289	R		SA	DMT_DMetaN	DMT
(45214, 75200, 1595)	45214	75200	1595	73608181116633947	648518346479756694	R		SA	DMT_DMetaN	DMT
(45113, 75200, 1606)	45113	75200	1606	73608181116676687	648518346517463332	R		SA	DMT_DMetaN	DMT
(44940, 75200, 1606)	44940	75200	1606	73537812372507340	648518346477746839	R		SA	DMT_DMetaN	DMT
(44910, 75200, 1616)	44910	75200	1616	73537812372535514	648518346504647302	R		SA	DMT_ADMN	DMT
(44997, 75200, 1615)	44997	75200	1615	73537812372521026	648518346504923270	R		SA	DMT_ADMN	DMT
(45126, 75200, 1617)	45126	75200	1617	73608181116701771	648518346510855554	R		SA	DMT_DMetaN	DMT
(45178, 75200, 1618)	45178	75200	1618	73608181116699201	648518346499487070	R		SA	DMT_DMetaN	DMT
(45240, 75200, 1612)	45240	75200	1612	73608181116686625	648518346494625079	R		SA	DMT_DMetaN	DMT
(45255, 75200, 1603)	45255	75200	1603	73608181116663625	648518346497313304	R		SA	DMT_DMetaN	DMT
(45298, 75200, 1597)	45298	75200	1597	73608181116674259	648518346488821489	R		SA	DMT_DMetaN	DMT
(45274, 75200, 1619)	45274	75200	1619	73608181116711894	648518346511929023	R		SA	DMT_DMetaN	DMT
(44814, 75200, 1603)	44814	75200	1603	73537812372505028	648518346476853704	R		SA	DMT_DMetaN	DMT
(44818, 75200, 1610)	44818	75200	1610	73537812372514180	648518346487673044	R		SA	DMT_DMetaN	DMT
(44855, 75200, 1613)	44855	75200	1613	73537812372523513	648518346486646937	R		SA	DMT_DMetaN	DMT
(44734, 75200, 1604)	44734	75200	1604	73537812372497515	648518346492436607	R	L	AN	AN07B060
(44577, 75200, 1587)	44577	75200	1587	73537812372455010	648518346504323052	R	L	AN	AN02A005
(44801, 75200, 1597)	44801	75200	1597	73537812372480437	648518346504295148	R		SA	DMT_DMetaN	DMT
(44809, 75200, 1588)	44809	75200	1588	73537812372470247	648518346491098145	R		SA	DMT_DMetaN	DMT
(44829, 75200, 1582)	44829	75200	1582	73537812372450334	648518346486173832	R		SA	DMT_DMetaN	DMT
(44956, 75200, 1574)	44956	75200	1574	73537812372423509	648518346491875951	R		SA	DMT_DMetaN	DMT
(45043, 75200, 1579)	45043	75200	1579	73537812372443109	648518346492175148	R		SA	DMT_DMetaN	DMT
(44935, 75200, 1584)	44935	75200	1584	73537812372457574	648518346490048986	R		SA	DMT_DMetaN	DMT
(44870, 75200, 1590)	44870	75200	1590	73537812372462666	648518346499263323	R		SA	DMT_DMetaN	DMT
(44881, 75200, 1598)	44881	75200	1598	73537812372490181	648518346491561022	R		SA	DMT_DMetaN	DMT
(44639, 75200, 1617)	44639	75200	1617	73537812372539974	648518346482823465	R		SA	DMT_ADMN	DMT
(44781, 75200, 1620)	44781	75200	1620	73537812372530615	648518346467310855	R		SA	DMT_ADMN	DMT
(44898, 75200, 1623)	44898	75200	1623	73537812372551620	648518346486006114	R		SA	DMT_ADMN	DMT
(44684, 75200, 1567)	44684	75200	1567	73537812372411265	648518346480012710	R		SA	DMT_DMetaN	DMT
(44790, 75200, 1567)	44790	75200	1567	73537812372416035	648518346499058241	R		SA	DMT_DMetaN	DMT
(44587, 75200, 1554)	44587	75200	1554	73537812372356452	648518346490867064	R		DN	DNut054	ITD
(44653, 75200, 1543)	44653	75200	1543	73537812305793148	648518346490087195	R		DN	DNg36	ITD
(44534, 75200, 1542)	44534	75200	1542	73537812305702406	648518346514270151	R		DN	DNut054	ITD
(44559, 75200, 1533)	44559	75200	1533	73537812305552322	648518346477145104	R	L	AN	AN06B068
(44604, 75200, 1526)	44604	75200	1526	73537812305530110	648518346491449256	R	L	AN	AN06A092
(44576, 75200, 1519)	44576	75200	1519	73537812305517438	648518346480202299	R		DN	DNg11	ITD
(44521, 75200, 1527)	44521	75200	1527	73537812305545138	648518346499681605	R	L	AN	AN06A092
(44479, 75200, 1522)	44479	75200	1522	73537812305524813	648518346475530593	R	L	AN	AN07B089
(44441, 75200, 1514)	44441	75200	1514	73537812305503454	648518346497157249	R	L	AN	AN06A092
(44494, 75200, 1512)	44494	75200	1512	73537812305500834	648518346489921623	R	L	AN	AN06B046
(44530, 75200, 1505)	44530	75200	1505	73537812305484269	648518346480199483	R		DN	DNp17	ITD
(44587, 75200, 1496)	44587	75200	1496	73537812305461664	648518346491768715	R		DN	DNp17	ITD
(44623, 75200, 1508)	44623	75200	1508	73537812305496001	648518346497186968	R	L	AN	IN06A104
(44313, 75200, 1476)	44313	75200	1476	73537812305402002	648518346496195786	R	L	AN	AN06A018
(44257, 75200, 1487)	44257	75200	1487	73537812305439029	648518346493682289	R		DN	DNut026	ITD
(44365, 75200, 1486)	44365	75200	1486	73537812305441358	648518346493798286	R		DN	DNp17	ITD
(44449, 75200, 1492)	44449	75200	1492	73537812305439052	648518346488594701	R		DN	DNht001	ITD
(44418, 75200, 1496)	44418	75200	1496	73537812305466999	648518346476894408	R		DN	DNht001	ITD
(44416, 75200, 1502)	44416	75200	1502	73537812305479635	648518346509395331	R		DN	DNht001	ITD
(44455, 75200, 1498)	44455	75200	1498	73537812305469662	648518346488628237	R		DN	DNht001	ITD
(44473, 75200, 1506)	44473	75200	1506	73537812305498386	648518346484041255	R		DN	DNut042	ITD
(44397, 75200, 1509)	44397	75200	1509	73537812305498360	648518346476468598	R		DN	DNut042	ITD
(44372, 75200, 1512)	44372	75200	1512	73537812305508400	648518346472409353	R		DN	DNxn109	ITD
(44291, 75200, 1515)	44291	75200	1515	73537812305503411	648518346501149545	R	L	AN	AN08B071
(44304, 75200, 1508)	44304	75200	1508	73537812305481870	648518346479694836	R		DN	DNxn109	ITD
(44329, 75200, 1501)	44329	75200	1501	73537812305479590	648518346514078942	R		DN	DNut042	ITD
(44223, 75200, 1501)	44223	75200	1501	73537812305472346	648518346478343284	R		DN	DNxn993	ITD
(44227, 75200, 1508)	44227	75200	1508	73537812305486563	648518346493624718	R		DN	DNxn144	none
(44227, 75200, 1514)	44227	75200	1514	73537812305498282	648518346467398151	R	R	AN	AN19B104
(44279, 75200, 1535)	44279	75200	1535	73537812305640397	648518346466675310	R	R	AN	AN06B025
(44437, 75200, 1529)	44437	75200	1529	73537812305557060	648518346496025419	R	L	AN	AN06B045
(44399, 75200, 1537)	44399	75200	1537	73537812305604287	648518346509880521	R	L	AN	AN19B106
(44365, 75200, 1543)	44365	75200	1543	73537812305567673	648518346486316960	R	L	AN	AN06A095
(44208, 75200, 1546)	44208	75200	1546	73537812372210813	648518346494277511	R	L	AN	AN08B079
(44267, 75200, 1551)	44267	75200	1551	73537812372337302	648518346481483935	R		DN	DNxn144	none
(44310, 75200, 1553)	44310	75200	1553	73537812372369866	648518346488817642	R		DN	DNit006	ITD
(44384, 75200, 1561)	44384	75200	1561	73537812372418576	648518346501005453	R		DN	DNxn144	none
(44526, 75200, 1566)	44526	75200	1566	73537812372418608	648518346510979202	R		DN	DNut054	ITD
(44403, 75200, 1574)	44403	75200	1574	73537812372416056	648518346495983421	R		DN	DNut054	ITD
(44322, 75200, 1577)	44322	75200	1577	73537812372438370	648518346514068779	R		DN	DNg07	DMT
(44344, 75200, 1585)	44344	75200	1585	73537812372457573	648518346513984043	R		DN	DNit006	ITD
(44264, 75200, 1580)	44264	75200	1580	73537812372457588	648518346485806788	R		DN	DNit989	ITD
(44249, 75200, 1589)	44249	75200	1589	73537812372470216	648518346478559828	R		DN	DNxn115	ITD
(44334, 75200, 1598)	44334	75200	1598	73537812372490050	648518346492104075	R	R	AN	AN06B005
(44390, 75200, 1579)	44390	75200	1579	73537812372447909	648518346475223393	R		DN	DNg07	ITD
(44428, 75200, 1580)	44428	75200	1580	73537812372438371	648518346470274302	R		DN	DNg07	ITD
(44280, 75200, 1559)	44280	75200	1559	73537812372383725	648518346487907906	R	L	AN	AN07B100
(44234, 75200, 1556)	44234	75200	1556	73537812372383796	648518346499852031	R		DN	DNxn144	none
(44234, 75200, 1562)	44234	75200	1562	73537812372397791	648518346476809744	R		DN	DNg07	DMT
(44251, 75200, 1566)	44251	75200	1566	73537812372411268	648518346494440562	R	L	AN	AN07B056
(44286, 75200, 1563)	44286	75200	1563	73537812372406322	648518346480935168	R	L	AN	AN07B089
(44202, 75200, 1565)	44202	75200	1565	73537812372416084	648518346493990907	R		DN	DNit006	ITD
(44144, 75200, 1559)	44144	75200	1559	73537812372400954	648518346508966778	R	L	AN	AN06A092
(44151, 75200, 1551)	44151	75200	1551	73537812372208328	648518346476888776	R		DN	DNg36	ITD
(44104, 75200, 1554)	44104	75200	1554	73537812372211282	648518346491415238	R		DN	DNut042	ITD
(44042, 75200, 1542)	44042	75200	1542	73537812305582623	648518346496192458	R	L	AN	AN06A017
(44107, 75200, 1540)	44107	75200	1540	73537812305620598	648518346520370486	R	L	AN	AN08B079
(44064, 75200, 1533)	44064	75200	1533	73537812305557038	648518346480324262	R	L	AN	AN08B079
(44055, 75200, 1527)	44055	75200	1527	73537812305541832	648518346489559001	R	L	AN	AN08B079
(44030, 75200, 1520)	44030	75200	1520	73537812305515231	648518346496525570	R		DN	DNxn144	ITD
(44030, 75200, 1512)	44030	75200	1512	73537812305498263	648518346511650672	R		DN	DNg09	ITD
(44083, 75200, 1498)	44083	75200	1498	73537812305453728	648518346488530673	R		DN	DNxn993	ITD
(44095, 75200, 1490)	44095	75200	1490	73537812305451213	648518346490232412	R		DN	DNg51	ITD
(44129, 75200, 1470)	44129	75200	1470	73537812305427261	648518346496654132	R		DN	DNxn119	MTD-I
(44149, 75200, 1501)	44149	75200	1501	73537812305479623	648518346474064493	R		DN	DNxn109	ITD
(44134, 75200, 1510)	44134	75200	1510	73537812305477202	648518346466921198	R		DN	DNxn993	ITD
(44122, 75200, 1517)	44122	75200	1517	73537812305515247	648518346493230512	R	L	AN	AN08B071
(43805, 75200, 1529)	43805	75200	1529	73537812305541847	648518346517773416	R		DN	DNut041	ITD
(43712, 75200, 1550)	43712	75200	1550	73537812372212155	648518346494747314	R		DN	DNx02	ITD
(43898, 75200, 1523)	43898	75200	1523	73537812305527449	648518346477647324	R	L	AN	AN06B051
(43956, 75200, 1527)	43956	75200	1527	73537812305535816	648518346481455717	R	L	AN	AN19B104
(43934, 75200, 1535)	43934	75200	1535	73537812305548424	648518346479464085	R		other
(44011, 75200, 1551)	44011	75200	1551	73537812372266099	648518346479472277	R		other
(43847, 75200, 1576)	43847	75200	1576	73537812372428658	648518346486490081	R		DN	DNx02	ITD
(43603, 75200, 1586)	43603	75200	1586	73537812372470214	648518346500560563	R		DN	DNxn114	ITD
(43405, 75200, 1569)	43405	75200	1569	73537812372423558	648518346481929405	R	L	AN	AN06B031
(43385, 75200, 1553)	43385	75200	1553	73537812372401046	648518346495991101	R		DN	DNxn169	MTD-I
(43588, 75200, 1529)	43588	75200	1529	73537812305567845	648518346489774554	R	R	AN	AN03B039
(43707, 75200, 1516)	43707	75200	1516	73537812305524792	648518346489822223	R	L	AN	AN06B007
(43881, 75200, 1498)	43881	75200	1498	73537812305453783	648518346497402648	R	L	AN	AN02A009
(43353, 75200, 1530)	43353	75200	1530	73537812305604105	648518346493034780	R		DN	DNp07	MTD-I
(43230, 75200, 1550)	43230	75200	1550	73537812372211163	648518346481618625	R	L	AN	AN06B026
(44136, 75200, 1596)	44136	75200	1596	73537812372480371	648518346489319621	R		DN	DNut042	ITD
(44143, 75200, 1580)	44143	75200	1580	73537812372433525	648518346491142689	R	L	AN	AN06B051
(44140, 75200, 1572)	44140	75200	1572	73537812372418483	648518346501885034	R		DN	DNut042	ITD
(44213, 75200, 1573)	44213	75200	1573	73537812372428662	648518346494527765	R	L	AN	AN06B068
(44127, 75200, 1568)	44127	75200	1568	73537812372426209	648518346495476130	R		DN	DNxn995	ITD
(44040, 75200, 1577)	44040	75200	1577	73537812372452826	648518346503854542	R		DN	DNg09	ITD
(44000, 75200, 1583)	44000	75200	1583	73537812372445461	648518346474403522	R		DN	DNxn998	ITD
(44057, 75200, 1584)	44057	75200	1584	73537812372452750	648518346474403778	R		DN	DNut042	ITD
(44126, 75200, 1588)	44126	75200	1588	73537812372465120	648518346478552148	R		DN	DNut042	ITD
(44075, 75200, 1593)	44075	75200	1593	73537812372462628	648518346489538575	R		DN	DNit990	ITD
(43951, 75200, 1594)	43951	75200	1594	73537812372477882	648518346477791981	R		DN	DNxn013	ITD
(43846, 75200, 1600)	43846	75200	1600	73537812372490046	648518346475216737	R		DN	DNxn110	ITD
(43856, 75200, 1605)	43856	75200	1605	73537812372505003	648518346484652189	R		DN	DNit006	ITD
(43926, 75200, 1603)	43926	75200	1603	73537812372500046	648518346476693264	R	L	AN	AN06B042
(43906, 75200, 1607)	43906	75200	1607	73537812372511848	648518346489538252	R		DN	DNxn013	ITD
(44006, 75200, 1606)	44006	75200	1606	73537812372514170	648518346531196186	R		DN	DNxn013	ITD
(44028, 75200, 1599)	44028	75200	1599	73537812372495148	648518346483161022	R		DN	DNit005	ITD
(43918, 75200, 1618)	43918	75200	1618	73537812372542298	648518346487566548	R	L	AN	AN10B017
(44142, 75200, 1622)	44142	75200	1622	73537812372539938	648518346484451331	R		DN	DNxn117	ITD
(44192, 75200, 1608)	44192	75200	1608	73537812372516415	648518346509796666	R	R	AN	AN06B002
(44250, 75200, 1622)	44250	75200	1622	73537812372549291	648518346493808782	R		DN	DNut048	ITD
(44389, 75200, 1606)	44389	75200	1606	73537812372507311	648518346498317844	R		DN	DNxn013	ITD
(44318, 75200, 1614)	44318	75200	1614	73537812372521023	648518346472926308	R		DN	DNit005	ITD
(44343, 75200, 1609)	44343	75200	1609	73537812372516412	648518346494670474	R		DN	DNg07	ITD
(43637, 75200, 1600)	43637	75200	1600	73537812372495123	648518346507061320	R		DN	DNxn117	ITD
(43710, 75200, 1624)	43710	75200	1624	73537812372568512	648518346531517466	R	R	AN	AN03B011
(43797, 75200, 1646)	43797	75200	1646	73537812372597756	648518346488615409	R		DN	DNg106	ITD
(43920, 75200, 1639)	43920	75200	1639	73537812372588052	648518346502507078	R		DN	DNxn111	ITD
(43939, 75200, 1629)	43939	75200	1629	73537812372565893	648518346495990796	R		DN	DNit003	ITD
(44035, 75200, 1626)	44035	75200	1626	73537812372549303	648518346483124900	R		DN	DNg106	ITD
(44026, 75200, 1636)	44026	75200	1636	73537812372602783	648518346511102517	R		DN	DNg106	ITD
(44130, 75200, 1631)	44130	75200	1631	73537812372583322	648518346485792196	R		DN	DNg08	ITD
(44271, 75200, 1634)	44271	75200	1634	73537812372580936	648518346499268187	R		DN	DNg106	ITD
(44395, 75200, 1637)	44395	75200	1637	73537812372583238	648518346502330279	R		DN	DNxn013	ITD
(44368, 75200, 1621)	44368	75200	1621	73537812372554100	648518346493799822	R		DN	DNg08	ITD
(44469, 75200, 1618)	44469	75200	1618	73537812372542318	648518346481251983	R		DN	DNg08	ITD
(44481, 75200, 1624)	44481	75200	1624	73537812372542286	648518346507396895	R	L	AN	AN07B060
(44604, 75200, 1628)	44604	75200	1628	73537812372554080	648518346498394096	R		SA	DMT_ADMN	DMT
(44716, 75200, 1628)	44716	75200	1628	73537812372544665	648518346510843522	R		SA	DMT_ADMN	DMT
(44991, 75200, 1633)	44991	75200	1633	73537812372571016	648518346494550261	R		SA	DMT_ADMN	DMT
(45165, 75200, 1630)	45165	75200	1630	73608181116738132	648518346480531201	R	L	AN	AN06B014
(45388, 75200, 1629)	45388	75200	1629	73608181116738143	648518346517785960	R	L	AN	AN07B052
(45508, 75200, 1627)	45508	75200	1627	73608181116722482	648518346489023757	R	L	AN	AN07B095
(45541, 75200, 1634)	45541	75200	1634	73608181116735450	648518346506447906	R	L	AN	AN07B071
(45524, 75200, 1644)	45524	75200	1644	73608181116775395	648518346495196495	R	L	AN	AN07B101
(45425, 75200, 1639)	45425	75200	1639	73608181116751067	648518346506782242	R	L	AN	AN07B078
(45445, 75200, 1633)	45445	75200	1633	73608181116745862	648518346489870107	R	L	AN	AN07B101
(45365, 75200, 1638)	45365	75200	1638	73608181116770509	648518346502007402	R	L	AN	AN07B072
(45225, 75200, 1643)	45225	75200	1643	73608181116777875	648518346500028227	R	L	AN	AN07B085
(45317, 75200, 1647)	45317	75200	1647	73608181116780144	648518346499272795	R		DN	DNxl077	DMT
(45341, 75200, 1657)	45341	75200	1657	73608181116799327	648518346515357434	R	L	AN	AN07B069
(45441, 75200, 1667)	45441	75200	1667	73608181116926488	648518346467401735	R	L	AN	AN07B069
(45500, 75200, 1672)	45500	75200	1672	73608181116866130	648518346484049959	R		DN	DNxl075	DMT
(45366, 75200, 1684)	45366	75200	1684	73608181183708645	648518346480282838	R		DN	DNg08	ITD
(45433, 75200, 1690)	45433	75200	1690	73608181183716009	648518346488635149	R		DN	DNut054	ITD
(45357, 75200, 1693)	45357	75200	1693	73608181183723041	648518346496566530	R		DN	DNut054	ITD
(45251, 75200, 1707)	45251	75200	1707	73608181183743642	648518346511538800	R	L	AN	AN07B996
(45161, 75200, 1691)	45161	75200	1691	73608181183723020	648518346503848097	R		SA	DMT_ADMN	DMT
(45238, 75200, 1673)	45238	75200	1673	73608181116899989	648518346478337652	R		SA	DMT_ADMN	DMT
(45178, 75200, 1668)	45178	75200	1668	73608181117032708	648518346487834910	R		SA	DMT_ADMN	DMT
(45212, 75200, 1653)	45212	75200	1653	73608181116793539	648518346466654062	R		DN	DNut054	ITD
(45038, 75200, 1647)	45038	75200	1647	73537812372578414	648518346503847886	R		SA	DMT_ADMN	DMT
(45021, 75200, 1661)	45021	75200	1661	73537812372646914	648518346517164842	R		SA	DMT_ADMN	DMT
(44856, 75200, 1660)	44856	75200	1660	73537812372625577	648518346495894891	R		SA	DMT_ADMN	DMT
(45013, 75200, 1673)	45013	75200	1673	73537812372680247	648518346496082295	R		SA	DMT_ADMN	DMT
(45098, 75200, 1678)	45098	75200	1678	73608181183665145	648518346492971328	R		SA	DMT_ADMN	DMT
(45018, 75200, 1681)	45018	75200	1681	73537812439307937	648518346499871494	R		SA	DMT_ADMN	DMT
(45080, 75200, 1687)	45080	75200	1687	73608181183665083	648518346489555287	R		SA	DMT_ADMN	DMT
(45051, 75200, 1699)	45051	75200	1699	73537812439488718	648518346475107681	R		SA	DMT_ADMN	DMT
(45177, 75200, 1723)	45177	75200	1723	73608181183807726	648518346486086498	R	L	AN	AN07B071
(45282, 75200, 1717)	45282	75200	1717	73608181183784052	648518346477786837	R		DN	DNp72	ITD
(45260, 75200, 1726)	45260	75200	1726	73608181183822378	648518346509715843	R	L	AN	AN19B010
(44902, 75200, 1676)	44902	75200	1676	73537812439311342	648518346490988833	R		SA	DMT_ADMN	DMT
(44901, 75200, 1684)	44901	75200	1684	73537812439460507	648518346506839966	R		SA	DMT_ADMN	DMT
(44961, 75200, 1688)	44961	75200	1688	73537812439488721	648518346524078341	R		SA	DMT_ADMN	DMT
(44900, 75200, 1699)	44900	75200	1699	73537812439516372	648518346481081856	R		SA	DMT_ADMN	DMT
(44831, 75200, 1689)	44831	75200	1689	73537812439493719	648518346484713475	R	L	AN	AN07B062
(44797, 75200, 1683)	44797	75200	1683	73537812439309760	648518346494841845	R		SA	DMT_ADMN	DMT
(44713, 75200, 1679)	44713	75200	1679	73537812439410593	648518346481082368	R		SA	DMT_ADMN	DMT
(44657, 75200, 1670)	44657	75200	1670	73537812372651432	648518346472478411	R		SA	DMT_ADMN	DMT
(44720, 75200, 1665)	44720	75200	1665	73537812372651448	648518346481082112	R		SA	DMT_ADMN	DMT
(44742, 75200, 1672)	44742	75200	1672	73537812372670543	648518346497985639	R		SA	DMT_ADMN	DMT
(44641, 75200, 1677)	44641	75200	1677	73537812439307387	648518346491713086	R		SA	DMT_ADMN	DMT
(44583, 75200, 1682)	44583	75200	1682	73537812439469056	648518346475321268	R	R	AN	AN03B050
(44590, 75200, 1688)	44590	75200	1688	73537812439488762	648518346503213691	R	L	AN	AN07B043
(44649, 75200, 1684)	44649	75200	1684	73537812439460278	648518346494622379	R		SA	DMT_ADMN	DMT
(44672, 75200, 1692)	44672	75200	1692	73537812439496276	648518346466138416	R	L	AN	AN07B062
(44751, 75200, 1691)	44751	75200	1691	73537812439478117	648518346501340950	R	L	AN	AN07B062
(44726, 75200, 1699)	44726	75200	1699	73537812439513988	648518346482329748	R	L	AN	AN07B062
(44806, 75200, 1704)	44806	75200	1704	73537812439511452	648518346480319654	R	L	AN	AN07B070
(44900, 75200, 1713)	44900	75200	1713	73537812439545002	648518346491586622	R	L	AN	AN07B995
(44986, 75200, 1718)	44986	75200	1718	73537812439565190	648518346499529307	R	L	AN	AN07B082
(45041, 75200, 1722)	45041	75200	1722	73537812439555100	648518346512167103	R	L	AN	AN07B071
(45077, 75200, 1730)	45077	75200	1730	73608181183819937	648518346489441807	R	L	AN	AN07B069
(45041, 75200, 1741)	45041	75200	1741	73537812439588979	648518346491173411	R	L	AN	AN07B037
(45216, 75200, 1747)	45216	75200	1747	73608181183861720	648518346472232907	R	R	AN	AN12B005
(45305, 75200, 1746)	45305	75200	1746	73608181183875119	648518346466654318	R		DN	DNg95	DMT
(44859, 75200, 1731)	44859	75200	1731	73537812439593785	648518346500677811	R	L	AN	AN07B071
(44790, 75200, 1725)	44790	75200	1725	73537812439579655	648518346470423038	R	L	AN	AN07B071
(44811, 75200, 1718)	44811	75200	1718	73537812439550341	648518346495756706	R	L	AN	AN07B070
(44905, 75200, 1723)	44905	75200	1723	73537812439567613	648518346511969392	R	L	AN	AN07B069
(44986, 75200, 1728)	44986	75200	1728	73537812439581982	648518346495445430	R	L	AN	AN07B082
(44708, 75200, 1715)	44708	75200	1715	73537812439557771	648518346489263705	R		DN	DNxl082	DMT
(44665, 75200, 1727)	44665	75200	1727	73537812439584250	648518346498291761	R		DN	DNp56	none
(44558, 75200, 1728)	44558	75200	1728	73537812439577328	648518346485911944	R		DN	DNxl065	DMT
(44555, 75200, 1721)	44555	75200	1721	73537812439567604	648518346488881137	R	L	AN	AN07B015
(44477, 75200, 1726)	44477	75200	1726	73537812439579651	648518346475303296	R		DN	DNit008	none
(44350, 75200, 1732)	44350	75200	1732	73537812439596268	648518346490893857	R		DN	DNfl039	none
(44466, 75200, 1735)	44466	75200	1735	73537812439601217	648518346488405838	R		DN	DNfl027	VLT
(44577, 75200, 1737)	44577	75200	1737	73537812439608672	648518346475411809	R	L	AN	ANXXX030
(44481, 75200, 1749)	44481	75200	1749	73537812439627508	648518346511808191	R		DN	DNfl020	none
(44725, 75200, 1748)	44725	75200	1748	73537812439606300	648518346495822242	R		DN	DNxn162	DLV
(44968, 75200, 1755)	44968	75200	1755	73537812439649407	648518346491437374	R		DN	DNxl095	VLT
(45082, 75200, 1756)	45082	75200	1756	73608181183872236	648518346521466617	R		DN	DNxl079	DLT
(44269, 75200, 1752)	44269	75200	1752	73537812439627517	648518346491241080	R		DN	DNxl098	VLT
(44234, 75200, 1744)	44234	75200	1744	73537812439613165	648518346492925724	R		DN	DNfl023	none
(44081, 75200, 1730)	44081	75200	1730	73537812439575005	648518346495843915	R	L	AN	AN07B025
(44147, 75200, 1714)	44147	75200	1714	73537812439550352	648518346514055467	R		DN	DNxn101	ITD
(43989, 75200, 1709)	43989	75200	1709	73537812439552858	648518346490796285	R	R	AN	AN10B008
(44081, 75200, 1701)	44081	75200	1701	73537812439519078	648518346487220371	R		DN	DNg79	MTD-I
(44138, 75200, 1686)	44138	75200	1686	73537812439480754	648518346459848196	R	L	AN	AN07B021
(44005, 75200, 1691)	44005	75200	1691	73537812439486010	648518346518594902	R	L	AN	AN07B046
(43904, 75200, 1696)	43904	75200	1696	73537812439501150	648518346477883031	R	L	AN	AN07B046
(43932, 75200, 1705)	43932	75200	1705	73537812439534381	648518346489948211	R	L	AN	AN07B046
(43983, 75200, 1699)	43983	75200	1699	73537812439521673	648518346518577750	R	L	AN	AN07B046
(43860, 75200, 1701)	43860	75200	1701	73537812439511510	648518346500524092	R	L	AN	AN07B045
(43850, 75200, 1705)	43850	75200	1705	73537812439531958	648518346496187750	R	L	AN	ANXXX976
(43764, 75200, 1711)	43764	75200	1711	73537812439550339	648518346481275841	R	L	AN	AN06B015
(43672, 75200, 1707)	43672	75200	1707	73537812439534322	648518346489049066	R	R	AN	ANXXX132
(43645, 75200, 1698)	43645	75200	1698	73537812439501159	648518346514381790	R	L	AN	AN07B005
(43770, 75200, 1700)	43770	75200	1700	73537812439526792	648518346501317517	R	L	AN	AN07B005
(43812, 75200, 1692)	43812	75200	1692	73537812439493699	648518346495755682	R	L	AN	AN07B045
(43849, 75200, 1677)	43849	75200	1677	73537812439311485	648518346485657726	R	L	AN	AN06B002
(43973, 75200, 1657)	43973	75200	1657	73537812372636403	648518346493901088	R		DN	DNg106	ITD
(44046, 75200, 1669)	44046	75200	1669	73537812372766905	648518346486422733	R		DN	DNp47	DMT
(44202, 75200, 1661)	44202	75200	1661	73537812372646922	648518346488891113	R		DN	DNxn105	ITD
(44154, 75200, 1651)	44154	75200	1651	73537812372617753	648518346494754698	R		DN	DNg08	ITD
(44283, 75200, 1649)	44283	75200	1649	73537812372600114	648518346487385002	R		DN	DNg08	ITD
(44279, 75200, 1660)	44279	75200	1660	73537812372642891	648518346477781973	R		DN	DNg08	ITD
(44340, 75200, 1670)	44340	75200	1670	73537812372710461	648518346481181786	R	L	AN	AN07B037
(44426, 75200, 1652)	44426	75200	1652	73537812372617739	648518346499771973	R		SA	DMT_ADMN	DMT
(44531, 75200, 1660)	44531	75200	1660	73537812372735138	648518346482384276	R		SA	DMT_ADMN	DMT
(44203, 75200, 1677)	44203	75200	1677	73537812439309144	648518346483131556	R		DN	DNxl077	DMT
(44202, 75200, 1667)	44202	75200	1667	73537812372859265	648518346501363478	R		DN	DNxn107	ITD
(44315, 75200, 1684)	44315	75200	1684	73537812439465100	648518346493905144	R	L	AN	AN07B057
(44261, 75200, 1689)	44261	75200	1689	73537812439480763	648518346480954333	R	L	AN	AN07B036
(44464, 75200, 1685)	44464	75200	1685	73537812439460491	648518346483368100	R	L	AN	AN07B015
(44743, 75200, 1642)	44743	75200	1642	73537812372592933	648518346499854803	R		SA	DMT_ADMN	DMT
(44646, 75200, 1636)	44646	75200	1636	73537812372592947	648518346483481749	R		SA	DMT_ADMN	DMT
(44563, 75200, 1641)	44563	75200	1641	73537812372588040	648518346499703365	R		SA	DMT_ADMN	DMT
(44642, 75200, 1643)	44642	75200	1643	73537812372617779	648518346466732398	R		SA	DMT_ADMN	DMT
(44607, 75200, 1652)	44607	75200	1652	73537812372615170	648518346504923014	R		SA	DMT_ADMN	DMT
(44690, 75200, 1654)	44690	75200	1654	73537812372620429	648518346502381139	R		SA	DMT_ADMN	DMT
(44776, 75200, 1652)	44776	75200	1652	73537812372617740	648518346478496884	R		SA	DMT_ADMN	DMT
(44840, 75200, 1646)	44840	75200	1646	73537812372590465	648518346480082342	R		SA	DMT_ADMN	DMT
(44814, 75200, 1633)	44814	75200	1633	73537812372575940	648518346466830190	R		SA	DMT_ADMN	DMT
(44908, 75200, 1638)	44908	75200	1638	73537812372585653	648518346493037554	R		SA	DMT_ADMN	DMT
(44393, 75200, 1710)	44393	75200	1710	73537812439531926	648518346487087587	R	L	AN	AN07B035
(44564, 75200, 1703)	44564	75200	1703	73537812439513929	648518346490152714	R		DN	DNg79	MTD-I
(44707, 75200, 1706)	44707	75200	1706	73537812439539659	648518346497646951	R		other
(43910, 75200, 1755)	43910	75200	1755	73537812439660773	648518346494448661	R		DN	DNxl101	DLV
(43555, 75200, 1731)	43555	75200	1731	73537812439613189	648518346491773039	R		DN	DNg43	DLV
(42895, 75200, 1433)	42895	75200	1433	73467443561053633	648518346507242105	R		DN	DNa13	MTD-III
(43393, 75200, 1480)	43393	75200	1480	73537812305427125	648518346496360055	R		DN	DNp73	MTD-I
(43579, 75200, 1441)	43579	75200	1441	73537812305325489	648518346488495544	R		DN	DNg51	ITD
(43782, 75200, 1452)	43782	75200	1452	73537812305349177	648518346478552404	R		DN	DNg71	MTD-I
(43974, 75200, 1467)	43974	75200	1467	73537812305394569	648518346502060650	R	R	AN	AN04B023
(43854, 75200, 1476)	43854	75200	1476	73537812305418050	648518346475402337	R	L	AN	AN06B999
(43748, 75200, 1475)	43748	75200	1475	73537812305409115	648518346495532395	R	L	AN	AN06B031
(44164, 75200, 1442)	44164	75200	1442	73537812305331345	648518346484727709	R		DN	DNp40	MTD-I
(43092, 75200, 1487)	43092	75200	1487	73537812305424805	648518346511102773	R		DN	DNa13	MTD-III
(42858, 75200, 1513)	42858	75200	1513	73467443561385346	648518346479300827	R		DN	DNa15	MTD-I
(43092, 75200, 1535)	43092	75200	1535	73537812305603999	648518346483899567	R	R	AN	AN03B094
(42337, 75200, 1536)	42337	75200	1536	73467443561544591	648518346496456055	R	L	AN	AN06B075
(42434, 75200, 1537)	42434	75200	1537	73467443561545383	648518346488957021	R	L	AN	AN08B100
(42381, 75200, 1543)	42381	75200	1543	73467443561467955	648518346473960813	R	L	AN	AN08B992
(42418, 75200, 1549)	42418	75200	1549	73467443628034892	648518346489045482	R	L	AN	AN08B100
(42450, 75200, 1543)	42450	75200	1543	73467443561453420	648518346517259076	R	L	AN	AN08B100
(42487, 75200, 1537)	42487	75200	1537	73467443561488650	648518346488930033	R	L	AN	AN08B999
(42570, 75200, 1542)	42570	75200	1542	73467443561513520	648518346477656021	R	L	AN	IN08B077
(42556, 75200, 1550)	42556	75200	1550	73467443628140410	648518346492434559	R	L	AN	AN08B026
(42487, 75200, 1548)	42487	75200	1548	73467443628140437	648518346493819403	R		AN	AN08B100
(42458, 75200, 1554)	42458	75200	1554	73467443628181914	648518346494092279	R	L	AN	AN08B023
(42450, 75200, 1560)	42450	75200	1560	73467443628225428	648518346491646632	R	L	AN	AN08B023
(42328, 75200, 1559)	42328	75200	1559	73467443628213424	648518346486162857	R		DN	DNp62	MTD-I
(42223, 75200, 1548)	42223	75200	1548	73467443628037898	648518346500996118	R		DN	DNp35	MDA
(42406, 75200, 1571)	42406	75200	1571	73467443628245098	648518346494038779	R		DN	DNxn175	MTD-I
(42138, 75200, 1588)	42138	75200	1588	73467443628303421	648518346504013152	R		DN	DNp10	MTD-I
(42586, 75200, 1569)	42586	75200	1569	73467443628240353	648518346480753409	R	L	AN	AN08B057
(42756, 75200, 1549)	42756	75200	1549	73467443628198875	648518346504593011	R	L	AN	AN08B026
(42921, 75200, 1538)	42921	75200	1538	73467443561431578	648518346486710241	R	L	AN	AN06B012
(42969, 75200, 1546)	42969	75200	1546	73467443628045108	648518346488401336	R		DN	DNfl012	none
(42888, 75200, 1553)	42888	75200	1553	73467443628156353	648518346485907592	R	L	AN	ANXXX318
(42840, 75200, 1558)	42840	75200	1558	73467443628209541	648518346499962323	R	L	AN	AN08B022
(42838, 75200, 1572)	42838	75200	1572	73467443628245003	648518346493977120	R	L	AN	AN08B022
(42959, 75200, 1571)	42959	75200	1571	73467443628242741	648518346508723007	R	R	AN	AN12A003
(43055, 75200, 1558)	43055	75200	1558	73537812372387696	648518346511103029	R		DN	DNp41	MTD-I
(43176, 75200, 1566)	43176	75200	1566	73537812372423517	648518346502340775	R	L	AN	AN07B024
(43274, 75200, 1561)	43274	75200	1561	73537812372400984	648518346501760874	R		DN	DNp41	MTD-I
(43288, 75200, 1586)	43288	75200	1586	73537812372485368	648518346481010266	R	L	AN	AN06B007
(43107, 75200, 1582)	43107	75200	1582	73537812372447906	648518346494937266	R	L	AN	AN23B002
(42984, 75200, 1593)	42984	75200	1593	73467443628276197	648518346483053286	R	L	AN	AN08B026
(42598, 75200, 1606)	42598	75200	1606	73467443628335881	648518346496285452	R		DN	DNp06	DLV
(42965, 75200, 1616)	42965	75200	1616	73467443628343441	648518346493684593	R		DN	DNg111	MTD-I
(43026, 75200, 1608)	43026	75200	1608	73537812372497514	648518346480280278	R		DN	DNg60	none
(43156, 75200, 1604)	43156	75200	1604	73537812372495119	648518346496233301	R		DN	DNg63	MTD-I
(43505, 75200, 1594)	43505	75200	1594	73537812372490116	648518346509019514	R		DN	DNxn117	ITD
(43483, 75200, 1583)	43483	75200	1583	73537812372445481	648518346481993917	R	L	AN	ANXXX988
(43426, 75200, 1632)	43426	75200	1632	73537812372588051	648518346500560819	R		DN	DNb08	DMT
(43278, 75200, 1638)	43278	75200	1638	73537812372580922	648518346481751997	R		DN	DNb08	DMT
(43124, 75200, 1641)	43124	75200	1641	73537812372580929	648518346499234142	R		DN	DNxl022	DMT
(42825, 75200, 1640)	42825	75200	1640	73467443628422940	648518346498650608	R	L	AN	AN06B037
(42973, 75200, 1658)	42973	75200	1658	73467443628477961	648518346492938414	R	R	AN	AN04B023
(43115, 75200, 1657)	43115	75200	1657	73537812372636346	648518346499757799	R	L	AN	AN07B013
(43347, 75200, 1654)	43347	75200	1654	73537812372639380	648518346477491214	R		DN	DNb02	ITD
(43517, 75200, 1647)	43517	75200	1647	73537812372602691	648518346488615665	R		DN	DNb02	ITD
(43527, 75200, 1661)	43527	75200	1661	73537812372625544	648518346509937097	R	L	AN	AN06B002
(43922, 75200, 1651)	43922	75200	1651	73537812372602681	648518346485792964	R		DN	DNg08	ITD
(43865, 75200, 1658)	43865	75200	1658	73537812372628366	648518346497170328	R	L	AN	AN07B041
(43719, 75200, 1663)	43719	75200	1663	73537812372651466	648518346484170013	R	L	AN	AN07B041
(43622, 75200, 1672)	43622	75200	1672	73537812372670527	648518346486406536	R	L	AN	AN07B035
(43555, 75200, 1678)	43555	75200	1678	73537812439309850	648518346472476722	R		AN	AN07B013
(43461, 75200, 1680)	43461	75200	1680	73537812439307514	648518346490873005	R	L	AN	ANXXX988
(43317, 75200, 1678)	43317	75200	1678	73537812439322463	648518346475489889	R	L	AN	AN23B003
(43398, 75200, 1691)	43398	75200	1691	73537812439483533	648518346512050990	R		DN	aSP22	DMT
(43618, 75200, 1684)	43618	75200	1684	73537812439460390	648518346526275799	R	L	AN	AN07B997
(43709, 75200, 1690)	43709	75200	1690	73537812439493718	648518346489676652	R	L	AN	AN07B045
(43774, 75200, 1656)	43774	75200	1656	73537812372628370	648518346491166755	R	R	AN	AN03B011
(42845, 75200, 1665)	42845	75200	1665	73467443628506973	648518346486070152	R		DN	DNxn171	MTD-I
(42964, 75200, 1675)	42964	75200	1675	73467443695136228	648518346499268443	R		DN	DNb09	MTD-I
(42676, 75200, 1662)	42676	75200	1662	73467443628468241	648518346487786519	R		DN	DNb03	ITD
(42723, 75200, 1673)	42723	75200	1673	73467443628516673	648518346485793220	R		DN	DNb03	ITD
(42654, 75200, 1692)	42654	75200	1692	73467443695343874	648518346512101311	R		DN	DNp49	DLV
(42693, 75200, 1709)	42693	75200	1709	73467443695383489	648518346505013638	R	L	AN	AN08B022
(42707, 75200, 1723)	42707	75200	1723	73467443695429897	648518346487403667	R		DN	DNxl105	DLV
(43023, 75200, 1728)	43023	75200	1728	73537812439588962	648518346518248790	R		DN	DNg104	DLV
(42869, 75200, 1740)	42869	75200	1740	73467443695456379	648518346512532638	R		DN	DNxn168	DLV
(43068, 75200, 1737)	43068	75200	1737	73537812439603753	648518346472941412	R		DN	DNg30	DLV
(43155, 75200, 1728)	43155	75200	1728	73537812439586518	648518346464991349	R	R	AN	ANXXX130
(43238, 75200, 1711)	43238	75200	1711	73537812439550351	648518346499619166	R	L	AN	AN06B034
(42944, 75200, 1700)	42944	75200	1700	73467443695366572	648518346503840462	R	L	AN	AN07B018
(43409, 75200, 1707)	43409	75200	1707	73537812439531966	648518346481205338	R	L	AN	AN07B005
(43762, 75200, 1752)	43762	75200	1752	73537812439632405	648518346467099911	R	R	AN	AN07B040
(43668, 75200, 1763)	43668	75200	1763	73537812439667613	648518346493762929	R		DN	DNd05	DLV
(43279, 75200, 1748)	43279	75200	1748	73537812439637361	648518346486911201	R		DN	DNxl106	DLV
(43123, 75200, 1752)	43123	75200	1752	73537812439634921	648518346488788664	R	R	AN	AN01B005
(42999, 75200, 1756)	42999	75200	1756	73467443695473932	648518346499530587	R	L	AN	AN08B018
(43125, 75200, 1762)	43125	75200	1762	73537812439667584	648518346479180751	R	L	AN	ANXXX145
(43238, 75200, 1763)	43238	75200	1763	73537812439665332	648518346471827867	R	L	AN	ANXXX145
(43374, 75200, 1756)	43374	75200	1756	73537812439651700	648518346492834491	R	L	AN	ANXXX145
(43348, 75200, 1767)	43348	75200	1767	73537812439667592	648518346502749427	R		DN	DNg65	VLT
(43190, 75200, 1768)	43190	75200	1768	73537812439677021	648518346491169315	R	R	AN	AN01B005
(43269, 75200, 1780)	43269	75200	1780	73537812439688489	648518346509671113	R	R	AN	AN01B005
(43520, 75200, 1775)	43520	75200	1775	73537812439697440	648518346531204634	R		DN	DNg68	DLV
(44560, 75200, 1765)	44560	75200	1765	73537812439654006	648518346494562805	R		DN	DNxn157	VLT
(44392, 75200, 1775)	44392	75200	1775	73537812439683987	648518346482693094	R		DN	DNxl090	VLT
(44151, 75200, 1774)	44151	75200	1774	73537812439665293	648518346518219094	R		DN	DNg13	VLT
(43923, 75200, 1771)	43923	75200	1771	73537812439690758	648518346494633205	R		DN	DNxl110	DLV
(43858, 75200, 1787)	43858	75200	1787	73537812439704105	648518346509669321	R	L	AN	AN12B019
(44089, 75200, 1798)	44089	75200	1798	73537812439742273	648518346509889850	R		DN	DNg31	VLT
(44266, 75200, 1789)	44266	75200	1789	73537812439730899	648518346488179998	R	L	AN	AN26X004
(44418, 75200, 1784)	44418	75200	1784	73537812439720820	648518346467393543	R	R	AN	ANXXX037
(44601, 75200, 1783)	44601	75200	1783	73537812439715807	648518346493062208	R		DN	DNxl117	VLT
(44818, 75200, 1785)	44818	75200	1785	73537812439706357	648518346506853790	R		DN	DNxl131	VLT
(44728, 75200, 1771)	44728	75200	1771	73537812439674789	648518346491675759	R		DN	DNg62	none
(44876, 75200, 1770)	44876	75200	1770	73537812439660786	648518346487689898	R	L	AN	ANXXX023
(45079, 75200, 1775)	45079	75200	1775	73608181183919121	648518346499234398	R		DN	DNxl091	VLT
(44972, 75200, 1783)	44972	75200	1783	73537812439710923	648518346486434253	R		DN	DNfl026	none
(45075, 75200, 1791)	45075	75200	1791	73608181183960802	648518346511555952	R		DN	DNfl038	DMT
(45013, 75200, 1803)	45013	75200	1803	73537812506438132	648518346494660274	R		DN	DNxl127	VLT
(45071, 75200, 1818)	45071	75200	1818	73608181250705662	648518346486421197	R	L	AN	ANXXX049
(44871, 75200, 1815)	44871	75200	1815	73537812506614572	648518346485705747	R		AN	ANXXX049
(44771, 75200, 1807)	44771	75200	1807	73537812506555080	648518346496730084	R		DN	DNg44	VLT
(44729, 75200, 1816)	44729	75200	1816	73537812506611486	648518346486654105	R		DN	DNfl021	VLT
(44653, 75200, 1812)	44653	75200	1812	73537812506592771	648518346493785376	R		DN	DNfl021	VLT
(44590, 75200, 1803)	44590	75200	1803	73537812506438065	648518346494275304	R		DN	DNxl078	VLT
(44530, 75200, 1808)	44530	75200	1808	73537812506603639	648518346484498765	R		DN	DNxl067	VLT
(44579, 75200, 1816)	44579	75200	1816	73537812506614571	648518346496789656	R		DN	DNfl025	none
(44408, 75200, 1800)	44408	75200	1800	73537812439742163	648518346514079966	R		DN	DNxl998	VLT
(44298, 75200, 1806)	44298	75200	1806	73537812506568120	648518346511003701	R		DN	DNg47	VLT
(44246, 75200, 1816)	44246	75200	1816	73537812506624655	648518346477147408	R	L	AN	ANXXX200
(45723, 75200, 1786)	45723	75200	1786	73608181183950264	648518346501670762	R		DN	DNfl033	none
(44306, 75200, 1918)	44306	75200	1918	73537812506886230	648518346479195090	R		other
(43852, 75200, 1906)	43852	75200	1906	73537812506818915	648518346493247516	R		DN	DNg15	DMT
(43053, 75200, 1930)	43053	75200	1930	73537812573508437	648518346482979262	R		other
(43483, 75200, 1926)	43483	75200	1926	73537812506810275	648518346492735417	R	L	AN	ANXXX072
(43622, 75200, 1934)	43622	75200	1934	73537812573502885	648518346490517757	R		DN	DNg59	CVL
(43535, 75200, 1940)	43535	75200	1940	73537812573609108	648518346496655156	R		DN	DNxl094	VTV
(43419, 75200, 1945)	43419	75200	1945	73537812573618736	648518346494106635	R	R	AN	ANXXX026
(43433, 75200, 1937)	43433	75200	1937	73537812573597050	648518346491275194	R	R	AN	AN04B004
(43530, 75200, 1952)	43530	75200	1952	73537812573635020	648518346488589193	R		AN	AN01B002
(43621, 75200, 1944)	43621	75200	1944	73537812573607307	648518346494321522	R	L	AN	AN27X003
(43757, 75200, 1932)	43757	75200	1932	73537812573553075	648518346496387157	R	R	AN	AN01B004
(43773, 75200, 1958)	43773	75200	1958	73537812573642240	648518346472489778	R		AN	ANXXX086
(43822, 75200, 1943)	43822	75200	1943	73537812573609041	648518346484891293	R	L	AN	AN07B011
(43821, 75200, 1950)	43821	75200	1950	73537812573617009	648518346484219677	R		AN	ANXXX024
(43675, 75200, 1954)	43675	75200	1954	73537812573633866	648518346512518558	R		AN	AN01B002
(43673, 75200, 1948)	43673	75200	1948	73537812573618718	648518346494621611	R		AN	AN01B002
(43514, 75200, 1971)	43514	75200	1971	73537812573648765	648518346488500408	R		AN	ANXXX092
(42967, 75200, 1981)	42967	75200	1981	73467443829626267	648518346473109604	R		other
(42660, 75200, 2001)	42660	75200	2001	73467443829669914	648518346490993784	R	L	AN	IN12B044
(43322, 75200, 1993)	43322	75200	1993	73537812573670283	648518346500165119	R	R	AN	ANXXX255
(42988, 75200, 2016)	42988	75200	2016	73467443829686706	648518346496802684	R	L	AN	ANXXX218
(42621, 75200, 2024)	42621	75200	2024	73467443829711654	648518346515855178	R	L	AN	ANXXX131
(42422, 75200, 1989)	42422	75200	1989	73467443829639115	648518346483728303	R		DN	DNg80	CVL
(42190, 75200, 1987)	42190	75200	1987	73467443829644156	648518346479273170	R		DN	DNxl107	CVL
(42307, 75200, 1971)	42307	75200	1971	73467443829610739	648518346486642145	R	R	AN	ANXXX043
(42307, 75200, 1964)	42307	75200	1964	73467443829587357	648518346518523990	R		DN	DNxn165	DLV
(42424, 75200, 1966)	42424	75200	1966	73467443829595819	648518346490929784	R	R	AN	AN17B007
(42453, 75200, 1950)	42453	75200	1950	73467443829582880	648518346477596567	R		DN	DNd02	DLV
(42397, 75200, 1925)	42397	75200	1925	73467443762728633	648518346486187204	R	R	AN	AN17B002
(42717, 75200, 1909)	42717	75200	1909	73467443762684996	648518346515826682	R	L	AN	AN12B004
(43007, 75200, 1893)	43007	75200	1893	73467443762629459	648518346512686750	R		AN	ANXXX027
(42804, 75200, 1895)	42804	75200	1895	73467443762672524	648518346506932040	R	L	AN	AN12B055
(42876, 75200, 1895)	42876	75200	1895	73467443762667522	648518346526083543	R	L	AN	AN12B060
(42932, 75200, 1900)	42932	75200	1900	73467443762675087	648518346491445178	R	R	AN	AN12B060
(42477, 75200, 1907)	42477	75200	1907	73467443762692637	648518346511325237	R		SA	DLV_ProLN	DLV
(42495, 75200, 1913)	42495	75200	1913	73467443762709847	648518346490176778	R		SA	DLV_ProLN	DLV
(42531, 75200, 1908)	42531	75200	1908	73467443762697601	648518346498163610	R		SA	DLV_ProLN	DLV
(42556, 75200, 1917)	42556	75200	1917	73467443762775721	648518346479660005	R		SA	DLV_ProLN	DLV
(42423, 75200, 1910)	42423	75200	1910	73467443762703198	648518346483806357	R		SA	DLV_MesoLN	DLV
(42397, 75200, 1896)	42397	75200	1896	73467443762656748	648518346496982580	R	R	AN	AN12B004
(42596, 75200, 1890)	42596	75200	1890	73467443762654007	648518346475345249	R	R	AN	ANXXX043
(42616, 75200, 1871)	42616	75200	1871	73467443762584759	648518346484920477	R	L	AN	ANXXX120
(42316, 75200, 1875)	42316	75200	1875	73467443762602224	648518346494319099	R	L	AN	AN08B025
(42137, 75200, 1879)	42137	75200	1879	73467443762629419	648518346487686058	R	L	AN	ANXXX148
(42234, 75200, 1888)	42234	75200	1888	73467443762635400	648518346500656053	R	L	AN	ANXXX148
(42039, 75200, 1886)	42039	75200	1886	73467443762614560	648518346477598684	R	L	AN	ANXXX007
(42121, 75200, 1908)	42121	75200	1908	73467443762690065	648518346481078874	R	R	AN	AN12B006
(42253, 75200, 1907)	42253	75200	1907	73467443762692591	648518346467324935	R		SA	DLV_MetaLN	DLV
(42272, 75200, 1911)	42272	75200	1911	73467443762700265	648518346509589050	R		SA	DLV_MetaLN	DLV
(42314, 75200, 1912)	42314	75200	1912	73467443762706321	648518346486467232	R		SA	DLV_MesoLN	DLV
(42247, 75200, 1915)	42247	75200	1915	73467443762709868	648518346479473874	R	R	SA	DLV_ProLN	DLV
(42225, 75200, 1912)	42225	75200	1912	73467443762706379	648518346478167277	R		SA	DLV_MesoLN	DLV
(42137, 75200, 1914)	42137	75200	1914	73467443762706341	648518346478788180	R		SA	DLV_MetaLN	DLV
(42088, 75200, 1912)	42088	75200	1912	73467443762706350	648518346494666373	R		SA	DLV_MetaLN	DLV
(42079, 75200, 1919)	42079	75200	1919	73467443762741242	648518346477792237	R		DN	DNg23	DLV
(41989, 75200, 1927)	41989	75200	1927	73467443762761245	648518346481454437	R	R	AN	AN17B016
(42070, 75200, 1934)	42070	75200	1934	73467443829492405	648518346521657337	R	L	AN	AN08B034
(42189, 75200, 1939)	42189	75200	1939	73467443829553351	648518346470603774	R	R	AN	AN17B009
(42225, 75200, 1952)	42225	75200	1952	73467443829578158	648518346485643539	R	R	AN	AN05B044
(42041, 75200, 1952)	42041	75200	1952	73467443829575724	648518346481705661	R	R	AN	AN17B008
(41929, 75200, 1958)	41929	75200	1958	73467443829587377	648518346473080420	R	R	AN	AN17B011
(41905, 75200, 1945)	41905	75200	1945	73467443829573626	648518346496329789	R	R	doubleseed
(41806, 75200, 1956)	41806	75200	1956	73467443829582890	648518346517309989	R	L	AN	AN09B003
(41797, 75200, 1949)	41797	75200	1949	73467443829575760	648518346494278535	R		other
(41849, 75200, 1940)	41849	75200	1940	73467443829537709	648518346488065303	R	L	AN	AN08B034
(41703, 75200, 1940)	41703	75200	1940	73467443829531626	648518346494213131	R	R	AN	AN17B013
(41708, 75200, 1953)	41708	75200	1953	73467443829580744	648518346481624769	R	R	doubleseed
(41593, 75200, 1958)	41593	75200	1958	73467443829589598	648518346486632653	R		DN	DNxn184	VTV
(41732, 75200, 1980)	41732	75200	1980	73467443829599866	648518346509763459	R	L	AN	AN12B001
(42099, 75200, 1980)	42099	75200	1980	73467443829636932	648518346499332071	R	L	AN	AN00A002
(42139, 75200, 1967)	42139	75200	1967	73467443829606337	648518346478231509	R	R	AN	AN17B008
(41983, 75200, 1966)	41983	75200	1966	73467443829604185	648518346512179758	R	R	AN	ANXXX106
(42008, 75200, 1996)	42008	75200	1996	73467443829664575	648518346489674348	R	R	AN	AN17B008
(41849, 75200, 2004)	41849	75200	2004	73467443829666272	648518346496947764	R	L	AN	ANXXX027
(41732, 75200, 2006)	41732	75200	2006	73467443829669905	648518346494024583	R	L	AN	AN09B019
(41537, 75200, 2007)	41537	75200	2007	73467443829683596	648518346476799760	R		DN	DNg20	VTV
(41426, 75200, 1997)	41426	75200	1997	73467443829645818	648518346481184090	R	R	AN	ANXXX041
(41394, 75200, 2009)	41394	75200	2009	73467443829688005	648518346489297516	R	L	AN	AN09B011
(41256, 75200, 2006)	41256	75200	2006	73467443829683589	648518346480002277	R	R	doubleseed
(41282, 75200, 2016)	41282	75200	2016	73467443829696925	648518346496758500	R		DN	DNxn166	VTV
(40747, 75200, 2002)	40747	75200	2002	73397075085461169	648518346521690617	R	R	AN	AN05B004
(40715, 75200, 2017)	40715	75200	2017	73397075085506513	648518346499727171	R		DN	DNxn180	VTV
(40883, 75200, 2007)	40883	75200	2007	73397075085488410	648518346474280898	R		SA	VTV_PDMN	VTV
(41047, 75200, 2002)	41047	75200	2002	73467443829666259	648518346491961644	R		DN	DNxl071	VTV
(41158, 75200, 1996)	41158	75200	1996	73467443829663104	648518346492139147	R	L	AN	AN05B009
(41118, 75200, 2001)	41118	75200	2001	73467443829667849	648518346471661467	R		DN	DNg83	VTV
(41098, 75200, 2007)	41098	75200	2007	73467443829676738	648518346490869112	R		DN	DNxl071	VTV
(40984, 75200, 2008)	40984	75200	2008	73467443829680415	648518346496555093	R		SA	VTV_DProN	VTV
(40946, 75200, 2003)	40946	75200	2003	73397075085474559	648518346489590105	R	L	AN	AN05B053
(40950, 75200, 1987)	40950	75200	1987	73397075085457058	648518346497391640	R	L	AN	AN05B009
(41216, 75200, 1975)	41216	75200	1975	73467443829622792	648518346507385375	R	R	AN	AN17B005
(41396, 75200, 1956)	41396	75200	1956	73467443829578141	648518346495562831	R	L	doubleseed
(41377, 75200, 1939)	41377	75200	1939	73467443829515900	648518346481636545	R	R	AN	ANXXX108
(41586, 75200, 1943)	41586	75200	1943	73467443829556226	648518346484165661	R	R	AN	AN17B013
(41190, 75200, 2025)	41190	75200	2025	73467443829705781	648518346486348946	R	L	AN	AN09B026
(41098, 75200, 2019)	41098	75200	2019	73467443829695376	648518346478219477	R	L	AN	AN12B011
(41140, 75200, 2012)	41140	75200	2012	73467443829685130	648518346517831784	R		other
(41029, 75200, 2013)	41029	75200	2013	73467443829687986	648518346479705588	R		DN	DNfl013	VTV
(40928, 75200, 2019)	40928	75200	2019	73397075085509443	648518346475912162	R		DN	DNxl132	VTV
(40905, 75200, 2012)	40905	75200	2012	73397075085494349	648518346483051238	R		SA	VTV_DProN	VTV
(40821, 75200, 2031)	40821	75200	2031	73397075085528139	648518346502330535	R		DN	DNxl096	VTV
(40941, 75200, 2032)	40941	75200	2032	73397075085521696	648518346497990298	R	R	AN	AN09A007
(40653, 75200, 2031)	40653	75200	2031	73397075085518999	648518346496507989	R	R	doubleseed
(40460, 75200, 2035)	40460	75200	2035	73397075085530616	648518346488514801	R	L	AN	AN09B004
(40500, 75200, 2023)	40500	75200	2023	73397075085508030	648518346499802949	R	R	doubleseed
(40384, 75200, 2025)	40384	75200	2025	73397075085516241	648518346510126630	R	R	doubleseed
(40199, 75200, 2037)	40199	75200	2037	73397075085532842	648518346484573085	R	R	AN	AN09A007
(40078, 75200, 2027)	40078	75200	2027	73397075085508047	648518346495037618	R		DN	DNg98	VTV
(41019, 75200, 2025)	41019	75200	2025	73467443829710543	648518346477154760	R	L	AN	AN05B010
(39371, 75200, 2030)	39371	75200	2030	73397075085523069	648518346486436521	R	R	AN	AN09B002
(39319, 75200, 2017)	39319	75200	2017	73397075085498821	648518346474308717	R	R	AN	AN01A055
(39493, 75200, 2022)	39493	75200	2022	73397075085510673	648518346488587503	R	L	AN	AN09B018
(39504, 75200, 2030)	39504	75200	2030	73397075085521697	648518346477182152	R	L	AN	AN09B037
(39659, 75200, 2031)	39659	75200	2031	73397075085525745	648518346491054883	R		DN	DNd04	VTV
(39766, 75200, 2017)	39766	75200	2017	73397075085504837	648518346491179811	R	L	AN	AN05B040
(39653, 75200, 2016)	39653	75200	2016	73397075085503218	648518346489836895	R	L	doubleseed
(39578, 75200, 2013)	39578	75200	2013	73397075085503234	648518346500499672	R		AN	ANXXX992
(39663, 75200, 2008)	39663	75200	2008	73397075085486861	648518346459888132	R	L	AN	ANXXX139
(39833, 75200, 2004)	39833	75200	2004	73397075085486847	648518346481892797	R	L	AN	AN13B002
(39942, 75200, 2005)	39942	75200	2005	73397075085491465	648518346498121114	R	L	doubleseed
(39874, 75200, 2013)	39874	75200	2013	73397075085494348	648518346502536019	R	L	AN	AN05B058
(39934, 75200, 2015)	39934	75200	2015	73397075085494346	648518346492594361	R	L	doubleseed
(40048, 75200, 2013)	40048	75200	2013	73397075085495810	648518346497646183	R	L	AN	AN01A086
(40131, 75200, 2004)	40131	75200	2004	73397075085483573	648518346509700995	R	R	AN	AN05B005
(40073, 75200, 1999)	40073	75200	1999	73397075085474631	648518346500340405	R	L	AN	AN05B046
(40178, 75200, 1993)	40178	75200	1993	73397075085458957	648518346487582355	R	L	AN	AN05B046
(40317, 75200, 1986)	40317	75200	1986	73397075085442890	648518346482886441	R	L	AN	ANXXX404
(40323, 75200, 1977)	40323	75200	1977	73397075085426525	648518346488555145	R	R	AN	AN17A047
(40423, 75200, 1982)	40423	75200	1982	73397075085449238	648518346521667065	R	R	AN	AN17A068
(40420, 75200, 1975)	40420	75200	1975	73397075085426522	648518346490823597	R	L	AN	AN05B078
(40520, 75200, 1972)	40520	75200	1972	73397075085424268	648518346499538267	R	L	AN	AN05B083
(40538, 75200, 1978)	40538	75200	1978	73397075085440809	648518346483842965	R	L	AN	AN05B054
(40528, 75200, 1986)	40528	75200	1986	73397075085455144	648518346489556751	R	R	AN	AN17A003
(40489, 75200, 1994)	40489	75200	1994	73397075085469208	648518346521685497	R	L	AN	AN05B049
(40474, 75200, 2001)	40474	75200	2001	73397075085481849	648518346517974376	R	L	AN	AN05B069
(40414, 75200, 2004)	40414	75200	2004	73397075085478378	648518346492164370	R	L	AN	AN05B063
(40375, 75200, 2012)	40375	75200	2012	73397075085488405	648518346483430564	R	R	AN	AN01A086
(40466, 75200, 2009)	40466	75200	2009	73397075085488476	648518346501446243	R	L	AN	AN09B024
(40538, 75200, 2000)	40538	75200	2000	73397075085481788	648518346464381182	R		other
(40576, 75200, 1994)	40576	75200	1994	73397075085469219	648518346488173086	R	L	AN	AN05B049
(40596, 75200, 2001)	40596	75200	2001	73397075085478400	648518346494572008	R		EA
(40642, 75200, 1988)	40642	75200	1988	73397075085445112	648518346486738172	R	L	AN	AN05B052
(40646, 75200, 1979)	40646	75200	1979	73397075085432574	648518346490532444	R	R	AN	AN05B068
(40723, 75200, 1978)	40723	75200	1978	73397075085436548	648518346492499395	R	R	AN	AN05B068
(40731, 75200, 1984)	40731	75200	1984	73397075085447249	648518346495751755	R	R	AN	AN05B063
(40743, 75200, 1988)	40743	75200	1988	73397075085451231	648518346507309128	R	L	AN	AN05B053
(40772, 75200, 1972)	40772	75200	1972	73397075085426571	648518346481833119	R	L	AN	AN05B069
(40714, 75200, 1967)	40714	75200	1967	73397075085408043	648518346491199674	R	L	AN	AN05B056
(40752, 75200, 1959)	40752	75200	1959	73397075085388894	648518346459862788	R	L	AN	AN05B997
(40838, 75200, 1966)	40838	75200	1966	73397075085403699	648518346500729449	R	R	doubleseed
(40826, 75200, 1955)	40826	75200	1955	73397075085374554	648518346494118279	R	L	AN	AN05B045
(40898, 75200, 1954)	40898	75200	1954	73397075085376934	648518346477676695	R	L	AN	AN05B067
(40867, 75200, 1950)	40867	75200	1950	73397075085370078	648518346489946163	R		AN	ANXXX154
(41033, 75200, 1961)	41033	75200	1961	73467443829585075	648518346521566969	R	R	doubleseed
(41252, 75200, 1953)	41252	75200	1953	73467443829571433	648518346494772402	R	R	doubleseed
(41192, 75200, 1944)	41192	75200	1944	73467443829563991	648518346517521988	R	L	AN	AN09B003
(41054, 75200, 1933)	41054	75200	1933	73467443829371222	648518346493753848	R	R	AN	AN17A003
(40785, 75200, 1944)	40785	75200	1944	73397075085365446	648518346486150048	R		DN	DNxn151	VTV
(40582, 75200, 1955)	40582	75200	1955	73397075085384108	648518346496954540	R	L	AN	ANXXX264
(40584, 75200, 1961)	40584	75200	1961	73397075085401702	648518346479135440	R	L	AN	AN05B056
(40569, 75200, 1967)	40569	75200	1967	73397075085410361	648518346487755946	R	L	AN	AN05B071
(40085, 75200, 1981)	40085	75200	1981	73397075085436532	648518346521739001	R	L	AN	AN09B030
(40027, 75200, 1990)	40027	75200	1990	73397075085463090	648518346504958342	R	L	AN	AN09B032
(39901, 75200, 1990)	39901	75200	1990	73397075085463083	648518346478501492	R		DN	DNxn127	VTV
(39938, 75200, 1981)	39938	75200	1981	73397075085447247	648518346478896212	R	L	AN	AN05B029
(39924, 75200, 1972)	39924	75200	1972	73397075085434618	648518346510127654	R	L	AN	AN09B028
(39793, 75200, 1974)	39793	75200	1974	73397075085430456	648518346479571922	R	L	AN	AN05B027
(39783, 75200, 1985)	39783	75200	1985	73397075085442873	648518346491232632	R	L	AN	AN05B024
(39684, 75200, 1993)	39684	75200	1993	73397075085467305	648518346488173854	R	L	AN	AN05B017
(39520, 75200, 2008)	39520	75200	2008	73397075085488424	648518346477822478	R	R	AN	ANXXX196
(39487, 75200, 1998)	39487	75200	1998	73397075085480101	648518346512131519	R	R	AN	AN05B106
(39400, 75200, 2005)	39400	75200	2005	73397075085489988	648518346504124512	R	R	AN	AN09B018
(39156, 75200, 2016)	39156	75200	2016	73397075085508046	648518346521668601	R	R	AN	ANXXX445
(39090, 75200, 2029)	39090	75200	2029	73397075085518991	648518346492928242	R	R	AN	AN01B018
(39013, 75200, 2019)	39013	75200	2019	73397075085506501	648518346496066762	R	R	AN	ANXXX433
(39096, 75200, 2010)	39096	75200	2010	73397075085492879	648518346494826930	R	R	AN	ANXXX453
(39305, 75200, 1995)	39305	75200	1995	73397075085465201	648518346495445174	R	R	AN	ANXXX151
(39394, 75200, 1987)	39394	75200	1987	73397075085451203	648518346512410270	R	R	SA	VTV_MesoLN	VTV
(39406, 75200, 1977)	39406	75200	1977	73397075085424234	648518346482876969	R	L	AN	AN05B025
(39506, 75200, 1974)	39506	75200	1974	73397075085438603	648518346518348118	R	R	AN	ANXXX170
(39502, 75200, 1981)	39502	75200	1981	73397075085432554	648518346480981213	R	L	AN	AN09B999
(39524, 75200, 1988)	39524	75200	1988	73397075085453090	648518346490047194	R	L	AN	AN09B040
(39617, 75200, 1984)	39617	75200	1984	73397075085440812	648518346484036637	R	L	AN	AN05B026
(39709, 75200, 1979)	39709	75200	1979	73397075085432580	648518346490266395	R	L	AN	AN09B040
(39651, 75200, 1970)	39651	75200	1970	73397075085403728	648518346511957616	R	L	AN	AN09B035
(39769, 75200, 1962)	39769	75200	1962	73397075085405891	648518346486399624	R	R	AN	ANXXX013
(39895, 75200, 1961)	39895	75200	1961	73397075085391138	648518346494201867	R	L	AN	AN09B035
(40029, 75200, 1962)	40029	75200	1962	73397075085393381	648518346476942792	R	R	AN	AN17A018
(40116, 75200, 1969)	40116	75200	1969	73397075085408054	648518346504958854	R	R	AN	AN17A003
(40151, 75200, 1958)	40151	75200	1958	73397075085397658	648518346510126374	R	L	AN	AN09B021
(40226, 75200, 1958)	40226	75200	1958	73397075085384105	648518346492120459	R	L	AN	AN09B035
(40284, 75200, 1964)	40284	75200	1964	73397075085405883	648518346508982138	R	L	AN	AN09B030
(40319, 75200, 1947)	40319	75200	1947	73397075085360633	648518346517282884	R	R	AN	AN17A024
(40445, 75200, 1951)	40445	75200	1951	73397075085376947	648518346497179564	R		DN	DNg85	VTV
(40590, 75200, 1938)	40590	75200	1938	73397075085185766	648518346464943733	R		DN	DNg87	VTV
(40689, 75200, 1925)	40689	75200	1925	73397075018687303	648518346482418836	R	L	AN	AN09B009
(40791, 75200, 1907)	40791	75200	1907	73397075018481587	648518346481627039	R	L	AN	ANXXX082
(40944, 75200, 1915)	40944	75200	1915	73397075018503339	648518346497159041	R	L	AN	AN09B023
(41118, 75200, 1904)	41118	75200	1904	73467443762679962	648518346490143706	R	R	doubleseed
(41203, 75200, 1911)	41203	75200	1911	73467443762700261	648518346474435437	R		doubleseed
(41136, 75200, 1918)	41136	75200	1918	73467443762761374	648518346477899989	R	L	AN	AN08B016
(41147, 75200, 1926)	41147	75200	1926	73467443762928155	648518346475574196	R	R	AN	AN05B062
(41478, 75200, 1916)	41478	75200	1916	73467443762677481	648518346480002277	R	R	AN	ANXXX041
(41199, 75200, 1931)	41199	75200	1931	73467443829371240	648518346502015338	R	R	AN	AN05B060
(41071, 75200, 1874)	41071	75200	1874	73467443762597023	648518346491179384	R		DN	DNx01	DLV
(41413, 75200, 1893)	41413	75200	1893	73467443762662261	648518346487906004	R	L	AN	AN09B007
(41663, 75200, 1902)	41663	75200	1902	73467443762667529	648518346479458002	R	L	AN	AN08B018
(41762, 75200, 1919)	41762	75200	1919	73467443762728744	648518346482825893	R	R	AN	ANXXX109
(43496, 75200, 1799)	43496	75200	1799	73537812439730885	648518346486059902	R		DN	DNxl106	DLV
(43780, 75200, 1807)	43780	75200	1807	73537812506598695	648518346475311540	R	L	AN	AN09B014
(43870, 75200, 1800)	43870	75200	1800	73537812439774042	648518346515824378	R	L	AN	AN12B019
(43868, 75200, 1810)	43868	75200	1810	73537812506586284	648518346504326380	R		DN	DNxl087	DLV
(44107, 75200, 1814)	44107	75200	1814	73537812506592778	648518346488329353	R	L	AN	ANXXX200
(43807, 75200, 1826)	43807	75200	1826	73537812506644277	648518346507638137	R	L	AN	AN12B017
(43991, 75200, 1823)	43991	75200	1823	73537812506629540	648518346482875689	R	R	AN	AN12B017
(44006, 75200, 1834)	44006	75200	1834	73537812506656845	648518346503213179	R	R	AN	AN01B011
(44064, 75200, 1839)	44064	75200	1839	73537812506661016	648518346493110960	R	L	AN	AN12B008
(44018, 75200, 1852)	44018	75200	1852	73537812506693416	648518346479395004	R	L	AN	AN09B006
(44139, 75200, 1846)	44139	75200	1846	73537812506679829	648518346488415672	R	R	AN	AN01B011
(44177, 75200, 1861)	44177	75200	1861	73537812506711634	648518346486614449	R	R	AN	AN04B001
(43528, 75200, 1854)	43528	75200	1854	73537812506699571	648518346486980505	R	R	AN	AN04B001
(43807, 75200, 1857)	43807	75200	1857	73537812506706344	648518346489578073	R	L	AN	AN09B020
(43477, 75200, 1831)	43477	75200	1831	73537812506646425	648518346492684473	R	L	AN	AN12B017
(43300, 75200, 1829)	43300	75200	1829	73537812506644276	648518346466192176	R		DN	DNxl112	DLV
(43274, 75200, 1844)	43274	75200	1844	73537812506671043	648518346475226721	R		DN	DNxl068	DLV
(43463, 75200, 1842)	43463	75200	1842	73537812506686809	648518346498428242	R	L	AN	AN12B008
(43376, 75200, 1851)	43376	75200	1851	73537812506697704	648518346495595408	R	R	AN	AN12B019
(43361, 75200, 1856)	43361	75200	1856	73537812506706358	648518346498661616	R	L	AN	AN12B998
(43364, 75200, 1863)	43364	75200	1863	73537812506722903	648518346500214790	R	L	AN	AN12B080
(43242, 75200, 1861)	43242	75200	1861	73537812506709808	648518346467223022	R	L	AN	AN12B999
(43143, 75200, 1876)	43143	75200	1876	73537812506745272	648518346492993600	R	L	AN	AN12B089
(43289, 75200, 1870)	43289	75200	1870	73537812506730071	648518346495616335	R	L	AN	AN12B089
(43308, 75200, 1874)	43308	75200	1874	73537812506740123	648518346512858782	R	L	AN	AN12B076
(43407, 75200, 1870)	43407	75200	1870	73537812506724577	648518346479639028	R	L	AN	AN12B055
(43233, 75200, 1884)	43233	75200	1884	73537812506753696	648518346517955688	R	L	AN	AN12B060
(35333, 75200, 1925)	35333	75200	1925	73256337530162737	648518346474435437	L		AN	AN09B015
(42891, 75200, 1876)	42891	75200	1876	73467443762617284	648518346484827037	R		AN	ANXXX027
(43000, 75200, 1854)	43000	75200	1854	73467443762535703	648518346482430356	R	L	AN	ANXXX027
(43072, 75200, 1843)	43072	75200	1843	73537812506661006	648518346515689290	R	L	AN	AN09B020
(43107, 75200, 1825)	43107	75200	1825	73537812506627179	648518346493900536	R	R	AN	AN17B012
(42974, 75200, 1822)	42974	75200	1822	73467443762491834	648518346501674346	R	L	AN	AN10B027
(42845, 75200, 1820)	42845	75200	1820	73467443762471819	648518346499974611	R	L	AN	ANXXX987
(42697, 75200, 1818)	42697	75200	1818	73467443762463679	648518346483147172	R		DN	DNxn163	DLV
(42547, 75200, 1837)	42547	75200	1837	73467443762505830	648518346496175050	R	R	AN	AN12B004
(42772, 75200, 1851)	42772	75200	1851	73467443762525054	648518346515744762	R	L	AN	ANXXX027
(42441, 75200, 1855)	42441	75200	1855	73467443762553870	648518346517772136	R	L	AN	AN10B020
(42390, 75200, 1836)	42390	75200	1836	73467443762512974	648518346459874052	R	L	AN	AN10B022
(42443, 75200, 1823)	42443	75200	1823	73467443762482169	648518346487004825	R	L	AN	ANXXX120
(42392, 75200, 1809)	42392	75200	1809	73467443762405016	648518346479415996	R	L	AN	AN10B027
(42508, 75200, 1788)	42508	75200	1788	73467443695610282	648518346512736926	R	R	AN	AN10B019
(42234, 75200, 1823)	42234	75200	1823	73467443762474491	648518346494720277	R	L	AN	AN08B024
(42200, 75200, 1841)	42200	75200	1841	73467443762520180	648518346484413479	R	R	AN	AN10B022
(42813, 75200, 1835)	42813	75200	1835	73467443762491760	648518346486553391	R		DN	DNxl123	DLV
(42974, 75200, 1834)	42974	75200	1834	73467443762496278	648518346499234654	R		DN	DNp23	DLV
(42963, 75200, 1843)	42963	75200	1843	73467443762520251	648518346484904349	R	R	AN	AN10B027
(43087, 75200, 1869)	43087	75200	1869	73537812506726391	648518346489843551	R	L	AN	AN12B089
(42981, 75200, 1903)	42981	75200	1903	73467443762675054	648518346498217236	R	L	AN	AN12B089
(41692, 75200, 1886)	41692	75200	1886	73467443762626289	648518346498476016	R	L	AN	AN09B029
(41801, 75200, 1895)	41801	75200	1895	73467443762651611	648518346486870241	R	L	AN	AN09B029
(41949, 75200, 1909)	41949	75200	1909	73467443762687550	648518346517652772	R	L	AN	AN08B018
(42019, 75200, 1870)	42019	75200	1870	73467443762589653	648518346494869170	R	R	AN	AN10B047
(42145, 75200, 1864)	42145	75200	1864	73467443762561417	648518346511268149	R	L	AN	AN10B022
(42067, 75200, 1851)	42067	75200	1851	73467443762551123	648518346492280108	R	R	AN	AN10B020
(42038, 75200, 1835)	42038	75200	1835	73467443762515198	648518346481263717	R	L	AN	AN10B020
(41943, 75200, 1844)	41943	75200	1844	73467443762510637	648518346478859092	R	R	AN	AN10B029
(41726, 75200, 1845)	41726	75200	1845	73467443762527704	648518346501459811	R	L	AN	AN08B018
(41854, 75200, 1828)	41854	75200	1828	73467443762491803	648518346480623069	R	R	AN	AN10B053
(41839, 75200, 1834)	41839	75200	1834	73467443762501234	648518346517452069	R	L	AN	AN10B029
(41919, 75200, 1832)	41919	75200	1832	73467443762494028	648518346512223278	R	L	AN	AN10B053
(41975, 75200, 1821)	41975	75200	1821	73467443762469014	648518346487846736	R		DN	DNg56	DLV
(41691, 75200, 1820)	41691	75200	1820	73467443762469013	648518346479477137	R	L	AN	AN08B018
(41450, 75200, 1841)	41450	75200	1841	73467443762517564	648518346476008418	R	L	AN	ANXXX005
(41435, 75200, 1854)	41435	75200	1854	73467443762558841	648518346512150463	R	R	AN	AN10B039
(41517, 75200, 1857)	41517	75200	1857	73467443762561429	648518346500636597	R	R	AN	AN10B034
(41503, 75200, 1862)	41503	75200	1862	73467443762584767	648518346480860637	R	L	AN	AN10B047
(41563, 75200, 1858)	41563	75200	1858	73467443762569557	648518346478888655	R	L	AN	AN10B047
(41558, 75200, 1865)	41558	75200	1865	73467443762597082	648518346508958527	R	L	AN	AN10B047
(41624, 75200, 1861)	41624	75200	1861	73467443762569543	648518346491222458	R	R	AN	AN10B047
(41648, 75200, 1865)	41648	75200	1865	73467443762580131	648518346481939133	R	L	AN	AN10B053
(41719, 75200, 1863)	41719	75200	1863	73467443762587253	648518346489956915	R	R	AN	AN10B047
(41781, 75200, 1862)	41781	75200	1862	73467443762582490	648518346512348462	R	L	AN	AN10B049
(41748, 75200, 1867)	41748	75200	1867	73467443762599670	648518346493071388	R	R	AN	AN10B033
(41840, 75200, 1865)	41840	75200	1865	73467443762582474	648518346517575236	R	R	AN	AN10B048
(41852, 75200, 1861)	41852	75200	1861	73467443762572430	648518346480748289	R	L	AN	AN10B053
(41937, 75200, 1859)	41937	75200	1859	73467443762569515	648518346483682965	R	L	AN	AN10B029
(41999, 75200, 1866)	41999	75200	1866	73467443762582482	648518346502266707	R	R	AN	AN10B053
(41926, 75200, 1866)	41926	75200	1866	73467443762582451	648518346494551541	R	R	AN	AN10B048
(41949, 75200, 1871)	41949	75200	1871	73467443762597004	648518346492167442	R	R	AN	AN10B048
(41886, 75200, 1871)	41886	75200	1871	73467443762587202	648518346509345155	R	L	AN	AN10B048
(41818, 75200, 1871)	41818	75200	1871	73467443762597060	648518346494663090	R	L	AN	AN10B048
(41834, 75200, 1876)	41834	75200	1876	73467443762609583	648518346490277659	R	L	AN	AN10B048
(41663, 75200, 1872)	41663	75200	1872	73467443762607046	648518346487702954	R	L	AN	AN09B031
(41464, 75200, 1875)	41464	75200	1875	73467443762607076	648518346493753592	R		AN	AN09B027
(41236, 75200, 1922)	41236	75200	1922	73467443762775736	648518346490297297	R	L	AN	AN05B081
(40676, 75200, 1772)	40676	75200	1772	73397074951316787	648518346491744273	R	L	AN	AN08B012
(41511, 75200, 1773)	41511	75200	1773	73467443695507540	648518346523998725	R		DN	DNp02	DLV
(41838, 75200, 1799)	41838	75200	1799	73467443695632338	648518346499724869	R	L	AN	AN08B018
(42035, 75200, 1785)	42035	75200	1785	73467443695582206	648518346497151640	R	L	AN	AN10B019
(42117, 75200, 1754)	42117	75200	1754	73467443695469084	648518346472410377	R		DN	DNp55	DLV
(42269, 75200, 1771)	42269	75200	1771	73467443695546185	648518346518947039	R	L	AN	ANXXX380
(42403, 75200, 1765)	42403	75200	1765	73467443695520633	648518346491981612	R		DN	DNg21	DLV
(42568, 75200, 1752)	42568	75200	1752	73467443695500414	648518346507131167	R		DN	DNp42	VTV
(41952, 75200, 1770)	41952	75200	1770	73467443695540648	648518346501208152	R		DN	DNxl084	DLV
(41894, 75200, 1780)	41894	75200	1780	73467443695551814	648518346495098806	R	L	AN	AN10B051
(42080, 75200, 1805)	42080	75200	1805	73467443762254773	648518346486699652	R	L	AN	AN08B024
(41402, 75200, 1828)	41402	75200	1828	73467443762489363	648518346495947408	R	R	AN	AN10B060
(41473, 75200, 1826)	41473	75200	1826	73467443762484608	648518346484903069	R	R	AN	AN10B035
(41317, 75200, 1833)	41317	75200	1833	73467443762494006	648518346477161232	R	L	AN	AN10B037
(41359, 75200, 1832)	41359	75200	1832	73467443762501242	648518346495447659	R	L	AN	AN10B037
(41352, 75200, 1837)	41352	75200	1837	73467443762508218	648518346492750011	R	R	AN	AN10B999
(41351, 75200, 1841)	41351	75200	1841	73467443762522677	648518346489837663	R	R	AN	AN10B046
(41286, 75200, 1840)	41286	75200	1840	73467443762520157	648518346524268293	R	L	AN	AN10B034
(41065, 75200, 1834)	41065	75200	1834	73467443762503555	648518346476722806	R	L	AN	ANXXX174
(40917, 75200, 1810)	40917	75200	1810	73397075018081483	648518346465218421	R	L	AN	ANXXX057
(40966, 75200, 1798)	40966	75200	1798	73467443695742056	648518346503900577	R	L	AN	AN10B039
(40940, 75200, 1801)	40940	75200	1801	73397074951583680	648518346510857346	R	R	AN	AN10B060
(41012, 75200, 1804)	41012	75200	1804	73467443762254916	648518346499651212	R	L	AN	AN10B056
(41041, 75200, 1810)	41041	75200	1810	73467443762458351	648518346492559043	R	R	AN	AN10B039
(41066, 75200, 1816)	41066	75200	1816	73467443762452038	648518346517569348	R	L	AN	AN10B046
(41058, 75200, 1821)	41058	75200	1821	73467443762471854	648518346505026419	R	L	AN	AN10B046
(41114, 75200, 1821)	41114	75200	1821	73467443762474439	648518346488548591	R	L	AN	AN10B037
(41160, 75200, 1824)	41160	75200	1824	73467443762482241	648518346481957821	R	L	AN	AN10B031
(41228, 75200, 1828)	41228	75200	1828	73467443762491785	648518346502668358	R	R	AN	AN10B998
(41252, 75200, 1832)	41252	75200	1832	73467443762496298	648518346492164626	R	L	AN	AN10B035
(41225, 75200, 1837)	41225	75200	1837	73467443762512996	648518346486889185	R	L	AN	AN10B039
(41230, 75200, 1841)	41230	75200	1841	73467443762541047	648518346496900909	R	L	AN	AN10B037
(41266, 75200, 1837)	41266	75200	1837	73467443762510610	648518346489906380	R	L	AN	AN10B046
(41162, 75200, 1840)	41162	75200	1840	73467443762515177	648518346488056599	R	R	AN	AN10B035
(41100, 75200, 1842)	41100	75200	1842	73467443762522660	648518346459409412	R	R	AN	AN10B035
(41049, 75200, 1842)	41049	75200	1842	73467443762535761	648518346501389453	R	L	AN	AN10B039
(41002, 75200, 1841)	41002	75200	1841	73467443762527734	648518346517557316	R	L	AN	AN10B049
(40976, 75200, 1845)	40976	75200	1845	73467443762543580	648518346489954266	R		doubleseed
(40944, 75200, 1849)	40944	75200	1849	73397075018329063	648518346493970801	R	L	AN	AN10B056
(41010, 75200, 1847)	41010	75200	1847	73467443762561515	648518346474410605	R	L	AN	AN10B034
(41072, 75200, 1846)	41072	75200	1846	73467443762541012	648518346514428203	R	L	AN	AN10B046
(40203, 75200, 1867)	40203	75200	1867	73397075018371880	648518346490140890	R	L	AN	AN07B004
(40452, 75200, 1879)	40452	75200	1879	73397075018420798	648518346511966576	R	R	AN	ANXXX102
(40598, 75200, 1863)	40598	75200	1863	73397075018374281	648518346512518814	R		DN	DNg84	VTV
(40682, 75200, 1871)	40682	75200	1871	73397075018393401	648518346486915836	R	L	AN	AN01A033
(40762, 75200, 1855)	40762	75200	1855	73397075018350619	648518346496074301	R	R	AN	ANXXX075
(40690, 75200, 1883)	40690	75200	1883	73397075018416236	648518346507633273	R	L	AN	AN05B050
(40724, 75200, 1890)	40724	75200	1890	73397075018445597	648518346502423463	R	L	AN	AN05B052
(40608, 75200, 1894)	40608	75200	1894	73397075018456513	648518346489576281	R	R	AN	AN05B062
(40435, 75200, 1901)	40435	75200	1901	73397075018442842	648518346493754104	R	L	AN	AN09B009
(40275, 75200, 1912)	40275	75200	1912	73397075018494758	648518346486450913	R	L	AN	AN09B023
(40225, 75200, 1923)	40225	75200	1923	73397075018614172	648518346507634553	R	R	AN	AN17A018
(40094, 75200, 1903)	40094	75200	1903	73397075018456512	648518346494575893	R	L	AN	AN09B001
(40275, 75200, 1892)	40275	75200	1892	73397075018440370	648518346499636574	R	L	AN	AN09B023
(39864, 75200, 1883)	39864	75200	1883	73397075018423095	648518346488195870	R	R	AN	AN17A013
(39917, 75200, 1891)	39917	75200	1891	73397075018432943	648518346476008418	R	L	doubleseed
(39789, 75200, 1893)	39789	75200	1893	73397075018448447	648518346481465487	R	R	AN	AN09B012
(39859, 75200, 1902)	39859	75200	1902	73397075018484114	648518346495587403	R	L	AN	AN05B050
(39789, 75200, 1909)	39789	75200	1909	73397075018476764	648518346502103113	R	R	AN	AN05B059
(39844, 75200, 1910)	39844	75200	1910	73397075018481581	648518346489811581	R	L	AN	AN09B040
(39917, 75200, 1909)	39917	75200	1909	73397075018494892	648518346489561945	R	L	AN	AN05B050
(39970, 75200, 1917)	39970	75200	1917	73397075018687567	648518346474404034	R		DN	DNxl115	VTV
(40809, 75200, 1835)	40809	75200	1835	73397075018309137	648518346496644836	R		DN	DNg29	DLV
(40525, 75200, 1830)	40525	75200	1830	73397075018291148	648518346487704746	R	L	AN	ANXXX055
(40707, 75200, 1815)	40707	75200	1815	73397075018245177	648518346531539994	R	L	AN	AN05B097
(40629, 75200, 1801)	40629	75200	1801	73397074951412655	648518346497159297	R	L	AN	AN08B012
(40828, 75200, 1792)	40828	75200	1792	73397074951373311	648518346495850315	R	L	AN	AN08B010
(40617, 75200, 1849)	40617	75200	1849	73397075018353058	648518346495907216	R	R	AN	AN17A050
(40474, 75200, 1845)	40474	75200	1845	73397075018345837	648518346491044129	R	R	AN	AN17A076
(40339, 75200, 1842)	40339	75200	1842	73397075018340994	648518346480128166	R	R	AN	AN17A004
(40361, 75200, 1830)	40361	75200	1830	73397075018301487	648518346515819514	R	R	AN	ANXXX033
(40203, 75200, 1826)	40203	75200	1826	73397075018276094	648518346482825637	R	R	AN	AN17A026
(40217, 75200, 1842)	40217	75200	1842	73397075018333916	648518346502749683	R		DN	DNg57	VTV
(40142, 75200, 1841)	40142	75200	1841	73397075018329135	648518346494246135	R		doubleseed
(40103, 75200, 1849)	40103	75200	1849	73397075018338621	648518346488136272	R	R	AN	AN17A015
(40043, 75200, 1844)	40043	75200	1844	73397075018316729	648518346489545305	R	R	AN	AN17A014
(40016, 75200, 1851)	40016	75200	1851	73397075018336285	648518346489926171	R		DN	DNfl999	none
(39914, 75200, 1847)	39914	75200	1847	73397075018321776	648518346472627403	R	R	AN	AN17A062
(39886, 75200, 1855)	39886	75200	1855	73397075018359815	648518346506469154	R	R	AN	AN23B010
(39932, 75200, 1864)	39932	75200	1864	73397075018374308	648518346466129712	R	R	AN	AN17A014
(39731, 75200, 1867)	39731	75200	1867	73397075018376768	648518346490236955	R	L	AN	AN05B006
(39832, 75200, 1873)	39832	75200	1873	73397075018402605	648518346497144472	R	R	AN	AN17A014
(39779, 75200, 1883)	39779	75200	1883	73397075018418476	648518346509719171	R	R	AN	AN17A062
(39706, 75200, 1883)	39706	75200	1883	73397075018416267	648518346487015395	R	R	AN	AN17A062
(39519, 75200, 1885)	39519	75200	1885	73397075018407061	648518346489569887	R		DN	DNxn160	VTV
(39651, 75200, 1911)	39651	75200	1911	73397075018494690	648518346489749599	R	L	AN	AN09B012
(39484, 75200, 1901)	39484	75200	1901	73397075018448439	648518346493959281	R	L	AN	AN05B099
(39335, 75200, 1896)	39335	75200	1896	73397075018451091	648518346490268881	R	R	AN	ANXXX313
(41296, 75200, 1829)	41296	75200	1829	73467443762484599	648518346483100390	R	L	AN	AN10B034
(41344, 75200, 1829)	41344	75200	1829	73467443762491755	648518346494209000	R	L	AN	AN10B045
(40886, 75200, 1854)	40886	75200	1854	73397075018353075	648518346482985892	R	R	AN	AN10B037
(40636, 75200, 1909)	40636	75200	1909	73397075018486711	648518346508979007	R	L	AN	AN09B009
(40502, 75200, 1920)	40502	75200	1920	73397075018687751	648518346488911082	R	R	AN	AN17A002
(40305, 75200, 1928)	40305	75200	1928	73397075018520710	648518346492667822	R	R	AN	AN17A024
(40316, 75200, 1920)	40316	75200	1920	73397075018565782	648518346517685028	R	R	AN	AN17A015
(40218, 75200, 1934)	40218	75200	1934	73397075085186628	648518346496297021	R	R	AN	AN17A024
(40076, 75200, 1937)	40076	75200	1937	73397075085327897	648518346493800078	R		DN	DNxl125	VTV
(39852, 75200, 1935)	39852	75200	1935	73397075085264718	648518346483006629	R	L	AN	ANXXX144
(39715, 75200, 1939)	39715	75200	1939	73397075085342608	648518346488602205	R	R	AN	AN05B998
(39829, 75200, 1948)	39829	75200	1948	73397075085372306	648518346515851082	R	L	doubleseed
(39991, 75200, 1951)	39991	75200	1951	73397075085379325	648518346494545797	R	R	AN	AN17A009
(40149, 75200, 1948)	40149	75200	1948	73397075085372307	648518346493950971	R	R	AN	AN17A031
(39586, 75200, 1953)	39586	75200	1953	73397075085388891	648518346524178437	R	R	AN	ANXXX170
(39519, 75200, 1945)	39519	75200	1945	73397075085376984	648518346497917850	R		SA	VTV_ProLN	VTV
(39518, 75200, 1941)	39518	75200	1941	73397075085360693	648518346497311768	R		SA	VTV_MetaLN	VTV
(39563, 75200, 1937)	39563	75200	1937	73397075085327910	648518346502354599	R		SA	VTV_MesoLN	VTV
(39570, 75200, 1942)	39570	75200	1942	73397075085342493	648518346475487585	R		SA	VTV_MesoLN	VTV
(39762, 75200, 1925)	39762	75200	1925	73397075018586279	648518346497171096	R	R	AN	AN17A015
(39565, 75200, 1927)	39565	75200	1927	73397075018648135	648518346491502142	R	R	AN	AN05B023
(39420, 75200, 1925)	39420	75200	1925	73397075018613879	648518346479153872	R	R	AN	ANXXX178
(39244, 75200, 1938)	39244	75200	1938	73397075085349348	648518346474513602	R	L	AN	AN05B023
(39246, 75200, 1929)	39246	75200	1929	73397075018520675	648518346497845750	R	L	AN	ANXXX984
(39143, 75200, 1931)	39143	75200	1931	73397075085185614	648518346489687660	R	R	AN	ANXXX098
(38948, 75200, 1946)	38948	75200	1946	73397075085182031	648518346493592206	R	L	AN	AN09B018
(39792, 75200, 1901)	39792	75200	1901	73397075018489499	648518346491668079	R	R	AN	AN17A015
(39857, 75200, 1898)	39857	75200	1898	73397075018448440	648518346495724688	R	L	AN	AN05B048
(39980, 75200, 1932)	39980	75200	1932	73397075085240896	648518346489852599	R		DN	DNxl063	VTV
(39952, 75200, 1941)	39952	75200	1941	73397075085349371	648518346518608607	R		DN	DNxl063	VTV
(41846, 75200, 1573)	41846	75200	1573	73467443628264570	648518346498472688	R	L	AN	AN23B001
(41642, 75200, 1572)	41642	75200	1572	73467443628259507	648518346511920063	R	L	AN	AN08B015
(41491, 75200, 1574)	41491	75200	1574	73467443628271384	648518346466923758	R		DN	DNa14	MDA
(41583, 75200, 1581)	41583	75200	1581	73467443628281177	648518346507061832	R		DN	DNp45	VTV
(41365, 75200, 1588)	41365	75200	1588	73467443628295847	648518346509982522	R	R	AN	AN04B003
(41732, 75200, 1592)	41732	75200	1592	73467443628315935	648518346504456940	R		DN	DNxn124	MTD-I
(41884, 75200, 1611)	41884	75200	1611	73467443628348477	648518346470610686	R	R	AN	AN04B051
(41673, 75200, 1618)	41673	75200	1618	73467443628369608	648518346476764616	R	R	AN	AN04B003
(41908, 75200, 1628)	41908	75200	1628	73467443628418074	648518346499732108	R		DN	DNp34	MTD-I
(42066, 75200, 1632)	42066	75200	1632	73467443628413133	648518346518885855	R	L	AN	AN08B023
(42244, 75200, 1642)	42244	75200	1642	73467443628452173	648518346491991947	R	L	AN	AN10B005
(42549, 75200, 1642)	42549	75200	1642	73467443628441390	648518346493960761	R		DN	DNxl121	VTV
(42414, 75200, 1658)	42414	75200	1658	73467443628471192	648518346496173002	R	L	AN	AN14A003
(42483, 75200, 1665)	42483	75200	1665	73467443628492050	648518346486827673	R	L	AN	AN14A003
(42478, 75200, 1685)	42478	75200	1685	73467443695319945	648518346475431736	R	R	AN	AN14A003
(42381, 75200, 1682)	42381	75200	1682	73467443695134140	648518346486494624	R	L	AN	AN08B014
(42310, 75200, 1666)	42310	75200	1666	73467443628481883	648518346464991349	R	R	doubleseed
(42225, 75200, 1673)	42225	75200	1673	73467443628529073	648518346495991820	R		DN	DNg107	VLT
(42002, 75200, 1670)	42002	75200	1670	73467443628486466	648518346459401220	R	R	AN	AN08B099
(42088, 75200, 1680)	42088	75200	1680	73467443695290306	648518346481690561	R	L	AN	AN08B081
(42180, 75200, 1699)	42180	75200	1699	73467443695351818	648518346492933916	R		DN	DNp09	DLV
(42287, 75200, 1709)	42287	75200	1709	73467443695386067	648518346501627977	R		DN	DNp60	DLV
(42398, 75200, 1697)	42398	75200	1697	73467443695358921	648518346476469622	R		DN	DNxl102	DLV
(42493, 75200, 1717)	42493	75200	1717	73467443695395661	648518346475620480	R		DN	DNp37	DLV
(42296, 75200, 1725)	42296	75200	1725	73467443695414910	648518346486600700	R		DN	DNp71	DLV
(42391, 75200, 1737)	42391	75200	1737	73467443695444376	648518346489441900	R		DN	DNg45	DLV
(42163, 75200, 1726)	42163	75200	1726	73467443695412435	648518346488247326	R		DN	DNp67	DLV
(42092, 75200, 1716)	42092	75200	1716	73467443695419891	648518346497430401	R	L	AN	AN08B099
(42026, 75200, 1706)	42026	75200	1706	73467443695371521	648518346503106035	R	L	AN	AN08B099
(41219, 75200, 1709)	41219	75200	1709	73467443695391123	648518346480595414	R	L	AN	AN08B048
(41319, 75200, 1710)	41319	75200	1710	73467443695381032	648518346465847856	R		DN	DNg40	DLV
(41294, 75200, 1702)	41294	75200	1702	73467443695371614	648518346511172661	R	L	AN	AN08B097
(41340, 75200, 1697)	41340	75200	1697	73467443695343827	648518346489672665	R	L	AN	AN08B099
(41407, 75200, 1695)	41407	75200	1695	73467443695351796	648518346488588271	R	L	AN	AN08B107
(41495, 75200, 1705)	41495	75200	1705	73467443695371583	648518346484223773	R	L	AN	AN08B101
(41683, 75200, 1707)	41683	75200	1707	73467443695381053	648518346488914161	R	R	AN	AN04A001
(41677, 75200, 1693)	41677	75200	1693	73467443695341288	648518346498898753	R		DN	DNp12	DLV
(41894, 75200, 1694)	41894	75200	1694	73467443695335908	648518346472719563	R	L	AN	AN08B089
(41911, 75200, 1682)	41911	75200	1682	73467443695133300	648518346483377996	R	L	AN	AN08B069
(41848, 75200, 1669)	41848	75200	1669	73467443628486502	648518346514353118	R	L	AN	AN08B053
(42007, 75200, 1687)	42007	75200	1687	73467443695329980	648518346495547723	R	L	AN	AN08B069
(42007, 75200, 1694)	42007	75200	1694	73467443695351806	648518346503645089	R	L	AN	AN08B031
(41846, 75200, 1713)	41846	75200	1713	73467443695400301	648518346499137345	R	L	AN	AN10B019
(41689, 75200, 1731)	41689	75200	1731	73467443695424748	648518346526150103	R		DN	DNp70	DLV
(42009, 75200, 1727)	42009	75200	1727	73467443695407472	648518346500027971	R	L	AN	AN08B101
(42001, 75200, 1739)	42001	75200	1739	73467443695441914	648518346515585610	R		DN	DNp27	DLV
(41902, 75200, 1748)	41902	75200	1748	73467443695483202	648518346497151640	R		doubleseed
(41497, 75200, 1721)	41497	75200	1721	73467443695400300	648518346479479953	R	L	AN	AN08B018
(41129, 75200, 1738)	41129	75200	1738	73467443695456349	648518346502169673	R	L	AN	AN08B024
(41330, 75200, 1741)	41330	75200	1741	73467443695451602	648518346486723297	R	L	AN	AN08B013
(40989, 75200, 1758)	40989	75200	1758	73467443695483207	648518346496809730	R	L	AN	AN08B028
(40903, 75200, 1738)	40903	75200	1738	73397074951231900	648518346475433016	R	L	AN	AN08B010
(40673, 75200, 1745)	40673	75200	1745	73397074951274946	648518346492124043	R	L	AN	AN08B034
(40312, 75200, 1739)	40312	75200	1739	73397074951236950	648518346496047179	R	R	AN	AN17A008
(40980, 75200, 1719)	40980	75200	1719	73467443695400331	648518346496892717	R	R	AN	AN04A001
(40830, 75200, 1724)	40830	75200	1724	73397074951222327	648518346487597715	R	L	AN	AN08B028
(40767, 75200, 1721)	40767	75200	1721	73397074951201879	648518346479231695	R	L	AN	AN08B098
(40903, 75200, 1710)	40903	75200	1710	73397074951180996	648518346487633322	R	L	AN	AN08B099
(41024, 75200, 1708)	41024	75200	1708	73467443695371556	648518346492200331	R	L	AN	AN08B095
(41114, 75200, 1703)	41114	75200	1703	73467443695371552	648518346490535688	R	L	AN	AN08B112
(41262, 75200, 1688)	41262	75200	1688	73467443695319947	648518346492173695	R		DN	DNxl120	DLV
(41371, 75200, 1677)	41371	75200	1677	73467443695281034	648518346484181789	R	L	AN	AN08B106
(41104, 75200, 1710)	41104	75200	1710	73467443695388469	648518346480202555	R		DN	DNxn980	none
(41231, 75200, 1718)	41231	75200	1718	73467443695400327	648518346491596712	R	R	AN	AN04A001
(40987, 75200, 1694)	40987	75200	1694	73467443695343912	648518346487712426	R		AN	ANXXX074
(41066, 75200, 1698)	41066	75200	1698	73467443695346623	648518346487452651	R	L	AN	AN08B109
(41117, 75200, 1686)	41117	75200	1686	73467443695329987	648518346486779597	R	L	AN	AN08B097
(41218, 75200, 1678)	41218	75200	1678	73467443695138148	648518346480072692	R	L	AN	AN08B099
(41300, 75200, 1674)	41300	75200	1674	73467443695136270	648518346475485752	R	L	AN	AN08B112
(41379, 75200, 1662)	41379	75200	1662	73467443628486583	648518346477128208	R	L	AN	AN08B041
(41463, 75200, 1664)	41463	75200	1664	73467443628486539	648518346488645257	R	L	AN	AN08B099
(41381, 75200, 1669)	41381	75200	1669	73467443628491848	648518346496944692	R	L	AN	AN08B106
(41417, 75200, 1676)	41417	75200	1676	73467443695137896	648518346480601302	R	L	AN	AN08B106
(41484, 75200, 1671)	41484	75200	1671	73467443628506706	648518346490194359	R	L	AN	AN08B997
(41539, 75200, 1666)	41539	75200	1666	73467443628544295	648518346497090020	R	L	AN	AN08B031
(41497, 75200, 1680)	41497	75200	1680	73467443695323657	648518346481127648	R	L	AN	AN08B099
(41591, 75200, 1671)	41591	75200	1671	73467443628506707	648518346499287617	R	L	AN	AN08B031
(41618, 75200, 1664)	41618	75200	1664	73467443628565044	648518346498015079	R	L	AN	AN08B094
(41700, 75200, 1658)	41700	75200	1658	73467443628481920	648518346477421788	R	L	AN	AN08B103
(41855, 75200, 1648)	41855	75200	1648	73467443628462633	648518346486347106	R	R	AN	AN04B003
(41994, 75200, 1640)	41994	75200	1640	73467443628433288	648518346480812800	R	L	AN	AN18B019
(41733, 75200, 1636)	41733	75200	1636	73467443628410607	648518346478209237	R	L	AN	AN08B111
(41663, 75200, 1642)	41663	75200	1642	73467443628428067	648518346489826655	R	L	AN	AN08B049
(41724, 75200, 1644)	41724	75200	1644	73467443628452202	648518346518022760	R	L	AN	AN08B066
(41714, 75200, 1652)	41714	75200	1652	73467443628449445	648518346493945969	R	L	AN	AN08B110
(41662, 75200, 1650)	41662	75200	1650	73467443628452177	648518346486918140	R	L	AN	ANXXX380
(41625, 75200, 1657)	41625	75200	1657	73467443628478010	648518346518672607	R	L	AN	AN08B097
(41199, 75200, 1667)	41199	75200	1667	73467443628474397	648518346496184695	R		DN	DNxn152	MDA
(41198, 75200, 1652)	41198	75200	1652	73467443628438670	648518346477115664	R	L	AN	AN10B015
(41349, 75200, 1651)	41349	75200	1651	73467443628428010	648518346496925492	R	L	AN	AN08B050
(41477, 75200, 1645)	41477	75200	1645	73467443628444119	648518346486236612	R	L	AN	AN08B099
(41512, 75200, 1638)	41512	75200	1638	73467443628415749	648518346489810813	R	L	AN	AN10B024
(41457, 75200, 1627)	41457	75200	1627	73467443628402616	648518346477125904	R	R	AN	AN10B024
(41299, 75200, 1632)	41299	75200	1632	73467443628402630	648518346501671018	R	L	AN	AN06B039
(41148, 75200, 1642)	41148	75200	1642	73467443628422948	648518346486794543	R	L	AN	AN05B104
(41298, 75200, 1644)	41298	75200	1644	73467443628428040	648518346501147241	R	L	AN	AN05B104
(40963, 75200, 1662)	40963	75200	1662	73467443628481876	648518346479729908	R		DN	DNg102	VTV
(41013, 75200, 1675)	41013	75200	1675	73467443695193414	648518346501352470	R	L	AN	AN08B102
(41100, 75200, 1677)	41100	75200	1677	73467443695191844	648518346481452447	R	L	AN	AN08B995
(41164, 75200, 1678)	41164	75200	1678	73467443695238426	648518346481467279	R	L	AN	AN08B994
(40923, 75200, 1682)	40923	75200	1682	73397074951077061	648518346479585234	R	L	AN	AN08B098
(41000, 75200, 1687)	41000	75200	1687	73467443695326824	648518346459870468	R	L	AN	AN08B113
(40946, 75200, 1689)	40946	75200	1689	73397074951114598	648518346512872094	R	L	AN	AN08B113
(40895, 75200, 1697)	40895	75200	1697	73397074951148439	648518346493243312	R	L	AN	AN08B098
(38947, 75200, 1994)	38947	75200	1994	73397075085470890	648518346501682026	R		SA	VTV_ProLN	VTV
(38906, 75200, 1988)	38906	75200	1988	73326706341251320	648518346476810952	R	R	SA	VTV_ProLN	VTV
(38854, 75200, 1987)	38854	75200	1987	73326706341260907	648518346509827110	R	R	SA	VTV_ProLN	VTV
(38887, 75200, 1993)	38887	75200	1993	73326706341265511	648518346486453985	R		SA	VTV_ProLN	VTV
(38918, 75200, 1998)	38918	75200	1998	73397075085458932	648518346499204187	R		SA	VTV_ProLN	VTV
(38957, 75200, 2008)	38957	75200	2008	73397075085489983	648518346494641797	R	L	AN	ANXXX434
(39054, 75200, 2002)	39054	75200	2002	73397075085478408	648518346486426593	R		other
(38996, 75200, 1999)	38996	75200	1999	73397075085481832	648518346493616753	R		SA	VTV_ProLN	VTV
(39004, 75200, 1993)	39004	75200	1993	73397075085451199	648518346477148360	R		SA	VTV_ProLN	VTV
(39057, 75200, 1996)	39057	75200	1996	73397075085463018	648518346467355911	R		SA	VTV_MesoLN	VTV
(38957, 75200, 1988)	38957	75200	1988	73397075085453083	648518346510804354	R		other
(38933, 75200, 1981)	38933	75200	1981	73397075085440810	648518346480325889	R		SA	VTV_ProLN	VTV
(38996, 75200, 1983)	38996	75200	1983	73397075085445126	648518346487802910	R		SA	VTV_ProLN	VTV
(39059, 75200, 1984)	39059	75200	1984	73397075085440792	648518346496452949	R		SA	VTV_ProLN	VTV
(39110, 75200, 1982)	39110	75200	1982	73397075085449221	648518346499734083	R		SA	VTV_ProLN	VTV
(39095, 75200, 1991)	39095	75200	1991	73397075085458956	648518346506946974	R		SA	VTV_ProLN	VTV
(39128, 75200, 1995)	39128	75200	1995	73397075085470867	648518346515379962	R		SA	VTV_MesoLN	VTV
(39168, 75200, 1987)	39168	75200	1987	73397075085442876	648518346491917356	R		SA	VTV_MetaLN	VTV
(39111, 75200, 1986)	39111	75200	1986	73397075085438544	648518346490836257	R		SA	VTV_MesoLN	VTV
(39146, 75200, 1991)	39146	75200	1991	73397075085455143	648518346494027911	R		SA	VTV_MetaLN	VTV
(39189, 75200, 1993)	39189	75200	1993	73397075085470886	648518346488918250	R		SA	VTV_MetaLN	VTV
(39222, 75200, 1988)	39222	75200	1988	73397075085463105	648518346459427076	R		SA	VTV_MetaLN	VTV
(39215, 75200, 1983)	39215	75200	1983	73397075085438562	648518346494130464	R		SA	VTV_MesoLN	VTV
(39179, 75200, 1980)	39179	75200	1980	73397075085430444	648518346478807247	R		SA	VTV_MesoLN	VTV
(39316, 75200, 1985)	39316	75200	1985	73397075085455167	648518346517414949	R	R	AN	AN05B023
(39354, 75200, 1988)	39354	75200	1988	73397075085453074	648518346501452899	R		doubleseed
(39265, 75200, 1988)	39265	75200	1988	73397075085447220	648518346501452899	R		doubleseed
(39256, 75200, 1985)	39256	75200	1985	73397075085459010	648518346494582947	R		SA	VTV_MetaLN	VTV
(39300, 75200, 2004)	39300	75200	2004	73397075085485142	648518346481585601	R		doubleseed
(39575, 75200, 1994)	39575	75200	1994	73397075085467304	648518346492077868	R	L	AN	AN09B028
(39843, 75200, 2023)	39843	75200	2023	73397075085517689	648518346494180363	R		DN	DNxl114	VTV
(38666, 75200, 1997)	38666	75200	1997	73326706341264099	648518346515290439	R	L	AN	AN05B101
(38545, 75200, 2015)	38545	75200	2015	73326706341312633	648518346492291199	R	L	AN	ANXXX453
(38766, 75200, 2013)	38766	75200	2013	73326706341308688	648518346497288472	R	L	doubleseed
(38728, 75200, 1970)	38728	75200	1970	73326706341231220	648518346498497520	R		DN	DNg103	VTV
(38721, 75200, 1952)	38721	75200	1952	73326706341208984	648518346493808241	R		DN	DNxl118	VTV
(38855, 75200, 1940)	38855	75200	1940	73326706341009339	648518346500841139	R	L	AN	AN09B018
(38989, 75200, 1915)	38989	75200	1915	73397075018515033	648518346490230199	R	L	AN	AN05B099
(39114, 75200, 1910)	39114	75200	1910	73397075018489388	648518346489051881	R	L	AN	AN09B013
(38965, 75200, 1903)	38965	75200	1903	73397075018486732	648518346472314377	R	L	AN	AN05B099
(39181, 75200, 1899)	39181	75200	1899	73397075018445574	648518346488199966	R	L	AN	AN05B101
(39266, 75200, 1883)	39266	75200	1883	73397075018432959	648518346466564462	R	L	AN	AN08B007
(39372, 75200, 1865)	39372	75200	1865	73397075018383971	648518346489704556	R	R	AN	ANXXX098
(39558, 75200, 1868)	39558	75200	1868	73397075018393363	648518346500254780	R		DN	DNp32	VTV
(39235, 75200, 1847)	39235	75200	1847	73397075018357454	648518346495228086	L		DN	DNp43	VTV
(39473, 75200, 1834)	39473	75200	1834	73397075018296163	648518346526142423	R		DN	DNxn186	VTV
(38839, 75200, 1957)	38839	75200	1957	73326706341222336	648518346495088266	R	L	AN	AN09B033
(38906, 75200, 1963)	38906	75200	1963	73326706341216728	648518346492946608	R	R	AN	AN05B076
(38898, 75200, 1971)	38898	75200	1971	73326706341234505	648518346486453729	R		SA	VTV_ProLN	VTV
(38839, 75200, 1974)	38839	75200	1974	73326706341246407	648518346499493467	R		SA	VTV_MesoLN	VTV
(38807, 75200, 1980)	38807	75200	1980	73326706341254462	648518346472369161	R		SA	VTV_ProLN	VTV
(38874, 75200, 1981)	38874	75200	1981	73326706341256127	648518346500199228	R		SA	VTV_ProLN	VTV
(39172, 75200, 1919)	39172	75200	1919	73397075018515186	648518346490238300	R	L	AN	ANXXX985
(39071, 75200, 1948)	39071	75200	1948	73397075085370013	648518346504972422	R		AN	AN09B042
(39009, 75200, 1955)	39009	75200	1955	73397075085372270	648518346488131152	R	L	AN	AN09B033
(39295, 75200, 1917)	39295	75200	1917	73397075018510392	648518346504969587	R	L	AN	AN05B102
(39298, 75200, 1906)	39298	75200	1906	73397075018481590	648518346492441983	R	R	AN	ANXXX046
(39450, 75200, 1935)	39450	75200	1935	73397075085185240	648518346502126921	R	R	AN	ANXXX093
(39401, 75200, 1947)	39401	75200	1947	73397075085355305	648518346484428839	R		AN	ANXXX157
(39246, 75200, 1949)	39246	75200	1949	73397075085374578	648518346501452899	R	L	AN	ANXXX977
(39655, 75200, 1759)	39655	75200	1759	73397074951302030	648518346517254436	R	L	AN	AN09B004
(39580, 75200, 1780)	39580	75200	1780	73397074951363698	648518346487316883	R		DN	DNp43	VTV
(39421, 75200, 1791)	39421	75200	1791	73397074951389749	648518346479695092	R		DN	DNp29	VTV
(39511, 75200, 1800)	39511	75200	1800	73397074951412620	648518346499356507	R		DN	DNxn178	VTV
(39582, 75200, 1809)	39582	75200	1809	73397075018232237	648518346488062999	R		DN	DNg70	VTV
(39730, 75200, 1795)	39730	75200	1795	73397074951376949	648518346486654361	R		DN	DNxn186	VTV
(39766, 75200, 1775)	39766	75200	1775	73397074951334160	648518346489557337	R	L	AN	AN05B006
(39976, 75200, 1779)	39976	75200	1779	73397074951366880	648518346510112806	R	R	AN	AN17A012
(39873, 75200, 1790)	39873	75200	1790	73397074951369894	648518346498413808	R		DN	DNxn183	VTV
(39976, 75200, 1793)	39976	75200	1793	73397074951412714	648518346477800173	R		DN	DNxl076	VTV
(39809, 75200, 1807)	39809	75200	1807	73397075018209618	648518346494801719	R	R	AN	AN09B004
(39685, 75200, 1825)	39685	75200	1825	73397075018281257	648518346476719990	R	L	AN	AN05B100
(39848, 75200, 1821)	39848	75200	1821	73397075018254570	648518346502767091	R	L	AN	AN05B100
(39770, 75200, 1831)	39770	75200	1831	73397075018293750	648518346498277530	R	R	AN	AN05B096
(39691, 75200, 1833)	39691	75200	1833	73397075018306583	648518346492126347	R	R	AN	AN05B100
(39925, 75200, 1703)	39925	75200	1703	73397074951169250	648518346475742388	R		DN	DNg34	DLV
(40077, 75200, 1722)	40077	75200	1722	73397074951206891	648518346488509423	R	L	AN	AN05B007
(39981, 75200, 1685)	39981	75200	1685	73397074951087586	648518346501190029	R		DN	DNg66	MDA
(39945, 75200, 1646)	39945	75200	1646	73397074884232191	648518346503229563	R	R	AN	AN27X009
(39755, 75200, 1675)	39755	75200	1675	73397074950951918	648518346494593813	R	R	AN	ANXXX470
(40080, 75200, 1665)	40080	75200	1665	73397074884314524	648518346509737347	R	R	AN	ANXXX990
(39947, 75200, 1668)	39947	75200	1668	73397074884314577	648518346481949373	R	R	doubleseed
(40304, 75200, 1651)	40304	75200	1651	73397074884241770	648518346504984179	R		DN	DNg22	MDA
(40278, 75200, 1663)	40278	75200	1663	73397074884303031	648518346489937947	R		DN	DNp44	MDA
(40182, 75200, 1687)	40182	75200	1687	73397074951134761	648518346466999278	R	R	AN	AN05B097
(40286, 75200, 1697)	40286	75200	1697	73397074951150970	648518346490234460	R		DN	DNxn129	VTV
(40377, 75200, 1686)	40377	75200	1686	73397074951126115	648518346487589011	R	R	AN	AN01A049
(40535, 75200, 1678)	40535	75200	1678	73397074950954463	648518346485963154	R		DN	DNg102	VTV
(40556, 75200, 1691)	40556	75200	1691	73397074951143216	648518346487925271	R	L	AN	AN08B996
(40392, 75200, 1708)	40392	75200	1708	73397074951185603	648518346489919003	R		DN	DNg24	VTV
(40569, 75200, 1705)	40569	75200	1705	73397074951157895	648518346494440818	R	L	AN	AN08B009
(40662, 75200, 1696)	40662	75200	1696	73397074951155685	648518346504250152	R	L	AN	AN08B032
(40753, 75200, 1677)	40753	75200	1677	73397074951049765	648518346504178894	R	L	AN	AN08B027
(40773, 75200, 1685)	40773	75200	1685	73397074951087436	648518346511476277	R	L	AN	AN08B098
(40579, 75200, 1663)	40579	75200	1663	73397074884439663	648518346488168990	R	L	AN	AN06B039
(40392, 75200, 1661)	40392	75200	1661	73397074884293474	648518346464943989	R		DN	DNp24	MDA
(40447, 75200, 1648)	40447	75200	1648	73397074884244154	648518346492189039	R		AN	ANXXX116
(40439, 75200, 1655)	40439	75200	1655	73397074884253501	648518346475595136	R	L	doubleseed
(40506, 75200, 1654)	40506	75200	1654	73397074884253569	648518346496228693	R	L	AN	ANXXX084
(39949, 75200, 1620)	39949	75200	1620	73397074884167612	648518346484760141	R	L	AN	AN05B103
(39700, 75200, 1586)	39700	75200	1586	73397074884083497	648518346479521472	R	R	AN	ANXXX127
(39617, 75200, 1608)	39617	75200	1608	73397074884142251	648518346486299026	R	R	doubleseed
(39788, 75200, 1612)	39788	75200	1612	73397074884146743	648518346482356116	R	R	AN	ANXXX989
(39952, 75200, 1605)	39952	75200	1605	73397074884135221	648518346521669881	R	R	AN	ANXXX116
(40053, 75200, 1599)	40053	75200	1599	73397074884130389	648518346482496553	R	R	AN	ANXXX136
(39918, 75200, 1590)	39918	75200	1590	73397074884092913	648518346496081866	R	R	AN	ANXXX254
(40035, 75200, 1583)	40035	75200	1583	73397074884097754	648518346474414786	R		DN	oviDNb	MDA
(39993, 75200, 1562)	39993	75200	1562	73397074884012915	648518346478560084	R		DN	oviDN unmatched	MDA
(39923, 75200, 1549)	39923	75200	1549	73397074883854846	648518346485689107	R	L	AN	AN05B097
(39835, 75200, 1535)	39835	75200	1535	73397074817150490	648518346475779810	R	R	doubleseed
(39833, 75200, 1558)	39833	75200	1558	73397074884027863	648518346518584918	R	L	doubleseed
(40109, 75200, 1515)	40109	75200	1515	73397074817111006	648518346502588742	R	L	AN	ANXXX202
(40039, 75200, 1525)	40039	75200	1525	73397074817134682	648518346477826711	R	L	doubleseed
(40140, 75200, 1525)	40140	75200	1525	73397074817140014	648518346507148831	R		SA	MDA_AbN	MDA
(40116, 75200, 1534)	40116	75200	1534	73397074817150482	648518346491380422	R		SA	MDA_AbN	MDA
(40106, 75200, 1543)	40106	75200	1543	73397074817196394	648518346504326636	R		DN	oviDN unmatched	MDA
(40181, 75200, 1537)	40181	75200	1537	73397074817185876	648518346489351513	R	L	AN	ANXXX202
(40223, 75200, 1531)	40223	75200	1531	73397074817153327	648518346488465486	R		SA	MDA_AbN	MDA
(40274, 75200, 1521)	40274	75200	1521	73397074817137447	648518346481382081	R		SA	MDA_AbN	MDA
(40228, 75200, 1516)	40228	75200	1516	73397074817108485	648518346466654574	R		DN	DNit004	MDA
(40163, 75200, 1501)	40163	75200	1501	73397074817068928	648518346485831108	R		DN	DNxn141	MDA
(40334, 75200, 1498)	40334	75200	1498	73397074817068891	648518346498312688	R		DN	DNp25	MDA
(40311, 75200, 1513)	40311	75200	1513	73397074817093763	648518346489338053	R	R	AN	ANXXX099
(40497, 75200, 1517)	40497	75200	1517	73397074817091592	648518346499996678	R		DN	DNxn113	MDA
(40425, 75200, 1530)	40425	75200	1530	73397074817139988	648518346517475908	R		AN	ANXXX980
(40720, 75200, 1524)	40720	75200	1524	73397074817123704	648518346479188687	R		DN	DNp65	MDA
(40588, 75200, 1531)	40588	75200	1531	73397074817150541	648518346472919140	R		DN	DNxn140	MDA
(40653, 75200, 1536)	40653	75200	1536	73397074817177189	648518346483149220	R		DN	DNxn138	MDA
(40510, 75200, 1542)	40510	75200	1542	73397074817212447	648518346494733077	R	R	AN	AN05B098
(40474, 75200, 1558)	40474	75200	1558	73397074884012916	648518346489784538	R		DN	DNp103	MDA
(40355, 75200, 1551)	40355	75200	1551	73397074883856166	648518346476886216	R		DN	DNxn161	MDA
(40241, 75200, 1544)	40241	75200	1544	73397074817185442	648518346493704817	R		DN	DNxn177	MDA
(40425, 75200, 1536)	40425	75200	1536	73397074817164661	648518346499640019	R	L	AN	ANXXX202
(40248, 75200, 1566)	40248	75200	1566	73397074884046275	648518346517557060	R		DN	oviDNa	MDA
(40194, 75200, 1565)	40194	75200	1565	73397074884038798	648518346485793732	R		DN	DNxl074	none
(40153, 75200, 1572)	40153	75200	1572	73397074884062568	648518346517619816	R		DN	DNp46	MDA
(40197, 75200, 1578)	40197	75200	1578	73397074884076630	648518346507125023	R		DN	oviDNb	MDA
(40290, 75200, 1574)	40290	75200	1574	73397074884062533	648518346483594671	R		DN	DNxn130	MDA
(40339, 75200, 1563)	40339	75200	1563	73397074884048471	648518346499717516	R		DN	DNxn131	MDA
(40287, 75200, 1586)	40287	75200	1586	73397074884085631	648518346481234063	R		DN	DNp64	MDA
(40929, 75200, 1435)	40929	75200	1435	73397074816848555	648518346499571547	R	R	AN	AN27X016
(41009, 75200, 1444)	41009	75200	1444	73467443561197026	648518346485807300	R		DN	DNit997	MDA
(41061, 75200, 1458)	41061	75200	1458	73467443561247200	648518346494717973	R		DN	DNxn179	MDA
(41128, 75200, 1444)	41128	75200	1444	73467443561187332	648518346486103650	R		DN	DNxn173	MDA
(40694, 75158, 1440)	40694	75158	1440	73397074816935241	648518346491636934	R	R	AN	ANXXX202
(40626, 75200, 1443)	40626	75200	1443	73397074816948938	648518346481627841	R	R	AN	ANXXX202
(40604, 75200, 1451)	40604	75200	1451	73397074816953457	648518346485934472	R		SA	MDA_AbN	MDA
(40742, 75200, 1452)	40742	75200	1452	73397074816962751	648518346504175340	R		SA	MDA_AbN	MDA
(40847, 75200, 1461)	40847	75200	1461	73397074816980459	648518346520125265	R	R	AN	ANXXX202
(40642, 75200, 1432)	40642	75200	1432	73397074816921251	648518346502347943	R		other
(40598, 75200, 1460)	40598	75200	1460	73397074816993965	648518346508563007	R		SA	MDA_AbN	MDA
(40598, 75200, 1472)	40598	75200	1472	73397074817006956	648518346492434105	R	R	AN	ANXXX202
(40404, 75200, 1463)	40404	75200	1463	73397074816987162	648518346493748256	R		SA	MDA_AbN	MDA
(40360, 75200, 1467)	40360	75200	1467	73397074817006961	648518346479775220	R		SA	MDA_AbN	MDA
(40282, 75200, 1462)	40282	75200	1462	73397074816982631	648518346489788633	R		SA	MDA_AbN	MDA
(40432, 75200, 1479)	40432	75200	1479	73397074817029140	648518346472632011	R	R	AN	AN27X015
(40699, 75200, 1481)	40699	75200	1481	73397074817029161	648518346491967532	R	R	AN	ANXXX983
(40802, 75200, 1492)	40802	75200	1492	73397074817057209	648518346507132959	R		DN	DNp68	MDA
(40216, 75200, 1481)	40216	75200	1481	73397074817043538	648518346477826711	R	L	doubleseed
(40128, 75200, 1484)	40128	75200	1484	73397074817031371	648518346476709494	R	L	doubleseed
(40048, 75200, 1491)	40048	75200	1491	73397074817057227	648518346477830551	R	L	doubleseed
(40881, 75200, 1415)	40881	75200	1415	73397074750092392	648518346480257339	R		DN	DNxn126	MDA
(40942, 75200, 1403)	40942	75200	1403	73397074750013600	648518346482717414	R		DN	DNxn126	MDA
(41036, 75200, 1396)	41036	75200	1396	73467443494201351	648518346501078633	R	L	AN	ANXXX169
(41128, 75200, 1416)	41128	75200	1416	73467443494422883	648518346502963443	R		DN	DNxn103	MDA
(41152, 75200, 1392)	41152	75200	1392	73467443494190232	648518346484816717	R	R	AN	AN06A027
(40327, 75200, 1527)	40327	75200	1527	73397074817139992	648518346504955507	R		SA	MDA_AbN	MDA
(40310, 75200, 1534)	40310	75200	1534	73397074817156729	648518346480583389	R		SA	MDA_AbN	MDA
(40115, 75200, 1565)	40115	75200	1565	73397074884041242	648518346511819967	R		DN	oviDNx	MDA
(40987, 75200, 1377)	40987	75200	1377	73467443494177050	648518346498671600	R	R	AN	ANXXX169
(40943, 75200, 1385)	40943	75200	1385	73397074749946857	648518346518578518	R	L	AN	ANXXX169
(41060, 75200, 1353)	41060	75200	1353	73467443494119119	648518346496475733	R	R	AN	ANXXX169
(40950, 75200, 1345)	40950	75200	1345	73397074749880852	648518346496669698	R	R	AN	ANXXX997
(41060, 75200, 1370)	41060	75200	1370	73467443494158566	648518346507386911	R	R	AN	ANXXX169
(40541, 75200, 1276)	40541	75200	1276	73397074682722329	648518346494246135	R		AN	ANXXX019
(40706, 75200, 1234)	40706	75200	1234	73397074682626626	648518346484534275	R		DN	DNxn179	MDA
(40775, 75200, 1334)	40775	75200	1334	73397074749895432	648518346501426019	R	R	AN	AN27X009
(40815, 75200, 1351)	40815	75200	1351	73397074749895392	648518346486299026	R	R	AN	EA27X006
(41443, 75200, 1223)	41443	75200	1223	73467443426967621	648518346480215355	R	R	AN	AN19A018
(41359, 75200, 1240)	41359	75200	1240	73467443427017880	648518346489938995	R	R	AN	AN02A016
(40410, 75200, 1593)	40410	75200	1593	73397074884090434	648518346464944245	R		DN	DNp63	MDA
(40396, 75200, 1577)	40396	75200	1577	73397074884069612	648518346485836228	R		DN	DNp36	MDA
(40609, 75200, 1579)	40609	75200	1579	73397074884057924	648518346493958769	R	R	AN	AN00A006
(40659, 75200, 1570)	40659	75200	1570	73397074884050780	648518346517252932	R	R	doubleseed
(40710, 75200, 1586)	40710	75200	1586	73397074884092897	648518346489883609	R	R	doubleseed
(40579, 75200, 1589)	40579	75200	1589	73397074884110377	648518346494517667	R		DN	DNxn155	MDA
(40659, 75200, 1616)	40659	75200	1616	73397074884160839	648518346480283350	R		DN	oviDNb	MDA
(40987, 75200, 1591)	40987	75200	1591	73467443628298288	648518346478758996	R	L	AN	AN18B019
(40901, 75200, 1600)	40901	75200	1600	73397074884120213	648518346485817796	R		DN	DNp54	MDA
(40756, 75200, 1597)	40756	75200	1597	73397074884122748	648518346489562749	R		DN	DNlt011	MDA
(41134, 75200, 1587)	41134	75200	1587	73467443628281144	648518346484447235	R		DN	DNp39	MDA
(41101, 75200, 1599)	41101	75200	1599	73467443628318183	648518346472919396	R		DN	DNp59	MDA
(41235, 75200, 1604)	41235	75200	1604	73467443628322999	648518346495682978	R	L	AN	AN10B021
(41362, 75200, 1613)	41362	75200	1613	73467443628343461	648518346472520139	R	R	AN	ANXXX250
(41520, 75200, 1607)	41520	75200	1607	73467443628335874	648518346492930990	R	R	AN	ANXXX094
(41118, 75200, 1618)	41118	75200	1618	73467443628372146	648518346497827226	R	R	AN	AN10B018
(40974, 75200, 1614)	40974	75200	1614	73467443628361970	648518346500392883	R		DN	DNxn134	MDA
(40920, 75200, 1628)	40920	75200	1628	73397074884179384	648518346479726580	R		DN	DNxn185	MDA
(40657, 75200, 1640)	40657	75200	1640	73397074884199028	648518346479264188	R	L	AN	AN05B097
(40695, 75200, 1648)	40695	75200	1648	73397074884236989	648518346492456319	R	R	AN	ANXXX981
(40572, 75200, 1653)	40572	75200	1653	73397074884244162	648518346495682667	R	L	AN	AN05B094
(40747, 75200, 1655)	40747	75200	1655	73397074884255833	648518346501447267	R	L	doubleseed
(40808, 75200, 1651)	40808	75200	1651	73397074884248815	648518346496551725	R		DN	DNxn137	MDA
(40846, 75200, 1645)	40846	75200	1645	73397074884239436	648518346509126522	R	R	AN	ANXXX982
(40881, 75200, 1651)	40881	75200	1651	73397074884244182	648518346493850123	R	R	AN	AN00A006
(40946, 75200, 1644)	40946	75200	1644	73397074884214697	648518346517408805	R	R	AN	AN06B039
(40985, 75200, 1648)	40985	75200	1648	73467443628446746	648518346509730947	R	R	AN	AN06B039
(40954, 75200, 1654)	40954	75200	1654	73397074884260846	648518346498167890	R		DN	DNit993	none
(40881, 75200, 1657)	40881	75200	1657	73397074884260656	648518346483110630	R	L	AN	ANXXX084
(40827, 75200, 1657)	40827	75200	1657	73397074884268755	648518346466698606	R	L	AN	ANXXX084
(41095, 75200, 1651)	41095	75200	1651	73467443628459975	648518346488602381	R		doubleseed
(41568, 75200, 1651)	41568	75200	1651	73467443628446763	648518346490112977	R	L	AN	AN08B049
(40354, 75200, 1671)	40354	75200	1671	73397074884293417	648518346497187480	R	L	AN	ANXXX308
(40184, 75200, 1677)	40184	75200	1677	73397074950954412	648518346495571600	R	R	AN	AN17A073
(39951, 75200, 1630)	39951	75200	1630	73397074884189324	648518346486594436	R	R	AN	ANXXX990
(39832, 75200, 1627)	39832	75200	1627	73397074884177092	648518346499176001	R	R	AN	ANXXX989
(39133, 75200, 1952)	39133	75200	1952	73397075085388957	648518346471923099	R	L	AN	AN09B033
(39080, 75200, 1954)	39080	75200	1954	73397075085365401	648518346477739757	R		SA	VTV_MesoLN	VTV
(39101, 75200, 1958)	39101	75200	1958	73397075085388908	648518346491465489	R		SA	VTV_MesoLN	VTV
(39162, 75200, 1956)	39162	75200	1956	73397075085405941	648518346484562333	R		SA	VTV_MesoLN	VTV
(39292, 75200, 1959)	39292	75200	1959	73397075085388903	648518346477774300	R		SA	VTV_MesoLN	VTV
(39188, 75200, 1955)	39188	75200	1955	73397075085379292	648518346501452899	R		doubleseed
(39027, 75200, 1959)	39027	75200	1959	73397075085384084	648518346464896373	R		SA	VTV_MetaLN	VTV
(38978, 75200, 1962)	38978	75200	1962	73397075085395606	648518346495390626	R		SA	VTV_MesoLN	VTV
(38966, 75200, 1968)	38966	75200	1968	73397075085417252	648518346509855433	R		SA	VTV_MesoLN	VTV
(39016, 75200, 1965)	39016	75200	1965	73397075085401674	648518346480720385	R		SA	VTV_MetaLN	VTV
(39075, 75200, 1962)	39075	75200	1962	73397075085395600	648518346482450985	R		SA	VTV_MetaLN	VTV
(39122, 75200, 1962)	39122	75200	1962	73397075085391149	648518346498269936	R		SA	VTV_MetaLN	VTV
(39071, 75200, 1970)	39071	75200	1970	73397075085408037	648518346492853936	R		SA	VTV_MetaLN	VTV
(39027, 75200, 1974)	39027	75200	1974	73397075085434531	648518346489773751	R		SA	VTV_MetaLN	VTV
(38961, 75200, 1975)	38961	75200	1975	73397075085426519	648518346517060901	R		SA	VTV_ProLN	VTV
(42028, 75200, 1208)	42028	75200	1208	73467443426922033	648518346485807556	R		DN	DNb07	MTD-I
(42042, 75200, 1189)	42042	75200	1189	73467443426895305	648518346474415042	R		DN	DNxn112	MTD-I
(40870, 75200, 1450)	40870	75200	1450	73397074816958184	648518346481949373	R	R	AN	ANXXX019
(40535, 75200, 1485)	40535	75200	1485	73397074817038547	648518346494246135	R		doubleseed
(40205, 75200, 1556)	40205	75200	1556	73397074884016685	648518346512497310	R		DN	oviDNx	MDA
(40535, 75200, 1581)	40535	75200	1581	73397074884074379	648518346509788454	R		DN	DNg77	MDA
(40532, 75200, 1603)	40532	75200	1603	73397074884120210	648518346493079872	R		DN	DNxn159	MDA
(39845, 75200, 1605)	39845	75200	1605	73397074884130400	648518346509737347	R	R	doubleseed
(41127, 75200, 1629)	41127	75200	1629	73467443628402657	648518346478240213	R		AN	ANXXX410
(41205, 75200, 1619)	41205	75200	1619	73467443628374667	648518346496335991	R	R	AN	AN05B104
(41406, 75200, 1638)	41406	75200	1638	73467443628425462	648518346497220632	R	L	AN	AN08B998
(41367, 75200, 1703)	41367	75200	1703	73467443695369089	648518346478211821	R	L	AN	AN08B099
(40627, 75200, 1718)	40627	75200	1718	73397074951206939	648518346480019188	R	L	AN	AN10B015
(40787, 75200, 1705)	40787	75200	1705	73397074951171533	648518346492896754	R	L	AN	AN08B009
(41556, 75200, 1660)	41556	75200	1660	73467443628498906	648518346483016613	R	L	AN	AN08B097
(40158, 75200, 1782)	40158	75200	1782	73397074951344295	648518346491898130	R		DN	DNp69	VTV
(40391, 75200, 1789)	40391	75200	1789	73397074951424018	648518346517173797	R	R	AN	AN17A012
(40458, 75200, 1800)	40458	75200	1800	73397074951403104	648518346475595136	R	L	AN	AN05B999
(41054, 75200, 1773)	41054	75200	1773	73467443695546183	648518346507062088	R		DN	DNxn154	none
(40945, 75200, 1774)	40945	75200	1774	73397074951326656	648518346491839249	R	L	AN	AN10B046
(39525, 75200, 1853)	39525	75200	1853	73397075018357465	648518346520382289	R	L	AN	ANXXX098
(39631, 75200, 1844)	39631	75200	1844	73397075018336332	648518346492780974	R		DN	DNxl088	VTV
(39650, 75200, 1849)	39650	75200	1849	73397075018341008	648518346500874774	R	R	doubleseed
(39752, 75200, 1841)	39752	75200	1841	73397075018321809	648518346483331492	R		AN	ANXXX995
(39886, 75200, 1837)	39886	75200	1837	73397075018324288	648518346489650124	R	L	AN	AN05B096
(39925, 75200, 1827)	39925	75200	1827	73397075018288731	648518346489847567	R	L	AN	AN05B105
(41686, 75200, 1834)	41686	75200	1834	73467443762501243	648518346492996784	R	R	AN	AN10B037
(41750, 75200, 1834)	41750	75200	1834	73467443762501233	648518346486308242	R	L	AN	AN10B046
(41538, 75200, 1888)	41538	75200	1888	73467443762644031	648518346488820209	R	L	AN	AN10B047
(39740, 75200, 1852)	39740	75200	1852	73397075018350680	648518346483567765	R	R	AN	AN09B004
(39194, 75200, 2007)	39194	75200	2007	73397075085486890	648518346493069120	R		DN	DNfl999	none
(39182, 75200, 2002)	39182	75200	2002	73397075085483583	648518346489955415	R	L	AN	ANXXX008
(40008, 75200, 1975)	40008	75200	1975	73397075085430480	648518346492876206	R	L	AN	AN09B032
(40476, 75200, 1961)	40476	75200	1961	73397075085403695	648518346490200247	R	R	AN	AN17A018
(41886, 75200, 1864)	41886	75200	1864	73467443762580133	648518346493882681	R	L	AN	AN10B048
(43750, 75200, 1940)	43750	75200	1940	73537812573602602	648518346483798447	R	R	AN	AN01B004
(40736, 75200, 1575)	40736	75200	1575	73397074884065022	648518346500632501	R	R	doubleseed
(42001, 75200, 1716)	42001	75200	1716	73467443695391132	648518346486105982	R	R	AN	AN08B101
(42093, 75200, 1244)	42093	75200	1244	73467443427043514	648518346491822447	R	R	AN	AN06B998
(43440, 75200, 1166)	43440	75200	1166	73537812170969658	648518346486606307	R		DN	DNg03	MTD-II
(44877, 75210, 1293)	44877	75210	1293	73537812237990617	648518346487435755	R		DN	DNg10	ITD
(44898, 75210, 1298)	44898	75210	1298	73537812238172364	648518346501767274	R		DN	DNg10	ITD
(44932, 75210, 1303)	44932	75210	1303	73537812238182146	648518346501767018	R		DN	DNg10	ITD
(44202, 75210, 1334)	44202	75210	1334	73537812238286184	648518346509026170	R		DN	DNht001	ITD
(44006, 75200, 1313)	44006	75200	1313	73537812238228331	648518346494754954	R		DN	DNxn106	ITD
(46021, 75200, 1480)	46021	75200	1480	73608181049600899	648518346509675907	R		SA	DMT_DMetaN	DMT
(46090, 75200, 1480)	46090	75200	1480	73608181049569633	648518346459653892	R		doubleseed
(45203, 75200, 1569)	45203	75200	1569	73608181116575061	648518346500836969	R		SA	DMT_DMetaN	DMT
(43633, 75200, 1655)	43633	75200	1655	73537812372617732	648518346497839094	R	L	AN	ANXXX988
(43653, 75200, 1662)	43653	75200	1662	73537812372695063	648518346487714327	R		DN	DNxn167	none
(43858, 75200, 1938)	43858	75200	1938	73537812573602629	648518346494090999	R	R	AN	AN01B004
(43136, 75200, 2004)	43136	75200	2004	73537812573686423	648518346482437268	R	R	doubleseed
(43989, 75200, 1971)	43989	75200	1971	73537812573651389	648518346489826587	R		other
(47283, 75200, 1759)	47283	75200	1759	73678549927854523	648518346494011761	R		DN	DNg105	DLT
(46388, 75200, 1687)	46388	75200	1687	73608181183673294	648518346495579723	R		DN	DNg52	DLT
(46252, 75200, 1682)	46252	75200	1682	73608181183654957	648518346479768549	R	L	AN	AN07B082
(47435, 75200, 1676)	47435	75200	1676	73678549927686382	648518346499635596	R		DN	DNfl998	none
(48332, 75200, 1682)	48332	75200	1682	73678549927739969	648518346494078496	R		other
(46292, 75200, 1458)	46292	75200	1458	73608181049529491	648518346518867679	R	L	AN	AN06A112
(47003, 75200, 1404)	47003	75200	1404	73608180982594822	648518346499274075	R		DN	DNg88	MTD-I
(46341, 75200, 1288)	46341	75200	1288	73608180915222520	648518346494375223	R		DN	DNxn150	ITD
(46251, 75200, 1710)	46251	75200	1710	73608181183773466	648518346495071114	R	L	AN	AN07B082
(47049, 75200, 1744)	47049	75200	1744	73608181183842925	648518346481925053	R	L	AN	dMS9
(35943, 75200, 1967)	35943	75200	1967	73256337597053096	648518346501446243	L	L	doubleseed
(35922, 75200, 1952)	35922	75200	1952	73256337597028475	648518346499802949	L	R	AN	AN09B024
(35744, 75200, 1945)	35744	75200	1945	73256337597000249	648518346521566969	L	R	AN	AN09B016
(35739, 75200, 1932)	35739	75200	1932	73256337596834329	648518346484175901	L	R	doubleseed
(35897, 75200, 1937)	35897	75200	1937	73256337596981067	648518346500729449	L	R	AN	ANXXX154
(36036, 75200, 1945)	36036	75200	1945	73256337597011981	648518346495986237	L		DN	DNfl996	none
(36138, 75200, 1943)	36138	75200	1943	73256337596994001	648518346501994858	L	L	AN	AN17A003
(36121, 75200, 1926)	36121	75200	1926	73256337530222148	648518346466005552	L	L	AN	AN17B005
(35924, 75200, 1922)	35924	75200	1922	73256337530181501	648518346492594361	L	L	AN	AN01A086
(36024, 75200, 1914)	36024	75200	1914	73256337530142835	648518346504958579	L	L	AN	ANXXX106
(36145, 75200, 1908)	36145	75200	1908	73256337530140418	648518346486915836	L	L	doubleseed
(36126, 75200, 1900)	36126	75200	1900	73256337530107552	648518346496944612	L	R	AN	AN08B034
(35970, 75200, 1900)	35970	75200	1900	73256337530121641	648518346478443636	L	L	AN	AN17B008
(36009, 75200, 1892)	36009	75200	1892	73256337530102806	648518346490380810	L	L	AN	AN17B011
(36383, 75200, 1931)	36383	75200	1931	73256337596959233	648518346496504700	L	L	AN	AN17B013
(36320, 75200, 1924)	36320	75200	1924	73256337530191578	648518346497646183	L	L	doubleseed
(36422, 75200, 1917)	36422	75200	1917	73256337530148224	648518346494772402	L	R	AN	AN01A086
(36271, 75200, 1909)	36271	75200	1909	73256337530154786	648518346495562831	L	L	AN	AN09B016
(36492, 75200, 1902)	36492	75200	1902	73256337530102775	648518346459834884	L	L	AN	AN17A002
(36288, 75200, 1886)	36288	75200	1886	73256337530072568	648518346494341371	L	L	AN	ANXXX041
(36672, 75200, 1882)	36672	75200	1882	73256337530062618	648518346475803060	L	L	AN	ANXXX041
(36798, 75200, 1889)	36798	75200	1889	73256337530087427	648518346496329789	L	R	AN	AN09B015
(36820, 75200, 1905)	36820	75200	1905	73256337530112128	648518346481011165	L	R	AN	AN09B003
(36677, 75200, 1905)	36677	75200	1905	73256337530131311	648518346514243883	L	R	AN	AN09B023
(36762, 75200, 1912)	36762	75200	1912	73256337530151377	648518346517430309	L	R	AN	AN05B062
(36789, 75200, 1921)	36789	75200	1921	73256337530174096	648518346495461558	L	R	AN	AN09B009
(36623, 75200, 1919)	36623	75200	1919	73256337530204950	648518346487966487	L	R	AN	AN09B009
(36939, 75200, 1918)	36939	75200	1918	73326706274414409	648518346496185207	L		DN	DNxl125	VTV
(36854, 75200, 1912)	36854	75200	1912	73256337530135857	648518346481558465	L	R	AN	AN05B050
(36959, 75200, 1904)	36959	75200	1904	73326706274307425	648518346476905672	L	R	AN	AN05B050
(37012, 75200, 1894)	37012	75200	1894	73326706274304986	648518346491527998	L	R	AN	AN08B016
(37017, 75200, 1886)	37017	75200	1886	73326706274264465	648518346514066731	L		DN	DNg84	VTV
(37002, 75200, 1876)	37002	75200	1876	73326706274244062	648518346492061228	L	R	AN	AN09B023
(36925, 75200, 1943)	36925	75200	1943	73326706341177403	648518346521656825	L	R	AN	AN09B023
(36920, 75200, 1928)	36920	75200	1928	73326706274438030	648518346492300076	L	L	AN	AN05B078
(36849, 75200, 1929)	36849	75200	1929	73256337530343780	648518346475306849	L	R	AN	AN05B052
(36791, 75200, 1934)	36791	75200	1934	73256337596830134	648518346482831913	L	R	AN	AN05B071
(36772, 75200, 1930)	36772	75200	1930	73256337596833005	648518346481365953	L	R	AN	AN05B078
(37170, 75200, 1944)	37170	75200	1944	73326706341006065	648518346517622888	L		DN	DNg87	VTV
(37126, 75200, 1927)	37126	75200	1927	73326706274340483	648518346497825639	L	L	AN	AN17A004
(37245, 75200, 1902)	37245	75200	1902	73326706274297318	648518346490006490	L	L	AN	AN17A003
(37466, 75200, 1901)	37466	75200	1901	73326706274294733	648518346489725309	L	R	AN	AN09B023
(36769, 75200, 1975)	36769	75200	1975	73256337597054786	648518346504117454	L	R	AN	AN05B046
(36650, 75200, 1982)	36650	75200	1982	73256337597070300	648518346501157020	L		SA	VTV_DProN	VTV
(36949, 75200, 1977)	36949	75200	1977	73326706341252916	648518346506729250	L		DN	DNg85	VTV
(34711, 75200, 1955)	34711	75200	1955	73185968852679664	648518346490991533	L	L	AN	ANXXX255
(34896, 75200, 1953)	34896	75200	1953	73256337597032047	648518346492167535	L	L	AN	AN27X003
(35010, 75200, 1947)	35010	75200	1947	73256337596994063	648518346501150552	L		other
(34958, 75200, 1961)	34958	75200	1961	73256337597035797	648518346497163416	L		DN	DNp58	CVL
(34933, 75200, 1973)	34933	75200	1973	73256337597056433	648518346501369688	L	L	AN	ANXXX996
(35098, 75200, 1969)	35098	75200	1969	73256337597062922	648518346486266978	L	L	AN	ANXXX131
(35206, 75200, 1955)	35206	75200	1955	73256337597033937	648518346486348946	L	L	doubleseed
(35313, 75200, 1962)	35313	75200	1962	73256337597037397	648518346496507989	L	R	AN	AN09B026
(35364, 75200, 1945)	35364	75200	1945	73256337597007620	648518346466193200	L	R	AN	AN09B019
(35173, 75200, 1939)	35173	75200	1939	73256337597002875	648518346501328781	L	L	AN	AN05B044
(35114, 75200, 1935)	35114	75200	1935	73256337596959086	648518346507239240	L	R	AN	AN00A009
(35259, 75200, 1908)	35259	75200	1908	73256337530126508	648518346489860989	L		DN	DNxn165	DLV
(35577, 75200, 1935)	35577	75200	1935	73256337596832141	648518346471789211	L		DN	DNxl123	DLV
(35663, 75200, 1908)	35663	75200	1908	73256337530135877	648518346507691385	L	R	AN	AN12B001
(36010, 75200, 1880)	36010	75200	1880	73256337530082612	648518346484222493	L	L	AN	AN17B008
(35843, 75200, 1890)	35843	75200	1890	73256337530105280	648518346495495094	L	L	AN	AN17B009
(36403, 75200, 1864)	36403	75200	1864	73256337530031388	648518346496157286	L	R	AN	AN09B007
(36608, 75200, 1863)	36608	75200	1863	73256337530001096	648518346480375611	L	L	AN	ANXXX109
(36803, 75200, 1864)	36803	75200	1864	73256337530038728	648518346466903662	L	L	AN	ANXXX108
(37082, 75200, 1862)	37082	75200	1862	73326706274211576	648518346494507378	L	R	AN	ANXXX082
(37166, 75200, 1867)	37166	75200	1867	73326706274209012	648518346496495484	L	L	AN	AN17A068
(37375, 75200, 1853)	37375	75200	1853	73326706274168315	648518346480115685	L	R	AN	AN09B027
(35968, 75200, 1851)	35968	75200	1851	73256337529990774	648518346490188983	L	R	AN	AN08B025
(35907, 75200, 1869)	35907	75200	1869	73256337530045833	648518346481369231	L	R	AN	ANXXX043
(36146, 75200, 1864)	36146	75200	1864	73256337530023677	648518346480087781	L	L	AN	AN17B002
(35801, 75200, 1882)	35801	75200	1882	73256337530064868	648518346498434097	L	R	AN	AN12B006
(35632, 75200, 1863)	35632	75200	1863	73256337530013632	648518346477105680	L	L	AN	AN12B004
(34351, 75200, 1939)	34351	75200	1939	73185968852658786	648518346493685105	L		DN	DNg80	CVL
(34191, 75200, 1933)	34191	75200	1933	73185968852618680	648518346477764565	L		other
(34193, 75200, 1920)	34193	75200	1920	73185968785930031	648518346479579099	L	L	AN	AN01B002
(34230, 75200, 1912)	34230	75200	1912	73185968785903889	648518346502473555	L	R	AN	AN01A021
(34175, 75200, 1911)	34175	75200	1911	73185968785909071	648518346479255185	L	R	AN	ANXXX024
(34100, 75200, 1900)	34100	75200	1900	73185968785888022	648518346495728290	L	R	AN	ANXXX086
(34059, 75200, 1887)	34059	75200	1887	73185968785876267	648518346509827366	L		DN	DNxl094	VTV
(34173, 75200, 1872)	34173	75200	1872	73185968785846762	648518346487768555	L		DN	DNxl116	VLT
(34219, 75200, 1891)	34219	75200	1891	73185968785881834	648518346515457786	L		DN	DNxl107	CVL
(34252, 75200, 1902)	34252	75200	1902	73185968785889576	648518346494369415	L	R	AN	ANXXX092
(34336, 75200, 1911)	34336	75200	1911	73185968785906403	648518346496259852	L	L	AN	AN01B002
(34285, 75200, 1917)	34285	75200	1917	73185968785942689	648518346480012788	L	L	AN	AN01B002
(34393, 75200, 1901)	34393	75200	1901	73185968785897850	648518346482496404	L	R	AN	AN07B011
(34456, 75200, 1907)	34456	75200	1907	73185968785905190	648518346518325334	L	R	AN	AN01A006
(34505, 75200, 1913)	34505	75200	1913	73185968785906386	648518346480455126	L	L	AN	AN01B004
(34584, 75200, 1914)	34584	75200	1914	73185968785907770	648518346499332071	L	L	doubleseed
(34654, 75200, 1920)	34654	75200	1920	73185968785922242	648518346482437268	L	R	doubleseed
(34652, 75200, 1931)	34652	75200	1931	73185968852591660	648518346490753453	L		DN	DNg59	CVL
(34577, 75200, 1922)	34577	75200	1922	73185968785919566	648518346499775043	L	L	AN	AN01B004
(34549, 75200, 1895)	34549	75200	1895	73185968785876271	648518346493930744	L	L	AN	AN01B004
(34426, 75200, 1882)	34426	75200	1882	73185968785869768	648518346486713135	L	L	AN	ANXXX218
(34522, 75200, 1862)	34522	75200	1862	73185968785823327	648518346494841003	L	R	AN	AN12B055
(34408, 75200, 1861)	34408	75200	1861	73185968785826885	648518346500161791	L	L	AN	AN12B999
(34424, 75200, 1867)	34424	75200	1867	73185968785828789	648518346475891170	L	R	AN	AN12B060
(34470, 75200, 1843)	34470	75200	1843	73185968785817640	648518346507211336	L		DN	DNxl112	DLV
(34749, 75200, 1850)	34749	75200	1850	73185968785810736	648518346495847755	L	R	AN	AN12B055
(34698, 75200, 1856)	34698	75200	1856	73185968785825073	648518346483211428	L	L	AN	AN12B089
(34744, 75200, 1869)	34744	75200	1869	73185968785851717	648518346487709098	L		DN	DNd02	DLV
(34703, 75200, 1860)	34703	75200	1860	73185968785825055	648518346504204072	L	L	AN	AN12B060
(34766, 75200, 1858)	34766	75200	1858	73185968785805460	648518346478838900	L	R	AN	AN12B060
(34823, 75200, 1853)	34823	75200	1853	73256337529993199	648518346479139536	L	R	AN	AN12B080
(34843, 75200, 1859)	34843	75200	1859	73256337530015801	648518346499924035	L	R	AN	AN12B998
(34900, 75200, 1853)	34900	75200	1853	73256337529995733	648518346497170072	L	L	AN	AN12B089
(34925, 75200, 1862)	34925	75200	1862	73256337530021012	648518346480496955	L	L	AN	AN12B060
(34982, 75200, 1870)	34982	75200	1870	73256337530041001	648518346479148496	L		DN	DNxl128	DLV
(35078, 75200, 1868)	35078	75200	1868	73256337530055664	648518346488645816	L	L	AN	AN12B060
(35144, 75200, 1867)	35144	75200	1867	73256337530036442	648518346481506719	L	L	AN	AN12B060
(35322, 75200, 1861)	35322	75200	1861	73256337530020993	648518346478839156	L	L	AN	AN17B012
(35142, 75200, 1850)	35142	75200	1850	73256337529988364	648518346496292413	L	R	AN	AN12B004
(35421, 75200, 1850)	35421	75200	1850	73256337530005975	648518346479174095	L	L	AN	AN17B007
(35041, 75200, 1895)	35041	75200	1895	73256337530148310	648518346478483028	L		DN	DNg15	DMT
(35564, 75200, 1885)	35564	75200	1885	73256337530067503	648518346483927983	L	R	AN	ANXXX043
(34233, 75200, 1828)	34233	75200	1828	73185968785768999	648518346491656902	L	L	AN	ANXXX026
(34332, 75200, 1823)	34332	75200	1823	73185968785752895	648518346518028392	L	L	AN	AN04B004
[truncated: 1,875 more rows]
