# Supplementary material for: Comparative connectomics of Drosophila descending and ascending neurons
Source: Nature. 2025 Apr 30;643(8070):158–72. doi: 10.1038/s41586-025-08925-z (PMC12222017; doi:10.1038/s41586-025-08925-z)
Supplement: Supplementary file 1 — Supplementary Files 1–16 and guide. [file 41586_2025_8925_MOESM1_ESM.zip › 2024-06-12178B-s1/2024-06-12178B-Supplemental_file3_FAFB_SA_identification.txt]

panel		subclass	origin	long_tract	entry_nerve	n_manc	n_fanc	LM_stack_id	URL	n_fafb
Femoral chordotonal organ club		chordotonal organ	prothoracic leg	DLV	ProLN	7	10	VT049377 - 20191220_68_E1	https://gen1mcfo.janelia.org/cgi-bin/view_gen1mcfo_imagery.cgi?slidecode=20191220_68_E1	25
		chordotonal organ	mesothoracic leg	DLV	MesoLN	7	8 (+4 putative)
		chordotonal organ	metathoracic leg	DLV	MetaLN	7	6 (+4 putative)
Proximal wing campaniform sensilla		campaniform sensilla	wing base	DMT	ADMN	85	85	R12C07 - 20180831_61_D5	https://gen1mcfo.janelia.org/cgi-bin/view_gen1mcfo_imagery.cgi?slidecode=20180831_61_D5	80
Haltere campaniform sensilla		campaniform sensilla	haltere	DMT	DMetaN	315	349	R41H08 - 20190212_63_F5	https://gen1mcfo.janelia.org/cgi-bin/view_gen1mcfo_imagery.cgi?slidecode=20190212_63_F5	398
Abdominal SA neurons of unknown origin			abdomen	MDA	AbN2	2	12	VT026742 - 20180717_65_D2; VT033490 - 20200204_62_A2	https://gen1mcfo.janelia.org/cgi-bin/view_gen1mcfo_imagery.cgi?slidecode=20180717_65_D2; https://gen1mcfo.janelia.org/cgi-bin/view_gen1mcfo_imagery.cgi?slidecode=20200204_62_A2#	17
			abdomen	MDA	AbN3	2
			abdomen	MDA	AbN4	8
Mechanosensory bristles of the notum		mechanosensory bristle	notum	VTV	PDMN	2	2	VT020029 - 20191122_65_D1	https://gen1mcfo.janelia.org/cgi-bin/view_gen1mcfo_imagery.cgi?slidecode=20191122_65_D1	2
Ppk+ heat nociceptive SA neurons		Ppk+ heat nociceptive	prothoracic leg	VTV	DProN	4	4	R15G08 - 20180907_62_E4; R24D12 - 20150702_19_D5	https://gen1mcfo.janelia.org/cgi-bin/view_gen1mcfo_imagery.cgi?slidecode=20180907_62_E4#; https://gen1mcfo.janelia.org/cgi-bin/view_gen1mcfo_imagery.cgi?slidecode=20150702_19_D5#	4
Taste bristles and unknown SAs of the legs		taste bristle	prothoracic leg	VTV	ProLN	30	34			86
			prothoracic leg	VTV	ProLN	4		R37D04 - 20190221_61_E1	https://gen1mcfo.janelia.org/cgi-bin/view_gen1mcfo_imagery.cgi?slidecode=20190221_61_E1#
		taste bristle	mesothoracic leg	VTV	MesoLN	23	31
			mesothoracic leg	VTV	MesoLN	5		VT030604 - 20200306_64_A2	https://gen1mcfo.janelia.org/cgi-bin/view_gen1mcfo_imagery.cgi?slidecode=20200306_64_A2#
		taste bristle	metathoracic leg	VTV	MetaLN	25	25
			metathoracic leg	VTV	MetaLN	4		R45D07 - 20181012_61_G6	https://gen1mcfo.janelia.org/cgi-bin/view_gen1mcfo_imagery.cgi?slidecode=20181012_61_G6#
