# Supplementary material for: Comparative connectomics of Drosophila descending and ascending neurons
Source: Nature. 2025 Apr 30;643(8070):158–72. doi: 10.1038/s41586-025-08925-z (PMC12222017; doi:10.1038/s41586-025-08925-z)
Supplement: Supplementary file 1 — Supplementary Files 1–16 and guide. [file 41586_2025_8925_MOESM1_ESM.zip › 2024-06-12178B-s1/2024-06-12178B-Supplemental_file5_FAFB_DNs.txt]

class	supervoxel_id	root_id	group	side	type	Namiki_name	synonyms	comment	long_tract	soma_location	soma_division	neuropil	neuropilgroup	cluster	confidence_LM_1_5	x	y	z
DN	81067198742874678	720575940644438551	720575940627787609	L	DNa01	DNa01			MTD-III	a	brain	multi	multi	16	4	133529	77125	5798
DN	78887554648419193	720575940627787609	720575940627787609	R	DNa01	DNa01			MTD-III	a	brain	multi	multi	16	4	130844	75988	5798
DN	81137567487051293	720575940604737708	720575940604737708	L	DNa02	DNa02			ITD	a	brain	LAL_IPS	PS_LAL	16	5	137715	81039	5798
DN	78535092317951076	720575940629327659	720575940604737708	R	DNa02	DNa02			ITD	a	brain	LAL_IPS	PS_LAL	16	5	125640	76907	5798
DN	81067198742878698	720575940630085583	720575940620918789	L	DNa03	DNa03			MTD-I	a	brain	LAL_IPS	PS_LAL	16	5	132962	77269	5798
DN	78816429788909362	720575940620918789	720575940620918789	R	DNa03	DNa03			MTD-I	a	brain	LAL_IPS	PS_LAL	16	5	130814	76235	5798
DN	81067267462343296	720575940627432680	720575940627432680	L	DNa04	DNa04			MTD-I	a	brain	SPS_IPS	PS_LAL	16	5	133810	77363	5798
DN	78887142331394982	720575940628577897	720575940627432680	R	DNa04	DNa04			MTD-I	a	brain	SPS_IPS	PS_LAL	16	5	130256	76130	5798
DN	81067198742881327	720575940623062515	720575940620534768	L	DNa05	DNa05			MTD-I	a	brain	SPS_IPS	PS_LAL	6	5	134049	74999	5798
DN	78887211050967908	720575940620534768	720575940620534768	R	DNa05	DNa05			MTD-I	a	brain	SPS_IPS	PS_LAL	6	5	130350	75534	5798
DN	81067198742860395	720575940640325429	720575940624986919	L	DNa06	DNa06			ITD	a	brain	multi	multi	16	5	139230	79544	5798
DN	78817048465349955	720575940624986919	720575940624986919	R	DNa06	DNa06			ITD	a	brain	multi	multi	16	5	126471	76819	5798
DN	81067198742884128	720575940633727339	720575940633727339	L	DNa07	DNa07			MTD-I	a	brain	PLP_SPS	PLP	16	5	133063	77393	5798
DN	78746129831140353	720575940637101413	720575940633727339	R	DNa07	DNa07			MTD-I	a	brain	PLP_SPS	PLP	16	5	130697	76849	5798
DN	81067267462344741	720575940625090314	720575940625090314	L	DNa08	DNa08			MTD-II	a	brain	multi	multi	16	5	133491	77348	5798
DN	78322817787117095	720575940631498563	720575940625090314	R	DNa08	DNa08			MTD-II	a	brain	multi	multi	16	5	130206	76734	5798
DN	81067198742871711	720575940620711334	720575940620711334	L	DNa09	DNa09			MTD-I	a	brain	multi	multi	16	5	133900	76761	5798
DN	78746129897978177	720575940634140883	720575940620711334	R	DNa09	DNa09			MTD-I	a	brain	multi	multi	16	5	129949	76489	5798
DN	81137567487046166	720575940627946261	720575940623468691	L	DNa10	DNa10			MTD-II	a	brain	multi	multi	16	5	137015	74070	5798
DN	78322749067709655	720575940623468691	720575940623468691	R	DNa10	DNa10			MTD-II	a	brain	multi	multi	16	5	126653	73166	5793
DN	81067198742876030	720575940623019544	720575940611735514	L	DNa11	DNa11			DMT	a	brain	multi	multi	16	4	138436	81861	5798
DN	78816498575193012	720575940611735514	720575940611735514	R	DNa11	DNa11			DMT	a	brain	multi	multi	16	4	126421	80214	5798
DN	81067198742876335	720575940631520312	720575940629490476	L	aSP22	DNa12	DNa12		DMT	a	brain	multi	multi	16	4	137803	81767	5798
DN	78605323623177069	720575940629490476	720575940629490476	R	aSP22	DNa12	DNa12		DMT	a	brain	multi	multi	16	4	126796	80296	5798
DN	81067198742876203	720575940625502666	720575940616286175	L	DNa13	DNa13		previously DNa13_a	MTD-III	a	brain	multi	multi	16	5	133225	77322	5798
DN	81067198742873453	720575940637607646	720575940613408552	L	DNa13	DNa13		previously DNa13_b	MTD-III	a	brain	multi	multi	16	5	133291	77575	5798
DN	78887485928970796	720575940616286175	720575940616286175	R	DNa13	DNa13		previously DNa13_a	MTD-III	a	brain	multi	multi	16	5	130772	76548	5798
DN	78605460995528527	720575940613408552	720575940613408552	R	DNa13	DNa13		previously DNa13_b	MTD-III	a	brain	multi	multi	16	5	130556	76465	5798
DN	81278098749905747	720575940637608560	720575940620823828	L	DNa14	DNa14			MDA	a	brain	multi	multi	16	5	133013	77643	5798
DN	78181874073701768	720575940620823828	720575940620823828	R	DNa14	DNa14			MDA	a	brain	multi	multi	16	5	131220	76314	5798
DN	81067198742878773	720575940609488942	720575940609488942	L	DNa15	DNa15			MTD-I	a	brain	IPS_SPS	PS_LAL	16	4	133225	76587	5798
DN	78746610935008818	720575940631759663	720575940609488942	R	DNa15	DNa15			MTD-I	a	brain	IPS_SPS	PS_LAL	16	4	130388	76145	5798
DN	81067198742884076	720575940621519130	720575940621519130	L	DNa16	DNa16			ITD	a	brain	multi	multi	6	4	138246	77505	5798
DN	78887417209750430	720575940632962786	720575940621519130	R	DNa16	DNa16			ITD	a	brain	multi	multi	6	4	125911	76327	5798
DN	81137636206527502	720575940626328707	720575940618167579	L	DNae001					a	brain	multi	multi	16		135564	80867	5798
DN	78816429788786109	720575940618167579	720575940618167579	R	DNae001					a	brain	multi	multi	16		128762	81062	5798
DN	81067198742877163	720575940620380449	720575940620380449	L	DNae002					a	brain	multi	multi	16		133573	76329	5798
DN	78676173537828961	720575940627139530	720575940620380449	R	DNae002					a	brain	multi	multi	16		129767	74892	5798
DN	81137567487052186	720575940622204186	720575940622204186	L	DNae003					a	brain	IPS_SPS	PS_LAL	16		133658	76859	5798
DN	78746473562545229	720575940634253281	720575940622204186	R	DNae003					a	brain	IPS_SPS	PS_LAL	16		129899	75686	5798
DN	81067198742886663	720575940641276917	720575940603591014	L	DNae004					a	brain	SPS_IPS	PS_LAL	16		133696	77818	5798
DN	78957648514561798	720575940603591014	720575940603591014	R	DNae004					a	brain	SPS_IPS	PS_LAL	16		130562	75823	5798
DN	81067198742877336	720575940614403178	720575940609097429	L	DNae005					a	brain	multi	multi	16		133281	77082	5798
DN	78886867319335806	720575940609097429	720575940609097429	R	DNae005					a	brain	multi	multi	16		130644	76099	5798
DN	81137636206517441	720575940625573322	720575940614348438	L	DNae006					a	brain	GNG_IPS	PS_LAL	6		133593	77515	5798
DN	78041205304831584	720575940614348438	720575940614348438	R	DNae006					a	brain	GNG_IPS	PS_LAL	6		130422	77080	5606
DN	81067198742887834	720575940615043222	720575940615043222	L	DNae007					a	brain	multi	multi	16		133780	76998	5798
DN	78746267203268193	720575940630607738	720575940615043222	R	DNae007					a	brain	multi	multi	16		130679	77153	5798
DN	81067198742867399	720575940624874983	720575940624874983	L	DNae008					a	brain	multi	multi	16		133875	78001	5798
DN	78886523721982810	720575940625094325	720575940624874983	R	DNae008					a	brain	multi	multi	16		130890	77562	5798
DN	81067198742887525	720575940636454136	720575940620322497	L	DNae009					a	brain	multi	multi	16		132799	77971	5798
DN	78886867319895457	720575940620322497	720575940620322497	R	DNae009					a	brain	multi	multi	16		130667	79055	5798
DN	81067198742872203	720575940630868281	720575940630868281	L	DNae010					a	brain	IPS_SPS	PS_LAL	16		133373	76894	5798
DN	78817048465137926	720575940651341558	720575940630868281	R	DNae010					a	brain	IPS_SPS	PS_LAL	16		131046	76010	5798
DN	81209379273320190	720575940630758418	720575940625878160	L	DNb01	DNb01			MTD-I	b	brain	multi	multi	16	5	131686	75803	5798
DN	77972142230441142	720575940625878160	720575940625878160	R	DNb01	DNb01			MTD-I	b	brain	multi	multi	16	5	133632	75887	5798
DN	81139079248836796	720575940646753412	720575940616936226	L	DNb02	DNb02			ITD	b	brain	IPS_SPS	PS_LAL	6	5	130359	79230	5798
DN	81138941809777777	720575940622540899	720575940616936226	L	DNb02	DNb02			ITD	b	brain	IPS_SPS	PS_LAL	6	5	130355	78153	5798
DN	78042648413583138	720575940618156829	720575940616936226	R	DNb02	DNb02			ITD	b	brain	IPS_SPS	PS_LAL	6	5	135300	80966	5798
DN	78113017157586708	720575940616936226	720575940616936226	R	DNb02	DNb02			ITD	b	brain	IPS_SPS	PS_LAL	6	5	134344	79883	5798
DN	81560948049035129	720575940611016910	720575940611016910	L	DNb03	DNb03			ITD	b	brain	IPS	PS_LAL	16	5	134304	80112	5798
DN	81490648024613488	720575940627997050	720575940611016910	L	DNb03	DNb03			ITD	b	brain	IPS	PS_LAL	16	5	134027	79919	5798
DN	77901704699961762	720575940620776880	720575940611016910	R	DNb03	DNb03			ITD	b	brain	IPS	PS_LAL	16	5	130451	79074	5798
DN	78042442254892934	720575940634163682	720575940611016910	R	DNb03	DNb03			ITD	b	brain	IPS	PS_LAL	16	5	128763	78735	5179
DN	80083822829841785	720575940621226484	720575940613717138	L	DNb04	DNb04			MTD-I	b	brain	multi	multi	16	4	129812	75113	5798
DN	80083822829818536	720575940613717138	720575940613717138	L	DNb04	DNb04			MTD-I	b	brain	multi	multi	16	4	129709	75984	5798
DN	79520185882793142	720575940619582168	720575940613717138	R	DNb04	DNb04			MTD-I	b	brain	multi	multi	16	4	134213	75902	5798
DN	80013591591568382	720575940629461442	720575940628352850	L	DNb05	DNb05	AMMC-Di7	thoracic relay interneuron	DMT	b	brain	multi	multi	9	5	137512	82467	5798
DN	79309697991282726	720575940628352850	720575940628352850	R	DNb05	DNb05	AMMC-Di7	thoracic relay interneuron	DMT	b	brain	multi	multi	9	5	126786	80638	5798
DN	80436078934889057	720575940629041879	720575940629041879	L	DNb06	DNb06			DMT	b	brain	IPS_SPS	PS_LAL	6	5	125721	79998	5798
DN	79309766710952989	720575940637308605	720575940629041879	R	DNb06	DNb06			DMT	b	brain	IPS_SPS	PS_LAL	6	5	138832	78143	5798
DN	80787373167892187	720575940623938823	720575940613088426	L	DNb07	DNb07			MTD-I	b	brain	multi	multi	16	5	134153	76724	5798
DN	79310041588950191	720575940613088426	720575940613088426	R	DNb07	DNb07			MTD-I	b	brain	multi	multi	16	5	130403	75689	5798
DN	79803104438248263	720575940634459290	720575940630334658	L	DNb08	DNb08		previously DNb08_a	DMT	b	brain	multi	multi	16	4	133925	80009	5798
DN	81349773164098790	720575940621068464	720575940621068464	L	DNb08	DNb08		previously DNb08_b	DMT	b	brain	multi	multi	16	4	134207	79923	5798
DN	78042579693854709	720575940630334658	720575940630334658	R	DNb08	DNb08		previously DNb08_a	DMT	b	brain	multi	multi	16	4	130657	79546	5798
DN	77972073510609659	720575940642549467	720575940621068464	R	DNb08	DNb08		previously DNb08_b	DMT	b	brain	multi	multi	16	4	130517	79701	5798
DN	81631454165664627	720575940648636292	720575940616826380	L	DNb09	DNb09			MTD-I	b	brain	multi	multi	16	5	130439	80122	5798
DN	77972142230272669	720575940616826380	720575940616826380	R	DNb09	DNb09			MTD-I	b	brain	multi	multi	16	5	134816	80520	5798
DN	80154260293395445	720575940632539788	720575940632539788	L	DNbe001					b	brain	multi	multi	16		135370	74579	5798
DN	79449404687270218	720575940632868051	720575940632539788	R	DNbe001					b	brain	multi	multi	16		126182	73194	5793
DN	79873128981262650	720575940622321110	720575940619116061	L	DNbe002					b	brain	multi	multi	16		135577	84263	5798
DN	80013729030605126	720575940619116061	720575940619116061	L	DNbe002					b	brain	multi	multi	16		135806	84355	5798
DN	78254579145538510	720575940621119061	720575940619116061	R	DNbe002					b	brain	multi	multi	16		127395	83056	5799
DN	79169166661336854	720575940653614838	720575940619116061	R	DNbe002					b	brain	multi	multi	16		126903	83131	5799
DN	80154397732019990	720575940628627867	720575940617917396	L	DNbe003					b	brain	multi	multi	16		135792	81963	5798
DN	79239329179972295	720575940617917396	720575940617917396	R	DNbe003					b	brain	multi	multi	16		128311	81835	5798
DN	80576404307336057	720575940653310198	720575940627731599	L	DNbe004					b	brain	multi	multi	16		133664	78262	5798
DN	79239535405982563	720575940627731599	720575940627731599	R	DNbe004					b	brain	multi	multi	16		129993	76256	5798
DN	80717485125006821	720575940625558730	720575940613358450	L	DNbe005					b	brain	multi	multi	6		133769	77590	5798
DN	79169098008907830	720575940613358450	720575940613358450	R	DNbe005					b	brain	multi	multi	6		130238	76425	5798
DN	80435735471524574	720575940608402524	720575940608402524	L	DNbe006					b	brain	multi	multi	16		133204	78887	5798
DN	79380547772145494	720575940624982823	720575940608402524	R	DNbe006					b	brain	multi	multi	16		130899	78050	5798
DN	80083960268522301	720575940629502251	720575940629502251	L	DNbe007					b	brain	multi	multi	16		137051	82099	5798
DN	79309835430454806	720575940644494752	720575940629502251	R	DNbe007					b	brain	multi	multi	16		127910	81387	5798
DN	79660579907942319	720575940615607207	720575940615607207	L	DNc01	DNc01			DLT	c	brain	multi	multi	7	3	115147	81289	5120
DN	79801454634129096	720575940632991815	720575940615607207	R	DNc01	DNc01			DLT	c	brain	multi	multi	7	3	139864	82060	5798
DN	76987667140576300	720575940625733351	720575940618203707	L	DNc02	DNc02			DLT	c	brain	multi	multi	7	3	124437	79671	5798
DN	79731154810676920	720575940618203707	720575940618203707	R	DNc02	DNc02			DLT	c	brain	multi	multi	7	3	139867	81887	5798
DN	81561703963857039	720575940627771279	720575940621388453	L	DNd02	DNd02	OA-VL1		DLV	d	brain	multi	multi	12	5	135712	84959	5798
DN	78888310428592406	720575940621388453	720575940621388453	R	DNd02	DNd02	OA-VL1		DLV	d	brain	multi	multi	12	5	127154	83010	5799
DN	81491266566812394	720575940614660263	720575940614660263	L	DNd03	DNd03	OA-VL2		DLT	d	brain	multi	multi	15	4	137430	83025	5798
DN	78677410555785933	720575940627482114	720575940614660263	R	DNd03	DNd03	OA-VL2		DLT	d	brain	multi	multi	15	4	126995	81211	5798
DN	81772947634850680	720575940619945931	720575940619945931	L	DNd04	DNd04			VTV	d	brain	GNG_AVLP	AVLP_AMMC_WED	12	4	133572	84958	5817
DN	77410085697086694	720575940629412170	720575940619945931	R	DNd04	DNd04			VTV	d	brain	GNG_AVLP	AVLP_AMMC_WED	12	4	128630	83769	5798
DN	79589180036205868	720575940629736720	720575940629736720	L	DNd05	DNd05			DLV	d	brain	multi	multi	16	5	136622	82552	5798
DN	79377867645223697	720575940631333195	720575940629736720	R	DNd05	DNd05			DLV	d	brain	multi	multi	16	5	127660	82002	5798
DN	81772947635109080	720575940620749807	720575940620749807	L	DNde001					d	brain	multi	multi	12		134367	84957	5800
DN	77831748339585158	720575940645537902	720575940620749807	R	DNde001					d	brain	multi	multi	12		128202	83767	5798
DN	81912997861474287	720575940639170723	720575940629812346	L	DNde002					d	brain	multi	multi	16		137759	83943	5798
DN	77901704766562931	720575940629812346	720575940629812346	R	DNde002					d	brain	multi	multi	16		126373	82094	5798
DN	82053804069083127	720575940625718053	720575940623110123	L	DNde003					d	brain	multi	multi	16		137887	83661	5798
DN	77268523440740979	720575940623110123	720575940623110123	R	DNde003					d	brain	multi	multi	16		126730	81984	5798
DN	81912997861400596	720575940629064186	720575940621392086	L	DNde003			previously DNde004		d	brain	multi	multi	16		137979	83857	5798
DN	77480110709645334	720575940621392086	720575940621392086	R	DNde003			previously DNde004		d	brain	multi	multi	16		127155	81925	5798
DN	81772260373055915	720575940623385894	720575940623385894	L	DNde005					d	brain	multi	multi	15		137406	83775	5798
DN	77479973203648575	720575940627368723	720575940623385894	R	DNde005					d	brain	multi	multi	15		126930	82254	5798
DN	79803448035593766	720575940625006776	720575940613307033	L	DNde006					d	brain	GNG	GNG	10		133742	84948	5807
DN	77831748339592603	720575940613307033	720575940613307033	R	DNde006					d	brain	GNG	GNG	10		128187	83494	5798
DN	79589180103071269	720575940624459907	720575940623068841	L	DNde007					d	brain	multi	multi	1		125946	82457	5799
DN	79801523353607669	720575940623068841	720575940623068841	R	DNde007					d	brain	multi	multi	1		132899	84842	5798
DN	80577160490217950	720575940624229925	720575940608838958	L	DNg01	DNg01			MTD-II	g	brain	SPS_IPS	PS_LAL	16	4	137813	74022	5798
DN	80577160490217939	720575940612804862	720575940608838958	L	DNg01	DNg01			MTD-II	g	brain	SPS_IPS	PS_LAL	16	4	137776	74105	5798
DN	80577160490219289	720575940621909739	720575940608838958	L	DNg01	DNg01			MTD-II	g	brain	SPS_IPS	PS_LAL	16	4	137919	74058	5798
DN	80577160490212806	720575940622925972	720575940608838958	L	DNg01	DNg01			MTD-II	g	brain	SPS_IPS	PS_LAL	16	4	139118	75482	5798
DN	78888379349556340	720575940608838958	720575940608838958	R	DNg01	DNg01			MTD-II	g	brain	SPS_IPS	PS_LAL	16	4	124914	73866	5802
DN	78888310630048206	720575940637660733	720575940608838958	R	DNg01	DNg01			MTD-II	g	brain	SPS_IPS	PS_LAL	16	4	125996	73303	5792
DN	77691904539613716	720575940618182480	720575940608838958	R	DNg01	DNg01			MTD-II	g	brain	SPS_IPS	PS_LAL	16	4	124713	74027	5798
DN	78888310630038100	720575940634864026	720575940608838958	R	DNg01	DNg01			MTD-II	g	brain	SPS_IPS	PS_LAL	16	4	125164	74121	5798
DN	80577229209697744	720575940612804606	720575940610863310	L	DNg02_a	DNg02			MTD-II	g	brain	SPS_IPS	PS_LAL	16	4	139110	75217	5798
DN	80577160490212942	720575940610863310	720575940610863310	L	DNg02_a	DNg02			MTD-II	g	brain	SPS_IPS	PS_LAL	16	4	138682	75198	5798
DN	80577229209694928	720575940632573887	720575940610863310	L	DNg02_a	DNg02			MTD-II	g	brain	SPS_IPS	PS_LAL	16	4	138640	74955	5798
DN	78888379349552866	720575940639201443	720575940610863310	R	DNg02_a	DNg02			MTD-II	g	brain	SPS_IPS	PS_LAL	16	4	124166	75286	5551
DN	78888310630040561	720575940612014131	720575940610863310	R	DNg02_a	DNg02			MTD-II	g	brain	SPS_IPS	PS_LAL	16	4	124673	74316	5798
DN	78888310630049523	720575940630289804	720575940610863310	R	DNg02_a	DNg02			MTD-II	g	brain	SPS_IPS	PS_LAL	16	4	124554	74189	5798
DN	80577160490220373	720575940627414887	720575940613668620	L	DNg02_b	DNg02			MTD-II	g	brain	IPS_SPS	PS_LAL	16	4	138249	74175	5798
DN	80577160490216591	720575940647964281	720575940613668620	L	DNg02_b	DNg02			MTD-II	g	brain	IPS_SPS	PS_LAL	16	4	138356	74335	5798
DN	80577160490217929	720575940617498507	720575940613668620	L	DNg02_b	DNg02			MTD-II	g	brain	IPS_SPS	PS_LAL	16	4	138339	74467	5798
DN	78888379349559271	720575940626904219	720575940613668620	R	DNg02_b	DNg02			MTD-II	g	brain	IPS_SPS	PS_LAL	16	4	124564	74719	5798
DN	78888310630042900	720575940613793170	720575940613668620	R	DNg02_b	DNg02			MTD-II	g	brain	IPS_SPS	PS_LAL	16	4	124725	74238	5798
DN	78888379349551738	720575940613668620	720575940613668620	R	DNg02_b	DNg02			MTD-II	g	brain	IPS_SPS	PS_LAL	16	4	124804	74155	5798
DN	78888310630039105	720575940622681864	720575940613668620	R	DNg02_b	DNg02			MTD-II	g	brain	IPS_SPS	PS_LAL	16	4	124035	74360	5468
DN	80577160490224309	720575940625144061	720575940622042603	L	DNg02_c	DNg02			MTD-II	g	brain	IPS_SPS	PS_LAL	16	4	137955	74115	5798
DN	78255266809985213	720575940622042603	720575940622042603	R	DNg02_c	DNg02			MTD-II	g	brain	IPS_SPS	PS_LAL	16	4	124712	74144	5798
DN	80577160490215311	720575940630492714	720575940630492714	L	DNg02_d	DNg02			MTD-II	g	brain	SPS_IB	PS_LAL	16	4	138018	74373	5798
DN	78888379349549319	720575940641305229	720575940630492714	R	DNg02_d	DNg02			MTD-II	g	brain	SPS_IB	PS_LAL	16	4	124797	73798	5802
DN	80577160490221780	720575940625482954	720575940625482954	L	DNg02_e	DNg02			MTD-II	g	brain	IPS_SPS	PS_LAL	16	4	138990	74826	5798
DN	78888379349549402	720575940628942586	720575940625482954	R	DNg02_e	DNg02			MTD-II	g	brain	IPS_SPS	PS_LAL	16	4	124633	74077	5798
DN	80577160490221745	720575940622910188	720575940622910188	L	DNg02_f	DNg02			MTD-II	g	brain	SPS_IB	PS_LAL	16	4	137862	74254	5798
DN	78888379349545480	720575940626278129	720575940622910188	R	DNg02_f	DNg02			MTD-II	g	brain	SPS_IB	PS_LAL	16	4	124730	74503	5797
DN	80577160490229569	720575940617922439	720575940615679282	L	DNg02_g	DNg02			MTD-II	g	brain	SPS_IPS	PS_LAL	16	4	138237	74559	5798
DN	78888379349546908	720575940627850622	720575940615679282	R	DNg02_g	DNg02			MTD-II	g	brain	SPS_IPS	PS_LAL	16	4	124679	73993	5798
DN	80577160490217833	720575940615679282	720575940615679282	L	DNg02_h	DNg02		previously DNg02_g	MTD-II	g	brain	SPS_IPS	PS_LAL	16	4	138162	74494	5798
DN	78888310630041698	720575940626377349	720575940615679282	R	DNg02_h	DNg02		previously DNg02_g	MTD-II	g	brain	SPS_IPS	PS_LAL	16	4	124904	74096	5798
DN	80577160490220526	720575940625963432	720575940613998860	L	DNg03	DNg03			MTD-II	g	brain	multi	multi	16	5	138569	74463	5798
DN	80577160490217886	720575940615899622	720575940613998860	L	DNg03	DNg03			MTD-II	g	brain	multi	multi	16	5	138600	74555	5798
DN	80577160490224289	720575940642027464	720575940613998860	L	DNg03	DNg03			MTD-II	g	brain	multi	multi	16	5	138560	74796	5798
DN	80577160490221779	720575940623222712	720575940613998860	L	DNg03	DNg03			MTD-II	g	brain	multi	multi	16	5	138685	74846	5798
DN	80577160490224351	720575940613998860	720575940613998860	L	DNg03	DNg03			MTD-II	g	brain	multi	multi	16	5	138812	74796	5798
DN	78888310630040402	720575940653053601	720575940613998860	R	DNg03	DNg03			MTD-II	g	brain	multi	multi	16	5	124910	74000	5797
DN	78888379349555359	720575940620328828	720575940613998860	R	DNg03	DNg03			MTD-II	g	brain	multi	multi	16	5	124776	73996	5798
DN	78888379349547917	720575940628800207	720575940613998860	R	DNg03	DNg03			MTD-II	g	brain	multi	multi	16	5	124448	74550	5584
DN	78888379349549299	720575940636254810	720575940613998860	R	DNg03	DNg03			MTD-II	g	brain	multi	multi	16	5	124850	74022	5798
DN	78888310630043105	720575940632409130	720575940613998860	R	DNg03	DNg03			MTD-II	g	brain	multi	multi	16	5	124608	74258	5798
DN	80718447667453899	720575940621325034	720575940621325034	L	DNg04	DNg04			MTD-II	g	brain	IPS_SPS	PS_LAL	6	4	137587	74008	5779
DN	79944460268028971	720575940624968013	720575940621325034	L	DNg04	DNg04			MTD-II	g	brain	IPS_SPS	PS_LAL	6	4	137797	74060	5783
DN	78958748093699785	720575940624082931	720575940621325034	R	DNg04	DNg04			MTD-II	g	brain	IPS_SPS	PS_LAL	6	4	125998	73519	5779
DN	78888310630044203	720575940643817888	720575940621325034	R	DNg04	DNg04			MTD-II	g	brain	IPS_SPS	PS_LAL	6	4	126199	73547	5793
DN	80647460514909353	720575940627731176	720575940609589443	L	DNg05_a	DNg05	knees		MTD-II	g	brain	GNG	GNG	6	3	137702	75301	5798
DN	79733285382855817	720575940609589443	720575940609589443	R	DNg05_a	DNg05	knees		MTD-II	g	brain	GNG	GNG	6	3	125430	73834	5801
DN	80647529234399984	720575940625550398	720575940612922851	L	DNg05_b	DNg05	knees		MTD-II	g	brain	GNG	GNG	6	3	137257	74442	5798
DN	80577160490207664	720575940627003179	720575940612922851	L	DNg05_b	DNg05	knees		MTD-II	g	brain	GNG	GNG	6	3	137336	74204	5798
DN	80647460514909375	720575940612922851	720575940612922851	L	DNg05_b	DNg05	knees		MTD-II	g	brain	GNG	GNG	6	3	137432	74280	5798
DN	78958748093703830	720575940619074836	720575940612922851	R	DNg05_b	DNg05	knees		MTD-II	g	brain	GNG	GNG	6	3	126034	73643	5801
DN	78888310630047955	720575940620404182	720575940612922851	R	DNg05_b	DNg05	knees		MTD-II	g	brain	GNG	GNG	6	3	125333	73775	5802
DN	78958748093701355	720575940622347784	720575940612922851	R	DNg05_b	DNg05	knees		MTD-II	g	brain	GNG	GNG	6	3	124083	74930	5798
DN	80577160490221696	720575940618876830	720575940618440943	L	DNg06	DNg06		previously DNg110_a		g	brain	SAD_GNG	GNG	14	3	139033	75401	5798
DN	80577160490228156	720575940618698411	720575940618440943	L	DNg06	DNg06		previously DNg110_a		g	brain	SAD_GNG	GNG	14	3	137363	74515	5798
DN	80577160490226870	720575940637424547	720575940612698287	L	DNg06	DNg06		previously DNg110_b		g	brain	SAD_IPS	PS_LAL	14	3	139229	75474	5798
DN	80577160490217853	720575940639353552	720575940618440943	L	DNg06	DNg06		previously DNg110_a		g	brain	SAD_GNG	GNG	14	3	137670	74058	5798
DN	80577160490219189	720575940615957663	720575940615957663	L	DNg06	DNg06		previously DNg110_c		g	brain	SAD_IPS	PS_LAL	16	3	139208	75369	5798
DN	80577229209692431	720575940633041503	720575940612698287	L	DNg06	DNg06		previously DNg110_b		g	brain	SAD_IPS	PS_LAL	14	3	137604	74111	5798
DN	78888379349544328	720575940618440943	720575940618440943	R	DNg06	DNg06		previously DNg110_a		g	brain	SAD_GNG	GNG	14	3	125041	74253	5798
DN	78888310630048124	720575940612698287	720575940612698287	R	DNg06	DNg06		previously DNg110_b		g	brain	SAD_IPS	PS_LAL	14	3	125151	73986	5798
DN	78958748093705137	720575940619928346	720575940618440943	R	DNg06	DNg06		previously DNg110_a		g	brain	SAD_GNG	GNG	14	3	123557	75797	5496
DN	78888310630048054	720575940633543531	720575940615957663	R	DNg06	DNg06		previously DNg110_c		g	brain	SAD_IPS	PS_LAL	16	3	124501	74719	5798
DN	78958748093702518	720575940614840715	720575940612698287	R	DNg06	DNg06		previously DNg110_b		g	brain	SAD_IPS	PS_LAL	14	3	125077	74011	5798
DN	80929485113490102	720575940625426469	720575940611308181	L	DNg07	DNg07	aPN(desc)	AMMC-VNC PN, aPN(desc) neuron	ITD	g	brain	SAD_GNG	GNG	14	4	129200	78089	5244
DN	80929485113500341	720575940612288947	720575940611308181	L	DNg07	DNg07	aPN(desc)	AMMC-VNC PN, aPN(desc) neuron	ITD	g	brain	SAD_GNG	GNG	14	4	128997	78354	5226
DN	79028704520793375	720575940644801060	720575940611308181	L	DNg07	DNg07	aPN(desc)	AMMC-VNC PN, aPN(desc) neuron	ITD	g	brain	SAD_GNG	GNG	14	4	129118	78271	5231
DN	80929485113490120	720575940647478148	720575940611308181	L	DNg07	DNg07	aPN(desc)	AMMC-VNC PN, aPN(desc) neuron	ITD	g	brain	SAD_GNG	GNG	14	4	129007	78359	5250
DN	80929485113500465	720575940626027752	720575940611308181	L	DNg07	DNg07	aPN(desc)	AMMC-VNC PN, aPN(desc) neuron	ITD	g	brain	SAD_GNG	GNG	14	4	129190	78166	5274
DN	80929485113496567	720575940621339713	720575940611308181	L	DNg07	DNg07	aPN(desc)	AMMC-VNC PN, aPN(desc) neuron	ITD	g	brain	SAD_GNG	GNG	14	4	130183	79264	5798
DN	80929485113477196	720575940639539840	720575940611308181	L	DNg07	DNg07	aPN(desc)	AMMC-VNC PN, aPN(desc) neuron	ITD	g	brain	SAD_GNG	GNG	14	4	129091	78269	5242
DN	80929485113489999	720575940614181585	720575940611308181	L	DNg07	DNg07	aPN(desc)	AMMC-VNC PN, aPN(desc) neuron	ITD	g	brain	SAD_GNG	GNG	14	4	129247	78271	5288
DN	78466510414324647	720575940612429714	720575940611308181	R	DNg07	DNg07	aPN(desc)	AMMC-VNC PN, aPN(desc) neuron	ITD	g	brain	SAD_GNG	GNG	14	4	134538	79756	5798
DN	78466510414313891	720575940626729295	720575940611308181	R	DNg07	DNg07	aPN(desc)	AMMC-VNC PN, aPN(desc) neuron	ITD	g	brain	SAD_GNG	GNG	14	4	134661	79627	5798
DN	78396141670143088	720575940629956695	720575940611308181	R	DNg07	DNg07	aPN(desc)	AMMC-VNC PN, aPN(desc) neuron	ITD	g	brain	SAD_GNG	GNG	14	4	134645	79681	5798
DN	78466510414312559	720575940628252751	720575940611308181	R	DNg07	DNg07	aPN(desc)	AMMC-VNC PN, aPN(desc) neuron	ITD	g	brain	SAD_GNG	GNG	14	4	134590	79574	5798
DN	78466510414323308	720575940626745987	720575940611308181	R	DNg07	DNg07	aPN(desc)	AMMC-VNC PN, aPN(desc) neuron	ITD	g	brain	SAD_GNG	GNG	14	4	134582	79720	5798
DN	78466510414328668	720575940611308181	720575940611308181	R	DNg07	DNg07	aPN(desc)	AMMC-VNC PN, aPN(desc) neuron	ITD	g	brain	SAD_GNG	GNG	14	4	134546	79634	5798
DN	78466510414299812	720575940621572890	720575940611308181	R	DNg07	DNg07	aPN(desc)	AMMC-VNC PN, aPN(desc) neuron	ITD	g	brain	SAD_GNG	GNG	14	4	134522	79689	5798
DN	78396141670122441	720575940615453182	720575940611308181	R	DNg07	DNg07	aPN(desc)	AMMC-VNC PN, aPN(desc) neuron	ITD	g	brain	SAD_GNG	GNG	14	4	134449	79803	5798
DN	80225866323622827	720575940621471157	720575940608076739	L	DNg08	DNg08		previously DNg08_a	ITD	g	brain	SAD_GNG	GNG	14	4	135481	80682	5798
DN	80155497579446002	720575940635564896	720575940608076739	L	DNg08	DNg08		previously DNg08_a	ITD	g	brain	SAD_GNG	GNG	14	4	136167	81284	5798
DN	80225866323622947	720575940624748419	720575940608076739	L	DNg08	DNg08		previously DNg08_a	ITD	g	brain	SAD_GNG	GNG	14	4	135915	81127	5798
DN	80155497579438906	720575940630682618	720575940608076739	L	DNg08	DNg08		previously DNg08_a	ITD	g	brain	SAD_GNG	GNG	14	4	136181	81144	5798
DN	80225866323619200	720575940616688286	720575940608076739	L	DNg08	DNg08		previously DNg08_a	ITD	g	brain	SAD_GNG	GNG	14	4	135799	81070	5798
DN	80225866323627628	720575940625376062	720575940608076739	L	DNg08	DNg08		previously DNg08_a	ITD	g	brain	SAD_GNG	GNG	14	4	135904	81029	5798
DN	80155497579452959	720575940624131913	720575940608076739	L	DNg08	DNg08		previously DNg08_a	ITD	g	brain	SAD_GNG	GNG	14	4	135350	80852	5798
DN	80225866323626459	720575940622760269	720575940618818395	L	DNg08	DNg08		previously DNg08_b	ITD	g	brain	multi	multi	14	4	135469	80552	5798
DN	80225866323628955	720575940621274845	720575940618818395	L	DNg08	DNg08		previously DNg08_b	ITD	g	brain	multi	multi	14	4	136069	81205	5798
DN	80225866323623855	720575940640194493	720575940618818395	L	DNg08	DNg08		previously DNg08_b	ITD	g	brain	multi	multi	14	4	136246	81363	5798
DN	80225866323614880	720575940632339425	720575940618818395	L	DNg08	DNg08		previously DNg08_b	ITD	g	brain	multi	multi	14	4	136386	81432	5798
DN	79100103855916613	720575940636761926	720575940608076739	R	DNg08	DNg08		previously DNg08_a	ITD	g	brain	SAD_GNG	GNG	14	4	128851	80803	5798
DN	79100103855935223	720575940623033532	720575940608076739	R	DNg08	DNg08		previously DNg08_a	ITD	g	brain	SAD_GNG	GNG	14	4	129392	80399	5798
DN	78959366367287816	720575940616401467	720575940608076739	R	DNg08	DNg08		previously DNg08_a	ITD	g	brain	SAD_GNG	GNG	14	4	128341	81106	5798
DN	79100103855921809	720575940608076739	720575940608076739	R	DNg08	DNg08		previously DNg08_a	ITD	g	brain	SAD_GNG	GNG	14	4	129239	80418	5798
DN	78959366367318362	720575940626732776	720575940608076739	R	DNg08	DNg08		previously DNg08_a	ITD	g	brain	SAD_GNG	GNG	14	4	129022	80649	5798
DN	79029735111742741	720575940618051801	720575940608076739	R	DNg08	DNg08		previously DNg08_a	ITD	g	brain	SAD_GNG	GNG	14	4	128780	80364	5798
DN	78959366367279459	720575940637667443	720575940608076739	R	DNg08	DNg08		previously DNg08_a	ITD	g	brain	SAD_GNG	GNG	14	4	129028	80778	5798
DN	79100103855925823	720575940618818395	720575940618818395	R	DNg08	DNg08		previously DNg08_b	ITD	g	brain	multi	multi	14	4	129315	80335	5798
DN	79100103855931513	720575940631593753	720575940618818395	R	DNg08	DNg08		previously DNg08_b	ITD	g	brain	multi	multi	14	4	128922	80718	5798
DN	79029735111747242	720575940631973207	720575940618818395	R	DNg08	DNg08		previously DNg08_b	ITD	g	brain	multi	multi	14	4	128720	80595	5798
DN	79170472600067046	720575940632458514	720575940618818395	R	DNg08	DNg08		previously DNg08_b	ITD	g	brain	multi	multi	14	4	129339	80473	5798
DN	80506722959484763	720575940629472298	720575940621586473	L	DNg09	DNg09			ITD	g	brain	SAD_WED	AVLP_AMMC_WED	13	4	129061	78262	5273
DN	80929485113490160	720575940629742718	720575940621586473	L	DNg09	DNg09			ITD	g	brain	SAD_WED	AVLP_AMMC_WED	13	4	129214	78369	5280
DN	80929485113525190	720575940626877639	720575940621586473	L	DNg09	DNg09			ITD	g	brain	SAD_WED	AVLP_AMMC_WED	13	4	129192	78327	5307
DN	80929485113471487	720575940631829059	720575940621586473	L	DNg09	DNg09			ITD	g	brain	SAD_WED	AVLP_AMMC_WED	13	4	128964	78035	5233
DN	78396141670146817	720575940621586473	720575940621586473	R	DNg09	DNg09			ITD	g	brain	SAD_WED	AVLP_AMMC_WED	13	4	134400	79483	5798
DN	78396141670135108	720575940627799802	720575940621586473	R	DNg09	DNg09			ITD	g	brain	SAD_WED	AVLP_AMMC_WED	13	4	134485	79299	5798
DN	78396141670126534	720575940634207087	720575940621586473	R	DNg09	DNg09			ITD	g	brain	SAD_WED	AVLP_AMMC_WED	13	4	134277	79635	5798
DN	78396141670145538	720575940630297292	720575940621586473	R	DNg09	DNg09			ITD	g	brain	SAD_WED	AVLP_AMMC_WED	13	4	133899	78394	5798
DN	80506860465603961	720575940627303699	720575940612805118	L	DNg10	DNg10			ITD	g	brain	GNG	GNG	6	5	128364	75653	5798
DN	80506860465588847	720575940620595883	720575940612805118	L	DNg10	DNg10			ITD	g	brain	GNG	GNG	6	5	128231	75695	5798
DN	80506860465597793	720575940612805118	720575940612805118	L	DNg10	DNg10			ITD	g	brain	GNG	GNG	6	5	128492	75598	5798
DN	80506860465605155	720575940619944513	720575940612805118	L	DNg10	DNg10			ITD	g	brain	GNG	GNG	6	5	128388	75734	5798
DN	80506860465601492	720575940631855663	720575940612805118	L	DNg10	DNg10			ITD	g	brain	GNG	GNG	6	5	126911	75795	5798
DN	80506860465597666	720575940616935838	720575940612805118	L	DNg10	DNg10			ITD	g	brain	GNG	GNG	6	5	127945	75548	5798
DN	80506929185058985	720575940620564673	720575940612805118	L	DNg10	DNg10			ITD	g	brain	GNG	GNG	6	5	128446	75563	5798
DN	78959091690726526	720575940624234242	720575940612805118	R	DNg10	DNg10			ITD	g	brain	GNG	GNG	6	5	136277	76208	5798
DN	78959091690717850	720575940629369642	720575940612805118	R	DNg10	DNg10			ITD	g	brain	GNG	GNG	6	5	136183	76390	5798
DN	78959091690720865	720575940660224385	720575940612805118	R	DNg10	DNg10			ITD	g	brain	GNG	GNG	6	5	136374	76295	5798
DN	78959160410183526	720575940626639259	720575940612805118	R	DNg10	DNg10			ITD	g	brain	GNG	GNG	6	5	135367	76644	5798
DN	78959091690721247	720575940617689816	720575940612805118	R	DNg10	DNg10			ITD	g	brain	GNG	GNG	6	5	135938	76793	5798
DN	81351422566318981	720575940647228468	720575940640978048	L	DNg100	DNg100			DLT	g	brain	GNG_SAD	GNG	12	5	124826	79932	5798
DN	77973516687309094	720575940640978048	720575940640978048	R	DNg100	DNg100			DLT	g	brain	GNG_SAD	GNG	12	5	139504	82097	5798
DN	80225866323622526	720575940614089726	720575940614089726	L	DNg101	DNg101				g	brain	multi	multi	16	5	139751	80800	5798
DN	78536535494444338	720575940621246068	720575940614089726	R	DNg101	DNg101				g	brain	multi	multi	16	5	124699	79048	5798
DN	81070222400338343	720575940621626394	720575940621626394	L	DNg102	DNg102		previously DNg102_a		g	brain	multi	multi	12	4	131504	79510	5798
DN	81281259913353391	720575940630480348	720575940624877360	L	DNg102	DNg102		previously DNg102_b		g	brain	multi	multi	12	4	131059	80781	5798
DN	77621604380718476	720575940640316238	720575940621626394	R	DNg102	DNg102		previously DNg102_a		g	brain	multi	multi	12	4	133722	81834	5798
DN	77973585474001046	720575940624877360	720575940624877360	R	DNg102	DNg102		previously DNg102_b		g	brain	multi	multi	12	4	132458	79371	5798
DN	79662641827779427	720575940606866377	720575940606866377	L	DNg103	DNg103			VTV	g	brain	GNG_PRW	PRW_FLA	1	4	131309	83903	5798
DN	79662641827777166	720575940635179871	720575940606866377	R	DNg103	DNg103			VTV	g	brain	GNG_PRW	PRW_FLA	1	4	130994	84107	5798
DN	80155566164444244	720575940623503318	720575940623503318	L	DNg104	DNg104			DLV	g	brain	multi	multi	12	5	127607	82438	5798
DN	78959228794094543	720575940631282194	720575940623503318	R	DNg104	DNg104			DLV	g	brain	multi	multi	12	5	136330	83590	5798
DN	80155016610088718	720575940647029044	720575940624897516	L	DNg105	DNg105			DLT	g	brain	GNG	GNG	15	5	125870	80349	5798
DN	79029735111756818	720575940624897516	720575940624897516	R	DNg105	DNg105			DLT	g	brain	GNG	GNG	15	5	138746	82702	5798
DN	80225866323626289	720575940622878719	720575940613816062	L	DNg106	DNg106		contained in line R78A01 together with DNg08	ITD	g	brain	SAD_AMMC	AVLP_AMMC_WED	14	5	135152	80832	5798
DN	80225866323624050	720575940631889965	720575940613816062	L	DNg106	DNg106		contained in line R78A01 together with DNg08	ITD	g	brain	SAD_AMMC	AVLP_AMMC_WED	14	5	135780	80992	5798
DN	80225866323625390	720575940626799920	720575940613816062	L	DNg106	DNg106		contained in line R78A01 together with DNg08	ITD	g	brain	SAD_AMMC	AVLP_AMMC_WED	14	5	136461	81540	5798
DN	80225866323621883	720575940626936324	720575940613816062	L	DNg106	DNg106		contained in line R78A01 together with DNg08	ITD	g	brain	SAD_AMMC	AVLP_AMMC_WED	14	5	135707	80810	5798
DN	80787991643757923	720575940615898730	720575940613816062	L	DNg106	DNg106		contained in line R78A01 together with DNg08	ITD	g	brain	SAD_AMMC	AVLP_AMMC_WED	14	5	135125	80697	5798
DN	80225866323627509	720575940628467830	720575940613816062	L	DNg106	DNg106		contained in line R78A01 together with DNg08	ITD	g	brain	SAD_AMMC	AVLP_AMMC_WED	14	5	135510	81160	5798
DN	80225866323630137	720575940629438508	720575940613816062	L	DNg106	DNg106		contained in line R78A01 together with DNg08	ITD	g	brain	SAD_AMMC	AVLP_AMMC_WED	14	5	136287	81500	5798
DN	80155497579447420	720575940625937340	720575940613816062	L	DNg106	DNg106		contained in line R78A01 together with DNg08	ITD	g	brain	SAD_AMMC	AVLP_AMMC_WED	14	5	136059	81104	5798
DN	79451329436815819	720575940660269185	720575940613816062	R	DNg106	DNg106		contained in line R78A01 together with DNg08	ITD	g	brain	SAD_AMMC	AVLP_AMMC_WED	14	5	128213	81063	5798
DN	79029735111741290	720575940617035153	720575940613816062	R	DNg106	DNg106		contained in line R78A01 together with DNg08	ITD	g	brain	SAD_AMMC	AVLP_AMMC_WED	14	5	129098	81071	5399
DN	79029735111748582	720575940630059087	720575940613816062	R	DNg106	DNg106		contained in line R78A01 together with DNg08	ITD	g	brain	SAD_AMMC	AVLP_AMMC_WED	14	5	129276	80631	5798
DN	79029735111736700	720575940620929483	720575940613816062	R	DNg106	DNg106		contained in line R78A01 together with DNg08	ITD	g	brain	SAD_AMMC	AVLP_AMMC_WED	14	5	128842	80630	5798
DN	78676860665846459	720575940639705077	720575940613816062	R	DNg106	DNg106		contained in line R78A01 together with DNg08	ITD	g	brain	SAD_AMMC	AVLP_AMMC_WED	14	5	128681	80743	5798
DN	78676860665718028	720575940613816062	720575940613816062	R	DNg106	DNg106		contained in line R78A01 together with DNg08	ITD	g	brain	SAD_AMMC	AVLP_AMMC_WED	14	5	129165	80819	5798
DN	79381029412121715	720575940633781217	720575940629486075	L	DNg107	DNg107			VLT	g	brain	GNG	GNG	12	4	127169	81794	5798
DN	78184829279486455	720575940629486075	720575940629486075	R	DNg107	DNg107			VLT	g	brain	GNG	GNG	12	4	137179	83303	5798
DN	79803722712282338	720575940632043576	720575940627015196	L	DNg108	DNg108			DLT	g	brain	GNG	GNG	15	5	123680	75885	5798
DN	79381441594943334	720575940627015196	720575940627015196	R	DNg108	DNg108			DLT	g	brain	GNG	GNG	15	5	139560	81654	5798
DN	79803791431744561	720575940631545960	720575940625863728	L	DNg109	DNg109			DLT	g	brain	multi	multi	12	5	123832	78708	5798
DN	80155085598075153	720575940625863728	720575940625863728	R	DNg109	DNg109			DLT	g	brain	multi	multi	12	5	138717	81704	5798
DN	80506860465583819	720575940621817326	720575940609366648	L	DNg11	DNg11			ITD	g	brain	SPS_IPS	PS_LAL	6	5	129446	76963	5798
DN	80506860465595028	720575940644740256	720575940609366648	L	DNg11	DNg11			ITD	g	brain	SPS_IPS	PS_LAL	6	5	129705	77811	5798
DN	80506860465595012	720575940631090402	720575940609366648	L	DNg11	DNg11			ITD	g	brain	SPS_IPS	PS_LAL	6	5	129229	74765	5768
DN	78959091690735321	720575940609366648	720575940609366648	R	DNg11	DNg11			ITD	g	brain	SPS_IPS	PS_LAL	6	5	134279	78008	5798
DN	78959160410186857	720575940618827910	720575940609366648	R	DNg11	DNg11			ITD	g	brain	SPS_IPS	PS_LAL	6	5	134962	76740	5798
DN	78959091690723611	720575940625573653	720575940609366648	R	DNg11	DNg11			ITD	g	brain	SPS_IPS	PS_LAL	6	5	135623	76955	5798
DN	80577160490217862	720575940656144289	720575940610348458	L	DNg110	DNg110		previously DNg06_b	MTD-II	g	brain	GNG_IPS	PS_LAL	14	3	138521	74665	5798
DN	80577160490221679	720575940635222640	720575940610348458	L	DNg110	DNg110		previously DNg06_b	MTD-II	g	brain	GNG_IPS	PS_LAL	14	3	138882	75119	5798
DN	80577160490215438	720575940623491987	720575940623491987	L	DNg110	DNg110		previously DNg06_c	MTD-II	g	brain	IPS_GNG	PS_LAL	14	3	138611	75073	5798
DN	78888310630055750	720575940626088835	720575940610348458	R	DNg110	DNg110		previously DNg06_b	MTD-II	g	brain	GNG_IPS	PS_LAL	14	3	124652	74436	5798
DN	78888379349556832	720575940610348458	720575940610348458	R	DNg110	DNg110		previously DNg06_b	MTD-II	g	brain	GNG_IPS	PS_LAL	14	3	124951	74002	5783
DN	78888310630036679	720575940627021349	720575940623491987	R	DNg110	DNg110		previously DNg06_c	MTD-II	g	brain	IPS_GNG	PS_LAL	14	3	124526	74427	5798
DN	80366741251072116	720575940611981029	720575940611981029	L	DNg111	DNg111			MTD-I	g	brain	multi	multi	16	5	130734	77564	5798
DN	79239741966908666	720575940631705130	720575940611981029	R	DNg111	DNg111			MTD-I	g	brain	multi	multi	16	5	133737	79075	5798
DN	80577160557089226	720575940619751872	720575940611939290	L	DNg12_a	DNg12			none	g	brain	GNG	GNG	11	4	139632	80204	5798
DN	80929347741142144	720575940611939290	720575940611939290	L	DNg12_a	DNg12			none	g	brain	GNG	GNG	11	4	137982	77556	5798
DN	80577160557084941	720575940631987364	720575940611939290	L	DNg12_a	DNg12			none	g	brain	GNG	GNG	11	4	139567	80697	5798
DN	80929347741025533	720575940615958203	720575940611939290	L	DNg12_a	DNg12			none	g	brain	GNG	GNG	11	4	137990	77729	5798
DN	79170472600072211	720575940617074393	720575940611939290	R	DNg12_a	DNg12			none	g	brain	GNG	GNG	11	4	125295	76501	5798
DN	78959366367293483	720575940642926702	720575940611939290	R	DNg12_a	DNg12			none	g	brain	GNG	GNG	11	4	124319	78657	5798
DN	78888997623103437	720575940624394498	720575940611939290	R	DNg12_a	DNg12			none	g	brain	GNG	GNG	11	4	124319	78795	5798
DN	78959366367291930	720575940625872688	720575940611939290	R	DNg12_a	DNg12			none	g	brain	GNG	GNG	11	4	124328	77521	5798
DN	80858910277348133	720575940625253649	720575940608960722	L	DNg12_b	DNg12			none	g	brain	GNG	GNG	10	4	139955	80259	5798
DN	80929279021594359	720575940631518582	720575940608960722	L	DNg12_b	DNg12			none	g	brain	GNG	GNG	10	4	139962	80190	5798
DN	80929279021646082	720575940638810677	720575940608960722	L	DNg12_b	DNg12			none	g	brain	GNG	GNG	10	4	139588	80441	5798
DN	80929279021600449	720575940631108559	720575940608960722	L	DNg12_b	DNg12			none	g	brain	GNG	GNG	10	4	139915	80089	5798
DN	80929279021586055	720575940626834698	720575940608960722	L	DNg12_b	DNg12			none	g	brain	GNG	GNG	10	4	139347	80836	5798
DN	80929347741071975	720575940620149836	720575940608960722	L	DNg12_b	DNg12			none	g	brain	GNG	GNG	10	4	139810	80238	5798
DN	80929347741095841	720575940621640885	720575940608960722	L	DNg12_b	DNg12			none	g	brain	GNG	GNG	10	4	139636	80868	5798
DN	80647529301274382	720575940628241628	720575940608960722	L	DNg12_b	DNg12			none	g	brain	GNG	GNG	10	4	139775	80330	5798
DN	80225316903307329	720575940617390641	720575940608960722	L	DNg12_b	DNg12			none	g	brain	GNG	GNG	10	4	139970	80452	5798
DN	79170472600069662	720575940615623051	720575940608960722	R	DNg12_b	DNg12			none	g	brain	GNG	GNG	10	4	123826	78595	5798
DN	79170472600056586	720575940632698541	720575940608960722	R	DNg12_b	DNg12			none	g	brain	GNG	GNG	10	4	124009	78689	5798
DN	79170472600061807	720575940619524852	720575940608960722	R	DNg12_b	DNg12			none	g	brain	GNG	GNG	10	4	124131	78655	5798
DN	79170472600055165	720575940618762605	720575940608960722	R	DNg12_b	DNg12			none	g	brain	GNG	GNG	10	4	123878	78515	5798
DN	79170472600061832	720575940618147520	720575940608960722	R	DNg12_b	DNg12			none	g	brain	GNG	GNG	10	4	124326	77707	5798
DN	79170472600061842	720575940617993607	720575940608960722	R	DNg12_b	DNg12			none	g	brain	GNG	GNG	10	4	124005	78600	5798
DN	79170472600059108	720575940611700520	720575940608960722	R	DNg12_b	DNg12			none	g	brain	GNG	GNG	10	4	124092	78591	5798
DN	79170472600064449	720575940625422609	720575940608960722	R	DNg12_b	DNg12			none	g	brain	GNG	GNG	10	4	124216	77657	5798
DN	79170472600072319	720575940608960722	720575940608960722	R	DNg12_b	DNg12			none	g	brain	GNG	GNG	10	4	123943	78547	5798
DN	80929347674461458	720575940617554577	720575940612019825	L	DNg12_c	DNg12			none	g	brain	GNG	GNG	11	4	139266	80800	5798
DN	80507272647907073	720575940645032580	720575940612019825	L	DNg12_c	DNg12			none	g	brain	GNG	GNG	11	4	139441	80529	5798
DN	80577641392073035	720575940627417619	720575940612019825	L	DNg12_c	DNg12			none	g	brain	GNG	GNG	11	4	139354	80756	5798
DN	78888997623102309	720575940612019825	720575940612019825	R	DNg12_c	DNg12			none	g	brain	GNG	GNG	11	4	124537	78586	5798
DN	78888997623103541	720575940622797244	720575940612019825	R	DNg12_c	DNg12			none	g	brain	GNG	GNG	11	4	124402	78618	5798
DN	78888997623101058	720575940635175263	720575940612019825	R	DNg12_c	DNg12			none	g	brain	GNG	GNG	11	4	124454	77524	5798
DN	80858978996760850	720575940626399588	720575940626399588	L	DNg12_d	DNg12			none	g	brain	GNG	GNG	11	4	139679	80373	5798
DN	78959366367293308	720575940637501784	720575940626399588	R	DNg12_d	DNg12			none	g	brain	GNG	GNG	11	4	124452	77743	5798
DN	80858978930276668	720575940614588778	720575940605282406	L	DNg12_e	DNg12			none	g	brain	GNG	GNG	10	4	139307	80939	5798
DN	80577160557090688	720575940626527055	720575940605282406	L	DNg12_e	DNg12			none	g	brain	GNG	GNG	10	4	139168	80817	5798
DN	80858978930231151	720575940641781133	720575940605282406	L	DNg12_e	DNg12			none	g	brain	GNG	GNG	10	4	139651	80674	5798
DN	80577229276574698	720575940605282406	720575940605282406	L	DNg12_e	DNg12			none	g	brain	GNG	GNG	10	4	139461	80691	5798
DN	79170472600068293	720575940627500279	720575940605282406	R	DNg12_e	DNg12			none	g	brain	GNG	GNG	10	4	124676	79269	5798
DN	79029735111754822	720575940621767306	720575940605282406	R	DNg12_e	DNg12			none	g	brain	GNG	GNG	10	4	124048	78740	5798
DN	78888997623106056	720575940627814522	720575940605282406	R	DNg12_e	DNg12			none	g	brain	GNG	GNG	10	4	124355	78976	5798
DN	79170472600058005	720575940612427670	720575940605282406	R	DNg12_e	DNg12			none	g	brain	GNG	GNG	10	4	124655	79853	5720
DN	80296372506916508	720575940606112940	720575940606112940	L	DNg13	DNg13			VLT	g	brain	multi	multi	16	5	126924	82153	5798
DN	79169579381252865	720575940616471052	720575940606112940	R	DNg13	DNg13			VLT	g	brain	multi	multi	16	5	137115	83677	5798
DN	81632828823645556	720575940609260494	720575940609260494	L	DNg14	DNg14			DLT	g	brain	GNG	GNG	15	5	125321	80167	5798
DN	78043954150660237	720575940624280066	720575940609260494	R	DNg14	DNg14			DLT	g	brain	GNG	GNG	15	5	139067	82783	5798
DN	80225934908847691	720575940625870640	720575940625870640	L	DNg15	DNg15	AMMC-Db5;nagini		DMT	g	brain	GNG	GNG	10	5	127217	81196	5798
DN	78114528986223376	720575940627825923	720575940625870640	R	DNg15	DNg15	AMMC-Db5;nagini		DMT	g	brain	GNG	GNG	10	5	136600	83777	5798
DN	81562254188869417	720575940641480949	720575940641480949	L	DNg16	DNg16			MTD-I	g	brain	GNG	GNG	12	5	139828	82771	5798
DN	77832367150523288	720575940645047831	720575940641480949	R	DNg16	DNg16			MTD-I	g	brain	GNG	GNG	12	5	123774	79363	5798
DN	79310660667904258	720575940614384757	720575940613535554	L	DNg17	DNg17			DLT	g	brain	GNG	GNG	11	4	126282	81868	5781
DN	79029528885998915	720575940613535554	720575940613535554	R	DNg17	DNg17			DLT	g	brain	GNG	GNG	11	4	138126	83444	5798
DN	80506860465592444	720575940659703937	720575940621021278	L	DNg18_a	DNg18			ITD	g	brain	GNG_IPS	PS_LAL	6	4	128326	75136	5798
DN	78959091690710120	720575940621021278	720575940621021278	R	DNg18_a	DNg18			ITD	g	brain	GNG_IPS	PS_LAL	6	4	135316	75391	5798
DN	80506860465597763	720575940609844117	720575940609844117	L	DNg18_b	DNg18			ITD	g	brain	GNG_IPS	PS_LAL	6	4	128264	75152	5798
DN	80506860465591195	720575940631498925	720575940609844117	L	DNg18_b	DNg18			ITD	g	brain	GNG_IPS	PS_LAL	6	4	128796	75776	5798
DN	80506860465597644	720575940634599615	720575940609844117	L	DNg18_b	DNg18			ITD	g	brain	GNG_IPS	PS_LAL	6	4	128718	75647	5798
DN	78959160410184834	720575940630712493	720575940609844117	R	DNg18_b	DNg18			ITD	g	brain	GNG_IPS	PS_LAL	6	4	134723	76359	5798
DN	78959091690731088	720575940622352764	720575940609844117	R	DNg18_b	DNg18			ITD	g	brain	GNG_IPS	PS_LAL	6	4	135589	75942	5798
DN	78959160410188718	720575940620632369	720575940609844117	R	DNg18_b	DNg18			ITD	g	brain	GNG_IPS	PS_LAL	6	4	134831	76995	5798
DN	81773703817561372	720575940643837988	720575940625353736	L	DNg19	DNg19			VLT	g	brain	GNG	GNG	16	4	126353	81726	5798
DN	77199254476739883	720575940625353736	720575940625353736	R	DNg19	DNg19			VLT	g	brain	GNG	GNG	16	4	137877	83390	5798
DN	79451672766196743	720575940633771745	720575940633771745	L	DNg20	DNg20			VTV	g	brain	GNG	GNG	4	4	129200	83773	5798
DN	79803448035592882	720575940637648485	720575940633771745	R	DNg20	DNg20			VTV	g	brain	GNG	GNG	4	4	133114	84712	5798
DN	80014416560864888	720575940612376805	720575940612376805	L	DNg21	DNg21			DLV	g	brain	GNG	GNG	11	5	131390	81886	5798
DN	78959297648210069	720575940634229871	720575940612376805	R	DNg21	DNg21			DLV	g	brain	GNG	GNG	11	5	136234	82581	5798
DN	79662091871060602	720575940621566844	720575940621566844	R	DNg22	DNg22			MDA	g	brain	GNG	GNG	11	5	132639	79692	5798
DN	79591998205706094	720575940628030440	720575940621566844	L	DNg22	DNg22			MDA	g	brain	GNG	GNG	11	5	130688	80116	5798
DN	80788816411632982	720575940615505406	720575940615505406	L	DNg23	DNg23			DLV	g	brain	GNG	GNG	3	4	128188	82980	5799
DN	79240635387236048	720575940630054735	720575940615505406	R	DNg23	DNg23			DLV	g	brain	GNG	GNG	3	4	134654	83707	5798
DN	79451260448756053	720575940639118926	720575940624750480	L	DNg24	DNg24	AMMC-Db7		VTV	g	brain	SAD_AMMC	AVLP_AMMC_WED	13	5	131518	82935	5798
DN	79592066656705786	720575940624750480	720575940624750480	R	DNg24	DNg24	AMMC-Db7		VTV	g	brain	SAD_AMMC	AVLP_AMMC_WED	13	5	131435	83116	5798
DN	79099416996434043	720575940630274459	720575940605300140	L	DNg26	DNg26			DLT	g	brain	multi	multi	1	5	123407	79870	5798
DN	80225454342255187	720575940605300140	720575940605300140	R	DNg26	DNg26			DLT	g	brain	multi	multi	1	5	139899	82206	5798
DN	79100103788438430	720575940610610841	720575940605300140	R	DNg26	DNg26			DLT	g	brain	multi	multi	1	5	139808	82291	5798
DN	80014897462791773	720575940625047479	720575940605300140	L	DNg26	DNg26			DLT	g	brain	multi	multi	1	5	123935	80090	5798
DN	81210960090124232	720575940644666660	720575940619757366	L	DNg27	DNg27			MDA	g	brain	multi	multi	1	5	132553	78946	5798
DN	79732666974567617	720575940619757366	720575940619757366	R	DNg27	DNg27			MDA	g	brain	multi	multi	1	5	132467	79138	5798
DN	81562460012050903	720575940630980559	720575940610173048	L	DNg28	DNg28	bitter-SEL			g	brain	PRW_GNG	PRW_FLA	1	5	135622	86869	5668
DN	81773566311279076	720575940610173048	720575940610173048	L	DNg28	DNg28	bitter-SEL			g	brain	PRW_GNG	PRW_FLA	1	5	136316	86856	5656
DN	77621535527375913	720575940621667693	720575940610173048	R	DNg28	DNg28	bitter-SEL			g	brain	PRW_GNG	PRW_FLA	1	5	123931	81655	5792
DN	77410360575119873	720575940630665210	720575940610173048	R	DNg28	DNg28	bitter-SEL			g	brain	PRW_GNG	PRW_FLA	1	5	125107	83814	5633
DN	78677066823918474	720575940607761244	720575940607761244	L	DNg29	DNg29			DLV	g	brain	multi	multi	13	5	129890	82501	5798
DN	77973654126331618	720575940622579967	720575940607761244	R	DNg29	DNg29			DLV	g	brain	multi	multi	13	5	134315	83083	5798
DN	81632760170964642	720575940623446860	720575940623446860	L	DNg30	DNg30	SPN		DLV	g	brain	multi	multi	9	5	127466	82556	5798
DN	77832161058720145	720575940631270162	720575940623446860	R	DNg30	DNg30	SPN		DLV	g	brain	multi	multi	9	5	136210	83701	5798
DN	79451398156294978	720575940660229505	720575940632722771	L	DNg31	DNg31			VLT	g	brain	GNG	GNG	12	5	128492	81949	5798
DN	78818422653433716	720575940632722771	720575940632722771	R	DNg31	DNg31			VLT	g	brain	GNG	GNG	12	5	137317	83512	5798
DN	80295822751286749	720575940609948514	720575940609948514	L	DNg32	DNg32			DLT	g	brain	multi	multi	14	4	125881	81901	5798
DN	79100103855924347	720575940642545883	720575940609948514	R	DNg32	DNg32			DLT	g	brain	multi	multi	14	4	138148	83587	5798
DN	80366672531614023	720575940630244060	720575940618666142	L	DNg33	DNg33			MDA	g	brain	GNG	GNG	16	4	131467	76504	5798
DN	79871960817252937	720575940618666142	720575940618666142	R	DNg33	DNg33			MDA	g	brain	GNG	GNG	16	4	132590	76595	5798
DN	80155497377990849	720575940644751652	720575940620543025	L	DNg34	DNg34	OA-VPM1;aDT8		DLV	g	brain	multi	multi	12	5	135566	84480	5798
DN	79381098131585396	720575940620543025	720575940620543025	R	DNg34	DNg34	OA-VPM1;aDT8		DLV	g	brain	multi	multi	12	5	127136	83143	5799
DN	80295754031580130	720575940629805950	720575940618574749	L	DNg35	DNg35			MTD-I	g	brain	GNG	GNG	10	5	123746	78015	5798
DN	78818491372887446	720575940618574749	720575940618574749	R	DNg35	DNg35			MTD-I	g	brain	GNG	GNG	10	5	139779	79179	5798
DN	80929485113492884	720575940622929193	720575940622929193	L	DNg36_a	DNg36			ITD	g	brain	IPS	PS_LAL	14	4	128776	78397	5282
DN	79099279356664875	720575940639159029	720575940622929193	R	DNg36_a	DNg36			ITD	g	brain	IPS	PS_LAL	14	4	135015	79772	5798
DN	78817735660439024	720575940626663994	720575940622929193	R	DNg36_a	DNg36			ITD	g	brain	IPS	PS_LAL	14	4	134756	79859	5798
DN	80929485113485505	720575940617296699	720575940614478658	L	DNg36_b	DNg36			ITD	g	brain	IPS	PS_LAL	6	4	128868	78390	5295
DN	80929485113485576	720575940621304004	720575940614478658	L	DNg36_b	DNg36			ITD	g	brain	IPS	PS_LAL	6	4	128937	78103	5325
DN	78044023004381111	720575940614478658	720575940614478658	R	DNg36_b	DNg36			ITD	g	brain	IPS	PS_LAL	6	4	134353	78634	5798
DN	78044023004282057	720575940621700789	720575940614478658	R	DNg36_b	DNg36			ITD	g	brain	IPS	PS_LAL	6	4	134480	77288	5798
DN	78396141670145563	720575940625396252	720575940614478658	R	DNg36_b	DNg36			ITD	g	brain	IPS	PS_LAL	6	4	134292	78673	5798
DN	79310660667930031	720575940624333802	720575940623128269	L	DNg37	DNg37			DMT	g	brain	GNG	GNG	3	5	126132	81848	5798
DN	80155154317554771	720575940623128269	720575940623128269	R	DNg37	DNg37			DMT	g	brain	GNG	GNG	3	5	138231	83158	5798
DN	80225935043080674	720575940608735241	720575940608735241	L	DNg38	DNg38			DMT	g	brain	GNG	GNG	11	5	134901	81509	5798
DN	79100103855916651	720575940613929391	720575940608735241	R	DNg38	DNg38			DMT	g	brain	GNG	GNG	11	5	127852	81718	5798
DN	81562391560751624	720575940634915691	720575940616376287	L	DNg39	DNg39			DMT	g	brain	GNG	GNG	10	5	125008	77036	5798
DN	78607041744753902	720575940616376287	720575940616376287	R	DNg39	DNg39			DMT	g	brain	GNG	GNG	10	5	138668	80935	5798
DN	80155497579451917	720575940622996579	720575940622996579	L	DNg40	DNg40			DLV	g	brain	multi	multi	14	5	129936	81687	5798
DN	78817804312380948	720575940626901136	720575940622996579	R	DNg40	DNg40			DLV	g	brain	multi	multi	14	5	134257	81484	5798
DN	81632691451612994	720575940622037926	720575940622037926	L	DNg41	DNg41			ITD	g	brain	IPS	PS_LAL	16	5	125649	79910	5533
DN	77480660734189990	720575940636329579	720575940622037926	R	DNg41	DNg41			ITD	g	brain	IPS	PS_LAL	16	5	138892	80147	5798
DN	80225728884649047	720575940621336852	720575940621336852	L	DNg42	DNg42			MTD-I	g	brain	GNG_IPS	PS_LAL	6	4	130308	76670	5798
DN	78888928769253044	720575940624448956	720575940621336852	R	DNg42	DNg42			MTD-I	g	brain	GNG_IPS	PS_LAL	6	4	133610	78675	5798
DN	80225179195930431	720575940614187006	720575940611772083	L	DNg43	DNg43			DLV	g	brain	GNG_WED	AVLP_AMMC_WED	12	4	127246	83098	5799
DN	78958816611713468	720575940611772083	720575940611772083	R	DNg43	DNg43			DLV	g	brain	GNG_WED	AVLP_AMMC_WED	12	4	136177	84422	5798
DN	80366672531615635	720575940628844712	720575940614186449	L	DNg44	DNg44			VLT	g	brain	GNG	GNG	12	5	137818	84260	5798
DN	78607110463659326	720575940614186449	720575940614186449	R	DNg44	DNg44			VLT	g	brain	GNG	GNG	12	5	126057	81977	5798
DN	81491885377735910	720575940622486644	720575940622486644	L	DNg45	DNg45			DLV	g	brain	GNG	GNG	16	4	127685	82927	5799
DN	77832573241382314	720575940627732423	720575940622486644	R	DNg45	DNg45			DLV	g	brain	GNG	GNG	16	4	135984	83343	5798
DN	80225728884651902	720575940615108714	720575940615108714	L	DNg46	DNg46			DMT	g	brain	IPS	PS_LAL	6	3	125686	79760	5798
DN	79240841277022277	720575940638664355	720575940615108714	R	DNg46	DNg46			DMT	g	brain	IPS	PS_LAL	6	3	138727	81223	5798
DN	79451398156282525	720575940631629160	720575940627812168	L	DNg47	DNg47			VLT	g	brain	GNG	GNG	11	5	128074	82068	5798
DN	80014348109717160	720575940627812168	720575940627812168	R	DNg47	DNg47			VLT	g	brain	GNG	GNG	11	5	136237	82296	5798
DN	80859184819813573	720575940628225167	720575940628225167	L	DNg48	DNg48			none	g	brain	GNG	GNG	3	5	126864	80956	5798
DN	78466647652005573	720575940633228172	720575940628225167	R	DNg48	DNg48			none	g	brain	GNG	GNG	3	5	138387	82027	5798
DN	81492091469227005	720575940631299855	720575940631299855	L	DNg49	DNg49			none	g	brain	GNG_IPS	PS_LAL	15	5	124229	78444	5798
DN	77762273216679340	720575940632307025	720575940631299855	R	DNg49	DNg49			none	g	brain	GNG_IPS	PS_LAL	15	5	139271	80317	5798
DN	81421516700730345	720575940620760692	720575940619744496	L	DNg50	DNg50			DLT	g	brain	GNG_SAD	GNG	16	4	125548	80432	5798
DN	77973310796991695	720575940619744496	720575940619744496	R	DNg50	DNg50			DLT	g	brain	GNG_SAD	GNG	16	4	137987	82750	5798
DN	80999853857628230	720575940635587064	720575940617663093	L	DNg51	DNg51			ITD	g	brain	multi	multi	14	5	128643	77497	5173
DN	80929485113487549	720575940617663093	720575940617663093	L	DNg51	DNg51			ITD	g	brain	multi	multi	14	5	130367	78492	5798
DN	78325772925940863	720575940639159797	720575940617663093	R	DNg51	DNg51			ITD	g	brain	multi	multi	14	5	134278	77292	5798
DN	78466510414319469	720575940629521655	720575940617663093	R	DNg51	DNg51			ITD	g	brain	multi	multi	14	5	134194	79085	5798
DN	80296166281101553	720575940630808591	720575940630808591	L	DNg52	DNg52		previously DNg52_a	DLT	g	brain	GNG	GNG	12	4	137516	82709	5798
DN	80225935043086955	720575940628881576	720575940624967463	L	DNg52	DNg52		previously DNg52_b	DLT	g	brain	GNG	GNG	12	4	138115	82530	5798
DN	78888104404085736	720575940641832333	720575940630808591	R	DNg52	DNg52		previously DNg52_a	DLT	g	brain	GNG	GNG	12	4	126845	81284	5798
DN	79029735111745687	720575940624967463	720575940624967463	R	DNg52	DNg52		previously DNg52_b	DLT	g	brain	GNG	GNG	12	4	126911	81315	5798
DN	80155085464064135	720575940620470976	720575940620470976	L	DNg53	DNg53			DMT	g	brain	GNG	GNG	15	3	125011	77224	5798
DN	79521629327562074	720575940633995181	720575940620470976	R	DNg53	DNg53			DMT	g	brain	GNG	GNG	15	3	136464	76405	5798
DN	81491954096950474	720575940648188548	720575940618514043	L	DNg54	DNg54			VLT	g	brain	GNG	GNG	3	5	126818	82487	5799
DN	78607041744771916	720575940618514043	720575940618514043	R	DNg54	DNg54			VLT	g	brain	GNG	GNG	3	5	137068	84206	5798
DN	79662022949899316	720575940622010373	720575940622010373	M	DNg55	DNg55			MDA	g	brain	multi	multi	16	5	132712	79102	5798
DN	80296372708163352	720575940649809273	720575940604783136	L	DNg56	DNg56			DLV	g	brain	multi	multi	14	5	135231	82442	5798
DN	78184485815847475	720575940604783136	720575940604783136	R	DNg56	DNg56			DLV	g	brain	multi	multi	14	5	130574	81785	5798
DN	80155222835658742	720575940632634532	720575940632634532	L	DNg57	DNg57	bobber		VTV	g	brain	GNG	GNG	10	5	130216	82683	5798
DN	79240360441834087	720575940634617952	720575940632634532	R	DNg57	DNg57	bobber		VTV	g	brain	GNG	GNG	10	5	130303	82761	5798
DN	79732873066105787	720575940615030568	720575940611225237	L	DNg58	DNg58				g	brain	GNG	GNG	15	3	139932	79452	5798
DN	78536879225640630	720575940611225237	720575940611225237	R	DNg58	DNg58				g	brain	GNG	GNG	15	3	123364	77261	5798
DN	80225728817477961	720575940620169607	720575940620169607	L	DNg59	DNg59			CVL	g	brain	GNG	GNG	4	5	128241	81996	5798
DN	78748053909226909	720575940622067165	720575940620169607	R	DNg59	DNg59			CVL	g	brain	GNG	GNG	4	5	136422	82630	5798
DN	81210685010825340	720575940635166571	720575940631168057	L	DNg60	DNg60	mesa;snail		none	g	brain	GNG	GNG	11	5	130742	78583	5798
DN	78747641592848143	720575940631168057	720575940631168057	R	DNg60	DNg60	mesa;snail		none	g	brain	GNG	GNG	11	5	133735	79235	5798
DN	81632897744256101	720575940617031385	720575940617031385	L	DNg61	DNg61	sink		DLT	g	brain	GNG	GNG	3	5	140062	80278	5798
DN	77691973192229174	720575940647560500	720575940617031385	R	DNg61	DNg61	sink		DLT	g	brain	GNG	GNG	3	5	123447	78545	5798
DN	79310729119299479	720575940616185531	720575940616185531	L	DNg62	DNg62	aDN1		none	g	brain	GNG	GNG	10	5	128100	81695	5798
DN	78959297648204502	720575940624319124	720575940616185531	R	DNg62	DNg62	aDN1		none	g	brain	GNG	GNG	10	5	135752	81478	5798
DN	80225935043097173	720575940604470956	720575940604470956	L	DNg63	DNg63			MTD-I	g	brain	GNG_PRW	PRW_FLA	1	5	133923	79549	5798
DN	79098935825936497	720575940612692889	720575940604470956	R	DNg63	DNg63			MTD-I	g	brain	GNG_PRW	PRW_FLA	1	5	130666	78281	5798
DN	80225728817476668	720575940621947653	720575940621947653	L	DNg64	DNg64			VLT	g	brain	GNG_IPS	PS_LAL	16	4	136114	82086	5798
DN	78748053909230608	720575940632632607	720575940621947653	R	DNg64	DNg64			VLT	g	brain	GNG_IPS	PS_LAL	16	4	128150	81942	5798
DN	81070222399842485	720575940611756723	720575940611756723	L	DNg65	DNg65			CVL	g	brain	GNG_SAD	GNG	1	4	136342	82484	5798
DN	79381029412115446	720575940628659305	720575940611756723	R	DNg65	DNg65			CVL	g	brain	GNG_SAD	GNG	1	4	127889	82057	5798
DN	79733422754720771	720575940630956345	720575940630956345	M	DNg66	DNg66			MDA	g	brain	multi	multi	12	5	131139	79330	5798
DN	81492159987222739	720575940632877869	720575940612648106	L	DNg67	DNg67			CVL	g	brain	GNG_PRW	PRW_FLA	2	5	125114	84652	5417
DN	77832779265713351	720575940612648106	720575940612648106	R	DNg67	DNg67			CVL	g	brain	GNG_PRW	PRW_FLA	2	5	136397	84269	5798
DN	80296303787435433	720575940630808827	720575940629543409	L	DNg68	DNg68			DLV	g	brain	multi	multi	1	4	128869	81612	5798
DN	78959297648207291	720575940629543409	720575940629543409	R	DNg68	DNg68			DLV	g	brain	multi	multi	1	4	136751	82839	5798
DN	81421722792098974	720575940634903915	720575940628387663	L	DNg69	DNg69			MTD-I	g	brain	GNG	GNG	12	4	140095	82327	5798
DN	77832573241992251	720575940628387663	720575940628387663	R	DNg69	DNg69			MTD-I	g	brain	GNG	GNG	12	4	123789	79551	5798
DN	79592066589922442	720575940632524559	720575940632407826	L	DNg70	DNg70	DSOG1		VTV	g	brain	multi	multi	12	4	129503	83893	5798
DN	79170472599771766	720575940632407826	720575940632407826	R	DNg70	DNg70	DSOG1		VTV	g	brain	multi	multi	12	4	132866	84969	5798
DN	80647460514931608	720575940622160560	720575940622160560	L	DNg71	DNg71			MTD-I	g	brain	IPS_GNG	PS_LAL	6	4	129294	75974	5798
DN	78818422653421265	720575940626524702	720575940622160560	R	DNg71	DNg71			MTD-I	g	brain	IPS_GNG	PS_LAL	6	4	134176	77147	5798
DN	81773703750839545	720575940626179614	720575940615323298	L	DNg72	DNg72	genie		DMT	g	brain	GNG	GNG	3	5	124935	79408	5798
DN	81421997535508986	720575940636029807	720575940615323298	L	DNg72	DNg72	genie		DMT	g	brain	GNG	GNG	3	5	126721	80841	5798
DN	77832916637750649	720575940627366675	720575940615323298	R	DNg72	DNg72	genie		DMT	g	brain	GNG	GNG	3	5	138523	82288	5798
DN	78958816611712059	720575940615323298	720575940615323298	R	DNg72	DNg72	genie		DMT	g	brain	GNG	GNG	3	5	139260	80459	5798
DN	81632828957826704	720575940641833869	720575940623426854	L	DNg73	DNg73			none	g	brain	GNG	GNG	11	5	124317	79778	5798
DN	80084785573374091	720575940623426854	720575940623426854	R	DNg73	DNg73			none	g	brain	GNG	GNG	11	5	138094	83205	5798
DN	79732460547988725	720575940622500172	720575940622500172	L	DNg74_a	DNg74	web		DLT	g	brain	GNG	GNG	16	5	125378	79832	5798
DN	79240910063478126	720575940633529548	720575940622500172	R	DNg74_a	DNg74	web		DLT	g	brain	GNG	GNG	16	5	139005	81893	5798
DN	79802966730743887	720575940627087646	720575940627087646	L	DNg74_b	DNg74	web		DLT	g	brain	GNG	GNG	15	5	124864	79757	5798
DN	79029735044427650	720575940636656632	720575940627087646	R	DNg74_b	DNg74	web		DLT	g	brain	GNG	GNG	15	5	139740	81304	5798
DN	81351422633529496	720575940612603289	720575940612603289	L	DNg75	DNg75			DLT	g	brain	GNG_IPS	PS_LAL	16	5	124652	79323	5798
DN	77902873266657096	720575940614730914	720575940612603289	R	DNg75	DNg75			DLT	g	brain	GNG_IPS	PS_LAL	16	5	139119	81532	5798
DN	81562185469473069	720575940620622708	720575940605950496	L	DNg76	DNg76			DLT	g	brain	GNG	GNG	16	5	124479	79548	5798
DN	77902667175327340	720575940605950496	720575940605950496	R	DNg76	DNg76			DLT	g	brain	GNG	GNG	16	5	139393	81896	5798
DN	77551098130843917	720575940625815562	720575940625815562	R	DNg77	DNg77	snake		MDA	g	brain	GNG	GNG	12	5	132274	76800	5798
DN	79591654407209025	720575940631643532	720575940625815562	L	DNg77	DNg77	snake		MDA	g	brain	GNG	GNG	12	5	131455	78180	5798
DN	81562597518150631	720575940606342089	720575940606342089	L	DNg78	DNg78			none	g	brain	GNG	GNG	15	4	138141	75600	5798
DN	78114322894967172	720575940611956197	720575940606342089	R	DNg78	DNg78			none	g	brain	GNG	GNG	15	4	123342	75906	5798
DN	80365504367678367	720575940627538434	720575940611735002	L	DNg79	DNg79			MTD-I	g	brain	multi	multi	6	4	129795	80298	5798
DN	79451191864072630	720575940611735002	720575940611735002	L	DNg79	DNg79			MTD-I	g	brain	multi	multi	6	4	128122	79485	5083
DN	78607316286502396	720575940622537653	720575940611735002	R	DNg79	DNg79			MTD-I	g	brain	multi	multi	6	4	135826	81363	5798
DN	78536947609481484	720575940627210568	720575940611735002	R	DNg79	DNg79			MTD-I	g	brain	multi	multi	6	4	136063	81427	5798
DN	79733422687716598	720575940631110095	720575940630697078	L	DNg80	DNg80	gumdrop		CVL	g	brain	multi	multi	1	5	123416	85623	5316
DN	79663054010398587	720575940630697078	720575940630697078	R	DNg80	DNg80	gumdrop		CVL	g	brain	multi	multi	1	5	137055	84875	5798
DN	79874160243134863	720575940629012227	720575940629012227	L	DNg81	DNg81			none	g	brain	GNG	GNG	10	5	123921	78277	5798
DN	79240772826084919	720575940645556334	720575940629012227	R	DNg81	DNg81			none	g	brain	GNG	GNG	10	5	139486	78866	5798
DN	80577160490217945	720575940628582607	720575940628582607	L	DNg82	DNg82		previously DNg01_b	MTD-II	g	brain	SPS_IPS	PS_LAL	16	4	138745	75336	5798
DN	79170197923599194	720575940638623165	720575940628582607	R	DNg82	DNg82		previously DNg01_b	MTD-II	g	brain	SPS_IPS	PS_LAL	16	4	124636	74643	5798
DN	80577160490233284	720575940627691458	720575940614843275	L	DNg82	DNg82			MTD-II	g	brain	SPS	PS_LAL	16	4	138978	75298	5798
DN	78536879225842322	720575940614843275	720575940614843275	R	DNg82	DNg82			MTD-II	g	brain	SPS	PS_LAL	16	4	123989	74880	5798
DN	80859322325733777	720575940615378399	720575940615378399	L	DNg83	DNg83			VTV	g	brain	GNG	GNG	4	5	129131	83848	5798
DN	79803448035590115	720575940626816062	720575940615378399	R	DNg83	DNg83			VTV	g	brain	GNG	GNG	4	5	133270	84914	5798
DN	79944254042563693	720575940639152361	720575940639152361	L	DNg84	DNg84			VTV	g	brain	GNG	GNG	4	5	129766	82988	5798
DN	79451604180480711	720575940644473760	720575940639152361	R	DNg84	DNg84			VTV	g	brain	GNG	GNG	4	5	134201	83798	5798
DN	80014553999898089	720575940626295396	720575940621628582	L	DNg85	DNg85			VTV	g	brain	GNG	GNG	4	5	130297	82305	5798
DN	79451672832915358	720575940621628582	720575940621628582	R	DNg85	DNg85			VTV	g	brain	GNG	GNG	4	5	133232	84917	5804
DN	79803791499188687	720575940631549202	720575940617290043	L	DNg86	DNg86			VLT	g	brain	GNG	GNG	15	5	126664	80625	5798
DN	79099966618282575	720575940617290043	720575940617290043	R	DNg86	DNg86			VLT	g	brain	GNG	GNG	15	5	133822	84732	5798
DN	81421654072594411	720575940627828552	720575940627828552	L	DNg87	DNg87			VTV	g	brain	GNG	GNG	4	5	134076	83010	5798
DN	78536673000570539	720575940628125715	720575940627828552	R	DNg87	DNg87			VTV	g	brain	GNG	GNG	4	5	130815	82415	5798
DN	80788816411620909	720575940623355114	720575940621065301	L	DNg88	DNg88			MTD-I	g	brain	GNG	GNG	12	4	139986	79745	5798
DN	77691835820327325	720575940621065301	720575940621065301	R	DNg88	DNg88			MTD-I	g	brain	GNG	GNG	12	4	123539	78841	5798
DN	81562666372012437	720575940618658974	720575940618658974	L	DNg89	DNg89			none	g	brain	GNG	GNG	15	4	129121	74222	5798
DN	79522316522309619	720575940638109668	720575940618658974	R	DNg89	DNg89			none	g	brain	GNG	GNG	15	4	136039	75433	5798
DN	80155566298927946	720575940605513649	720575940605513649	L	DNg90	DNg90			DMT	g	brain	multi	multi	15	4	137287	82211	5798
DN	79170472600078020	720575940610231509	720575940605513649	R	DNg90	DNg90			DMT	g	brain	multi	multi	15	4	127439	81540	5798
DN	80788816411622141	720575940622594186	720575940622594186	L	DNg91	DNg91			ITD	g	brain	IPS_SPS	PS_LAL	16	5	140087	79536	5798
DN	78888310630051970	720575940635701655	720575940622594186	R	DNg91	DNg91			ITD	g	brain	IPS_SPS	PS_LAL	16	5	123719	79032	5798
DN	80577229209708618	720575940628397138	720575940611462885	L	DNg92_a	DNg92			MTD-II	g	brain	IPS_SPS	PS_LAL	16	4	139143	75403	5798
DN	80577160490224247	720575940625314058	720575940611462885	L	DNg92_a	DNg92			MTD-II	g	brain	IPS_SPS	PS_LAL	16	4	144811	73777	5123
DN	78888310630051901	720575940611462885	720575940611462885	R	DNg92_a	DNg92			MTD-II	g	brain	IPS_SPS	PS_LAL	16	4	123180	73102	5379
DN	78888310630047829	720575940625345584	720575940611462885	R	DNg92_a	DNg92			MTD-II	g	brain	IPS_SPS	PS_LAL	16	4	125659	73842	5636
DN	80577160490223165	720575940637678653	720575940626187014	L	DNg92_b	DNg92			MTD-II	g	brain	IPS_SPS	PS_LAL	16	4	141786	72518	5150
DN	80577160490216638	720575940638159472	720575940626187014	L	DNg92_b	DNg92			MTD-II	g	brain	IPS_SPS	PS_LAL	16	4	137535	74376	5798
DN	78888310630046777	720575940642198747	720575940626187014	R	DNg92_b	DNg92			MTD-II	g	brain	IPS_SPS	PS_LAL	16	4	125186	73922	5801
DN	78888310630043889	720575940626187014	720575940626187014	R	DNg92_b	DNg92			MTD-II	g	brain	IPS_SPS	PS_LAL	16	4	125603	73505	5547
DN	81421654005606716	720575940613019541	720575940613019541	L	DNg93	DNg93	oval		DLT	g	brain	GNG	GNG	15	5	126609	81223	5798
DN	77621466941703112	720575940626085562	720575940613019541	R	DNg93	DNg93	oval		DLT	g	brain	GNG	GNG	15	5	140054	81672	5798
DN	81421654072377988	720575940626888250	720575940623626986	L	DNg94	DNg94			ITD	g	brain	IPS	PS_LAL	6	5	125007	79129	5798
DN	78043954285028755	720575940623626986	720575940623626986	R	DNg94	DNg94			ITD	g	brain	IPS	PS_LAL	6	5	138584	82920	5798
DN	80225935043092032	720575940625887207	720575940625887207	L	DNg95	DNg95			DMT	g	brain	multi	multi	16	5	139595	79829	5798
DN	78959366367581018	720575940645534516	720575940625887207	R	DNg95	DNg95			DMT	g	brain	multi	multi	16	5	124867	79083	5798
DN	80225797604143332	720575940615715003	720575940612036837	L	DNg96	DNg96			MTD-I	g	brain	GNG	GNG	12	4	130080	74951	5798
DN	79802692121172301	720575940612036837	720575940612036837	R	DNg96	DNg96			MTD-I	g	brain	GNG	GNG	12	4	133934	74236	5798
DN	79309904552519637	720575940620300308	720575940620300308	L	DNg97	DNg97			DLT	g	brain	multi	multi	16	5	126376	81183	5798
DN	78748191348306520	720575940626730883	720575940620300308	R	DNg97	DNg97			DLT	g	brain	multi	multi	16	5	138665	83146	5798
DN	80225797604154201	720575940623338281	720575940623338281	L	DNg98	DNg98	DSOG1		VTV	g	brain	multi	multi	16	4	129043	84082	5798
DN	78888997555920648	720575940630810486	720575940623338281	R	DNg98	DNg98	DSOG1		VTV	g	brain	multi	multi	16	4	132263	84956	5798
DN	80296166281118864	720575940619332944	720575940619332944	L	DNg99	DNg99			MTD-I	g	brain	multi	multi	14	5	134073	78669	5798
DN	78748122561726935	720575940620621190	720575940619332944	R	DNg99	DNg99			MTD-I	g	brain	multi	multi	14	5	129684	76229	5798
DN	80296303854423084	720575940622632084	720575940617568697	L	DNge001					g	brain	GNG	GNG	11		139716	80226	5798
DN	80366603879064423	720575940637530084	720575940617568697	L	DNge001					g	brain	GNG	GNG	11		139598	80283	5798
DN	79170472600065852	720575940617568697	720575940617568697	R	DNge001					g	brain	GNG	GNG	11		120305	79647	5406
DN	78888997623107290	720575940620135645	720575940617568697	R	DNge001					g	brain	GNG	GNG	11		124179	78331	5798
DN	81773635031188258	720575940628345610	720575940611531986	L	DNge002					g	brain	GNG	GNG	11		137926	75477	5798
DN	77621535594201274	720575940611531986	720575940611531986	R	DNge002					g	brain	GNG	GNG	11		123480	76089	5798
DN	80155016878607556	720575940622195625	720575940622195625	L	DNge003					g	brain	GNG	GNG	11		138147	75471	5798
DN	77551166917080141	720575940623164685	720575940622195625	R	DNge003					g	brain	GNG	GNG	11		123441	75867	5798
DN	80296166281109585	720575940623637226	720575940614352278	L	DNge004					g	brain	GNG	GNG	16		138285	75731	5798
DN	77692041710262496	720575940614352278	720575940614352278	R	DNge004					g	brain	GNG	GNG	16		123418	76223	5798
DN	79099279557495930	720575940659356545	720575940650282742	L	DNge005					g	brain	multi	multi	1		123751	78461	5798
DN	79522316455383296	720575940650282742	720575940650282742	R	DNge005					g	brain	multi	multi	1		140120	80538	5798
DN	81632897743934840	720575940633178508	720575940633178508	L	DNge006					g	brain	GNG_IPS	PS_LAL	6		139944	82622	5798
DN	77761998406168140	720575940646764579	720575940633178508	R	DNge006					g	brain	GNG_IPS	PS_LAL	6		123441	79113	5798
DN	80788816411620764	720575940639425112	720575940626993694	L	DNge007					g	brain	GNG	GNG	12		140106	82014	5798
DN	78466510481453447	720575940626993694	720575940626993694	R	DNge007					g	brain	GNG	GNG	12		123359	79328	5798
DN	79733354102212137	720575940623431571	720575940621923837	L	DNge008					g	brain	GNG	GNG	10		139792	79785	5798
DN	78466510481443406	720575940621923837	720575940621923837	R	DNge008					g	brain	GNG	GNG	10		123558	79085	5798
DN	80296235067798594	720575940620017261	720575940616353675	L	DNge009					g	brain	GNG_PRW	PRW_FLA	11		139468	80958	5798
DN	79170472600062992	720575940616353675	720575940616353675	R	DNge009					g	brain	GNG_PRW	PRW_FLA	11		123754	80093	5550
DN	81562666438593666	720575940632161311	720575940629833020	L	DNge010					g	brain	GNG	GNG	15		140062	82502	5798
DN	78466510481444494	720575940629833020	720575940629833020	R	DNge010					g	brain	GNG	GNG	15		123397	79619	5796
DN	79592685266665923	720575940610872014	720575940610872014	L	DNge011					g	brain	GNG	GNG	10		139955	79941	5798
DN	78466510481446325	720575940625306603	720575940610872014	R	DNge011					g	brain	GNG	GNG	10		123641	79936	5798
DN	80788816411618984	720575940631632012	720575940625890888	L	DNge012					g	brain	GNG	GNG	10		139534	80110	5798
DN	79240429295604223	720575940625890888	720575940625890888	R	DNge012					g	brain	GNG	GNG	10		123147	79587	5798
DN	81562460280462780	720575940645834275	720575940627001637	L	DNge013					g	brain	multi	multi	16		140092	82171	5798
DN	77762135844838559	720575940627001637	720575940627001637	R	DNge013					g	brain	multi	multi	16		123579	79514	5798
DN	80577160490220267	720575940628993871	720575940628993871	L	DNge014					g	brain	SAD_GNG	GNG	6		137457	74743	5798
DN	78958748093701263	720575940640156301	720575940628993871	R	DNge014					g	brain	SAD_GNG	GNG	6		124130	74608	5512
DN	80577160490238239	720575940616076917	720575940605656521	L	DNge015					g	brain	GNG_IPS	PS_LAL	6		138954	75022	5798
DN	80577160490219228	720575940633201400	720575940605656521	L	DNge015					g	brain	GNG_IPS	PS_LAL	6		138942	74951	5798
DN	80577160490229634	720575940616374667	720575940605656521	L	DNge015					g	brain	GNG_IPS	PS_LAL	6		138723	74732	5798
DN	77832779400394037	720575940605656521	720575940605656521	R	DNge015					g	brain	GNG_IPS	PS_LAL	6		124481	74627	5798
DN	78043954352362153	720575940632041247	720575940605656521	R	DNge015					g	brain	GNG_IPS	PS_LAL	6		124598	74409	5798
DN	78888310630046574	720575940626229337	720575940605656521	R	DNge015					g	brain	GNG_IPS	PS_LAL	6		124496	74548	5798
DN	80577160490220497	720575940632037224	720575940607178709	L	DNge016					g	brain	SAD_GNG	GNG	14		137760	74194	5798
DN	78958748093705079	720575940607178709	720575940607178709	R	DNge016					g	brain	SAD_GNG	GNG	14		123856	74888	5798
DN	80647529234398681	720575940612586151	720575940612586151	L	DNge017					g	brain	IPS_GNG	PS_LAL	6		137545	74049	5798
DN	78958748093707588	720575940626919579	720575940612586151	R	DNge017					g	brain	IPS_GNG	PS_LAL	6		124172	74809	5798
DN	81491885377895833	720575940631283267	720575940625641402	L	DNge018					g	brain	GNG	GNG	12		124693	76817	5344
DN	78607041744760507	720575940625641402	720575940625641402	R	DNge018					g	brain	GNG	GNG	12		139435	79950	5798
DN	80436972623316244	720575940622386824	720575940604930481	L	DNge019					g	brain	GNG	GNG	10		139985	81017	5798
DN	80507341367510018	720575940624106388	720575940604930481	L	DNge019					g	brain	GNG	GNG	10		139217	80707	5798
DN	80436972623296413	720575940622351996	720575940604930481	L	DNge019					g	brain	GNG	GNG	10		139338	80514	5798
DN	80507341367418166	720575940631695841	720575940604930481	L	DNge019					g	brain	GNG	GNG	10		139400	80605	5798
DN	80858978996797972	720575940614129617	720575940604930481	L	DNge019					g	brain	GNG	GNG	10		139200	80990	5798
DN	79170472600075923	720575940604930481	720575940604930481	R	DNge019					g	brain	GNG	GNG	10		124085	78877	5798
DN	79029460367730534	720575940630221563	720575940604930481	R	DNge019					g	brain	GNG	GNG	10		124225	78712	5798
DN	79170472600071102	720575940619133878	720575940604930481	R	DNge019					g	brain	GNG	GNG	10		124342	78733	5798
DN	79240841344268545	720575940632620991	720575940604930481	R	DNge019					g	brain	GNG	GNG	10		124273	78854	5798
DN	79170472600063162	720575940626849546	720575940604930481	R	DNge019					g	brain	GNG	GNG	10		124298	79051	5798
DN	78888997623104703	720575940632302151	720575940604930481	R	DNge019					g	brain	GNG	GNG	10		124378	79080	5798
DN	78888997623095284	720575940634198926	720575940604930481	R	DNge019					g	brain	GNG	GNG	10		124471	79006	5798
DN	80929347674531275	720575940627595772	720575940604727264	L	DNge020					g	brain	GNG	GNG	11		139434	80903	5798
DN	80577641392080337	720575940625642302	720575940604727264	L	DNge020					g	brain	GNG	GNG	11		139993	80341	5798
DN	80507341367299283	720575940618393478	720575940604727264	L	DNge020					g	brain	GNG	GNG	11		139447	80837	5798
DN	80999716485186061	720575940604727264	720575940604727264	L	DNge020					g	brain	GNG	GNG	11		139344	80674	5798
DN	79100103855939284	720575940612427414	720575940604727264	R	DNge020					g	brain	GNG	GNG	11		124398	79238	5798
DN	79100103855923335	720575940632355885	720575940604727264	R	DNge020					g	brain	GNG	GNG	11		124062	78953	5798
DN	79100103855935449	720575940618947956	720575940604727264	R	DNge020					g	brain	GNG	GNG	11		124558	80316	5612
DN	79100103855940584	720575940622332403	720575940604727264	R	DNge020					g	brain	GNG	GNG	11		124133	78915	5798
DN	80507341367498086	720575940614642838	720575940614642838	L	DNge021					g	brain	GNG	GNG	3		139540	80600	5798
DN	79170472600063160	720575940628378440	720575940614642838	R	DNge021					g	brain	GNG	GNG	3		123995	78506	5798
DN	81562528798824232	720575940639634304	720575940615666655	L	DNge022					g	brain	GNG	GNG	11		124468	78715	5798
DN	78043954217756566	720575940615666655	720575940615666655	R	DNge022					g	brain	GNG	GNG	11		139505	80396	5798
DN	81703403860466593	720575940633218444	720575940633218444	L	DNge023					g	brain	GNG	GNG	11		139812	82950	5798
DN	77691904472807055	720575940644542880	720575940633218444	R	DNge023					g	brain	GNG	GNG	11		123902	79442	5798
DN	80436972623156335	720575940645032068	720575940611807795	L	DNge024					g	brain	GNG	GNG	11		139914	80329	5798
DN	80225935042918354	720575940622478349	720575940611807795	L	DNge024					g	brain	GNG	GNG	11		139705	80934	5798
DN	80507341367357909	720575940611807795	720575940611807795	L	DNge024					g	brain	GNG	GNG	11		139558	80808	5798
DN	79240841344261915	720575940621181066	720575940611807795	R	DNge024					g	brain	GNG	GNG	11		124062	79994	5646
DN	79170472600063215	720575940628445169	720575940611807795	R	DNge024					g	brain	GNG	GNG	11		124212	78970	5798
DN	79170472600066927	720575940631035603	720575940611807795	R	DNge024					g	brain	GNG	GNG	11		124340	79187	5798
DN	80436972623309413	720575940632303441	720575940618519454	L	DNge025					g	brain	GNG	GNG	3		139904	80528	5798
DN	78959366367283680	720575940618519454	720575940618519454	R	DNge025					g	brain	GNG	GNG	3		124190	78813	5798
DN	80296166281118981	720575940638989894	720575940628441862	L	DNge026					g	brain	GNG	GNG	15		137751	83217	5798
DN	77832779198863418	720575940628441862	720575940628441862	R	DNge026					g	brain	GNG	GNG	15		124535	78811	5798
DN	81210959955332586	720575940617432065	720575940617432065	L	DNge027					g	brain	GNG	GNG	11		124473	78906	5798
DN	77480729520522563	720575940621319156	720575940617432065	R	DNge027					g	brain	GNG	GNG	11		139259	80593	5798
DN	80436972623115179	720575940614165201	720575940614165201	L	DNge028					g	brain	GNG	GNG	11		139742	80538	5798
DN	78959366367286261	720575940644659236	720575940614165201	R	DNge028					g	brain	GNG	GNG	11		124232	78581	5798
DN	80366741251081745	720575940619077755	720575940614235323	L	DNge029					g	brain	GNG	GNG	11		125664	73306	5801
DN	78536810439270507	720575940614235323	720575940614235323	R	DNge029					g	brain	GNG	GNG	11		139853	80426	5798
DN	80647529234406009	720575940611654570	720575940611654570	L	DNge030					g	brain	multi	multi	16		137386	74399	5798
DN	78958748093708824	720575940639088216	720575940611654570	R	DNge030					g	brain	multi	multi	16		125654	74044	5758
DN	80718584837502789	720575940644653348	720575940640589171	L	DNge031					g	brain	GNG	GNG	11		125677	76284	5798
DN	80787923125548696	720575940640589171	720575940640589171	R	DNge031					g	brain	GNG	GNG	11		136170	76030	5798
DN	80296097561660928	720575940631508598	720575940618663838	L	DNge032					g	brain	GNG_AVLP	AVLP_AMMC_WED	15		136205	75876	5798
DN	78184691773148457	720575940618663838	720575940618663838	R	DNge032					g	brain	GNG_AVLP	AVLP_AMMC_WED	15		125851	76175	5798
DN	81210685345969966	720575940606222014	720575940606222014	L	DNge033					g	brain	GNG_IPS	PS_LAL	16		124907	79281	5798
DN	80436423068748824	720575940624816115	720575940606222014	R	DNge033					g	brain	GNG_IPS	PS_LAL	16		139047	80985	5798
DN	80366672531622008	720575940627419676	720575940612206810	L	DNge034					g	brain	GNG	GNG	12		125456	79594	5798
DN	78959297648225679	720575940612206810	720575940612206810	R	DNge034					g	brain	GNG	GNG	12		139133	80475	5798
DN	81421791377538220	720575940639726141	720575940620298772	L	DNge035					g	brain	GNG	GNG	12		125427	80027	5798
DN	77691698314650384	720575940620298772	720575940620298772	R	DNge035					g	brain	GNG	GNG	12		138986	82548	5798
DN	81210685077883063	720575940627107721	720575940627107721	L	DNge036					g	brain	GNG	GNG	3		125267	79609	5798
DN	77621535594378563	720575940632486969	720575940627107721	R	DNge036					g	brain	GNG	GNG	3		138663	81953	5798
DN	81491747939064839	720575940627826760	720575940608188427	L	DNge037					g	brain	GNG	GNG	12		125492	79732	5798
DN	78607041744761945	720575940608188427	720575940608188427	R	DNge037					g	brain	GNG	GNG	12		138957	80731	5798
DN	81491885377560878	720575940637603038	720575940621313414	L	DNge038					g	brain	GNG	GNG	15		124948	79541	5798
DN	77902735894336731	720575940621313414	720575940621313414	R	DNge038					g	brain	GNG	GNG	15		139046	81154	5798
DN	81773635098089793	720575940621530117	720575940616400470	L	DNge039					g	brain	GNG	GNG	10		138772	82268	5798
DN	77691973124798922	720575940616400470	720575940616400470	R	DNge039					g	brain	GNG	GNG	10		125800	80146	5798
DN	80225797536926421	720575940606607234	720575940606607234	L	DNge040					g	brain	GNG_VES	VES	12		126744	75734	5798
DN	78818422653427700	720575940645352814	720575940606607234	R	DNge040					g	brain	GNG_VES	VES	12		135561	76085	5798
DN	81632828957393995	720575940629240263	720575940622633716	L	DNge041					g	brain	multi	multi	15		126257	80355	5798
DN	78607041744763174	720575940622633716	720575940622633716	R	DNge041					g	brain	multi	multi	15		139387	80230	5798
DN	82055247513728555	720575940613347299	720575940613347299	L	DNge042					g	brain	GNG	GNG	12		138744	81402	5798
DN	77339991964938623	720575940631959097	720575940613347299	R	DNge042					g	brain	GNG	GNG	12		126079	80354	5798
DN	81351285395276374	720575940634428058	720575940622147873	L	DNge043					g	brain	IPS_SPS	PS_LAL	6		137104	82340	5798
DN	79099897898895172	720575940622147873	720575940622147873	R	DNge043					g	brain	IPS_SPS	PS_LAL	6		126816	80794	5798
DN	79592479175106403	720575940617792069	720575940617792069	L	DNge044					g	brain	GNG	GNG	10		137801	83097	5798
DN	79732873066045446	720575940623137212	720575940617792069	R	DNge044					g	brain	GNG	GNG	10		126824	81088	5798
DN	80788679039581695	720575940634825879	720575940612366322	L	DNge045					g	brain	GNG	GNG	6		138189	82619	5798
DN	79240360509344191	720575940612366322	720575940612366322	R	DNge045					g	brain	GNG	GNG	6		126335	80731	5798
DN	81351628858933200	720575940622027222	720575940620714150	L	DNge046					g	brain	GNG	GNG	12		126280	80885	5798
DN	79874160242993436	720575940620714150	720575940620714150	L	DNge046					g	brain	GNG	GNG	12		126405	81023	5798
DN	79099966618077308	720575940644758308	720575940620714150	R	DNge046					g	brain	GNG	GNG	12		148487	84673	4848
DN	78325704206979984	720575940630291767	720575940620714150	R	DNge046					g	brain	GNG	GNG	12		138488	83056	5798
DN	79874160175858645	720575940622565590	720575940614342038	L	DNge047					g	brain	multi	multi	15		136883	82445	5798
DN	79592616546825416	720575940614342038	720575940614342038	R	DNge047					g	brain	multi	multi	15		126423	80618	5798
DN	81491748005810212	720575940609376707	720575940609376707	L	DNge048					g	brain	GNG	GNG	15		126633	80916	5798
DN	78465617195653038	720575940617399257	720575940609376707	R	DNge048					g	brain	GNG	GNG	15		137231	82777	5798
DN	81492091402250989	720575940620082512	720575940620082512	L	DNge049					g	brain	GNG	GNG	15		126002	80815	5798
DN	77762067058737670	720575940628360723	720575940620082512	R	DNge049					g	brain	GNG	GNG	15		138298	82929	5798
DN	81703266353914653	720575940647586948	720575940611813842	L	DNge050					g	brain	GNG_SAD	GNG	12		126278	80799	5798
DN	78043404730272743	720575940611813842	720575940611813842	R	DNge050					g	brain	GNG_SAD	GNG	12		139175	83067	5798
DN	81562391561234029	720575940649829241	720575940610677828	L	DNge051					g	brain	GNG	GNG	11		126816	81366	5798
DN	77691835753653112	720575940610677828	720575940610677828	R	DNge051					g	brain	GNG	GNG	11		138693	81527	5798
DN	79803722712193847	720575940620859630	720575940620859630	L	DNge052					g	brain	GNG	GNG	16		126271	81103	5798
DN	79663053943792537	720575940637659749	720575940620859630	R	DNge052					g	brain	GNG	GNG	16		138341	83274	5798
DN	81492160054765713	720575940630135084	720575940630135084	L	DNge053					g	brain	multi	multi	16		126117	80806	5798
DN	77973516687121034	720575940638204132	720575940630135084	R	DNge053					g	brain	multi	multi	16		136247	81831	5798
DN	81281191327910400	720575940622161366	720575940620541099	L	DNge054					g	brain	multi	multi	10		135675	81694	5798
DN	77903216729856972	720575940620541099	720575940620541099	R	DNge054					g	brain	multi	multi	10		126833	81702	5798
DN	81633035048738764	720575940624986300	720575940623918121	L	DNge055					g	brain	GNG	GNG	3		137581	84575	5798
DN	77480729386715036	720575940623918121	720575940623918121	R	DNge055					g	brain	GNG	GNG	3		125881	82136	5799
DN	81070359973373856	720575940632960813	720575940626672058	L	DNge056					g	brain	GNG	GNG	3		126305	82158	5798
DN	80084854292848803	720575940626672058	720575940626672058	R	DNge056					g	brain	GNG	GNG	3		137624	84347	5798
DN	80296235067802072	720575940648180868	720575940627403578	L	DNge057					g	brain	GNG	GNG	3		126399	81953	5798
DN	77762341802498890	720575940627403578	720575940627403578	R	DNge057					g	brain	GNG	GNG	3		137588	83465	5798
DN	81632829024662315	720575940613589167	720575940606633248	L	DNge058					g	brain	GNG	GNG	12		126548	81936	5798
DN	78888791666017058	720575940606633248	720575940606633248	R	DNge058					g	brain	GNG	GNG	12		137592	84072	5798
DN	80084854292839287	720575940619877396	720575940615671106	L	DNge059					g	brain	GNG	GNG	11		137235	84452	5798
DN	79310660667926327	720575940615671106	720575940615671106	R	DNge059					g	brain	GNG	GNG	11		126289	82292	5799
DN	81562528999611740	720575940618291520	720575940618291520	L	DNge060					g	brain	GNG	GNG	12		136265	84980	5798
DN	78044091724124439	720575940630695798	720575940618291520	R	DNge060					g	brain	GNG	GNG	12		126530	82493	5799
DN	80929279089014798	720575940618863553	720575940618548244	L	DNge061					g	brain	GNG	GNG	11		138391	83349	5798
DN	78114391748685982	720575940621082111	720575940618548244	R	DNge061					g	brain	GNG	GNG	11		126541	81624	5798
DN	81210753998656388	720575940618548244	720575940618548244	L	DNge061					g	brain	GNG	GNG	11		138299	83397	5798
DN	78114323029363242	720575940621294218	720575940618548244	R	DNge061					g	brain	GNG	GNG	11		126489	81597	5798
DN	81633103835490852	720575940615023535	720575940615023535	L	DNge062					g	brain	GNG	GNG	12		126676	81762	5798
DN	77691904472572883	720575940627099338	720575940615023535	R	DNge062					g	brain	GNG	GNG	12		137503	83346	5798
DN	79733422754931330	720575940617950877	720575940616597334	L	DNge063					g	brain	GNG	GNG	11		126762	81891	5798
DN	79240772826201170	720575940616597334	720575940616597334	R	DNge063					g	brain	GNG	GNG	11		138050	84226	5798
DN	81421997602851991	720575940626319235	720575940626319235	L	DNge064					g	brain	GNG	GNG	12		137422	84517	5798
DN	78255404115189406	720575940636333710	720575940626319235	R	DNge064					g	brain	GNG	GNG	12		126534	82035	5798
DN	81421928816282892	720575940627167516	720575940627167516	L	DNge065					g	brain	GNG	GNG	10		138049	83748	5798
DN	77692041777641880	720575940633293025	720575940627167516	R	DNge065					g	brain	GNG	GNG	10		126522	81831	5798
DN	80366535092560730	720575940627827697	720575940622537477	L	DNge067					g	brain	GNG	GNG	3		137738	83767	5798
DN	77973791698917604	720575940622537477	720575940622537477	R	DNge067					g	brain	GNG	GNG	3		125990	82224	5799
DN	81562735091101836	720575940615578043	720575940611881139	L	DNge068					g	brain	GNG	GNG	12		137883	84549	5798
DN	77973654260599697	720575940611881139	720575940611881139	R	DNge068					g	brain	GNG	GNG	12		126086	82048	5798
DN	80366672531614031	720575940627234069	720575940618405686	L	DNge069					g	brain	GNG	GNG	12		137915	83530	5798
DN	79029735111738059	720575940618405686	720575940618405686	R	DNge069					g	brain	GNG	GNG	12		126005	81760	5798
DN	80647529234394013	720575940651932150	720575940647755641	L	DNge070					g	brain	IPS_SPS	PS_LAL	6		127363	75264	5798
DN	78959091690727367	720575940647755641	720575940647755641	R	DNge070					g	brain	IPS_SPS	PS_LAL	6		136441	75767	5798
DN	80506860465598957	720575940636098367	720575940609733582	L	DNge071					g	brain	GNG	GNG	6		126985	76006	5798
DN	80506860465583749	720575940628745209	720575940609733582	L	DNge071					g	brain	GNG	GNG	6		128669	75728	5699
DN	80506929185059380	720575940609733582	720575940609733582	L	DNge071					g	brain	GNG	GNG	6		128672	75896	5734
DN	80506860465597709	720575940612335539	720575940609733582	L	DNge071					g	brain	GNG	GNG	6		128125	75890	5798
DN	80506929185063469	720575940614959675	720575940609733582	L	DNge071					g	brain	GNG	GNG	6		129089	77174	5798
DN	80506860465606260	720575940611765201	720575940609733582	L	DNge071					g	brain	GNG	GNG	6		129172	77197	5798
DN	79874091590564340	720575940630569413	720575940609733582	L	DNge071					g	brain	GNG	GNG	6		128200	75539	5798
DN	78959091690713158	720575940634525303	720575940609733582	R	DNge071					g	brain	GNG	GNG	6		137185	77244	5798
DN	78959091690731273	720575940631651810	720575940609733582	R	DNge071					g	brain	GNG	GNG	6		135526	75900	5798
DN	78959091690727675	720575940621534273	720575940609733582	R	DNge071					g	brain	GNG	GNG	6		135517	76548	5798
DN	78888791666004626	720575940625596647	720575940609733582	R	DNge071					g	brain	GNG	GNG	6		135876	76425	5798
DN	78959091690725043	720575940640422016	720575940609733582	R	DNge071					g	brain	GNG	GNG	6		135655	76590	5798
DN	78959091690727764	720575940620815896	720575940609733582	R	DNge071					g	brain	GNG	GNG	6		135204	76605	5798
DN	78959091690710596	720575940619431765	720575940609733582	R	DNge071					g	brain	GNG	GNG	6		136010	76477	5798
DN	78959160410184370	720575940610309034	720575940609733582	R	DNge071					g	brain	GNG	GNG	6		135716	76537	5798
DN	78959091690728851	720575940613814971	720575940609733582	R	DNge071					g	brain	GNG	GNG	6		135194	76669	5798
DN	80506860465598758	720575940638175558	720575940624530407	L	DNge072					g	brain	GNG_IPS	PS_LAL	6		127099	75883	5798
DN	78959091690719124	720575940624530407	720575940624530407	R	DNge072					g	brain	GNG_IPS	PS_LAL	6		135767	75817	5798
DN	81210547907237945	720575940629304702	720575940629304702	L	DNge073					g	brain	GNG_SAD	GNG	12		127112	81387	5798
DN	77973242077686565	720575940634560922	720575940629304702	R	DNge073					g	brain	GNG_SAD	GNG	12		137455	82826	5798
DN	79592547760567457	720575940617035449	720575940612429743	L	DNge074					g	brain	GNG	GNG	12		127828	81919	5798
DN	79381372875417882	720575940612429743	720575940612429743	R	DNge074					g	brain	GNG	GNG	12		137213	83125	5798
DN	81210685077570501	720575940628436282	720575940624015287	L	DNge075					g	brain	GNG_PRW	PRW_FLA	1		127533	82323	5798
DN	78114254108640674	720575940624015287	720575940624015287	R	DNge075					g	brain	GNG_PRW	PRW_FLA	1		136383	84031	5798
DN	80155428859786107	720575940634862943	720575940628971779	L	DNge076					g	brain	GNG	GNG	11		127645	81739	5798
DN	77480798172956975	720575940628971779	720575940628971779	R	DNge076					g	brain	GNG	GNG	11		134773	81358	5798
DN	80436766397609357	720575940628869648	720575940614014895	L	DNge077					g	brain	GNG_PRW	PRW_FLA	1		126930	82325	5798
DN	77762410521626491	720575940614014895	720575940614014895	R	DNge077					g	brain	GNG_PRW	PRW_FLA	1		137414	84788	5798
DN	78959297648204565	720575940636308075	720575940629806974	L	DNge078		aDN2			g	brain	GNG	GNG	10		136396	82387	5798
DN	79521766632443415	720575940629806974	720575940629806974	L	DNge078		aDN2			g	brain	GNG	GNG	10		127905	81547	5798
DN	79874091523957296	720575940632296519	720575940629477675	L	DNge079					g	brain	GNG	GNG	12		137750	82947	5798
DN	79310729320355892	720575940629477675	720575940629477675	R	DNge079					g	brain	GNG	GNG	12		127331	81662	5798
DN	80999853857629657	720575940609407939	720575940609407939	L	DNge080					g	brain	GNG	GNG	11		126919	82008	5798
DN	77832710613225142	720575940627847752	720575940609407939	R	DNge080					g	brain	GNG	GNG	11		137892	84124	5798
DN	81562528865433270	720575940618594117	720575940613686954	L	DNge081					g	brain	GNG	GNG	12		136613	83620	5798
DN	77973516754164614	720575940613686954	720575940613686954	R	DNge081					g	brain	GNG	GNG	12		127206	82397	5798
DN	81703266421109398	720575940628669545	720575940626092302	L	DNge082					g	brain	GNG	GNG	12		127786	82104	5798
DN	78536673000561530	720575940626092302	720575940626092302	R	DNge082					g	brain	GNG	GNG	12		136811	83136	5798
DN	81492228840893319	720575940619038366	720575940619038366	L	DNge083					g	brain	multi	multi	15		136983	83909	5798
DN	77692041844338265	720575940625182341	720575940619038366	R	DNge083					g	brain	multi	multi	15		127440	82900	5799
DN	80577160490240630	720575940638088511	720575940624651189	L	DNge084					g	brain	multi	multi	14		128792	74774	5798
DN	78959091690727705	720575940624651189	720575940624651189	R	DNge084					g	brain	multi	multi	14		134042	77745	5798
DN	80506929185060550	720575940628487153	720575940610440402	L	DNge085					g	brain	GNG	GNG	6		128691	77521	5798
DN	80506860465600046	720575940625343761	720575940610440402	L	DNge085					g	brain	GNG	GNG	6		129496	78579	5798
DN	80506860465592338	720575940610440402	720575940610440402	L	DNge085					g	brain	GNG	GNG	6		129165	77996	5798
DN	80506860465595071	720575940623968612	720575940610440402	L	DNge085					g	brain	GNG	GNG	6		128984	76687	5798
DN	80506860465594961	720575940616548416	720575940610440402	L	DNge085					g	brain	GNG	GNG	6		129138	76784	5798
DN	80506929185064192	720575940622806247	720575940610440402	L	DNge085					g	brain	GNG	GNG	6		128798	75209	5798
DN	78959091690723557	720575940615385798	720575940610440402	R	DNge085					g	brain	GNG	GNG	6		134326	78478	5798
DN	78959091690703314	720575940616786433	720575940610440402	R	DNge085					g	brain	GNG	GNG	6		135121	79891	5798
DN	78959160410189398	720575940639802685	720575940610440402	R	DNge085					g	brain	GNG	GNG	6		134985	76930	5798
DN	78959091690722087	720575940622786317	720575940610440402	R	DNge085					g	brain	GNG	GNG	6		134858	76875	5798
DN	78959091690710578	720575940619905916	720575940610440402	R	DNge085					g	brain	GNG	GNG	6		134585	78861	5798
DN	80155291689471638	720575940617249254	720575940617249254	L	DNge086					g	brain	GNG_IPS	PS_LAL	6		128300	74684	5798
DN	78888035818751014	720575940646443316	720575940617249254	R	DNge086					g	brain	GNG_IPS	PS_LAL	6		139280	78157	5798
DN	79944529054071361	720575940624154604	720575940605450342	L	DNge087					g	brain	GNG	GNG	15		128868	76076	5798
DN	81562666438818021	720575940626068569	720575940605450342	L	DNge087					g	brain	GNG	GNG	15		129063	76292	5798
DN	78959091690698880	720575940630382075	720575940605450342	R	DNge087					g	brain	GNG	GNG	15		136082	76364	5798
DN	78959091690727409	720575940605450342	720575940605450342	R	DNge087					g	brain	GNG	GNG	15		135254	76544	5798
DN	80225935043090949	720575940612629210	720575940612629210	L	DNge088					g	brain	IPS_SPS	PS_LAL	6		128271	77303	5284
DN	78817460782336731	720575940620231590	720575940612629210	R	DNge088					g	brain	IPS_SPS	PS_LAL	6		134620	77275	5798
DN	80929485113492399	720575940606784265	720575940606784265	L	DNge089					g	brain	GNG_IPS	PS_LAL	14		128504	78280	5123
DN	80929485113485131	720575940610935410	720575940606784265	L	DNge089					g	brain	GNG_IPS	PS_LAL	14		128457	78583	5133
DN	80929485113499869	720575940626580794	720575940606784265	L	DNge089					g	brain	GNG_IPS	PS_LAL	14		129834	79951	5798
DN	80859116369288787	720575940620915224	720575940606784265	L	DNge089					g	brain	GNG_IPS	PS_LAL	14		130097	79632	5798
DN	77340060684792564	720575940627307625	720575940606784265	R	DNge089					g	brain	GNG_IPS	PS_LAL	14		134586	80051	5798
DN	78396141670148048	720575940626748702	720575940606784265	R	DNge089					g	brain	GNG_IPS	PS_LAL	14		135113	80561	5798
DN	78396141670123536	720575940626238716	720575940606784265	R	DNge089					g	brain	GNG_IPS	PS_LAL	14		135388	80451	5798
DN	78396141670133934	720575940610341582	720575940606784265	R	DNge089					g	brain	GNG_IPS	PS_LAL	14		134473	79715	5798
DN	80929485113496295	720575940615424966	720575940614682274	L	DNge090					g	brain	GNG_SAD	GNG	14		128917	78271	5188
DN	80929485113497177	720575940614682274	720575940614682274	L	DNge090					g	brain	GNG_SAD	GNG	14		128902	78222	5164
DN	78396141670129566	720575940625047815	720575940614682274	R	DNge090					g	brain	GNG_SAD	GNG	14		134705	80184	5798
DN	78396141670136558	720575940637896893	720575940614682274	R	DNge090					g	brain	GNG_SAD	GNG	14		135115	80410	5798
DN	80929485113490197	720575940620110215	720575940611087786	L	DNge091					g	brain	SAD_AMMC	AVLP_AMMC_WED	14		128807	78391	5189
DN	80929485113483211	720575940621071495	720575940611087786	L	DNge091					g	brain	SAD_AMMC	AVLP_AMMC_WED	14		129593	80271	5798
DN	80929485113482848	720575940615659521	720575940611087786	L	DNge091					g	brain	SAD_AMMC	AVLP_AMMC_WED	14		129780	80121	5798
DN	80929485113489712	720575940638094911	720575940611087786	L	DNge091					g	brain	SAD_AMMC	AVLP_AMMC_WED	14		129888	79807	5798
DN	80859047649780377	720575940629965708	720575940611087786	L	DNge091					g	brain	SAD_AMMC	AVLP_AMMC_WED	14		129573	79917	5798
DN	80929485113486916	720575940630990533	720575940611087786	L	DNge091					g	brain	SAD_AMMC	AVLP_AMMC_WED	14		128734	78564	5184
DN	80859116369291328	720575940615495867	720575940611087786	L	DNge091					g	brain	SAD_AMMC	AVLP_AMMC_WED	14		127957	78528	5079
DN	80929485113496823	720575940617295321	720575940611087786	L	DNge091					g	brain	SAD_AMMC	AVLP_AMMC_WED	14		129179	78152	5294
DN	80929485113489934	720575940649992569	720575940611087786	L	DNge091					g	brain	SAD_AMMC	AVLP_AMMC_WED	14		128682	78619	5204
DN	78396141670137925	720575940617477022	720575940611087786	R	DNge091					g	brain	SAD_AMMC	AVLP_AMMC_WED	14		134663	79871	5798
DN	78396141670139148	720575940629725545	720575940611087786	R	DNge091					g	brain	SAD_AMMC	AVLP_AMMC_WED	14		134711	80037	5798
DN	78396141670137869	720575940611610670	720575940611087786	R	DNge091					g	brain	SAD_AMMC	AVLP_AMMC_WED	14		135196	80378	5798
DN	78396141670147137	720575940625187940	720575940611087786	R	DNge091					g	brain	SAD_AMMC	AVLP_AMMC_WED	14		134779	80278	5798
DN	78396141670145582	720575940636606554	720575940611087786	R	DNge091					g	brain	SAD_AMMC	AVLP_AMMC_WED	14		135278	80560	5798
DN	78396141670137919	720575940611087786	720575940611087786	R	DNge091					g	brain	SAD_AMMC	AVLP_AMMC_WED	14		134277	79744	5798
DN	78396141670145816	720575940625065653	720575940611087786	R	DNge091					g	brain	SAD_AMMC	AVLP_AMMC_WED	14		134171	79230	5798
DN	78396141670136538	720575940622123400	720575940611087786	R	DNge091					g	brain	SAD_AMMC	AVLP_AMMC_WED	14		134421	79572	5798
DN	80999853857635544	720575940619910080	720575940614046395	L	DNge092					g	brain	GNG_IPS	PS_LAL	6		128909	78202	5320
DN	80929485113487793	720575940636186463	720575940614046395	L	DNge092					g	brain	GNG_IPS	PS_LAL	6		128949	78104	5307
DN	78466510414327394	720575940614046395	720575940614046395	R	DNge092					g	brain	GNG_IPS	PS_LAL	6		134418	79236	5798
DN	78396141670137841	720575940634526560	720575940614046395	R	DNge092					g	brain	GNG_IPS	PS_LAL	6		134284	79386	5798
DN	80859116369305537	720575940623543117	720575940619676598	L	DNge093					g	brain	GNG_SAD	GNG	14		128748	78607	5108
DN	80929485113490186	720575940619676598	720575940619676598	L	DNge093					g	brain	GNG_SAD	GNG	14		128646	78700	5107
DN	78396141670137682	720575940621071017	720575940619676598	R	DNge093					g	brain	GNG_SAD	GNG	14		135803	80929	5798
DN	78396141670143225	720575940624374334	720575940619676598	R	DNge093					g	brain	GNG_SAD	GNG	14		134957	79830	5798
DN	80929485113485205	720575940623899082	720575940604729312	L	DNge094					g	brain	IPS_GNG	PS_LAL	14		130111	79539	5798
DN	80929485113487616	720575940621002480	720575940604729312	L	DNge094					g	brain	IPS_GNG	PS_LAL	14		129172	78196	5193
DN	80929485113493521	720575940623193293	720575940604729312	L	DNge094					g	brain	IPS_GNG	PS_LAL	14		128321	78744	5120
DN	80929485113490052	720575940632934751	720575940604729312	L	DNge094					g	brain	IPS_GNG	PS_LAL	14		130081	79469	5798
DN	80929485113487482	720575940624882151	720575940604729312	L	DNge094					g	brain	IPS_GNG	PS_LAL	14		130014	79574	5798
DN	80929485113493141	720575940623498876	720575940604729312	L	DNge094					g	brain	IPS_GNG	PS_LAL	14		129565	80345	5798
DN	80929485113493046	720575940630829563	720575940604729312	L	DNge094					g	brain	IPS_GNG	PS_LAL	14		130197	78954	5798
DN	78396141670139085	720575940615364564	720575940604729312	R	DNge094					g	brain	IPS_GNG	PS_LAL	14		134462	79402	5798
DN	78114460468066120	720575940640630589	720575940604729312	R	DNge094					g	brain	IPS_GNG	PS_LAL	14		134472	79631	5798
DN	78396141670139271	720575940620804566	720575940604729312	R	DNge094					g	brain	IPS_GNG	PS_LAL	14		135094	80491	5798
DN	78396141670135187	720575940606856405	720575940604729312	R	DNge094					g	brain	IPS_GNG	PS_LAL	14		134868	79943	5798
DN	78396141670128328	720575940612373423	720575940604729312	R	DNge094					g	brain	IPS_GNG	PS_LAL	14		135079	80607	5798
DN	78396141670137913	720575940604729312	720575940604729312	R	DNge094					g	brain	IPS_GNG	PS_LAL	14		134444	79332	5798
DN	78396141670135241	720575940621783628	720575940604729312	R	DNge094					g	brain	IPS_GNG	PS_LAL	14		135037	80571	5798
DN	80929485113485234	720575940630505334	720575940618870113	L	DNge095					g	brain	GNG	GNG	6		128028	80266	5798
DN	78396141670143023	720575940618870113	720575940618870113	R	DNge095					g	brain	GNG	GNG	6		135120	79999	5798
DN	80296166281114882	720575940632412333	720575940632412333	L	DNge096					g	brain	GNG	GNG	3		128141	81467	5798
DN	77691904271143447	720575940654094241	720575940632412333	R	DNge096					g	brain	GNG	GNG	3		135216	81504	5798
DN	80225728817471400	720575940617990228	720575940613590579	L	DNge097					g	brain	IPS_GNG	PS_LAL	6		128125	81145	5798
DN	78535367397489105	720575940613590579	720575940613590579	R	DNge097					g	brain	IPS_GNG	PS_LAL	6		137496	81754	5798
DN	80296166281109516	720575940617373268	720575940617373268	L	DNge098					g	brain	GNG	GNG	11		127957	81664	5798
DN	77762410454715648	720575940620473547	720575940617373268	R	DNge098					g	brain	GNG	GNG	11		136170	82472	5798
DN	79451398156286130	720575940628883535	720575940628883535	L	DNge099					g	brain	multi	multi	16		128937	81891	5798
DN	79240016777587703	720575940631091407	720575940628883535	R	DNge099					g	brain	multi	multi	16		135280	82712	5798
DN	81703403859952853	720575940619530187	720575940619530187	L	DNge100					g	brain	GNG	GNG	11		128386	81990	5798
DN	77410429428847438	720575940629792060	720575940619530187	R	DNge100					g	brain	GNG	GNG	11		135780	82105	5798
DN	80296097561655635	720575940639553920	720575940607451081	L	DNge101					g	brain	GNG	GNG	12		127994	81945	5798
DN	78818422653424092	720575940607451081	720575940607451081	R	DNge101					g	brain	GNG	GNG	12		137190	82981	5798
DN	81210685077774833	720575940611474925	720575940611474925	L	DNge102					g	brain	GNG	GNG	15		137749	87348	5284
DN	81140316333504852	720575940616498742	720575940611474925	L	DNge102					g	brain	GNG	GNG	15		135134	84874	5798
DN	78114254242577585	720575940623706405	720575940611474925	R	DNge102					g	brain	GNG	GNG	15		128344	83385	5798
DN	79732941785899527	720575940614075363	720575940614075363	L	DNge103					g	brain	multi	multi	16		133708	83691	5798
DN	78043954419071574	720575940630803727	720575940614075363	R	DNge103					g	brain	multi	multi	16		128436	83703	5798
DN	79451604046502927	720575940640723315	720575940623037720	L	DNge104					g	brain	GNG	GNG	4		128869	83615	5798
DN	79100103788696083	720575940623037720	720575940623037720	R	DNge104					g	brain	GNG	GNG	4		133318	84960	5810
DN	80296303787247491	720575940623781611	720575940623781611	L	DNge105					g	brain	GNG	GNG	10		134450	74510	5798
DN	78888997623108507	720575940637612974	720575940623781611	R	DNge105					g	brain	GNG	GNG	10		129280	74685	5798
DN	81070085162741436	720575940631662648	720575940624484796	L	DNge106					g	brain	GNG	GNG	11		134604	74664	5798
DN	78888997623102219	720575940624484796	720575940624484796	R	DNge106					g	brain	GNG	GNG	11		129174	74721	5798
DN	80296166281116122	720575940613917359	720575940613917359	L	DNge107					g	brain	multi	multi	6		134293	75537	5798
DN	78887898245606693	720575940626982181	720575940613917359	R	DNge107					g	brain	multi	multi	6		129831	75861	5798
DN	80929485113487711	720575940630290536	720575940622944196	L	DNge108					g	brain	GNG	GNG	6		128958	78226	5181
DN	78396141670147964	720575940622944196	720575940622944196	R	DNge108					g	brain	GNG	GNG	6		134985	79933	5798
DN	78396141670145595	720575940632788025	720575940622944196	R	DNge108					g	brain	GNG	GNG	6		135157	80069	5798
DN	80859047649791609	720575940621121159	720575940621121159	L	DNge109					g	brain	GNG_IPS	PS_LAL	6		128977	78418	5191
DN	78396141670136641	720575940626296339	720575940621121159	R	DNge109					g	brain	GNG_IPS	PS_LAL	6		134298	78762	5798
DN	80929485113487500	720575940634583694	720575940623934096	L	DNge110					g	brain	GNG_IPS	PS_LAL	14		129080	78460	5202
DN	78396141670122657	720575940623934096	720575940623934096	R	DNge110					g	brain	GNG_IPS	PS_LAL	14		135363	80343	5798
DN	80929485113483345	720575940631061900	720575940611498419	L	DNge111					g	brain	SAD_GNG	GNG	14		129095	78230	5286
DN	80929485113496019	720575940636104767	720575940611498419	L	DNge111					g	brain	SAD_GNG	GNG	14		129006	78240	5246
DN	78466510414315317	720575940632626402	720575940611498419	R	DNge111					g	brain	SAD_GNG	GNG	14		134528	79371	5798
DN	78396141670142996	720575940611976618	720575940611498419	R	DNge111					g	brain	SAD_GNG	GNG	14		134344	78951	5798
DN	78396141670139130	720575940611498419	720575940611498419	R	DNge111					g	brain	SAD_GNG	GNG	14		134506	79517	5798
DN	80859047649799960	720575940638084149	720575940606702601	L	DNge112					g	brain	GNG	GNG	14		129047	78127	5279
DN	78396141670150617	720575940606702601	720575940606702601	R	DNge112					g	brain	GNG	GNG	14		134397	79627	5798
DN	80647460447683871	720575940629139968	720575940610091955	L	DNge113					g	brain	AMMC_SAD	AVLP_AMMC_WED	13		129292	78305	5342
DN	81351560139219896	720575940618427156	720575940610091955	L	DNge113					g	brain	AMMC_SAD	AVLP_AMMC_WED	13		129376	78424	5328
DN	78396141670141742	720575940627722234	720575940610091955	R	DNge113					g	brain	AMMC_SAD	AVLP_AMMC_WED	13		134901	79531	5798
DN	78466510414314105	720575940610091955	720575940610091955	R	DNge113					g	brain	AMMC_SAD	AVLP_AMMC_WED	13		134334	79532	5798
DN	78606560708248178	720575940632574946	720575940610091955	R	DNge113					g	brain	AMMC_SAD	AVLP_AMMC_WED	13		134654	79339	5798
DN	80929485113493340	720575940619372726	720575940612028017	L	DNge114					g	brain	IPS_GNG	PS_LAL	6		129452	78560	5394
DN	80929485113493387	720575940630033913	720575940612028017	L	DNge114					g	brain	IPS_GNG	PS_LAL	6		129967	77691	5798
DN	80929485113485671	720575940641793440	720575940612028017	L	DNge114					g	brain	IPS_GNG	PS_LAL	6		129875	77858	5798
DN	80929485113487635	720575940630333911	720575940612028017	L	DNge114					g	brain	IPS_GNG	PS_LAL	6		129922	77689	5798
DN	78044091790807475	720575940612028017	720575940612028017	R	DNge114					g	brain	IPS_GNG	PS_LAL	6		134338	79222	5798
DN	78396141670136543	720575940639479168	720575940612028017	R	DNge114					g	brain	IPS_GNG	PS_LAL	6		134320	78866	5798
DN	80929485113493352	720575940621599604	720575940611552370	L	DNge115					g	brain	GNG_IPS	PS_LAL	6		129649	78036	5798
DN	80999853857651310	720575940611552370	720575940611552370	L	DNge115					g	brain	GNG_IPS	PS_LAL	6		129808	77969	5798
DN	80999853857629921	720575940628825348	720575940611552370	L	DNge115					g	brain	GNG_IPS	PS_LAL	6		129807	79123	5472
DN	80929485113493737	720575940618086535	720575940611552370	L	DNge115					g	brain	GNG_IPS	PS_LAL	6		129551	79495	5798
DN	78396141670137892	720575940619590360	720575940611552370	R	DNge115					g	brain	GNG_IPS	PS_LAL	6		134291	78980	5798
DN	78396141670140555	720575940631627551	720575940611552370	R	DNge115					g	brain	GNG_IPS	PS_LAL	6		134382	79039	5798
DN	78396141670131136	720575940642369736	720575940611552370	R	DNge115					g	brain	GNG_IPS	PS_LAL	6		134832	79674	5798
DN	78396141670145665	720575940614562207	720575940611552370	R	DNge115					g	brain	GNG_IPS	PS_LAL	6		134835	79819	5798
DN	80929485113551051	720575940634279543	720575940602534112	L	DNge116					g	brain	GNG	GNG	6		129738	78043	5798
DN	80929485113490596	720575940602534112	720575940602534112	L	DNge116					g	brain	GNG	GNG	6		130080	78022	5798
DN	77903148077203475	720575940631051065	720575940602534112	R	DNge116					g	brain	GNG	GNG	6		134302	79082	5798
DN	78396141670142983	720575940640140733	720575940602534112	R	DNge116					g	brain	GNG	GNG	6		134212	79473	5798
DN	81421860231083811	720575940623776235	720575940603786686	L	DNge117					g	brain	multi	multi	6		129202	77662	5798
DN	78959160410194870	720575940603786686	720575940603786686	R	DNge117					g	brain	multi	multi	6		134274	78382	5798
DN	81773772537195771	720575940614107554	720575940614107554	L	DNge118					g	brain	GNG_IPS	PS_LAL	6		128977	78796	5204
DN	78396141670141850	720575940623537485	720575940614107554	R	DNge118					g	brain	GNG_IPS	PS_LAL	6		135019	80094	5798
DN	81703335140893773	720575940619191966	720575940610605614	L	DNge119					g	brain	GNG_SAD	GNG	15		129575	81248	5798
DN	79873541901879432	720575940610605614	720575940610605614	R	DNge119					g	brain	GNG_SAD	GNG	15		135046	81400	5798
DN	80155566298921477	720575940631543414	720575940621801456	L	DNge120					g	brain	GNG	GNG	16		129088	81858	5798
DN	79029735111732773	720575940621801456	720575940621801456	R	DNge120					g	brain	GNG	GNG	16		135313	82023	5798
DN	81421241822715874	720575940635212139	720575940635212139	L	DNge121					g	brain	GNG	GNG	4		133012	84131	5798
DN	77972898547200602	720575940637870510	720575940635212139	R	DNge121					g	brain	GNG	GNG	4		129601	83198	5798
DN	80225797604143420	720575940631342073	720575940631342073	L	DNge122					g	brain	GNG	GNG	4		129574	83387	5798
DN	78959366300238065	720575940647031860	720575940631342073	R	DNge122					g	brain	GNG	GNG	4		133558	84807	5798
DN	80296372506908867	720575940614909506	720575940614909506	L	DNge123					g	brain	GNG_IPS	PS_LAL	15		130456	77177	5798
DN	80295410568505225	720575940620297819	720575940614909506	R	DNge123					g	brain	GNG_IPS	PS_LAL	15		133922	79329	5798
DN	81491954097296093	720575940626889491	720575940624537284	L	DNge124					g	brain	GNG_VES	VES	15		130832	77351	5798
DN	77902735894625606	720575940624537284	720575940624537284	R	DNge124					g	brain	GNG_VES	VES	15		133527	78517	5798
DN	81562391561051198	720575940605658033	720575940605658033	L	DNge125					g	brain	GNG	GNG	12		130078	76670	5798
DN	78607041744767510	720575940642449909	720575940605658033	R	DNge125					g	brain	GNG	GNG	12		133788	78770	5798
DN	80929485113487841	720575940631721287	720575940626189657	L	DNge126					g	brain	IPS_GNG	PS_LAL	6		129968	78162	5798
DN	78396141670144505	720575940626189657	720575940626189657	R	DNge126					g	brain	IPS_GNG	PS_LAL	6		134382	79368	5798
DN	80225728817480987	720575940640486488	720575940621399174	L	DNge127					g	brain	multi	multi	16		130789	79112	5798
DN	79169304436351562	720575940621399174	720575940621399174	R	DNge127					g	brain	multi	multi	16		133059	78725	5798
DN	80155566500645403	720575940652104694	720575940619024542	L	DNge128					g	brain	GNG	GNG	10		133194	79993	5798
DN	77902873333743697	720575940619024542	720575940619024542	R	DNge128					g	brain	GNG	GNG	10		130603	79946	5798
DN	80296166281120148	720575940628264585	720575940613339875	L	DNge129					g	brain	GNG_SAD	GNG	12		130772	81132	5798
DN	78818353933950524	720575940613339875	720575940613339875	R	DNge129					g	brain	GNG_SAD	GNG	12		132851	79778	5798
DN	80296029111048249	720575940632043320	720575940627490459	L	DNge130					g	brain	multi	multi	13		130877	81981	5798
DN	79592135577455538	720575940627490459	720575940627490459	R	DNge130					g	brain	multi	multi	13		133366	82330	5798
DN	79592204364120185	720575940621107847	720575940617918021	L	DNge131					g	brain	GNG	GNG	15		130408	83517	5798
DN	78748191348086122	720575940617918021	720575940617918021	R	DNge131					g	brain	GNG	GNG	15		132711	83888	5798
DN	81492022816698581	720575940613838289	720575940613838289	L	DNge132					g	brain	GNG	GNG	4		134083	83936	5798
DN	77902804613939184	720575940631982952	720575940613838289	R	DNge132					g	brain	GNG	GNG	4		130136	83205	5798
DN	81421654072773088	720575940608716809	720575940608716809	L	DNge133					g	brain	GNG	GNG	10		133537	83811	5798
DN	78536673000575582	720575940644467360	720575940608716809	R	DNge133					g	brain	GNG	GNG	10		129997	83320	5798
DN	79874160109087038	720575940631124076	720575940631124076	L	DNge134					g	brain	GNG_IPS	PS_LAL	12		132787	76690	5798
DN	79662985156970080	720575940631469452	720575940631124076	R	DNge134					g	brain	GNG_IPS	PS_LAL	12		131232	75971	5798
DN	80296166281116250	720575940622263066	720575940622263066	L	DNge135					g	brain	multi	multi	12		131289	76846	5798
DN	77621535527167285	720575940635355804	720575940622263066	R	DNge135					g	brain	multi	multi	12		132776	76581	5798
DN	80225728884649459	720575940606425033	720575940605714878	L	DNge136					g	brain	multi	multi	16		131261	76987	5798
DN	80225728884654599	720575940610604078	720575940605714878	L	DNge136					g	brain	multi	multi	16		131129	77756	5798
DN	78677822603924276	720575940605714878	720575940605714878	R	DNge136					g	brain	multi	multi	16		132531	76919	5798
DN	78044229028381345	720575940633996883	720575940605714878	R	DNge136					g	brain	multi	multi	16		132548	76758	5798
DN	81140591076953650	720575940628659049	720575940622933765	L	DNge137					g	brain	GNG	GNG	11		132380	76821	5798
DN	78677822603950168	720575940622933765	720575940622933765	R	DNge137					g	brain	GNG	GNG	11		131338	77198	5798
DN	79661885779239065	720575940611108676	720575940611108676	M	DNge138					g	brain	multi	multi	14		131235	77496	5798
DN	79802623267720000	720575940627790991	720575940611108676	M	DNge138					g	brain	multi	multi	14		132912	78656	5798
DN	80436697678102955	720575940617296029	720575940617296029	L	DNge139					g	brain	GNG	GNG	12		131259	79135	5798
DN	77903216729334823	720575940630403031	720575940617296029	R	DNge139					g	brain	GNG	GNG	12		132537	77928	5798
DN	80225728884649045	720575940614736034	720575940614736034	L	DNge140					g	brain	IPS_GNG	PS_LAL	14		131170	78613	5798
DN	78396278974889011	720575940614759149	720575940614736034	R	DNge140					g	brain	IPS_GNG	PS_LAL	14		132885	79473	5798
DN	79662435669354641	720575940627044885	720575940627044885	L	DNge141					g	brain	multi	multi	14		131054	81335	5798
DN	79170472600065563	720575940639314229	720575940627044885	R	DNge141					g	brain	multi	multi	14		132547	79566	5798
DN	80225728817481544	720575940607170178	720575940607170178	L	DNge142					g	brain	GNG_SAD	GNG	12		131339	83499	5798
DN	78748053909222100	720575940627629598	720575940607170178	R	DNge142					g	brain	GNG_SAD	GNG	12		132320	82320	5798
DN	80014897731700038	720575940634782359	720575940634782359	L	DNge143					g	brain	GNG	GNG	11		132319	76882	5495
DN	77691835753523499	720575940660220289	720575940634782359	R	DNge143					g	brain	GNG	GNG	11		136668	75843	5798
DN	81703335141067273	720575940626268761	720575940626268761	L	DNge144					g	brain	GNG	GNG	16		139633	82981	5798
DN	77621467009246460	720575940629774274	720575940626268761	R	DNge144					g	brain	GNG	GNG	16		123759	80092	5670
DN	80929485113473594	720575940622728728	720575940612058543	L	DNge145					g	brain	SAD_AMMC	AVLP_AMMC_WED	13		128946	78030	5298
DN	80999853857646708	720575940638019184	720575940612058543	L	DNge145					g	brain	SAD_AMMC	AVLP_AMMC_WED	13		129235	78399	5341
DN	78396141670149407	720575940636898270	720575940612058543	R	DNge145					g	brain	SAD_AMMC	AVLP_AMMC_WED	13		134048	78943	5798
DN	78465754500285219	720575940612058543	720575940612058543	R	DNge145					g	brain	SAD_AMMC	AVLP_AMMC_WED	13		134490	79168	5798
DN	81844141281228798	720575940623132621	720575940623132621	L	DNge146					g	brain	GNG	GNG	11		138040	83997	5798
DN	77410360642553129	720575940630839371	720575940623132621	R	DNge146					g	brain	GNG	GNG	11		126486	82205	5798
DN	80296235067801022	720575940632178892	720575940609417995	L	DNge147					g	brain	GNG	GNG	12		137681	83564	5798
DN	79451398156296256	720575940609417995	720575940609417995	R	DNge147					g	brain	GNG	GNG	12		128148	81865	5798
DN	81491885378168435	720575940627845704	720575940622248453	L	DNge148					g	brain	GNG	GNG	15		127238	81347	5798
DN	78817529635953164	720575940622248453	720575940622248453	R	DNge148					g	brain	GNG	GNG	15		138720	82402	5798
DN	79662641626859140	720575940607384242	720575940607384242	M	DNge149					g	brain	GNG_SAD	GNG	12		123636	78254	5798
DN	79662847785208184	720575940625489160	720575940625489160	M	DNge150					g	brain	multi	multi	12		131176	77358	5798
DN	79662985290834950	720575940616167986	720575940616167986	M	DNge151					g	brain	multi	multi	16		126283	72999	5789
DN	79874091523590893	720575940622237466	720575940622237466	M	DNge152					g	brain	multi	multi	16		123863	79774	5798
DN	79944460200551535	720575940619434587	720575940606753884	L	DNge153					g	brain	GNG	GNG	11		131439	84286	5798
DN	79662641827771699	720575940606753884	720575940606753884	L	DNge153					g	brain	GNG	GNG	11		131717	84458	5798
DN	80929485113477155	720575940622805700	720575940622805700	L	DNge154					g	brain	multi	multi	14		128642	78554	5206
DN	78396141670150776	720575940636671886	720575940636671886	R	DNge156					g	brain	GNG_SAD	GNG	6		134795	79983	5798
DN	80225728884651842	720575940630119532	720575940624991495	L	DNge172		mute			g	brain	GNG	GNG	2	5	123961	78843	5798
DN	79591723126711561	720575940624991495	720575940624991495	R	DNge172		mute			g	brain	GNG	GNG	2	5	139852	81010	5798
DN	80296372506900829	720575940626557442	720575940610001220	L	DNge173		bract			g	brain	GNG	GNG	11	5	137619	83626	5798
DN	79310660667931699	720575940610001220	720575940610001220	R	DNge173		bract			g	brain	GNG	GNG	11	5	126761	82279	5798
DN	80366741251080393	720575940627285267	720575940627285267	L	DNge174		bract			g	brain	GNG	GNG	11	5	137500	84227	5798
DN	79310660667936467	720575940645045527	720575940627285267	R	DNge174		bract			g	brain	GNG	GNG	11	5	126612	82255	5798
DN	80647529234409396	720575940637966424	720575940614572906	L	DNge175	DNge175		previously DNg06_a	MTD-II	g	brain	SAD_GNG	GNG	14	3	137257	74336	5798
DN	78958748093702613	720575940614572906	720575940614572906	R	DNge175	DNge175		previously DNg06_a	MTD-II	g	brain	SAD_GNG	GNG	14	3	123979	74826	5798
DN	81560055165744734	720575940632499757	720575940622838154	L	DNp01	DNp01	GF	Giant Fiber	none	p	brain	multi	multi	14	5	132816	75217	5798
DN	78183248597293996	720575940622838154	720575940622838154	R	DNp01	DNp01	GF	Giant Fiber	none	p	brain	multi	multi	14	5	130614	75314	5798
DN	81489892579980902	720575940620468718	720575940619654053	L	DNp02	DNp02	P3b		DLV	p	brain	multi	multi	14	4	135743	82627	5798
DN	78183867072322773	720575940619654053	720575940619654053	R	DNp02	DNp02	P3b		DLV	p	brain	multi	multi	14	4	128626	82086	5798
DN	80503767954952520	720575940628884496	720575940627645514	L	DNp03	DNp03			MTD-I	p	brain	PLP_PVLP	PLP	16	5	130055	75587	5798
DN	78955655649747543	720575940627645514	720575940627645514	R	DNp03	DNp03			MTD-I	p	brain	PLP_PVLP	PLP	16	5	133959	75875	5798
DN	81208692548200806	720575940629757036	720575940604954289	L	DNp04	DNp04			VTV	p	brain	PVLP	PLP	16	5	133228	83223	5798
DN	77901704901171447	720575940604954289	720575940604954289	R	DNp04	DNp04			VTV	p	brain	PVLP	PLP	16	5	131574	82314	5798
DN	80997517596266127	720575940626009852	720575940612203482	L	DNp05	DNp05	AMMC-Db2		MTD-I	p	brain	multi	multi	14	5	129640	74789	5798
DN	78816154978066998	720575940612203482	720575940612203482	R	DNp05	DNp05	AMMC-Db2		MTD-I	p	brain	multi	multi	14	5	134433	74743	5798
DN	81419729994659100	720575940611644529	720575940611644529	L	DNp06	DNp06	AMMC-Di5		DLV	p	brain	AVLP_PVLP	AVLP_AMMC_WED	14	5	133409	78757	5798
DN	77831473595740741	720575940622673860	720575940611644529	R	DNp06	DNp06	AMMC-Di5		DLV	p	brain	AVLP_PVLP	AVLP_AMMC_WED	14	5	131071	76631	5798
DN	80716042418361274	720575940622550089	720575940617034565	L	DNp07	DNp07			MTD-I	p	brain	SPS_PLP	PLP	16	4	129589	75550	5798
DN	78675005374032229	720575940617034565	720575940617034565	R	DNp07	DNp07			MTD-I	p	brain	SPS_PLP	PLP	16	4	133675	75554	5798
DN	81137842767736145	720575940633170643	720575940628498161	L	DNp08	DNp08			DMT	p	brain	multi	multi	16	5	138438	81671	5798
DN	78674936587791199	720575940628498161	720575940628498161	R	DNp08	DNp08			DMT	p	brain	multi	multi	16	5	126240	80048	5798
DN	81560261391300957	720575940627652358	720575940627652358	L	DNp09	DNp09			DLV	p	brain	multi	multi	16	4	135608	82057	5798
DN	78325154384117627	720575940635872101	720575940627652358	R	DNp09	DNp09			DLV	p	brain	multi	multi	16	4	129020	81491	5798
DN	79940199458671953	720575940619678366	720575940619678366	L	DNp10	DNp10			MTD-I	p	brain	multi	multi	16	5	130731	79318	5798
DN	79447549530059644	720575940620153765	720575940619678366	R	DNp10	DNp10			MTD-I	p	brain	multi	multi	16	5	133703	79461	5798
DN	80856230218421628	720575940625420986	720575940625420986	L	DNp101	DNp101				p	brain	multi	multi	16	4	131116	79698	5798
DN	78604499258372284	720575940631483695	720575940625420986	R	DNp101	DNp101				p	brain	multi	multi	16	4	133340	79734	5798
DN	80575030186145515	720575940610199781	720575940610199781	L	DNp102	DNp102				p	brain	SPS_IPS	PS_LAL	6	5	135046	76469	5798
DN	79026849094838290	720575940638637501	720575940610199781	R	DNp102	DNp102				p	brain	SPS_IPS	PS_LAL	6	5	129384	75598	5798
DN	81631385982970043	720575940610505006	720575940610505006	L	DNp103	DNp103			MDA	p	brain	multi	multi	16	5	131043	77940	5798
DN	78253273744252038	720575940623781127	720575940610505006	R	DNp103	DNp103			MDA	p	brain	multi	multi	16	5	132670	77325	5798
DN	80434155258735612	720575940623122125	720575940614137907	L	DNp104	DNp104				p	brain	multi	multi	16	5	133274	79652	5798
DN	79238092833242676	720575940614137907	720575940614137907	R	DNp104	DNp104				p	brain	multi	multi	16	5	131337	79522	5798
DN	81771779739098473	720575940629777018	720575940620054694	L	DNp11	DNp11	AMMC-Db3		MTD-I	p	brain	LO_PVLP	OC_LO	16	5	129585	75315	5798
DN	77549586436248099	720575940620054694	720575940620054694	R	DNp11	DNp11	AMMC-Db3		MTD-I	p	brain	LO_PVLP	OC_LO	16	5	134538	76439	5798
DN	80504180271850168	720575940629421159	720575940621804159	L	DNp12	DNp12			DLV	p	brain	multi	multi	14	5	134739	81683	5798
DN	78955724369273753	720575940621804159	720575940621804159	R	DNp12	DNp12			DLV	p	brain	multi	multi	14	5	129226	81651	5798
DN	80434223978206620	720575940625295339	720575940619486891	L	DNp13	DNp13	pMN1	descending neuron of the posterior brain DNp13 (female) [FBbt_00049942]	MTD-I	p	brain	multi	multi	16	5	130971	76925	5798
DN	78956823746742875	720575940619486891	720575940619486891	R	DNp13	DNp13	pMN1	descending neuron of the posterior brain DNp13 (female) [FBbt_00049942]	MTD-I	p	brain	multi	multi	16	5	133131	76869	5798
DN	81067473956721976	720575940620354836	720575940620354836	L	DNp14	DNp14			ITD	p	brain	multi	multi	12	5	137935	82285	5798
DN	78675005374033154	720575940640747352	720575940620354836	R	DNp14	DNp14			ITD	p	brain	multi	multi	12	5	125935	79888	5798
DN	81068367376733333	720575940623431351	720575940616293855	L	DNp15	DNp15	DNHS1		ITD	p	brain	IPS	PS_LAL	16	5	138348	77854	5798
DN	78887005026949842	720575940616293855	720575940616293855	R	DNp15	DNp15	DNHS1		ITD	p	brain	IPS	PS_LAL	16	5	125582	76530	5798
DN	80504592722383748	720575940613748689	720575940605041330	L	DNp16	DNp16			ITD	p	brain	SPS_IPS	PS_LAL	6	5	134793	75029	5798
DN	80504592722382138	720575940605041330	720575940605041330	L	DNp16	DNp16			ITD	p	brain	SPS_IPS	PS_LAL	6	5	134775	75227	5798
DN	79026849094836941	720575940615219417	720575940605041330	R	DNp16	DNp16			ITD	p	brain	SPS_IPS	PS_LAL	6	5	129527	74777	5798
DN	79380342150085389	720575940618382529	720575940605041330	R	DNp16	DNp16			ITD	p	brain	SPS_IPS	PS_LAL	6	5	128277	73054	5311
DN	80504592655813532	720575940610010521	720575940607037635	L	DNp17	DNp17			ITD	p	brain	IPS	PS_LAL	6	5	135066	75655	5798
DN	80434223978206526	720575940628895787	720575940607037635	L	DNp17	DNp17			ITD	p	brain	IPS	PS_LAL	6	5	134860	75763	5798
DN	80434223978213280	720575940617696728	720575940607037635	L	DNp17	DNp17			ITD	p	brain	IPS	PS_LAL	6	5	134764	75612	5798
DN	80363786514560786	720575940633853559	720575940607037635	L	DNp17	DNp17			ITD	p	brain	IPS	PS_LAL	6	5	134941	75809	5798
DN	80434223978205473	720575940623992300	720575940607037635	L	DNp17	DNp17			ITD	p	brain	IPS	PS_LAL	6	5	134958	75737	5798
DN	80504592722378860	720575940625744784	720575940607037635	L	DNp17	DNp17			ITD	p	brain	IPS	PS_LAL	6	5	134906	75684	5798
DN	79167449144331898	720575940630071583	720575940607037635	R	DNp17	DNp17			ITD	p	brain	IPS	PS_LAL	6	5	129067	74943	5798
DN	79380342150081255	720575940623203004	720575940607037635	R	DNp17	DNp17			ITD	p	brain	IPS	PS_LAL	6	5	129150	74963	5798
DN	79027192625502851	720575940607037635	720575940607037635	R	DNp17	DNp17			ITD	p	brain	IPS	PS_LAL	6	5	129178	75184	5798
DN	79097492650050876	720575940630671734	720575940607037635	R	DNp17	DNp17			ITD	p	brain	IPS	PS_LAL	6	5	129246	75147	5798
DN	79380342150088614	720575940617802187	720575940607037635	R	DNp17	DNp17			ITD	p	brain	IPS	PS_LAL	6	5	129397	75070	5798
DN	79097561369617202	720575940628398202	720575940607037635	R	DNp17	DNp17			ITD	p	brain	IPS	PS_LAL	6	5	129170	75100	5798
DN	81208623762116907	720575940627949589	720575940618440000	L	DNp18	DNp18	AMMC-Di3		MTD-I	p	brain	multi	multi	6	5	134537	75945	5798
DN	79027467570308338	720575940618440000	720575940618440000	R	DNp18	DNp18	AMMC-Di3		MTD-I	p	brain	multi	multi	6	5	129209	75759	5798
DN	80785861540981152	720575940643487342	720575940616647483	L	DNp19	DNp19			MTD-I	p	brain	multi	multi	6	4	133955	75390	5798
DN	78745236746161304	720575940616647483	720575940616647483	R	DNp19	DNp19			MTD-I	p	brain	multi	multi	6	4	129072	75311	5798
DN	81067542675980764	720575940644166048	720575940629390123	L	DNp20	DNp20	DNOVS1		none	p	brain	IPS_SPS	PS_LAL	5	5	137985	74896	5798
DN	78604636629944134	720575940629390123	720575940629390123	R	DNp20	DNp20	DNOVS1		none	p	brain	IPS_SPS	PS_LAL	5	5	125386	73553	5801
DN	80998273510601758	720575940631225996	720575940615043368	L	DNp22	DNp22	DNOVS2		ITD	p	brain	IPS_SPS	PS_LAL	5	5	135362	75643	5798
DN	79098111259138593	720575940615043368	720575940615043368	R	DNp22	DNp22	DNOVS2		ITD	p	brain	IPS_SPS	PS_LAL	5	5	128903	75393	5798
DN	81348467762939619	720575940639428174	720575940610472146	L	DNp23	DNp23			DLV	p	brain	multi	multi	16	5	128619	81911	5798
DN	78041068134116811	720575940610472146	720575940610472146	R	DNp23	DNp23			DLV	p	brain	multi	multi	16	5	136199	83164	5798
DN	80293005386724228	720575940645176264	720575940623786376	L	DNp24	DNp24			MDA	p	brain	SLP_SCL	SMP_SLP	7	4	132939	78209	5798
DN	79027192424155642	720575940623786376	720575940623786376	R	DNp24	DNp24			MDA	p	brain	SLP_SCL	SMP_SLP	7	4	131448	79113	5798
DN	80504042832762364	720575940611782874	720575940611782874	L	DNp25	DNp25			MDA	p	brain	multi	multi	8	5	132919	77896	5798
DN	79237405504791667	720575940629509948	720575940611782874	R	DNp25	DNp25			MDA	p	brain	multi	multi	8	5	131156	78093	5798
DN	81067680115361935	720575940627732361	720575940619432261	L	DNp26	DNp26			MTD-I	p	brain	multi	multi	16	5	130203	75866	5798
DN	78745648928663306	720575940619432261	720575940619432261	R	DNp26	DNp26			MTD-I	p	brain	multi	multi	16	5	134072	76376	5798
DN	81982130192133153	720575940629413962	720575940628731140	L	DNp27	DNp27			DLV	p	brain	multi	multi	16	3	129031	81648	5798
DN	81137567487056041	720575940628731140	720575940628731140	R	DNp27	DNp27			DLV	p	brain	multi	multi	16	3	136665	82674	5798
DN	80574205418664836	720575940640142141	720575940621561697	L	DNp28	DNp28			MTD-I	p	brain	OCG	OC_LO	5	5	128873	75070	5798
DN	78955518210724337	720575940621561697	720575940621561697	R	DNp28	DNp28			MTD-I	p	brain	OCG	OC_LO	5	5	134900	76173	5798
DN	79169304302141680	720575940635549620	720575940622675421	L	DNp29	DNp29	NPFP1		VTV	p	brain	multi	multi	7	5	130901	83044	5798
DN	78815124118869569	720575940622675421	720575940622675421	R	DNp29	DNp29	NPFP1		VTV	p	brain	multi	multi	7	5	132446	82849	5798
DN	80434361417636123	720575940633228103	720575940620156283	L	DNp30	DNp30			MTD-I	p	brain	multi	multi	16	5	131125	76880	5798
DN	79097217839435706	720575940620156283	720575940620156283	R	DNp30	DNp30			MTD-I	p	brain	multi	multi	16	5	133736	74383	5798
DN	80856573882590026	720575940628132745	720575940628132745	L	DNp31	DNp31			MTD-II	p	brain	multi	multi	16	5	126504	73380	5801
DN	78957167411344126	720575940632189900	720575940628132745	R	DNp31	DNp31			MTD-II	p	brain	multi	multi	16	5	135435	74043	5797
DN	80575098838467494	720575940630610042	720575940630610042	L	DNp32	DNp32			VTV	p	brain	multi	multi	7	5	132783	82989	5798
DN	78183111158344757	720575940650929273	720575940630610042	R	DNp32	DNp32			VTV	p	brain	multi	multi	7	5	130994	82698	5798
DN	80926736401482876	720575940633165452	720575940604103084	L	DNp33	DNp33	AMMC-D1	AMMC-D1 PN	ITD	p	brain	SAD_IPS	PS_LAL	14	5	138229	81307	5798
DN	78604705349428421	720575940604103084	720575940604103084	R	DNp33	DNp33	AMMC-D1	AMMC-D1 PN	ITD	p	brain	SAD_IPS	PS_LAL	14	5	126097	79700	5798
DN	81067886340327217	720575940632903737	720575940632903737	L	DNp34	DNp34			MTD-I	p	brain	multi	multi	16	5	130710	80679	5798
DN	79027123838462477	720575940642894628	720575940632903737	R	DNp34	DNp34			MTD-I	p	brain	multi	multi	16	5	133925	79736	5798
DN	81349223811325979	720575940623276168	720575940623276168	L	DNp35	DNp35			DLV	p	brain	multi	multi	16	5	135962	82539	5798
DN	78252998866374764	720575940628437291	720575940623276168	R	DNp35	DNp35			DLV	p	brain	multi	multi	16	5	127579	82711	5799
DN	80856298937850551	720575940630992813	720575940624407944	L	DNp36	DNp36	pIP9		MDA	p	brain	multi	multi	16	5	131182	79442	5798
DN	78675348770060102	720575940624407944	720575940624407944	R	DNp36	DNp36	pIP9		MDA	p	brain	multi	multi	16	5	133156	79363	5798
DN	81067473956582933	720575940613170498	720575940613170498	L	DNp37	DNp37	vpoDN;pMN2	vpoDN (Wang 2021); adult doublesexp MN2 (female) neuron [FBbt_00048405]		p	brain	multi	multi	16	5	135364	81930	5798
DN	78182424231752991	720575940627496829	720575940613170498	R	DNp37	DNp37	vpoDN;pMN2	vpoDN (Wang 2021); adult doublesexp MN2 (female) neuron [FBbt_00048405]		p	brain	multi	multi	16	5	128177	82142	5798
DN	80434155258740500	720575940630236988	720575940630236988	L	DNp38	DNp38			MDA	p	brain	multi	multi	14	4	130893	79589	5798
DN	79026849094838399	720575940632422219	720575940630236988	R	DNp38	DNp38			MDA	p	brain	multi	multi	14	4	133447	79256	5798
DN	80856505230179557	720575940612557994	720575940612557994	L	DNp39	DNp39			MDA	p	brain	multi	multi	16	5	134161	79563	5798
DN	78534061794160001	720575940617750070	720575940612557994	R	DNp39	DNp39			MDA	p	brain	multi	multi	16	5	130437	78033	5798
DN	81208967426364700	720575940619152856	720575940619152856	L	DNp40	DNp40	DNp21		ITD	p	brain	IPS_SPS	PS_LAL	6	3	135280	75992	5798
DN	78253205359834796	720575940623467527	720575940619152856	R	DNp40	DNp40	DNp21		ITD	p	brain	IPS_SPS	PS_LAL	6	3	128869	75242	5798
DN	80926805254948560	720575940633953434	720575940627166851	L	DNp41	DNp41			ITD	p	brain	SPS_IPS	PS_LAL	6	5	133839	78184	5798
DN	80856230218353167	720575940632836675	720575940627166851	L	DNp41	DNp41			ITD	p	brain	SPS_IPS	PS_LAL	6	5	133896	77756	5798
DN	78604430538589618	720575940636933722	720575940627166851	R	DNp41	DNp41			ITD	p	brain	SPS_IPS	PS_LAL	6	5	129747	75302	5798
DN	78674661844153519	720575940627166851	720575940627166851	R	DNp41	DNp41			ITD	p	brain	SPS_IPS	PS_LAL	6	5	129961	75390	5798
DN	81208211512130176	720575940641148149	720575940618594022	L	DNp42	DNp42			DLV	p	brain	multi	multi	16	5	136230	83364	5798
DN	78393805207883235	720575940618594022	720575940618594022	R	DNp42	DNp42			DLV	p	brain	multi	multi	16	5	127780	82559	5798
DN	80786204936719730	720575940641278965	720575940631122191	L	DNp43	DNp43			VTV	p	brain	multi	multi	16	5	131987	82650	5798
DN	78604636428606863	720575940631122191	720575940631122191	R	DNp43	DNp43			VTV	p	brain	multi	multi	16	5	131035	82897	5798
DN	81137567487048110	720575940605725873	720575940605725873	L	DNp44	DNp44			MDA	p	brain	multi	multi	8	5	133150	79660	5798
DN	78674593057516532	720575940627582724	720575940605725873	R	DNp44	DNp44			MDA	p	brain	multi	multi	8	5	131403	79613	5798
DN	81842148684788610	720575940617280657	720575940617280657	L	DNp45	DNp45			VTV	p	brain	multi	multi	16	5	132904	77754	5798
DN	77971867486689037	720575940624426680	720575940617280657	R	DNp45	DNp45			VTV	p	brain	multi	multi	16	5	131074	76241	5798
DN	80504042832557820	720575940623582867	720575940620369517	L	DNp46	DNp46			MDA	p	brain	multi	multi	16	4	131210	78178	5798
DN	79096461790884936	720575940620369517	720575940620369517	R	DNp46	DNp46			MDA	p	brain	multi	multi	16	4	132657	77814	5798
DN	81419661341792485	720575940620038779	720575940615251251	L	DNp47	DNp47			DMT	p	brain	multi	multi	16	5	137467	81902	5798
DN	78885699155466025	720575940615251251	720575940615251251	R	DNp47	DNp47			DMT	p	brain	multi	multi	16	5	128582	80921	5798
DN	80504042832543888	720575940621031006	720575940613403890	L	DNp48	DNp48			MDA	p	brain	SMP_CRE	SMP_SLP	7	5	131301	77658	5798
DN	79096255632535008	720575940613403890	720575940613403890	R	DNp48	DNp48			MDA	p	brain	SMP_CRE	SMP_SLP	7	5	132706	77659	5798
DN	81278580256264083	720575940625747812	720575940625539984	L	DNp49	DNp49			DLV	p	brain	multi	multi	16	5	135973	82269	5798
DN	78534542629605638	720575940625539984	720575940625539984	R	DNp49	DNp49			DLV	p	brain	multi	multi	16	5	129863	81257	5798
DN	79729436823540517	720575940640331472	720575940610236514	L	MDN	DNp50	DNp50		MTD-I	p	brain	multi	multi	16	5	130948	77317	5798
DN	79729368037511443	720575940610236514	720575940610236514	L	MDN	DNp50	DNp50		MTD-I	p	brain	multi	multi	16	5	130860	77057	5798
DN	79658999293380042	720575940631082808	720575940610236514	R	MDN	DNp50	DNp50		MTD-I	p	brain	multi	multi	16	5	133306	77835	5798
DN	79517918207273132	720575940616026939	720575940610236514	R	MDN	DNp50	DNp50		MTD-I	p	brain	multi	multi	16	5	132768	76838	5798
DN	80856299071480805	720575940636651376	720575940612682467	L	DNp51	DNp51			MTD-I	p	brain	IPS_SPS	PS_LAL	16	5	134802	76440	5798
DN	78674799282550292	720575940612682467	720575940612682467	R	DNp51	DNp51			MTD-I	p	brain	IPS_SPS	PS_LAL	16	5	129545	75759	5798
DN	80221949313892745	720575940625513360	720575940616886301	L	DNp52	DNp52				p	brain	multi	multi	16	5	132796	79414	5798
DN	79518193219091190	720575940616886301	720575940616886301	R	DNp52	DNp52				p	brain	multi	multi	16	5	131112	78355	5798
DN	80081211825504826	720575940624861072	720575940624861072	L	DNp53	DNp53			ITD	p	brain	multi	multi	6	5	128426	74264	5424
DN	79377730675757089	720575940627055303	720575940624861072	R	DNp53	DNp53			ITD	p	brain	multi	multi	6	5	135235	75156	5798
DN	80433124332671055	720575940618398533	720575940618398533	L	DNp54	DNp54			MDA	p	brain	multi	multi	16	5	133342	79025	5798
DN	79096186913151984	720575940630346860	720575940618398533	R	DNp54	DNp54			MDA	p	brain	multi	multi	16	5	130982	78297	5798
DN	80997105212329313	720575940617245652	720575940617245652	L	DNp55	DNp55			DLV	p	brain	AVLP_SAD	AVLP_AMMC_WED	14	5	135543	82400	5798
DN	78534199233127077	720575940643347616	720575940617245652	R	DNp55	DNp55			DLV	p	brain	AVLP_SAD	AVLP_AMMC_WED	14	5	127879	82355	5798
DN	80222155538911173	720575940637126007	720575940629312300	L	DNp56	DNp56			none	p	brain	VES_WED	VES	15	5	136060	81698	5798
DN	79307361864964887	720575940629312300	720575940629312300	R	DNp56	DNp56			none	p	brain	VES_WED	VES	15	5	127532	81377	5798
DN	81138048859523869	720575940629170250	720575940629170250	L	DNp57	DNp57			MTD-I	p	brain	SPS	PS_LAL	16	5	131383	76162	5798
DN	78815948886893194	720575940646814340	720575940629170250	R	DNp57	DNp57			MTD-I	p	brain	SPS	PS_LAL	16	5	133030	77028	5798
DN	79730673506142954	720575940618936710	720575940618936710	L	DNp58	DNp58			CVL	p	brain	FLA_PRW	PRW_FLA	2	5	126054	82779	5799
DN	78041068134114239	720575940631309866	720575940618936710	R	DNp58	DNp58			CVL	p	brain	FLA_PRW	PRW_FLA	2	5	136628	84847	5798
DN	79940405684216305	720575940614581410	720575940614581410	L	DNp59	DNp59			MDA	p	brain	multi	multi	16	5	132950	79131	5798
DN	79236580803640233	720575940645258606	720575940614581410	R	DNp59	DNp59			MDA	p	brain	multi	multi	16	5	131047	78491	5798
DN	79660167322920987	720575940626859283	720575940615692690	L	DNp60	DNp60			DLV	p	brain	multi	multi	16	4	128303	82128	5798
DN	78533649142183881	720575940615692690	720575940615692690	R	DNp60	DNp60			DLV	p	brain	multi	multi	16	4	135422	82116	5798
DN	80082586416031428	720575940617904208	720575940617904208	L	DNp62	DNp62			MTD-I	p	brain	multi	multi	7	5	131120	77127	5798
DN	79238298991707533	720575940635640312	720575940617904208	R	DNp62	DNp62			MTD-I	p	brain	multi	multi	7	5	132799	77064	5798
DN	80504042832558280	720575940625345511	720575940625345511	L	DNp63	DNp63			MDA	p	brain	multi	multi	16	4	131629	79000	5798
DN	79096530510353855	720575940636610671	720575940625345511	R	DNp63	DNp63			MDA	p	brain	multi	multi	16	4	132730	78336	5798
DN	79591654407216605	720575940629846722	720575940629846722	L	DNp64	DNp64			MDA	p	brain	multi	multi	16	5	131718	78934	5798
DN	78041068134100775	720575940639789475	720575940629846722	R	DNp64	DNp64			MDA	p	brain	multi	multi	16	5	132390	77391	5798
DN	80292867947847335	720575940620878785	720575940620878785	L	DNp65	DNp65			MDA	p	brain	PRW_FLA	PRW_FLA	2	5	132426	78520	5798
DN	79379998150702307	720575940623925173	720575940620878785	R	DNp65	DNp65			MDA	p	brain	PRW_FLA	PRW_FLA	2	5	131247	78502	5798
DN	81561223397269120	720575940628858640	720575940626562833	L	DNp66	DNp66				p	brain	AVLP_ICL	AVLP_AMMC_WED	16	5	127910	82763	5799
DN	77971798767546901	720575940626562833	720575940626562833	R	DNp66	DNp66				p	brain	AVLP_ICL	AVLP_AMMC_WED	16	5	136041	83501	5798
DN	79660167322918416	720575940630221509	720575940620582260	L	DNp67	DNp67			DLV	p	brain	multi	multi	16	5	128425	82130	5798
DN	78041068134103546	720575940620582260	720575940620582260	R	DNp67	DNp67			DLV	p	brain	multi	multi	16	5	135470	81830	5798
DN	81348467762938519	720575940617952034	720575940615378700	L	DNp68	DNp68			MDA	p	brain	multi	multi	16	5	131395	78357	5798
DN	78533786647997093	720575940615378700	720575940615378700	R	DNp68	DNp68			MDA	p	brain	multi	multi	16	5	132833	78513	5798
DN	81349361317042346	720575940617809181	720575940617809181	L	DNp69	DNp69			VTV	p	brain	multi	multi	16	5	132481	83034	5798
DN	78323367677140648	720575940641173632	720575940617809181	R	DNp69	DNp69			VTV	p	brain	multi	multi	16	5	131172	82474	5798
DN	81419592555610217	720575940618314897	720575940618314897	L	DNp70	DNp70			DLV	p	brain	multi	multi	16	5	136280	82877	5798
DN	78182767560986243	720575940624349993	720575940618314897	R	DNp70	DNp70			DLV	p	brain	multi	multi	16	5	128913	81746	5798
DN	81419455116468053	720575940633095137	720575940625673196	L	DNp71	DNp71			DLV	p	brain	multi	multi	16	5	136370	83241	5798
DN	78182630122029329	720575940625673196	720575940625673196	R	DNp71	DNp71			DLV	p	brain	multi	multi	16	5	127781	82727	5799
DN	79870243031661799	720575940641237632	720575940641237632	L	DNp72	DNp72			ITD	p	brain	IPS	PS_LAL	6	5	137948	81497	5798
DN	80574961400044901	720575940629586417	720575940629586417	L	DNp73	DNp73			MTD-I	p	brain	SAD_AMMC	AVLP_AMMC_WED	14	5	129085	75142	5798
DN	79026780375374491	720575940655587489	720575940629586417	R	DNp73	DNp73			MTD-I	p	brain	SAD_AMMC	AVLP_AMMC_WED	14	5	134471	76847	5798
DN	81489755208218990	720575940620561840	720575940620561840	L	DNpe001					p	brain	IB_SPS	PS_LAL	16		138657	81109	5798
DN	78252861762502929	720575940630106309	720575940620561840	R	DNpe001					p	brain	IB_SPS	PS_LAL	16		126350	80298	5798
DN	80997448810141158	720575940620642940	720575940620642940	L	DNpe002					p	brain	multi	multi	15		138454	81428	5798
DN	78674936654572036	720575940629428215	720575940620642940	R	DNpe002					p	brain	multi	multi	15		126176	80138	5798
DN	81208211444940917	720575940644022551	720575940612311987	L	DNpe003					p	brain	VES_GNG	VES	16		138501	81285	5798
DN	81067336517464863	720575940633488153	720575940612311987	L	DNpe003					p	brain	VES_GNG	VES	16		137637	82229	5798
DN	78182355512348849	720575940612311987	720575940612311987	R	DNpe003					p	brain	VES_GNG	VES	16		127666	81246	5798
DN	78534267885799432	720575940616649845	720575940612311987	R	DNpe003					p	brain	VES_GNG	VES	16		126709	80693	5798
DN	80575373850747956	720575940605009097	720575940605009097	L	DNpe004					p	brain	SPS_IPS	PS_LAL	6		134685	77095	5798
DN	78675142946940427	720575940635464343	720575940605009097	R	DNpe004					p	brain	SPS_IPS	PS_LAL	6		127685	76190	5798
DN	81208280231445305	720575940613915823	720575940613636325	L	DNpe005					p	brain	multi	multi	16		135309	81187	5798
DN	78393530531327698	720575940613636325	720575940613636325	R	DNpe005					p	brain	multi	multi	16		127437	81225	5798
DN	81067474023458552	720575940638013274	720575940630425083	L	DNpe006					p	brain	multi	multi	16		136455	82783	5798
DN	78534199166305313	720575940630425083	720575940630425083	R	DNpe006					p	brain	multi	multi	16		127545	82088	5798
DN	81419455116310449	720575940624404872	720575940624404872	L	DNpe007					p	brain	GNG_PRW	PRW_FLA	1		136525	82956	5798
DN	78112124072957018	720575940635210859	720575940624404872	R	DNpe007					p	brain	GNG_PRW	PRW_FLA	1		127698	82256	5798
DN	80434223978203876	720575940621270410	720575940602864300	L	DNpe008					p	brain	IPS	PS_LAL	6		134931	75574	5798
DN	80504592722387890	720575940618706603	720575940602864300	L	DNpe008					p	brain	IPS	PS_LAL	6		134745	75689	5798
DN	80434223978210600	720575940613200706	720575940602864300	L	DNpe008					p	brain	IPS	PS_LAL	6		134681	75778	5798
DN	80434223978197251	720575940609316050	720575940602864300	L	DNpe008					p	brain	IPS	PS_LAL	6		134899	75312	5798
DN	80434223978195741	720575940632989291	720575940602864300	L	DNpe008					p	brain	IPS	PS_LAL	6		134835	75358	5798
DN	80434223978200250	720575940613731270	720575940602864300	L	DNpe008					p	brain	IPS	PS_LAL	6		134635	75610	5798
DN	80434155258731041	720575940625467280	720575940602864300	L	DNpe008					p	brain	IPS	PS_LAL	6		134864	75845	5798
DN	80434223978211879	720575940626165489	720575940602864300	L	DNpe008					p	brain	IPS	PS_LAL	6		134937	75372	5798
DN	80434223978200192	720575940611102437	720575940602864300	L	DNpe008					p	brain	IPS	PS_LAL	6		134874	75412	5798
DN	79380342150062563	720575940627560236	720575940602864300	R	DNpe008					p	brain	IPS	PS_LAL	6		129269	75067	5798
DN	79380342150086947	720575940619790975	720575940602864300	R	DNpe008					p	brain	IPS	PS_LAL	6		129271	74953	5798
DN	79097492649966465	720575940619341744	720575940602864300	R	DNpe008					p	brain	IPS	PS_LAL	6		129231	74991	5798
DN	79380342150085638	720575940624655285	720575940602864300	R	DNpe008					p	brain	IPS	PS_LAL	6		129217	74904	5798
DN	79380410869566813	720575940617802699	720575940602864300	R	DNpe008					p	brain	IPS	PS_LAL	6		129303	74920	5798
DN	79380342150081203	720575940611886289	720575940602864300	R	DNpe008					p	brain	IPS	PS_LAL	6		129078	74779	5798
DN	79380342150054473	720575940625890812	720575940602864300	R	DNpe008					p	brain	IPS	PS_LAL	6		129304	74996	5798
DN	79097423930404749	720575940622917351	720575940602864300	R	DNpe008					p	brain	IPS	PS_LAL	6		129317	74823	5798
DN	79450710894252079	720575940602864300	720575940602864300	R	DNpe008					p	brain	IPS	PS_LAL	6		128572	73204	5311
DN	80504592722385212	720575940613632153	720575940604284128	L	DNpe009					p	brain	IPS_SPS	PS_LAL	6		134554	75460	5798
DN	80504592722387912	720575940614587990	720575940604284128	L	DNpe009					p	brain	IPS_SPS	PS_LAL	6		135028	75816	5798
DN	80504592722385191	720575940623052728	720575940604284128	L	DNpe009					p	brain	IPS_SPS	PS_LAL	6		135043	75764	5798
DN	80504592722386623	720575940604284128	720575940604284128	L	DNpe009					p	brain	IPS_SPS	PS_LAL	6		134756	75106	5798
DN	79097217839038077	720575940619315888	720575940604284128	R	DNpe009					p	brain	IPS_SPS	PS_LAL	6		128371	73288	5326
DN	79097217839039222	720575940631720417	720575940604284128	R	DNpe009					p	brain	IPS_SPS	PS_LAL	6		129159	75036	5798
DN	79380342150077911	720575940619090541	720575940604284128	R	DNpe009					p	brain	IPS_SPS	PS_LAL	6		129015	74883	5798
DN	79450779613726008	720575940618870881	720575940604284128	R	DNpe009					p	brain	IPS_SPS	PS_LAL	6		129370	74967	5798
DN	81208211445172961	720575940617030585	720575940617030585	L	DNpe010					p	brain	multi	multi	16		136674	83067	5798
DN	78534061727551984	720575940639919824	720575940617030585	R	DNpe010					p	brain	multi	multi	16		128774	81713	5798
DN	80504592722393438	720575940627542316	720575940607854793	L	DNpe011					p	brain	SPS_IPS	PS_LAL	6		134639	75254	5798
DN	80434223978212212	720575940630078031	720575940607854793	L	DNpe011					p	brain	SPS_IPS	PS_LAL	6		134629	75106	5798
DN	80434223978193597	720575940622437671	720575940607854793	L	DNpe011					p	brain	SPS_IPS	PS_LAL	6		135043	75337	5798
DN	79026849094838267	720575940607854793	720575940607854793	R	DNpe011					p	brain	SPS_IPS	PS_LAL	6		129510	74888	5798
DN	79026849094845957	720575940608332674	720575940607854793	R	DNpe011					p	brain	SPS_IPS	PS_LAL	6		129346	74891	5798
DN	79097217839040566	720575940619089005	720575940607854793	R	DNpe011					p	brain	SPS_IPS	PS_LAL	6		129329	75115	5798
DN	79097149119561077	720575940615502604	720575940607854793	R	DNpe011					p	brain	SPS_IPS	PS_LAL	6		129018	74823	5798
DN	80504592722393515	720575940639789731	720575940607971337	L	DNpe012					p	brain	SPS_IPS	PS_LAL	6		134606	74948	5798
DN	80504592722392182	720575940623528842	720575940607971337	L	DNpe012					p	brain	SPS_IPS	PS_LAL	6		135105	75566	5798
DN	80504592722383861	720575940629686339	720575940607971337	L	DNpe012					p	brain	SPS_IPS	PS_LAL	6		134585	75684	5798
DN	80434223978214940	720575940635405719	720575940607971337	L	DNpe012					p	brain	SPS_IPS	PS_LAL	6		134693	74979	5798
DN	79097217839036696	720575940629782072	720575940607971337	R	DNpe012					p	brain	SPS_IPS	PS_LAL	6		129760	74803	5798
DN	79027055186356578	720575940622836970	720575940607971337	R	DNpe012					p	brain	SPS_IPS	PS_LAL	6		129537	74671	5798
DN	79026849094836999	720575940607971337	720575940607971337	R	DNpe012					p	brain	SPS_IPS	PS_LAL	6		129833	74802	5798
DN	79450779613737219	720575940615058216	720575940607971337	R	DNpe012					p	brain	SPS_IPS	PS_LAL	6		129213	74733	5798
DN	79940474403634974	720575940636879534	720575940636479863	L	DNpe013					p	brain	multi	multi	6		129703	75177	5798
DN	79307499370759941	720575940636479863	720575940636479863	R	DNpe013					p	brain	multi	multi	6		134891	74950	5798
DN	80785517943866596	720575940619548799	720575940619548799	L	DNpe014					p	brain	SPS_IPS	PS_LAL	6		134535	75012	5798
DN	80926324151742240	720575940628796780	720575940619548799	L	DNpe014					p	brain	SPS_IPS	PS_LAL	6		134939	75160	5798
DN	78604293032851573	720575940623153788	720575940619548799	R	DNpe014					p	brain	SPS_IPS	PS_LAL	6		129203	75377	5798
DN	78534061727557129	720575940627924227	720575940619548799	R	DNpe014					p	brain	SPS_IPS	PS_LAL	6		129101	75596	5798
DN	80434223978213159	720575940614147701	720575940603489824	L	DNpe015					p	brain	IPS_SPS	PS_LAL	6		134589	75528	5798
DN	80434223978210798	720575940618402694	720575940603489824	L	DNpe015					p	brain	IPS_SPS	PS_LAL	6		134652	75422	5798
DN	80434223978210607	720575940619024816	720575940603489824	L	DNpe015					p	brain	IPS_SPS	PS_LAL	6		134637	75487	5798
DN	80434223978198679	720575940640128720	720575940603489824	L	DNpe015					p	brain	IPS_SPS	PS_LAL	6		134691	75356	5798
DN	80504592722393340	720575940621304723	720575940603489824	L	DNpe015					p	brain	IPS_SPS	PS_LAL	6		134779	75551	5798
DN	79450710894257886	720575940618550699	720575940603489824	R	DNpe015					p	brain	IPS_SPS	PS_LAL	6		129335	74747	5798
DN	79450779613704519	720575940622505511	720575940603489824	R	DNpe015					p	brain	IPS_SPS	PS_LAL	6		129409	74714	5798
DN	79380342150061748	720575940615794077	720575940603489824	R	DNpe015					p	brain	IPS_SPS	PS_LAL	6		129239	74825	5798
DN	79027055186173948	720575940615630237	720575940603489824	R	DNpe015					p	brain	IPS_SPS	PS_LAL	6		129438	74765	5798
DN	79309560955087767	720575940603489824	720575940603489824	R	DNpe015					p	brain	IPS_SPS	PS_LAL	6		129126	74808	5798
DN	80504661441870543	720575940614236200	720575940614236200	L	DNpe016					p	brain	multi	multi	16		134123	76931	5798
DN	79026917747416382	720575940623556755	720575940614236200	R	DNpe016					p	brain	multi	multi	16		129539	75118	5798
DN	81209173584672271	720575940631925156	720575940629866283	L	DNpe017					p	brain	SPS_IPS	PS_LAL	6		134347	75264	5798
DN	78816705002248517	720575940629866283	720575940629866283	R	DNpe017					p	brain	SPS_IPS	PS_LAL	6		129414	75390	5798
DN	80434223978201700	720575940608877266	720575940606756309	L	DNpe018					p	brain	GOR_SPS	PS_LAL	16		134978	75920	5798
DN	79380342150081124	720575940606756309	720575940606756309	R	DNpe018					p	brain	GOR_SPS	PS_LAL	16		128992	74792	5798
DN	80786205205520659	720575940636592302	720575940627620593	L	DNpe019					p	brain	IPS_SPS	PS_LAL	16		134103	76105	5798
DN	78604636763748234	720575940627620593	720575940627620593	R	DNpe019					p	brain	IPS_SPS	PS_LAL	16		129575	75886	5798
DN	79729505543088518	720575940623125628	720575940623125628	L	DNpe020					p	brain	multi	multi	16		129574	80619	5798
DN	79729643049480286	720575940624766700	720575940623125628	M	DNpe020					p	brain	multi	multi	16		129774	80204	5798
DN	81279061225783482	720575940629155227	720575940606179686	L	DNpe021					p	brain	multi	multi	16		136024	83079	5798
DN	78252998932829905	720575940606179686	720575940606179686	R	DNpe021					p	brain	multi	multi	16		129319	81383	5798
DN	81208280164850344	720575940632900665	720575940615798470	L	DNpe022					p	brain	multi	multi	16		136397	83081	5798
DN	78394286177336523	720575940615798470	720575940615798470	R	DNpe022					p	brain	multi	multi	16		129395	81524	5798
DN	80153435927848801	720575940633011256	720575940616604817	L	DNpe023					p	brain	multi	multi	16		130990	76142	5798
DN	78955449424670893	720575940616604817	720575940616604817	R	DNpe023					p	brain	multi	multi	16		133072	77247	5798
DN	80434223978209278	720575940621157645	720575940617140597	L	DNpe024					p	brain	multi	multi	16		133251	78018	5798
DN	79026849094835926	720575940617140597	720575940617140597	R	DNpe024					p	brain	multi	multi	16		130681	77366	5798
DN	81208348884202436	720575940621401222	720575940611622826	L	DNpe025					p	brain	multi	multi	16		133956	77077	5798
DN	78323230439788320	720575940611622826	720575940611622826	R	DNpe025					p	brain	multi	multi	16		130499	76816	5798
DN	80292318124583032	720575940616274619	720575940616274619	L	DNpe026					p	brain	multi	multi	16		130954	77699	5798
DN	78956067832942554	720575940625184782	720575940616274619	R	DNpe026					p	brain	multi	multi	16		133045	79000	5798
DN	80362686868926340	720575940624121161	720575940608145026	L	DNpe027					p	brain	SPS_IB	PS_LAL	16		134511	80187	5798
DN	78885080747060099	720575940608145026	720575940608145026	R	DNpe027					p	brain	SPS_IB	PS_LAL	16		130678	78535	5798
DN	80151580636250050	720575940644279319	720575940611237594	L	DNpe028					p	brain	IB_SPS	PS_LAL	16		135656	81162	5798
DN	78955243266103429	720575940611237594	720575940611237594	R	DNpe028					p	brain	IB_SPS	PS_LAL	16		129997	80254	5798
DN	80997036426186372	720575940631609391	720575940630428324	L	DNpe029					p	brain	VES_SPS	VES	12		133069	83694	5798
DN	78604636629837668	720575940630428324	720575940630428324	R	DNpe029					p	brain	VES_SPS	VES	12		130530	82944	5798
DN	80997036492602928	720575940626518858	720575940617873201	L	DNpe029			previously DNpe051		p	brain	VES_GNG	VES	12		132502	83948	5798
DN	78674936654500020	720575940617873201	720575940617873201	R	DNpe029			previously DNpe051		p	brain	VES_GNG	VES	12		130997	83456	5798
DN	81137773981385953	720575940605162924	720575940605162924	L	DNpe030					p	brain	GNG_SAD	GNG	12		131988	82821	5798
DN	78676241989280332	720575940630689644	720575940605162924	R	DNpe030					p	brain	GNG_SAD	GNG	12		130625	83186	5798
DN	81701686007719952	720575940621554112	720575940621554112	L	DNpe031					p	brain	AVLP_ICL	AVLP_AMMC_WED	16		132762	82659	5798
DN	81631248544105787	720575940622843530	720575940621554112	L	DNpe031					p	brain	AVLP_ICL	AVLP_AMMC_WED	16		132156	82766	5798
DN	77760692736304255	720575940627750216	720575940621554112	R	DNpe031					p	brain	AVLP_ICL	AVLP_AMMC_WED	16		131541	82762	5798
DN	77760692736305554	720575940634750871	720575940621554112	R	DNpe031					p	brain	AVLP_ICL	AVLP_AMMC_WED	16		130822	82819	5798
DN	79942055086095644	720575940645693476	720575940617552569	L	DNpe032					p	brain	SPS_IB	PS_LAL	6		131501	75977	5798
DN	79309148705525364	720575940617552569	720575940617552569	R	DNpe032					p	brain	SPS_IB	PS_LAL	6		133586	79157	5798
DN	80363374130843639	720575940623014695	720575940619451989	L	DNpe033					p	brain	SMP_PRW	SMP_SLP	7		132542	77659	5798
DN	79167036760580952	720575940619451989	720575940619451989	R	DNpe033					p	brain	SMP_PRW	SMP_SLP	7		131580	78408	5798
DN	79521010583543217	720575940610715346	720575940608409355	L	DNpe035					p	brain	multi	multi	7		131436	77984	5798
DN	78603605770483415	720575940608409355	720575940608409355	R	DNpe035					p	brain	multi	multi	7		132447	78299	5798
DN	81348467762944538	720575940648654468	720575940647471395	L	DNpe036					p	brain	PRW_FLA	PRW_FLA	2		131278	78036	5798
DN	78041068134111763	720575940647471395	720575940647471395	R	DNpe036					p	brain	PRW_FLA	PRW_FLA	2		132693	78210	5798
DN	80645398863360437	720575940635552948	720575940623274966	L	DNpe037					p	brain	multi	multi	16		131033	77579	5798
DN	78886386551844882	720575940623274966	720575940623274966	R	DNpe037					p	brain	multi	multi	16		132983	79349	5798
DN	81700792654329141	720575940626806046	720575940607378633	L	DNpe039					p	brain	multi	multi	16		132952	78471	5798
DN	78112124072961197	720575940607378633	720575940607378633	R	DNpe039					p	brain	multi	multi	16		131212	78327	5798
DN	80856298937857418	720575940605702944	720575940605702944	L	DNpe040					p	brain	multi	multi	16		131078	77486	5798
DN	78745786233829413	720575940624801771	720575940605702944	R	DNpe040					p	brain	multi	multi	16		133280	79467	5798
DN	80292730575580382	720575940606704562	720575940606704562	L	DNpe041					p	brain	SMP_FLA	SMP_SLP	7		132612	78434	5798
DN	79096668016374076	720575940620757748	720575940606704562	R	DNpe041					p	brain	SMP_FLA	SMP_SLP	7		131462	78763	5798
DN	81701617354774514	720575940619038493	720575940615092019	L	DNpe042					p	brain	multi	multi	16		130996	78632	5798
DN	78816223697597960	720575940615092019	720575940615092019	R	DNpe042					p	brain	multi	multi	16		133099	79486	5798
DN	80574411576695221	720575940637618142	720575940623142426	L	DNpe043					p	brain	multi	multi	16		131621	78779	5798
DN	78885974033118900	720575940623142426	720575940623142426	R	DNpe043					p	brain	multi	multi	16		132729	78913	5798
DN	79591654407221452	720575940612488341	720575940612488341	L	DNpe045					p	brain	multi	multi	16		131432	78514	5798
DN	78533786648077013	720575940637341668	720575940612488341	R	DNpe045					p	brain	multi	multi	16		132466	78115	5798
DN	80855680395020220	720575940617448331	720575940617448331	L	DNpe048					p	brain	SMP	SMP_SLP	7		133135	79282	5798
DN	78603674422769301	720575940646160948	720575940617448331	R	DNpe048					p	brain	SMP	SMP_SLP	7		131262	79313	5798
DN	80997380157155297	720575940628885160	720575940615292895	L	DNpe049					p	brain	GNG_PRW	PRW_FLA	1		132987	82515	5798
DN	78675005374037754	720575940615292895	720575940615292895	R	DNpe049					p	brain	GNG_PRW	PRW_FLA	1		131266	82202	5798
DN	80574961198599064	720575940631499832	720575940624977847	L	DNpe050					p	brain	multi	multi	16		132201	82594	5798
DN	78604636428622221	720575940624977847	720575940624977847	R	DNpe050					p	brain	multi	multi	16		131649	82700	5798
DN	81278992573041121	720575940635210603	720575940635210603	L	DNpe052					p	brain	AVLP_PVLP	AVLP_AMMC_WED	16		132584	82730	5798
DN	78535710793102293	720575940635838143	720575940635210603	R	DNpe052					p	brain	AVLP_PVLP	AVLP_AMMC_WED	16		131108	82635	5798
DN	80433811460340815	720575940639242303	720575940624402173	L	DNpe053					p	brain	multi	multi	16		131608	78264	5798
DN	77618374632589286	720575940624402173	720575940624402173	R	DNpe053					p	brain	multi	multi	16		132526	77505	5798
DN	80574961400043909	720575940632379071	720575940603580960	L	DNpe054					p	brain	IPS	PS_LAL	6		134704	75503	5798
DN	80504592722391971	720575940621629578	720575940603580960	L	DNpe054					p	brain	IPS	PS_LAL	6		134772	75412	5798
DN	80434223978195895	720575940627241321	720575940603580960	L	DNpe054					p	brain	IPS	PS_LAL	6		134845	75482	5798
DN	80434223978191091	720575940633213132	720575940603580960	L	DNpe054					p	brain	IPS	PS_LAL	6		134691	75560	5798
DN	79380342150054252	720575940603580960	720575940603580960	R	DNpe054					p	brain	IPS	PS_LAL	6		129233	74777	5798
DN	79380342150085567	720575940642411917	720575940603580960	R	DNpe054					p	brain	IPS	PS_LAL	6		129132	74907	5798
DN	79380410869545035	720575940626665489	720575940603580960	R	DNpe054					p	brain	IPS	PS_LAL	6		129391	74797	5798
DN	79027055186239062	720575940640306061	720575940603580960	R	DNpe054					p	brain	IPS	PS_LAL	6		129277	74769	5798
DN	80503699235501474	720575940613558509	720575940603874784	L	DNpe055					p	brain	multi	multi	16		134121	75726	5798
DN	78955586930272238	720575940603874784	720575940603874784	R	DNpe055					p	brain	multi	multi	16		129934	76050	5798
DN	81137842700983388	720575940632472850	720575940632472850	L	DNpe056					p	brain	multi	multi	16		136650	83270	5798
DN	78252792976075838	720575940634458719	720575940632472850	R	DNpe056					p	brain	multi	multi	16		128699	81787	5798
SD	79873679340843187	720575940625101360	720575940625101360	L	DNx01	DNx01			DLV	x	brain	GNG	GNG	sensory descending	5	134408	83358	5798
SD	79521835619946889	720575940635254117	720575940625101360	R	DNx01	DNx01			DLV	x	brain	GNG	GNG	sensory descending	5	129716	82755	5798
SD	79873473182411792	720575940632644639	720575940625653029	L	DNx02	DNx02			ITD	x	brain	GNG	GNG	sensory descending	5	134920	80225	5798
SD	79873335743479904	720575940638836285	720575940625653029	L	DNx02	DNx02			ITD	x	brain	GNG	GNG	sensory descending	5	134066	78294	5798
SD	79591929486228830	720575940633816986	720575940625653029	R	DNx02	DNx02			ITD	x	brain	GNG	GNG	sensory descending	5	130361	78760	5798
SD	79591860766739913	720575940625653029	720575940625653029	R	DNx02	DNx02			ITD	x	brain	GNG	GNG	sensory descending	5	130278	78349	5798
SD	79803448035589708	720575940626522910	720575940626522910	R	labial_nerve_sensory_descending			GNG.2261		x	brain	GNG	GNG	sensory descending		133076	84869	5798
SD	80507822336450074	720575940619864596	720575940604241510	L	LN-DN1		labial_nerve_sensory_descending	GNG.4115	VTV	x	brain	GNG	GNG	sensory descending	4	133247	84854	5798
SD	78748328921298047	720575940604241510	720575940604241510	R	LN-DN1		labial_nerve_sensory_descending	GNG.2653	VTV	x	brain	GNG	GNG	sensory descending	4	129278	83924	5798
SD	80578053574981127	720575940624305812	720575940613684370	L	LN-DN2		labial_nerve_sensory_descending	GNG.3278	VTV	x	brain	GNG_SAD	GNG	sensory descending	4	133205	84815	5798
SD	79451603979573032	720575940613684370	720575940613684370	R	LN-DN2		labial_nerve_sensory_descending	GNG.3206	VTV	x	brain	GNG_FLA	GNG	sensory descending	4	129160	84058	5798
SD	79944185188810631	720575940629172218	720575940613684370	L	LN-DN2		labial_nerve_sensory_descending	GNG.3985	VTV	x	brain	GNG_SAD	GNG	sensory descending	4	133139	84930	5798
SD	78537291341318897	720575940618497616	720575940613684370	R	LN-DN2		labial_nerve_sensory_descending	GNG.2915	VTV	x	brain	GNG_FLA	GNG	sensory descending	4	129257	84014	5798
DN	80574411442473212	720575940642312136	720575940627921182	L	oviDNa	oviDNa		oviDNa_#1 (Wang 2020); oviposition descending neuron oviDNa [FBbt_00049920]		p	brain	multi	multi	7	5	131348	78960	5798
DN	78604017886333824	720575940627921182	720575940627921182	R	oviDNa	oviDNa		oviDNa_#1 (Wang 2020); oviposition descending neuron oviDNa [FBbt_00049920]		p	brain	multi	multi	7	5	132833	78722	5798
DN	79729849006144765	720575940603980256	720575940603980256	L	oviDNb	oviDNb		oviposition descending neuron oviDNb [FBbt_00049921]		p	brain	multi	multi	7	5	131441	78973	5798
DN	79026092912332158	720575940641518733	720575940603980256	R	oviDNb	oviDNb		oviposition descending neuron oviDNb [FBbt_00049921]		p	brain	multi	multi	7	5	132695	78596	5798
DN	80855955138514111	720575940646173748	720575940620625880	L	oviDNb’	oviDNa		oviDNa_#2 (Wang 2020); oviposition descending neuron oviDNa [FBbt_00049920]; oviDNb-like		p	brain	multi	multi	7	5	131310	78217	5798
DN	78392842934347441	720575940621257340	720575940620625880	R	oviDNb’	oviDNa		oviDNa_#2 (Wang 2020); oviposition descending neuron oviDNa [FBbt_00049920]; oviDNb-like		p	brain	multi	multi	7	5	132610	78661	5798
DN	80644848906131047	720575940632512156	720575940620625880	L	oviDNb’		DNpe038	oviDNb-like		p	brain	multi	multi	7		131065	79092	5798
DN	78392842934388753	720575940620625880	720575940620625880	R	oviDNb’		DNpe038	oviDNb-like		p	brain	multi	multi	7		132964	78805	5798
DN	79380204376152209	720575940621196037	720575940621196037	L	oviDNd		DNpe044	oviDN unmatched		p	brain	SMP_SIP	SMP_SLP	7		131115	78960	5798
DN	78181667982273850	720575940622040419	720575940621196037	R	oviDNd		DNpe044	oviDN unmatched		p	brain	SMP_SIP	SMP_SLP	7		132692	78426	5798
DN	80715080211624185	720575940609719250	720575940609719250	L	oviDNv		DNpe046	oviDN unmatched		p	brain	SLP_LH	SMP_SLP	7		131286	78855	5798
DN	78533580422777972	720575940632646114	720575940609719250	R	oviDNv		DNpe046	oviDN unmatched		p	brain	SLP_LH	SMP_SLP	7		132707	78503	5798
DN	79729780286718763	720575940614185366	720575940607632579	L	oviDNx		DNpe034;pMP1			p	brain	SMP	SMP_SLP	7		131348	77937	5798
DN	79518674054328729	720575940615559892	720575940607632579	R	oviDNx		DNpe034;pMP1			p	brain	SMP	SMP_SLP	7		132597	77702	5798
DN	79659205384058120	720575940614363619	720575940607632579	L	oviDNx		DNpe047			p	brain	SMP	SMP_SLP	7		131488	78812	5798
DN	78533511904162815	720575940607632579	720575940607632579	R	oviDNx		DNpe047			p	brain	SMP	SMP_SLP	7		132596	78350	5798
