# Supplementary material for: Comparative connectomics of Drosophila descending and ascending neurons
Source: Nature. 2025 Apr 30;643(8070):158–72. doi: 10.1038/s41586-025-08925-z (PMC12222017; doi:10.1038/s41586-025-08925-z)
Supplement: Supplementary file 1 — Supplementary Files 1–16 and guide. [file 41586_2025_8925_MOESM1_ESM.zip › 2024-06-12178B-s1/2024-06-12178B-Supplemental_file6_FANC_DNs.txt]

class	cell_id	supervoxel_id	root_id	group	side	type	systematic_type	synonyms	comment	long_tract	soma_location	soma_division	neuropil	manc_match_id	manc_group	confidence_manc_match_1_5	subclass_MANC
DN	10911	73537812439483533	648518346512050990	73537812439483533	R	aSP22	DNxn004	DNa12		DMT	a	brain	xn	11327	11071	4	xn
DN	10298	73256337395807047	648518346494232199	73537812439483533	L	aSP22	DNxn004	DNa12		DMT	a	brain	xn	11071	11071	4	xn
DN	10854	73467443494130882	648518346488820970	73326706072901182	R	DNa01	DNxl001			MTD-III	a	brain	xl	10751	10751	5	xl
DN	10538	73326706072901182	648518346475464576	73326706072901182	L	DNa01	DNxl001			MTD-III	a	brain	xl	10760	10751	5	xl
DN	11162	73608180982162606	648518346492614075	73608180982162606	R	DNa02	DNxl002			ITD	a	brain	xl	10118	10118	5	xl
DN	10178	73185968584372728	648518346478550356	73608180982162606	L	DNa02	DNxl002			ITD	a	brain	xl	10126	10118	5	xl
DN	10851	73467443494030107	648518346479279058	73467443494030107	R	DNa03	DNit001			MTD-I	a	brain	it	26462	25683	5	it
DN	10573	73326706072908255	648518346474413250	73467443494030107	L	DNa03	DNit001			MTD-I	a	brain	xn	25683	25683	5	it
DN	10868	73467443494185945	648518346494703267	73467443494185945	R	DNa04	DNut001			MTD-I	a	brain	ut	11123	11123	5	ut
DN	10504	73256337194179847	648518346490530045	73467443494185945	L	DNa04	DNut001			MTD-I	a	brain	ut	11216	11123	5	ut
DN	10564	73326706005766997	648518346489897499	73326706005766997	L	DNa05	DNut002			MTD-I	a	brain	ut	12275	12275	5	ut
DN	10801	73467443359583822	648518346495288399	73326706005766997	R	DNa05	DNut002			MTD-I	a	brain	ut	12319	12275	5	ut
DN	11275	73608181049516861	648518346479175868	73185968584350030	R	DNa06	DNxn001			ITD	a	brain	xn	15344	14931	4	xn
DN	10157	73185968584350030	648518346493903392	73185968584350030	L	DNa06	DNxn001			ITD	a	brain	xn	14931	14931	4	xn
DN	10841	73467443427085036	648518346486152352	73467443427085036	R	DNa07	DNut003			MTD-I	a	brain	ut	25786	25786	5	ut
DN	10547	73326706072774488	648518346493068352	73467443427085036	L	DNa07	DNut003			MTD-I	a	brain	ut	25931	25786	5	ut
DN	10808	73467443426989741	648518346486616781	73467443426989741	R	DNa08	DNwt001			MTD-II	a	brain	ut	15855	15855	4	wt
DN	10536	73326705938368737	648518346518572767	73467443426989741	L	DNa08	DNwt001			MTD-II	a	brain	wt	163893	15855	4	wt
DN	10852	73467443427020181	648518346477672087	73467443427020181	R	DNa09	DNxn002			MTD-I	a	brain	xn	12406	12259	5	xn
DN	10467	73256337261522049	648518346481212815	73467443427020181	L	DNa09	DNxn002			MTD-I	a	brain	xn	12259	12259	5	xn
DN	10818	73467443359579720	648518346498258770	73467443359579720	R	DNa10	DNxn003			MTD-II	a	brain	xn	10531	10506	5	xn
DN	10606	73326706005771540	648518346495435938	73467443359579720	L	DNa10	DNxn003			MTD-II	a	brain	xn	10506	10506	5	xn
DN	11204	73608181183765805	648518346472921956	73185968651711096	R	DNa11	DNxl015			DMT	a	brain	xl	18107	17155	5	xl
DN	10114	73185968651711096	648518346487385258	73185968651711096	L	DNa11	DNxl015			DMT	a	brain	xl	17155	17155	5	xl
DN	10576	73326706072841319	648518346481256591	73467443561053633	L	DNa13	DNxl023			MTD-III	a	brain	xl	11311	11145	5	xl
DN	10858	73467443561053633	648518346507242105	73467443561053633	R	DNa13	DNxl023			MTD-III	a	brain	xl	11145	11145	5	xl
DN	10557	73326706072903566	648518346494759562	73467443561053633	L	DNa13	DNxl024			MTD-III	a	brain	xl	11164	10967	5	xl
DN	10877	73537812305424805	648518346511102773	73467443561053633	R	DNa13	DNxl024			MTD-III	a	brain	xl	10967	10967	5	xl
DN	10786	73467443628271384	648518346466923758	73326706073049758	R	DNa14	DNxl025			MDA	a	brain	xl	15708	14739	5	xl
DN	10589	73326706073049758	648518346524008453	73326706073049758	L	DNa14	DNxl025			MDA	a	brain	xl	14739	14739	5	xl
DN	10554	73326706072810643	648518346491925615	73326706072810643	L	DNa15	DNut038			MTD-I	a	brain	ut	10621	10621	5	ut
DN	10856	73467443561385346	648518346479300827	73326706072810643	R	DNa15	DNut038			MTD-I	a	brain	ut	10720	10621	5	ut
DN	11145	73537812238228320	648518346484049447	73537812238228320	R	DNa16	DNut055			ITD	a	brain	ut	11187	10987	5	ut
DN	10221	73185968517354146	648518346475377844	73537812238228320	L	DNa16	DNut055			ITD	a	brain	ut	10987	10987	5	ut
DN	11318	73678549793580568	648518346478571604	73185968584438272	R	DNad004	DNad004		mute (candidate)	DLT		brain	ad	14007	13848	4	ad
DN	10099	73185968584438272	648518346486104162	73185968584438272	L	DNad004	DNad004		mute (candidate)	DLT		brain	xn	13848	13848	4	ad
DN	11120	73537812171039844	648518346494767026	73537812171039844	R	DNad005	DNad005			MTD-II		brain	ad	13750	13750	3	ad
DN	10083	73185968584605790	648518346486528205	73537812171039844	L	DNad005	DNad005			MTD-II		brain	ad	17376	13750	3	ad
DN	10014	73115599907307380	648518346485812420	73678549793679336	L	DNad006	DNad006		mute (candidate)	DLT		brain	ad	176792	13365	4	ad
DN	11323	73678549793679336	648518346496566018	73678549793679336	R	DNad006	DNad006		mute (candidate)	DLT		brain	ad	13365	13365	4	ad
DN	10605	73326706072881081	648518346481382757	73326706072881081	L	DNb01	DNxn005			MTD-I	b	brain	xn	12431	12020	5	xn
DN	10793	73467443426998428	648518346464968565	73326706072881081	R	DNb01	DNxn005			MTD-I	b	brain	xn	12020	12020	5	xn
DN	10431	73256337328753720	648518346526144983	73256337329057792	L	DNb02	DNut004	DNb02_b		ITD	b	brain	ut	18415	16858	5	ut
DN	10474	73256337329057792	648518346517643624	73256337329057792	L	DNb02	DNut004			ITD	b	brain	ut	16858	16858	5	ut
DN	10901	73537812372639380	648518346477491214	73256337329057792	R	DNb02	DNut004			ITD	b	brain	ut	18445	16858	5	ut
DN	10924	73537812372602691	648518346488615665	73256337329057792	R	DNb02	DNut004	DNb02_b		ITD	b	brain	ut	17963	16858	5	ut
DN	10334	73256337462664353	648518346483125412	73256337462664353	L	DNb03	DNut005			ITD	b	brain	ht	21344	20006	5	ut
DN	10486	73256337395842644	648518346476918728	73256337462664353	L	DNb03	DNut005			ITD	b	brain	ut	21756	20006	5	ut
DN	10843	73467443628468241	648518346487786519	73256337462664353	R	DNb03	DNut005			ITD	b	brain	ut	20042	20006	5	ut
DN	10847	73467443628516673	648518346485793220	73256337462664353	R	DNb03	DNut005			ITD	b	brain	ut	20006	20006	5	ut
DN	10410	73256337261632464	648518346497046145	73256337261632464	L	DNb04	DNxn120			MTD-I	b	brain	xn	21685	17989	3	xn
DN	10887	73537812171207731	648518346495569003	73256337261632464	R	DNb04	DNxn120			MTD-I	b	brain	xn	17989	17989	3	xn
DN	11214	73608181183909692	648518346481293455	73185968718664952	R	DNb05	DNxn009	AMMC-Di7	thoracic relay interneuron	DMT	b	brain	xn	10315	10307	5	xn
DN	10094	73185968718664952	648518346481789343	73185968718664952	L	DNb05	DNxn009	AMMC-Di7	thoracic relay interneuron	DMT	b	brain	xn	10307	10307	5	xn
DN	11213	73608181183760297	648518346486480636	73185968651553852	R	DNb06	DNxl003			DMT	b	brain	xl	11349	11276	5	xl
DN	10095	73185968651553852	648518346472251186	73185968651553852	L	DNb06	DNxl003			DMT	b	brain	xl	11276	11276	5	xl
DN	10803	73467443426922033	648518346485807556	73467443426922033	R	DNb07	DNxn095			MTD-I	b	brain	xn	11637	11637	5	xn
DN	10571	73326706005776047	648518346517643368	73467443426922033	L	DNb07	DNxn095			MTD-I	b	brain	xn	11660	11637	5	xn
DN	10493	73256337395801932	648518346499234910	73256337395819525	L	DNb08	DNxl027			DMT	b	brain	xl	14061	13892	5	xl
DN	10427	73256337395819525	648518346500239285	73256337395819525	L	DNb08	DNxl027			DMT	b	brain	xl	13892	13892	5	xl
DN	10890	73537812372580922	648518346481751997	73256337395819525	R	DNb08	DNxl027			DMT	b	brain	xl	14966	13892	5	xl
DN	10913	73537812372588051	648518346500560819	73256337395819525	R	DNb08	DNxl027			DMT	b	brain	xl	14680	13892	5	xl
DN	10862	73467443695136228	648518346499268443	73467443695136228	R	DNb09	DNxn008			MTD-I	b	brain	xn	12304	12167	5	xn
DN	10495	73256337395643707	648518346479276498	73467443695136228	L	DNb09	DNxn008			MTD-I	b	brain	xn	12167	12167	5	xn
DN	10022	73115599840222879	648518346489954266	73115599840222879	L	DNc01	DNxn010			DLT	c	brain	xl	14677	13916	4	xn
DN	11320	73678549793538653	648518346490870136	73115599840222879	R	DNc01	DNxn010			DLT	c	brain	xl	13916	13916	4	xn
DN	11269	73608180982348376	648518346531195674	73608180982348376	R	DNc02	DNxn011			DLT	c	brain	xn	16554	15026	4	xn
DN	10016	73115599907330380	648518346481974973	73608180982348376	L	DNc02	DNxn011			DLT	c	brain	xn	15026	15026	4	xn
DN	10227	73185968785851717	648518346487709098	73185968785851717	L	DNd02	DNxl004	OA-VL1		DLV	d	brain	xl	10194	10194	5	xl
DN	10832	73467443829582880	648518346477596567	73185968785851717	R	DNd02	DNxl004	OA-VL1		DLV	d	brain	xl	10526	10194	5	xl
DN	11274	73608181183956211	648518346479639488	73608181183956211	R	DNd03	DNxn012	OA-VL2		DLT	d	brain	xn	10491	10410	5	xn
DN	10033	73115599907346763	648518346475212088	73608181183956211	L	DNd03	DNxn012	OA-VL2		DLT	d	brain	xn	10410	10410	5	xn
DN	10670	73397075085525745	648518346491054883	73256337596990557	R	DNd04	DNxl061			VTV	d	brain	xn	14282	13428	5	xl
DN	10517	73256337596990557	648518346491671464	73256337596990557	L	DNd04	DNxl061			VTV	d	brain	xl	13428	13428	5	xl
DN	10946	73537812439667613	648518346493762929	73256337462853543	R	DNd05	DNxl026			DLV	d	brain	xl	13238	12898	5	xl
DN	10262	73256337462853543	648518346483594927	73256337462853543	L	DNd05	DNxl026			DLV	d	brain	xl	12898	12898	5	xl
DN	10553	73326706005825313	648518346479324635	73467443628045108	L	DNfl012	DNfl012			none		brain	xn	24193	23404	4	fl
DN	10528	73326706005916066	648518346511819455	73467443628045108	L	DNfl012	DNfl012			none		brain	fl	24193	23404	4	fl
DN	10865	73467443628045108	648518346488401336	73467443628045108	R	DNfl012	DNfl012			none		brain	xn	23404	23404	4	fl
DN	11188	73608180982163403	648518346493834016	73115599907425287	R	DNfl015	DNfl015			none		brain	fl	16562	16369	5	fl
DN	10031	73115599907425287	648518346518919391	73115599907425287	L	DNfl015	DNfl015			none		brain	fl	16369	16369	5	fl
DN	11337	73678549793688468	648518346478714320	73115599974358132	R	DNfl016	DNfl016			DLT		brain	fl	39216	36718	5	fl
DN	10009	73115599974358132	648518346490518013	73115599974358132	L	DNfl016	DNfl016			DLT		brain	xl	36718	36718	5	fl
DN	11278	73608180982215665	648518346490080092	73185968584405202	R	DNfl017	DNfl017			none		brain	fl	32504	32504	4	fl
DN	10081	73185968584405202	648518346493900601	73185968584405202	L	DNfl017	DNfl017			DLT		brain	fl	34737	32504	4	fl
DN	10146	73185968718764899	648518346494224616	73185968718764899	L	DNfl018	DNfl018			VLT		brain	fl	31531	31531	3	fl
DN	11185	73608181184064920	648518346486077320	73185968718764899	R	DNfl018	DNfl018			VLT		brain	fl	33545	31531	3	fl
DN	11103	73537812439627508	648518346511808191	73537812439627508	R	DNfl020	DNfl020			none		brain	fl	152850	31408	5	fl
DN	10187	73185968718485464	648518346495446946	73537812439627508	L	DNfl020	DNfl020			none		brain	fl	31408	31408	5	fl
DN	10169	73185968718584115	648518346489798874	73185968718584115	L	DNfl021	DNfl021		bract (candidate)	VLT		brain	fl	31381	29182	5	fl
DN	10203	73185968718649655	648518346476847816	73185968718584115	L	DNfl021	DNfl021		bract (candidate)	VLT		brain	fl	30389	29182	5	fl
DN	11132	73537812506592771	648518346493785376	73185968718584115	R	DNfl021	DNfl021		bract (candidate)	VLT		brain	fl	29182	29182	5	fl
DN	11141	73537812506611486	648518346486654105	73185968718584115	R	DNfl021	DNfl021		bract (candidate)	VLT		brain	fl	31787	29182	5	fl
DN	10181	73185968718738737	648518346479050959	73185968718738737	L	DNfl023	DNfl023			none		brain	fl	27936	27775	5	fl
DN	11044	73537812439613165	648518346492925724	73185968718738737	R	DNfl023	DNfl023			none		brain	fl	27775	27775	5	fl
DN	11220	73608180915214591	648518346474109293	73608180915214591	R	DNfl024	DNfl024			none		brain	fl	27520	27217	5	fl
DN	10117	73185968584433507	648518346496235605	73608180915214591	L	DNfl024	DNfl024			none		brain	fl	27217	27217	5	fl
DN	11122	73537812506614571	648518346496789656	73185968718702446	R	DNfl025	DNfl025			none		brain	fl	27095	27095	5	fl
DN	10170	73185968718702446	648518346493989627	73185968718702446	L	DNfl025	DNfl025			none		brain	fl	27523	27095	5	fl
DN	11159	73537812439710923	648518346486434253	73185968718574996	R	DNfl026	DNfl026			none		brain	fl	27026	27014	5	fl
DN	10189	73185968718574996	648518346486414513	73185968718574996	L	DNfl026	DNfl026			none		brain	fl	27014	27014	5	fl
DN	10242	73256337462824739	648518346478502004	73256337462824739	L	DNfl027	DNfl027			VLT		brain	fl	26318	26318	5	fl
DN	11099	73537812439601217	648518346488405838	73256337462824739	R	DNfl027	DNfl027			VLT		brain	fl	50104	26318	5	fl
DN	11296	73608181049529468	648518346500605289	73608181049529468	R	DNfl029	DNfl029			none		brain	fl	26426	25879	5	fl
DN	11279	73608181049756992	648518346508933754	73608181049529468	R	DNfl029	DNfl029			none		brain	fl	27951	25879	5	fl
DN	10056	73115599840269015	648518346479051471	73608181049529468	L	DNfl029	DNfl029			none		brain	fl	25879	25879	5	fl
DN	10140	73185968584428802	648518346489575775	73608181049529468	L	DNfl029	DNfl029			none		brain	fl	28053	25879	5	fl
DN	10035	73115599907410719	648518346494467048	73115599907410719	L	DNfl030	DNfl030			none		brain	fl	23953	23953	5	fl
DN	11282	73608181183919117	648518346491877932	73115599907410719	R	DNfl030	DNfl030			none		brain	fl	27241	23953	5	fl
DN	11287	73608181116584524	648518346517511784	73608181116535648	R	DNfl031	DNfl031			none		brain	fl	22072	22072	4	fl
DN	10049	73115599907337331	648518346466906094	73608181116535648	L	DNfl031	DNfl031			none		brain	fl	23461	22072	4	fl
DN	11192	73608181183966175	648518346494041735	73185968718729719	R	DNfl032	DNfl032			VLT		brain	fl	21440	21235	5	fl
DN	10135	73185968718729719	648518346511779775	73185968718729719	L	DNfl032	DNfl032			VLT		brain	fl	21235	21235	5	fl
DN	10154	73185968718718274	648518346500979817	73185968718718274	L	DNfl033	DNfl033			none		brain	fl	21320	20953	5	fl
DN	11199	73608181183950264	648518346501670762	73185968718718274	R	DNfl033	DNfl033			none		brain	fl	20953	20953	5	fl
DN	11197	73608180915222468	648518346486581681	73608180915222468	R	DNfl034	DNfl034			none		brain	fl	20904	20782	5	fl
DN	10109	73185968584396360	648518346492462011	73608180915222468	L	DNfl034	DNfl034			none		brain	fl	20782	20782	5	fl
DN	10819	73467443426702730	648518346499774019	73467443426702730	R	DNfl035	DNfl035			none		brain	fl	19511	19511	5	fl
DN	10543	73326705938539196	648518346481256847	73467443426702730	L	DNfl035	DNfl035			none		brain	fl	24978	19511	5	fl
DN	10072	73185968651634220	648518346492944668	73185968651634220	L	DNfl036	DNfl036			none		brain	fl	19287	19287	5	fl
DN	11253	73608181116834279	648518346495568719	73185968651634220	R	DNfl036	DNfl036			none		brain	fl	19369	19287	5	fl
DN	10063	73115599974476186	648518346500413244	73185968718736519	L	DNfl037	DNfl037			none		brain	fl	21071	18784	5	fl
DN	10084	73185968718736519	648518346481850015	73185968718736519	L	DNfl037	DNfl037			none		brain	fl	19864	18784	5	fl
DN	11307	73608181183974452	648518346499625868	73185968718736519	R	DNfl037	DNfl037			none		brain	fl	24087	18784	5	fl
DN	11328	73678549927854509	648518346497090328	73185968718736519	R	DNfl037	DNfl037			none		brain	fl	18784	18784	5	fl
DN	11165	73608181183960802	648518346511555952	73185968718617326	R	DNfl038	DNfl038			DMT		brain	fl	17865	17522	4	fl
DN	10228	73185968718617326	648518346479292561	73185968718617326	L	DNfl038	DNfl038			DMT		brain	fl	17522	17522	4	fl
DN	11077	73537812439596268	648518346490893857	73537812439596268	R	DNfl039	DNfl039			none		brain	fl	17995	17494	5	fl
DN	10246	73256337462707069	648518346521560057	73537812439596268	L	DNfl039	DNfl039			none		brain	fl	17494	17494	5	fl
DN	10052	73115599907394308	648518346493883193	73115599907394308	L	DNfl040	DNfl040			none		brain	fl	17400	17400	5	fl
DN	11256	73608181116591718	648518346499168347	73115599907394308	R	DNfl040	DNfl040			none		brain	fl	17547	17400	5	fl
DN	11217	73608181250686556	648518346501642569	73185968718803933	R	DNfl041	DNfl041			VLT		brain	fl	16817	16817	5	fl
DN	10110	73185968718803933	648518346517833576	73185968718803933	L	DNfl041	DNfl041			VLT		brain	fl	17830	16817	5	fl
DN	11267	73608181183850109	648518346498878785	73185968718434117	R	DNfl042	DNfl042			none		brain	fl	19266	16393	5	fl
DN	10088	73185968718434117	648518346489960401	73185968718434117	L	DNfl042	DNfl042			none		brain	fl	16393	16393	5	fl
DN	10074	73185968651651937	648518346493685361	NO MATCH	L	DNfl993				DLT		brain	fl
DN	11336	73678549793714525	648518346492679342	NO MATCH	R	DNfl994				DLT		brain	fl
DN	10096	73185968651649621	648518346494061088	NO MATCH	L	DNfl995				none		brain	fl
DN	10430	73256337597011981	648518346495986237	NO MATCH	L	DNfl996				none		brain	fl
DN	11212	73608180915161261	648518346466522478	NO MATCH	R	DNfl997				none		brain	fl
DN	11325	73678549927686382	648518346499635596	73115599974453205	R	DNfl998				none		brain	fl
DN	10013	73115599974453205	648518346484042791	73115599974453205	L	DNfl998				none		brain	fl
DN	10686	73397075018336285	648518346489926171	73397075085486890	R	DNfl999				none		brain	fl
DN	10643	73397075085486890	648518346493069120	73397075085486890	R	DNfl999				none		brain	fl
DN	10333	73256337194245824	648518346480418049	73256337194245824	L	DNg01	DNut006			MTD-II	g	brain	ut	25409	18840	4	ut
DN	10882	73537812103752723	648518346491431486	73256337194245824	R	DNg01	DNut006			MTD-II	g	brain	ut	167965	18840	4	ut
DN	10917	73537812103730867	648518346482762982	73537812103730867	R	DNg01	DNut006			MTD-II	g	brain	ut	26979	18840	4	ut
DN	10304	73256337194235307	648518346496163959	73537812103730867	L	DNg01	DNut006			MTD-II	g	brain	ut	29175	18840	4	ut
DN	10354	73256337194362184	648518346459520004	73256337194362184	L	DNg02	DNut010			MTD-II	g	brain	ut	30441	18145	5	ut
DN	10892	73537812171084013	648518346489369708	73256337194362184	R	DNg02	DNut010			MTD-II	g	brain	ut	25925	18145	5	ut
DN	10442	73256337194400123	648518346488768234	73256337194223615	L	DNg02	DNut007			MTD-II	g	brain	xn	29447	26362	5	ut
DN	10466	73256337194235316	648518346496641076	73256337194223615	L	DNg02	DNut007			MTD-II	g	brain	xn	28350	26362	5	ut
DN	10389	73256337194399511	648518346476867528	73256337194223615	L	DNg02	DNut007			MTD-II	g	brain	xn	27361	26362	5	ut
DN	10473	73256337194232430	648518346520612150	73256337194223615	L	DNg02	DNut008			MTD-II	g	brain	xn	25449	24705	5	ut
DN	10448	73256337194210285	648518346491459496	73256337194223615	L	DNg02	DNut008			MTD-II	g	brain	ut	25171	24705	5	ut
DN	10379	73256337194255496	648518346481633725	73256337194223615	L	DNg02	DNut008			MTD-II	g	brain	xn	25825	24705	5	ut
DN	10401	73256337194226613	648518346497897370	73256337194223615	L	DNg02	DNut009			MTD-II	g	brain	ut	24845	18893	5	ut
DN	10889	73537812171037249	648518346493969465	73256337194223615	R	DNg02	DNut008			MTD-II	g	brain	ut	24705	24705	5	ut
DN	10919	73537812171090827	648518346487781911	73256337194223615	R	DNg02	DNut008			MTD-II	g	brain	xn	25473	24705	5	ut
DN	10883	73537812171017154	648518346500703081	73256337194223615	R	DNg02	DNut008			MTD-II	g	brain	xn	25041	24705	5	ut
DN	10896	73537812103789985	648518346480845056	73256337194223615	R	DNg02	DNut009			MTD-II	g	brain	xn	22676	18893	5	ut
DN	10893	73537812103754850	648518346496734253	73256337194223615	R	DNg02	DNut009			MTD-II	g	brain	xn	19182	18893	5	ut
DN	10879	73537812171053377	648518346497168664	73256337194223615	R	DNg02	DNut009			MTD-II	g	brain	xn	18893	18893	5	ut
DN	10907	73537812170914997	648518346490473469	73256337194223615	R	DNg02	DNut007			MTD-II	g	brain	ut	26362	26362	5	ut
DN	10905	73537812103759226	648518346499690892	73256337194223615	R	DNg02	DNut009			MTD-II	g	brain	ut	28172	18893	5	ut
DN	10908	73537812103776969	648518346487354026	73256337194223615	R	DNg02	DNut007			MTD-II	g	brain	ut	27877	26362	5	ut
DN	10948	73537812170990466	648518346496695524	73537812170990466	R	DNg02	DNut010			MTD-II	g	brain	xn	21714	18145	5	ut
DN	10478	73256337261355368	648518346472982628	73537812170990466	L	DNg02	DNut010			MTD-II	g	brain	xn	22475	18145	5	ut
DN	10931	73537812171047906	648518346492458683	73537812171047906	R	DNg02	DNut010			MTD-II	g	brain	wt	21908	18145	5	ut
DN	10400	73256337261332303	648518346470346238	73537812171047906	L	DNg02	DNut010			MTD-II	g	brain	ut	18145	18145	5	ut
DN	10927	73537812171037291	648518346504153324	73537812171037291	R	DNg02	DNut007			MTD-II	g	brain	ut	28680	26362	5	ut
DN	10407	73256337194245532	648518346490882081	73537812171037291	L	DNg02	DNut009			MTD-II	g	brain	ut	22412	18893	5	ut
DN	10418	73256337194223659	648518346493036864	73537812103743988	L	DNg03	DNut011			MTD-II	g	brain	ut	27097	25543	5	ut
DN	10390	73256337194226417	648518346488372105	73537812103743988	L	DNg03	DNut011			MTD-II	g	brain	ut	28303	25543	5	ut
DN	10428	73256337194205208	648518346472166962	73537812103743988	L	DNg03	DNut011			MTD-II	g	brain	ut	27482	25543	5	ut
DN	10409	73256337194202908	648518346494579883	73537812103743988	L	DNg03	DNut011			MTD-II	g	brain	ut	26850	25543	5	ut
DN	10451	73256337194188818	648518346488588017	73537812103743988	L	DNg03	DNut011			MTD-II	g	brain	xn	26189	25543	5	ut
DN	10471	73256337194197769	648518346509813542	73537812103743988	L	DNg03	DNut011			MTD-II	g	brain	ut	27723	25543	5	ut
DN	10475	73256337261332146	648518346500236348	73537812103743988	L	DNg03	DNut011			MTD-II	g	brain	xn	28752	25543	5	ut
DN	10918	73537812103743988	648518346487792464	73537812103743988	R	DNg03	DNut011			MTD-II	g	brain	ut	28594	25543	5	ut
DN	10906	73537812103719320	648518346502298535	73537812103743988	R	DNg03	DNut011			MTD-II	g	brain	xn	27450	25543	5	ut
DN	10915	73537812170969658	648518346486606307	73537812103743988	R	DNg03	DNut011			MTD-II	g	brain	ut	27371	25543	5	ut
DN	10934	73537812103749055	648518346489283929	73537812103743988	R	DNg03	DNut011			MTD-II	g	brain	xn	26321	25543	5	ut
DN	10914	73537812103726810	648518346485335315	73537812103743988	R	DNg03	DNut011			MTD-II	g	brain	xn	27207	25543	5	ut
DN	10929	73537812103834688	648518346492490683	73537812103743988	R	DNg03	DNut011			MTD-II	g	brain	xn	25543	25543	5	ut
DN	10920	73537812103862141	648518346481229967	73537812103743988	R	DNg03	DNut011			MTD-II	g	brain	xn	27152	25543	5	ut
DN	11002	73537812171140749	648518346517615464	73537812171140749	R	DNg04	DNut012			MTD-II	g	brain	ut	18852	14340	5	ut
DN	10312	73256337261463863	648518346480662237	73537812171140749	L	DNg04	DNut012			MTD-II	g	brain	ut	18339	14340	5	ut
DN	11048	73537812171190730	648518346500565683	73537812171140749	R	DNg04	DNut012			MTD-II	g	brain	ut	14340	14340	5	ut
DN	10308	73256337261514049	648518346514245319	73537812171140749	L	DNg04	DNut012			MTD-II	g	brain	ut	15451	14340	5	ut
DN	10255	73256337261538850	648518346507038024	73256337261284381	L	DNg05	DNut050	knees		MTD-II	g	brain	ut	28372	21454	4	ut
DN	11343	73537812171110474	648518346495852390	73256337261284381	R	DNg05	DNut050	knees		MTD-II	g	brain	ut	21454	21454	5	ut
DN	10884	73537812103772985	648518346510931842	73537812103772985	R	DNg05	DNut013	knees		MTD-II	g	brain	ut	28700	28527	5	ut
DN	10465	73256337194271778	648518346490497277	73537812103772985	L	DNg05	DNut013	knees		MTD-II	g	brain	xn	28527	28527	5	ut
DN	11017	73537812171083972	648518346472925284	73537812103772985	R	DNg05	DNut013	knees		MTD-II	g	brain	xn	30212	28527	5	ut
DN	10279	73256337261461077	648518346531141146	73537812103772985	L	DNg05	DNut013	knees		MTD-II	g	brain	ut	35789	28527	5	ut
DN	10254	73256337261477449	648518346482749605	73256337261477449	L	DNg06	DNut014			MTD-II	g	brain	ut	33000	29021	4	ut
DN	10292	73256337261498684	648518346485760708	73256337261477449	L	DNg06	DNut014			MTD-II	g	brain	ut	29831	29021	4	ut
DN	10944	73537812170873795	648518346488844522	73256337261477449	R	DNg06	DNut014			MTD-II	g	brain	ut	29021	29021	4	ut
DN	10876	73537812171086467	648518346491896850	73256337261477449	R	DNg06	DNut014			MTD-II	g	brain	ut	30304	29021	4	ut
DN	10268	73256337261490825	648518346481509279	73256337261490825	L	DNg06	DNut014			MTD-II	g	brain	ut	31006	29021	4	ut
DN	10947	73537812103834310	648518346476888520	73256337261490825	R	DNg06	DNut014			MTD-II	g	brain	ut	29524	29021	4	ut
DN	10873	73537812171095531	648518346517612904	73537812171095531	R	DNg06	DNxn100			MTD-II	g	brain	xn	27622	22002	5	xn
DN	10295	73256337194362747	648518346483527087	73537812171095531	L	DNg06	DNxn100			MTD-II	g	brain	xn	24131	22002	5	xn
DN	10275	73256337261281970	648518346515430906	73256337261281970	L	DNg06	DNxn100			MTD-II	g	brain	xn	26939	22002	5	xn
DN	11005	73537812171031676	648518346495409999	73256337261281970	R	DNg06	DNxn100			MTD-II	g	brain	xn	31771	22002	5	xn
DN	10378	73256337194223615	648518346485364243	73256337261281970	L	DNg06	DNxn100			MTD-II	g	brain	xn	69417	22002	5	xn
DN	10450	73256337328856212	648518346479177404	73256337328856212	L	DNg07	DNut036	aPN(desc)	AMMC-VNC PN, aPN(desc) neuron	DMT	g	brain	xn	34144	34144	4	ut
DN	11071	73537812372438370	648518346514068779	73256337328856212	R	DNg07	DNut036	aPN(desc)	AMMC-VNC PN, aPN(desc) neuron	DMT	g	brain	xn	34409	34144	4	ut
DN	10371	73256337328753697	648518346475224417	73256337328753697	L	DNg07	DNut036	aPN(desc)	AMMC-VNC PN, aPN(desc) neuron	DMT	g	brain	wt	34462	34144	4	ut
DN	10307	73256337328818202	648518346511103541	73256337328753697	L	DNg07	DNut036	aPN(desc)	AMMC-VNC PN, aPN(desc) neuron	DMT	g	brain	ut	40234	34144	4	ut
DN	11209	73608181049718324	648518346502329511	73256337328753697	R	DNg07	DNut036	aPN(desc)	AMMC-VNC PN, aPN(desc) neuron	DMT	g	brain	xn	38128	34144	4	ut
DN	11042	73537812372397791	648518346476809744	73256337328753697	R	DNg07	DNut036	aPN(desc)	AMMC-VNC PN, aPN(desc) neuron	DMT	g	brain	xn	43011	34144	4	ut
DN	10429	73256337328852212	648518346514271431	73256337328852212	L	DNg07	DNut034	aPN(desc)	AMMC-VNC PN, aPN(desc) neuron	ITD	g	brain	ut	43795	43795	4	ut
DN	10343	73256337328852203	648518346486000324	73256337328852212	L	DNg07	DNut034	aPN(desc)	AMMC-VNC PN, aPN(desc) neuron	ITD	g	brain	ut	45311	43795	4	ut
DN	11096	73537812372438371	648518346470274302	73256337328852212	R	DNg07	DNut034	aPN(desc)	AMMC-VNC PN, aPN(desc) neuron	ITD	g	brain	it	45282	43795	4	ut
DN	11086	73537812372447909	648518346475223393	73256337328852212	R	DNg07	DNut034	aPN(desc)	AMMC-VNC PN, aPN(desc) neuron	ITD	g	brain	ut	47124	43795	4	ut
DN	11074	73537812372516412	648518346494670474	73256337328852212	R	DNg07	DNut034	aPN(desc)	AMMC-VNC PN, aPN(desc) neuron	ITD	g	brain	ut	47124	43795	4	ut
DN	10346	73256337395727405	648518346474405826	73256337395727405	L	DNg08	DNut015			ITD	g	brain	xn	23834	18953	5	ut
DN	10215	73185968651583350	648518346493801102	73256337395727405	L	DNg08	DNut015			ITD	g	brain	ut	24458	18953	5	ut
DN	10207	73185968651585576	648518346494753714	73256337395727405	L	DNg08	DNut015			ITD	g	brain	xn	25349	18953	5	ut
DN	10444	73256337328856094	648518346493624824	73256337395727405	L	DNg08	DNut015			ITD	g	brain	xn	24656	18953	5	ut
DN	10266	73256337395744378	648518346487930910	73256337395727405	L	DNg08	DNut015			ITD	g	brain	xn	25742	18953	5	ut
DN	10269	73256337395765563	648518346486554415	73256337395727405	L	DNg08	DNut015			ITD	g	brain	xn	25529	18953	5	ut
DN	11010	73537812372583322	648518346485792196	73256337395727405	R	DNg08	DNut015			ITD	g	brain	ut	24840	18953	5	ut
DN	11023	73537812372617753	648518346494754698	73256337395727405	R	DNg08	DNut015			ITD	g	brain	xn	25002	18953	5	ut
DN	11056	73537812372642891	648518346477781973	73256337395727405	R	DNg08	DNut015			ITD	g	brain	ut	25128	18953	5	ut
DN	11058	73537812372600114	648518346487385002	73256337395727405	R	DNg08	DNut015			ITD	g	brain	xn	26337	18953	5	ut
DN	10969	73537812372602681	648518346485792964	73256337395727405	R	DNg08	DNut015			ITD	g	brain	ut	25050	18953	5	ut
DN	11180	73608181183708645	648518346480282838	73256337395727405	R	DNg08	DNut015			ITD	g	brain	xn	23518	18953	5	ut
DN	10185	73185968651571886	648518346489540879	73185968651571886	L	DNg08	DNut015			ITD	g	brain	xn	25283	18953	4	ut
DN	11100	73537812372542318	648518346481251983	73185968651571886	R	DNg08	DNut015			ITD	g	brain	xn	24919	18953	4	ut
DN	10214	73185968651567191	648518346481252751	73185968651567191	L	DNg08	DNut015			ITD	g	brain	xn	25283	18953	4	ut
DN	11080	73537812372554100	648518346493799822	73185968651567191	R	DNg08	DNut015			ITD	g	brain	xn	23518	18953	4	ut
DN	10435	73256337328828627	648518346490753709	73256337328828627	L	DNg09	DNxn144			ITD	g	brain	xn	40252	30744	5	xn
DN	10461	73256337328818169	648518346484043047	73256337328828627	L	DNg09	DNxn144			ITD	g	brain	xn	36489	30744	5	xn
DN	10436	73256337328833597	648518346489919771	73256337328828627	L	DNg09	DNxn144			ITD	g	brain	xn	44145	30744	5	xn
DN	10496	73256337328720751	648518346487850320	73256337328828627	L	DNg09	DNxn144			ITD	g	brain	xn	43801	30744	5	xn
DN	10411	73256337328769278	648518346478553940	73256337328828627	L	DNg09	DNxn144			ITD	g	brain	xn	44145	30744	5	xn
DN	11051	73537812372337302	648518346481483935	73256337328828627	R	DNg09	DNxn144			none	g	brain	it	40109	30744	5	xn
DN	11040	73537812305486563	648518346493624718	73256337328828627	R	DNg09	DNxn144			none	g	brain	xn	39158	30744	5	xn
DN	10987	73537812305515231	648518346496525570	73256337328828627	R	DNg09	DNxn144			ITD	g	brain	xn	44199	30744	5	xn
DN	11043	73537812372383796	648518346499852031	73256337328828627	R	DNg09	DNxn144			none	g	brain	it	37452	30744	5	xn
DN	11083	73537812372418576	648518346501005453	73256337328828627	R	DNg09	DNxn144			none	g	brain	xn	30744	30744	5	xn
DN	10239	73256337328598107	648518346495988797	73185968584343858	L	DNg10	DNnt002			ITD	g	brain	nt	45400	37799	5	nt
DN	10195	73185968584343858	648518346496240213	73185968584343858	L	DNg10	DNnt002			ITD	g	brain	nt	40386	37799	5	nt
DN	10186	73185968584358628	648518346493236764	73185968584343858	L	DNg10	DNnt002			ITD	g	brain	nt	39885	37799	5	nt
DN	10202	73185968584191508	648518346486659993	73185968584343858	L	DNg10	DNnt002			ITD	g	brain	nt	41387	37799	5	nt
DN	10196	73185968584363642	648518346476812560	73185968584343858	L	DNg10	DNnt002			ITD	g	brain	nt	45443	37799	5	nt
DN	10200	73185968584343714	648518346484451587	73185968584343858	L	DNg10	DNnt002			ITD	g	brain	nt	43430	37799	5	nt
DN	10188	73185968584193762	648518346490877304	73185968584343858	L	DNg10	DNnt002			ITD	g	brain	nt	40430	37799	5	nt
DN	10192	73185968584198377	648518346502337703	73185968584343858	L	DNg10	DNnt002			ITD	g	brain	nt	42609	37799	5	nt
DN	10204	73185968584288913	648518346486153120	73185968584343858	L	DNg10	DNnt002			ITD	g	brain	nt	39045	37799	5	nt
DN	10243	73256337261683692	648518346491437630	73185968584343858	L	DNg10	DNnt002			ITD	g	brain	nt	42235	37799	5	nt
DN	10194	73185968584355948	648518346476894152	73185968584343858	L	DNg10	DNnt002			ITD	g	brain	nt	43778	37799	5	nt
DN	11137	73537812238288572	648518346481141647	73185968584343858	R	DNg10	DNnt002			ITD	g	brain	nt	37799	37799	5	nt
DN	11160	73537812238194708	648518346486003810	73185968584343858	R	DNg10	DNnt002			ITD	g	brain	nt	39664	37799	5	nt
DN	11156	73537812238182146	648518346501767018	73185968584343858	R	DNg10	DNnt002			ITD	g	brain	nt	38629	37799	5	nt
DN	11164	73608180982407693	648518346513947179	73185968584343858	R	DNg10	DNnt002			ITD	g	brain	nt	40271	37799	5	nt
DN	11154	73537812238172364	648518346501767274	73185968584343858	R	DNg10	DNnt002			ITD	g	brain	nt	41384	37799	5	nt
DN	11082	73537812237996603	648518346471660443	73185968584343858	R	DNg10	DNnt002			ITD	g	brain	nt	41285	37799	5	nt
DN	11107	73537812238273684	648518346512396702	73185968584343858	R	DNg10	DNnt002			ITD	g	brain	nt	44358	37799	5	nt
DN	11153	73537812237990617	648518346487435755	73185968584343858	R	DNg10	DNnt002			ITD	g	brain	nt	43234	37799	5	nt
DN	11169	73608180982384204	648518346473970797	73185968584343858	R	DNg10	DNnt002			ITD	g	brain	nt	39705	37799	5	nt
DN	11166	73608180982379199	648518346489814043	73185968584343858	R	DNg10	DNnt002			ITD	g	brain	nt	42987	37799	5	nt
DN	11310	73608181049718362	648518346494357243	73115599907537415	R	DNg100	DNxl058			DLT	g	brain	xl	10339	10093	5	xl
DN	10018	73115599907537415	648518346459693060	73115599907537415	L	DNg100	DNxl058			DLT	g	brain	xl	10093	10093	5	xl
DN	10726	73397074950954463	648518346485963154	73397074950954463	R	DNg102	DNxn182			VTV	g	brain	xn	11621	11621	5	xn
DN	10758	73467443628481876	648518346479729908	73397074950954463	R	DNg102	DNxn181			VTV	g	brain	xn	11798	11798	5	xn
DN	10635	73397074884117768	648518346499676883	73397074950954463	L	DNg102	DNxn181			VTV	g	brain	xn	11968	11798	5	xn
DN	10625	73397074884186759	648518346479368896	73397074950954463	L	DNg102	DNxn182			VTV	g	brain	xn	11693	11621	5	xn
DN	10611	73326706341231220	648518346498497520	73326706341231220	R	DNg103	DNxl060			VTV	g	brain	xl	15186	14575	4	xl
DN	10555	73326706341300523	648518346507029279	73326706341231220	L	DNg103	DNxl060			VTV	g	brain	xl	14575	14575	4	xl
DN	10871	73537812439588962	648518346518248790	73256337462868954	R	DNg104	DNxn072			DLV	g	brain	xl	16553	15950	5	xn
DN	10338	73256337462868954	648518346486331490	73256337462868954	L	DNg104	DNxn072			DLV	g	brain	xl	15950	15950	5	xn
DN	10039	73115599974373048	648518346502401363	73115599974373048	L	DNg105	DNxl055			DLT	g	brain	xl	10086	10086	5	xl
DN	11322	73678549927854523	648518346494011761	73115599974373048	R	DNg105	DNxl055			DLT	g	brain	xl	10095	10086	5	xl
DN	10988	73537812372549303	648518346483124900	73537812372549303	R	DNg106	DNlt006			ITD	g	brain	lt	28329	27737	5	lt
DN	10975	73537812372636403	648518346493901088	73537812372549303	R	DNg106	DNlt006			ITD	g	brain	lt	32154	27737	5	lt
DN	11054	73537812372580936	648518346499268187	73537812372549303	R	DNg106	DNlt006			ITD	g	brain	lt	29151	27737	5	lt
DN	10446	73256337395662536	648518346496233813	73537812372549303	L	DNg106	DNlt006			ITD	g	brain	lt	29983	27737	5	lt
DN	10238	73256337395751149	648518346488651533	73537812372549303	L	DNg106	DNlt006			ITD	g	brain	lt	28138	27737	5	lt
DN	10223	73185968651569588	648518346483609007	73537812372549303	L	DNg106	DNlt006			ITD	g	brain	lt	29695	27737	5	lt
DN	10460	73256337395603790	648518346490234716	73537812372549303	L	DNg106	DNlt006			ITD	g	brain	it	34180	27737	5	lt
DN	10252	73256337395736937	648518346509020026	73256337395736937	L	DNg106	DNit007			ITD	g	brain	it	33943	29040	4	it
DN	10984	73537812372602783	648518346511102517	73256337395736937	R	DNg106	DNit007			ITD	g	brain	it	29040	29040	4	it
DN	10353	73256337395683955	648518346491961900	73256337395683955	L	DNg106	DNit007			ITD	g	brain	it	39256	29040	4	it
DN	10953	73537812372597756	648518346488615409	73256337395683955	R	DNg106	DNit007			ITD	g	brain	it	156733	29040	4	it
DN	10208	73185968718662405	648518346515103047	73185968718662405	L	DNg107	DNxl047			VLT	g	brain	xl	24267	24125	5	xl
DN	10816	73467443628529073	648518346495991820	73185968718662405	R	DNg107	DNxl047			VLT	g	brain	xl	24125	24125	4	xl
DN	10015	73115599907443241	648518346520017233	73115599907443241	L	DNg108	DNxl048			DLT	g	brain	xl	10058	10058	5	xl
DN	11305	73608181116796423	648518346493881079	73115599907443241	R	DNg108	DNxl048			DLT	g	brain	xl	10240	10058	5	xl
DN	11338	73678549793667706	648518346499578693	73115599907427780	R	DNg109	DNxl057			DLT	g	brain	xl	15844	14947	5	xl
DN	10001	73115599907427780	648518346502333510	73115599907427780	L	DNg109	DNxl057			DLT	g	brain	xn	14947	14947	5	xl
DN	10247	73256337328390279	648518346498168914	73256337261746855	L	DNg11	DNxn014			ITD	g	brain	xn	23688	23026	5	xn
DN	10245	73256337261746855	648518346486555951	73256337261746855	L	DNg11	DNxn014			ITD	g	brain	xn	26209	23026	5	xn
DN	10439	73256337328665465	648518346494759818	73256337261746855	L	DNg11	DNxn014			ITD	g	brain	xn	24965	23026	5	xn
DN	11090	73537812171308353	648518346515464954	73256337261746855	R	DNg11	DNxn014			ITD	g	brain	xn	26991	23026	5	xn
DN	11121	73537812305517438	648518346480202299	73256337261746855	R	DNg11	DNxn014			ITD	g	brain	xn	23026	23026	5	xn
DN	10916	73537812171034577	648518346486183522	73537812171034577	R	DNg110	DNut033			MTD-II	g	brain	ut	35902	24679	5	ut
DN	10912	73537812171047939	648518346492372153	73537812171034577	R	DNg110	DNut033			MTD-II	g	brain	wt	35902	24679	5	ut
DN	10903	73537812171118051	648518346483521455	73537812171034577	R	DNg110	DNut033			MTD-II	g	brain	ut	25454	24679	5	ut
DN	10443	73256337261439272	648518346499303655	73537812171034577	L	DNg110	DNut033			MTD-II	g	brain	wt	25814	24679	5	ut
DN	10419	73256337261355447	648518346515433210	73537812171034577	L	DNg110	DNut033			MTD-II	g	brain	ut	25384	24679	5	ut
DN	10412	73256337194255331	648518346472167218	73537812171034577	L	DNg110	DNut033			MTD-II	g	brain	wt	28505	24679	5	ut
DN	10895	73537812171012974	648518346487609666	73537812171034577	R	DNg110	DNut033			MTD-II	g	brain	ut	24679	24679	5	ut
DN	10426	73256337194250038	648518346517613160	73537812171034577	L	DNg110	DNut033			MTD-II	g	brain	wt	26288	24679	5	ut
DN	10476	73256337194210281	648518346500350168	73537812171034577	L	DNg110	DNut033			MTD-II	g	brain	ut	26288	24679	5	ut
DN	10480	73256337194241714	648518346494792586	73537812171034577	L	DNg110	DNut033			MTD-II	g	brain	ut	26288	24679	5	ut
DN	10863	73467443628343441	648518346493684593	73467443628343441	R	DNg111	DNxn070			MTD-I	g	brain	xn	16814	15895	5	xn
DN	10454	73256337395704667	648518346487846992	73467443628343441	L	DNg111	DNxn070			MTD-I	g	brain	xn	15895	15895	5	xn
DN	11263	73608181116535648	648518346489902033	73608181116535648	R	DNg12	DNfl003			none	g	brain	fl	22870	22870	5	fl
DN	11304	73608181049735475	648518346481119887	73608181116535648	R	DNg12	DNfl003			none	g	brain	fl	29706	22870	5	fl
DN	11284	73608181049757911	648518346491433233	73608181116535648	R	DNg12	DNfl003			none	g	brain	fl	27728	22870	5	fl
DN	11244	73608181116719801	648518346499263975	73608181116535648	R	DNg12	DNfl003			none	g	brain	fl	34382	22870	5	fl
DN	11303	73608181049701487	648518346480656352	73608181116535648	R	DNg12	DNfl003			none	g	brain	fl	30346	22870	5	fl
DN	11291	73608181049722822	648518346504614278	73608181116535648	R	DNg12	DNfl003			none	g	brain	fl	31123	22870	5	fl
DN	11235	73608180982484813	648518346495872780	73608181116535648	R	DNg12	DNfl003			none	g	brain	fl	29120	22870	5	fl
DN	11295	73608180982589018	648518346502195014	73608181116535648	R	DNg12	DNfl003			none	g	brain	fl	26725	22870	5	fl
DN	10050	73115599907355188	648518346480280790	73608181116535648	L	DNg12	DNfl003			none	g	brain	fl	28478	22870	5	fl
DN	10055	73115599907434252	648518346490292490	73608181116535648	L	DNg12	DNfl003			none	g	brain	fl	32667	22870	5	fl
DN	10037	73115599907352308	648518346493969399	73608181116535648	L	DNg12	DNfl003			none	g	brain	fl	30271	22870	5	fl
DN	10043	73115599907341698	648518346479194812	73608181116535648	L	DNg12	DNfl003			none	g	brain	fl	22875	22870	5	fl
DN	10030	73115599907371036	648518346466652526	73608181116535648	L	DNg12	DNfl003			none	g	brain	fl	33586	22870	5	fl
DN	10104	73185968584416637	648518346475406260	73608181116535648	L	DNg12	DNfl003			none	g	brain	fl	30999	22870	5	fl
DN	10120	73185968584412066	648518346494068256	73608181116535648	L	DNg12	DNfl003			none	g	brain	fl	24858	22870	5	fl
DN	10019	73115599907302534	648518346498347057	73608181116535648	L	DNg12	DNfl003			none	g	brain	fl	24858	22870	5	fl
DN	11228	73608180982420610	648518346494092402	73608180982420610	R	DNg12	DNfl002			none	g	brain	fl	34862	30919	5	fl
DN	11281	73608180982530882	648518346479913126	73608180982420610	R	DNg12	DNfl002			none	g	brain	fl	31613	30919	5	fl
DN	11293	73608180982514381	648518346487666455	73608180982420610	R	DNg12	DNfl002			none	g	brain	fl	31742	30919	5	fl
DN	11226	73608180982423120	648518346479189202	73608180982420610	R	DNg12	DNfl002			none	g	brain	fl	30919	30919	5	fl
DN	11255	73608180982511753	648518346488512781	73608180982420610	R	DNg12	DNfl002			none	g	brain	fl	30919	30919	5	fl
DN	10148	73185968584394054	648518346511861104	73608180982420610	L	DNg12	DNfl002			none	g	brain	fl	32815	30919	5	fl
DN	10145	73185968584377164	648518346487779095	73608180982420610	L	DNg12	DNfl002			none	g	brain	fl	31078	30919	5	fl
DN	10047	73115599907323086	648518346493683704	73608180982420610	L	DNg12	DNfl002			none	g	brain	fl	32742	30919	5	fl
DN	10118	73185968584440543	648518346465848880	73608180982420610	L	DNg12	DNfl002			none	g	brain	fl	31635	30919	5	fl
DN	10023	73115599907304753	648518346500248636	73608180982420610	L	DNg12	DNfl002			none	g	brain	fl	32815	30919	5	fl
DN	11234	73608180982402618	648518346485976162	73608180982402618	R	DNg12	DNfl028			none	g	brain	fl	26502	26307	5	fl
DN	11224	73608180982381775	648518346490463229	73608180982402618	R	DNg12	DNfl028			none	g	brain	fl	27389	26307	5	fl
DN	11300	73608180982560861	648518346517141034	73608180982402618	R	DNg12	DNfl028			none	g	brain	fl	27389	26307	5	fl
DN	11288	73608180982525212	648518346518174806	73608180982402618	R	DNg12	DNfl028			none	g	brain	fl	27389	26307	5	fl
DN	11297	73608180982530815	648518346504614790	73608180982402618	R	DNg12	DNfl028			none	g	brain	fl	27389	26307	5	fl
DN	10138	73185968584421209	648518346475284321	73608180982402618	L	DNg12	DNfl028			none	g	brain	fl	26608	26307	5	fl
DN	10137	73185968584416653	648518346479290513	73608180982402618	L	DNg12	DNfl028			none	g	brain	fl	26332	26307	5	fl
DN	10076	73185968651411016	648518346484448003	73608180982402618	L	DNg12	DNfl028			none	g	brain	fl	26307	26307	5	fl
DN	11276	73608181116562433	648518346479925414	73608181116562433	R	DNg12	DNfl001			none	g	brain	fl	32424	31361	5	fl
DN	11272	73608181116584515	648518346485905032	73608181116562433	R	DNg12	DNfl001			none	g	brain	fl	40338	31361	5	fl
DN	11252	73608181116725117	648518346488565085	73608181116562433	R	DNg12	DNfl001			none	g	brain	fl	35413	31361	5	fl
DN	10053	73115599907425267	648518346486102626	73608181116562433	L	DNg12	DNfl001			none	g	brain	fl	31361	31361	5	fl
DN	10116	73185968584445409	648518346500962838	73608181116562433	L	DNg12	DNfl001			none	g	brain	fl	34253	31361	5	fl
DN	10124	73185968584396355	648518346479702678	73608181116562433	L	DNg12	DNfl001			none	g	brain	fl	35473	31361	5	fl
DN	10045	73115599907417998	648518346489591127	73608181116562433	L	DNg12	DNfl001			none	g	brain	fl	35473	31361	5	fl
DN	10159	73185968718674546	648518346497743463	73185968718674546	L	DNg13	DNxl005			VLT	g	brain	xl	11048	10909	5	xl
DN	11350	73537812439665293	648518346518219094	73185968718674546	R	DNg13	DNxl005			VLT	g	brain	xl	10909	10909	4	xl
DN	11309	73608181116642386	648518346479748581	73115599907436498	R	DNg14	DNhl001			DLT	g	brain	hl	16926	11824	5	hl
DN	10005	73115599907436498	648518346475217505	73115599907436498	L	DNg14	DNhl001			DLT	g	brain	hl	11824	11824	5	hl
DN	10960	73537812506818915	648518346493247516	73537812506818915	R	DNg15	DNxn015	AMMC-Db5;nagini		DMT	g	brain	xn	10101	10101	5	xn
DN	10260	73256337530148310	648518346478483028	73537812506818915	L	DNg15	DNxn015	AMMC-Db5;nagini		DMT	g	brain	xn	10121	10101	5	xn
DN	11259	73608180915126897	648518346491338182	NO MATCH	R	DNg16	DNxl006			MTD-I	g	brain	xl	10255	10138	5	xl
DN	11262	73608181183937806	648518346485645950	73608181183937806	R	DNg17	DNxn016			DLT	g	brain	xn	14903	14903	5	xn
DN	10060	73115599907551293	648518346484587853	73608181183937806	L	DNg17	DNxn016			DLT	g	brain	xn	15249	14903	5	xn
DN	10237	73256337261696533	648518346496718820	73256337261696533	L	DNg18	DNut016			ITD	g	brain	xn	39959	39959	4	ut
DN	11073	73537812238111358	648518346503854688	73256337261696533	R	DNg18	DNut016			ITD	g	brain	xn	44302	39959	4	ut
DN	10244	73256337261627421	648518346490245468	73256337261627421	L	DNg18	DNut016			ITD	g	brain	xn	39959	39959	4	ut
DN	11163	73608180982444565	648518346476809488	73256337261627421	R	DNg18	DNut016			ITD	g	brain	ut	44302	39959	4	ut
DN	11182	73608181183946087	648518346510978946	73185968718755645	R	DNg19	DNxl007			VLT	g	brain	xl	14695	14695	4	xl
DN	10123	73185968718755645	648518346495986493	73185968718755645	L	DNg19	DNxl007			VLT	g	brain	xl	14716	14695	4	xl
DN	10789	73467443829683596	648518346476799760	73256337597095483	R	DNg20	DNxn017			VTV	g	brain	xn	18351	18351	5	xn
DN	10417	73256337597095483	648518346491604136	73256337597095483	L	DNg20	DNxn017			VTV	g	brain	xn	18599	18351	5	xn
DN	10827	73467443695520633	648518346491981612	73256337462775754	R	DNg21	DNxl008			DLV	g	brain	xl	16571	16571	5	xl
DN	10305	73256337462775754	648518346500642520	73256337462775754	L	DNg21	DNxl008			DLV	g	brain	xn	17643	16571	5	xl
DN	10712	73397074884241770	648518346504984179	73397074884241770	R	DNg22	DNxn024			MDA	g	brain	xn	14244	14244	5	xn
DN	10597	73326706140252881	648518346500236981	73397074884241770	L	DNg22	DNxn024			MDA	g	brain	xn	14814	14244	5	xn
DN	10805	73467443762741242	648518346477792237	73256337529980732	R	DNg23	DNxn018			DLV	g	brain	xl	18856	17782	5	xn
DN	10456	73256337529980732	648518346474404290	73256337529980732	L	DNg23	DNxn018			DLV	g	brain	xl	17782	17782	5	xn
DN	10717	73397074951185603	648518346489919003	73326706207026070	R	DNg24	DNxn019	AMMC-Db7		VTV	g	brain	xn	15162	15090	4	xn
DN	10570	73326706207026070	648518346481679293	73326706207026070	L	DNg24	DNxn019	AMMC-Db7		VTV	g	brain	xn	15090	15090	4	xn
DN	11326	73678549793417913	648518346507275129	73115599907302515	R	DNg26	DNxn021			DLT	g	brain	ut	16350	16350	4	xn
DN	10007	73115599907302515	648518346493903115	73115599907302515	L	DNg26	DNxn021			DLT	g	brain	ut	16476	16350	4	xn
DN	11332	73678549793558270	648518346509714214	73678549793558270	R	DNg26	DNxn020			DLT	g	brain	xn	18113	16760	4	xn
DN	10004	73115599907309659	648518346502749171	73678549793558270	L	DNg26	DNxn020			DLT	g	brain	ut	16760	16760	4	xn
DN	10617	73326706139692431	648518346486183304	73326706139692431	L	DNg27	DNut017			MDA	g	brain	ut	13061	13061	5	ut
DN	10742	73397074749946911	648518346491753583	73326706139692431	L	DNg27	DNut017			MDA	g	brain	ut	13443	13061	5	ut
DN	10748	73397075018309137	648518346496644836	73326706274141599	R	DNg29	DNxn022			DLV	g	brain	xn	11622	11548	5	xn
DN	10535	73326706274141599	648518346477704149	73326706274141599	L	DNg29	DNxn022			DLV	g	brain	xn	11548	11548	5	xn
DN	10875	73537812439603753	648518346472941412	73256337462862217	R	DNg30	DNxn023	SPN		DLV	g	brain	xn	13481	13326	5	xn
DN	10306	73256337462862217	648518346488793016	73256337462862217	L	DNg30	DNxn023	SPN		DLV	g	brain	xn	13326	13326	5	xn
DN	10222	73185968718676982	648518346492544187	73185968718676982	L	DNg31	DNxl009			VLT	g	brain	xl	11263	11257	5	xl
DN	11348	73537812439742273	648518346509889850	73185968718676982	R	DNg31	DNxl009			VLT	g	brain	xl	11257	11257	4	xl
DN	11308	73608181183933265	648518346474636738	73608181183933265	R	DNg32	DNut018			DLT	g	brain	ut	14638	14638	5	ut
DN	10149	73185968718617271	648518346500502963	73608181183933265	L	DNg32	DNut018			DLT	g	brain	ut	14820	14638	5	ut
DN	11347	73397074682722305	648518346500992278	73397074682722305	R	DNg33	DNxn025			MDA	g	brain	xn	14847	14847	4	xn
DN	10738	73397074682833924	648518346518524895	73397074682722305	R	DNg33	DNxn025			MDA	g	brain	xn	15909	14847	4	xn
DN	10677	73397074951169250	648518346475742388	73256337462988425	R	DNg34	DNxl010	OA-VPM1;aDT8		DLV	g	brain	xl	10217	10210	4	xl
DN	10316	73256337462988425	648518346504546284	73256337462988425	L	DNg34	DNxl010	OA-VPM1;aDT8		DLV	g	brain	xl	10210	10210	4	xl
DN	10040	73115599907139061	648518346509679817	73115599907139061	L	DNg35	DNxl011			MTD-I	g	brain	xl	10476	10465	5	xl
DN	11280	73608180982591841	648518346464845685	73115599907139061	R	DNg35	DNxl011			MTD-I	g	brain	xl	10465	10465	5	xl
DN	10162	73185968584513000	648518346495777131	73185968584513000	L	DNg36	DNut019			ITD	g	brain	ut	87661	25642	5	ut
DN	10163	73185968584536583	648518346487910423	73185968584513000	L	DNg36	DNut019			ITD	g	brain	ut	28307	25642	5	ut
DN	11131	73537812305793148	648518346490087195	73185968584513000	R	DNg36	DNut019			ITD	g	brain	ut	25642	25642	5	ut
DN	11021	73537812372208328	648518346476888776	73185968584513000	R	DNg36	DNut019			ITD	g	brain	ut	104141	25642	5	ut
DN	11186	73608181183824585	648518346486437581	73608181183824585	R	DNg37	DNxl012			DMT	g	brain	xl	12863	12843	5	xl
DN	10113	73185968718574969	648518346479771877	73608181183824585	L	DNg37	DNxl012			DMT	g	brain	xl	12843	12843	5	xl
DN	11200	73608181183854818	648518346495269199	73608181183854818	R	DNg38	DNxl013			DMT	g	brain	xl	12934	12332	4	xl
DN	10115	73185968718677067	648518346518601695	73608181183854818	L	DNg38	DNxl013			DMT	g	brain	xl	12332	12332	4	xl
DN	11206	73608181116706799	648518346466918382	73185968651714688	R	DNg39	DNxl016			DMT	g	brain	xl	13660	13168	5	xl
DN	10100	73185968651714688	648518346475217249	73185968651714688	L	DNg39	DNxl016			DMT	g	brain	xl	13168	13168	5	xl
DN	10784	73467443695381032	648518346465847856	73326706140130430	R	DNg40	DNlt001			DLV	g	brain	lt	23609	21909	4	lt
DN	10544	73326706140130430	648518346481118208	73326706140130430	L	DNg40	DNlt001			DLV	g	brain	xn	21909	21909	4	lt
DN	11286	73608181049575046	648518346476796688	73185968584536582	R	DNg41	DNut020			ITD	g	brain	ut	18518	17794	4	ut
DN	10105	73185968584536582	648518346492392889	73185968584536582	L	DNg41	DNut020			ITD	g	brain	ht	17794	17794	4	ut
DN	10861	73467443494094767	648518346490843309	73467443494094767	R	DNg42	DNxn052			MTD-I	g	brain	xn	19682	18431	5	xn
DN	10533	73326706072859042	648518346486658457	73467443494094767	L	DNg42	DNxn052			MTD-I	g	brain	xn	18431	18431	5	xn
DN	10933	73537812439613189	648518346491773039	73256337463005873	R	DNg43	DNxl028			DLV	g	brain	xl	12272	12214	5	xl
DN	10261	73256337463005873	648518346496495445	73256337463005873	L	DNg43	DNxl028			DLV	g	brain	xl	12214	12214	5	xl
DN	11146	73537812506555080	648518346496730084	73537812506555080	R	DNg44	DNxl029			VLT	g	brain	xl	13834	13834	4	xl
DN	10151	73185968718790856	648518346479273426	73537812506555080	L	DNg44	DNxl029			VLT	g	brain	xn	13845	13834	4	xl
DN	10825	73467443695444376	648518346489441900	73256337462614176	R	DNg45	DNxl030			DLV	g	brain	xl	18010	18010	5	xl
DN	10437	73256337462614176	648518346501089129	73256337462614176	L	DNg45	DNxl030			DLV	g	brain	xl	18189	18010	5	xl
DN	11242	73608181116689250	648518346496835244	73608181116689250	R	DNg46	DNxn053			DMT	g	brain	nt	31648	31482	5	xn
DN	10103	73185968651553841	648518346509393283	73608181116689250	L	DNg46	DNxn053			DMT	g	brain	nt	31482	31482	5	xn
DN	11064	73537812506568120	648518346511003701	73185968718711537	R	DNg47	DNfl004			VLT	g	brain	fl	24316	24316	5	fl
DN	10218	73185968718711537	648518346497017752	73185968718711537	L	DNg47	DNfl004			VLT	g	brain	fl	24892	24316	5	fl
DN	11219	73608181183952253	648518346481419663	73185968718485449	R	DNg48	DNfl005			none	g	brain	fl	15280	14867	5	fl
DN	10152	73185968718485449	648518346495951933	73185968718485449	L	DNg48	DNfl005			none	g	brain	fl	14867	14867	5	fl
DN	11229	73608181116658260	648518346493585777	73608181116658260	R	DNg49	DNnt003			none	g	brain	nt	14937	14937	5	nt
DN	10058	73115599907365865	648518346492392633	73608181116658260	L	DNg49	DNnt003			none	g	brain	nt	15047	14937	5	nt
DN	11334	73678549927760049	648518346500247356	73115599907471803	R	DNg50	DNxn054			DLT	g	brain	xn	14786	14042	5	xn
DN	10000	73115599907471803	648518346492991152	73115599907471803	L	DNg50	DNxn054			DLT	g	brain	xn	14042	14042	5	xn
DN	10377	73256337328635679	648518346499689868	73256337328654732	L	DNg51	DNxn055			ITD	g	brain	xn	25969	25110	5	xn
DN	10404	73256337328654732	648518346493006834	73256337328654732	L	DNg51	DNxn055			ITD	g	brain	xn	25110	25110	5	xn
DN	10935	73537812305325489	648518346488495544	73256337328654732	R	DNg51	DNxn055			ITD	g	brain	xn	25709	25110	5	xn
DN	11001	73537812305451213	648518346490232412	73256337328654732	R	DNg51	DNxn055			ITD	g	brain	xn	25796	25110	5	xn
DN	11251	73608181183673294	648518346495579723	73115599907520635	R	DNg52	DNfl006			DLT	g	brain	fl	28176	26926	5	fl
DN	10054	73115599907520635	648518346480086950	73115599907520635	L	DNg52	DNfl006			DLT	g	brain	fl	26926	26926	5	fl
DN	11258	73608181183699138	648518346517246506	73185968651684841	R	DNg52	DNxl031			DLT	g	brain	xn	26574	26159	5	xl
DN	10075	73185968651684841	648518346510978178	73185968651684841	L	DNg52	DNxl031			DLT	g	brain	xl	26159	26159	5	xl
DN	10160	73185968584520742	648518346497918874	73185968584520742	L	DNg53	DNnt004			DMT	g	brain	nt	37852	33183	5	nt
DN	11201	73608181116553986	648518346487531732	73185968584520742	R	DNg53	DNnt004			DMT	g	brain	nt	33183	33183	5	nt
DN	11174	73608181250711508	648518346511533424	73185968718734333	R	DNg54	DNxl032			VLT	g	brain	fl	19821	18614	5	xl
DN	10166	73185968718734333	648518346494504936	73185968718734333	L	DNg54	DNxl032			VLT	g	brain	fl	18614	18614	4	xl
DN	10751	73397074749803928	648518346481371329	73397074817169995	R	DNg55	DNxn056			MDA	g	brain	xn	14904	14904	5	xn
DN	10628	73397074817169995	648518346496926466	73397074817169995	L	DNg55	DNxn056			MDA	g	brain	xn	14904	14904	5	xn
DN	10800	73467443762469014	648518346487846736	73256337463092499	R	DNg56	DNxn057			DLV	g	brain	xn	17621	16837	5	xn
DN	10516	73256337463092499	648518346486157993	73256337463092499	L	DNg56	DNxn057			DLV	g	brain	xn	16837	16837	5	xn
DN	10590	73326706207044828	648518346492546747	73397075018333916	L	DNg57	DNxn058	bobber		VTV	g	brain	xn	29976	29976	4	xn
DN	10702	73397075018333916	648518346502749683	73397075018333916	R	DNg57	DNxn058	bobber		VTV	g	brain	xn	30559	29976	4	xn
DN	10938	73537812573502885	648518346490517757	73185968852591660	R	DNg59	DNxn059			CVL	g	brain	xn	22755	22755	5	xn
DN	10217	73185968852591660	648518346490753453	73185968852591660	L	DNg59	DNxn059			CVL	g	brain	xn	25415	22755	5	xn
DN	10593	73326706072841352	648518346490522621	73326706072841352	L	DNg60	DNxn060	mesa;snail		none	g	brain	it	27993	27993	4	xn
DN	10872	73537812372497514	648518346480280278	73326706072841352	R	DNg60	DNxn060	mesa;snail		none	g	brain	xn	31265	27993	4	xn
DN	11290	73608181183937834	648518346485981026	73115599974234694	R	DNg61	DNfl007	sink		DLT	g	brain	fl	25018	25018	5	fl
DN	10071	73115599974234694	648518346493673870	73115599974234694	L	DNg61	DNfl007	sink		DLT	g	brain	fl		25018	5	fl
DN	10233	73185968718584090	648518346494476087	73185968718584090	L	DNg62	DNfl008	aDN1		none	g	brain	fl	24753	24753	5	fl
DN	11140	73537812439674789	648518346491675759	73185968718584090	R	DNg62	DNfl008	aDN1		none	g	brain	fl	152849	24753	5	fl
DN	10880	73537812372495119	648518346496233301	73537812372495119	R	DNg63	DNxl033			MTD-I	g	brain	xl	153153	18092	5	xl
DN	10512	73256337328877096	648518346481259407	73537812372495119	L	DNg63	DNxl033			MTD-I	g	brain	xl	18092	18092	5	xl
DN	11207	73608181183969878	648518346487523563	73608181183969878	R	DNg64	DNxl034			VLT	g	brain	xl	18099	17806	4	xl
DN	10102	73185968718774286	648518346480200507	73608181183969878	L	DNg64	DNxl034			VLT	g	brain	xl	17806	17806	4	xl
DN	10902	73537812439667592	648518346502749427	73537812439667592	R	DNg65	DNxl035			VLT	g	brain	xl	20600	20600	4	xl
DN	10209	73185968718720470	648518346494022155	73537812439667592	L	DNg65	DNxl035			VLT	g	brain	xl	24107	20600	4	xl
DN	10684	73397074951087586	648518346501190029	73397074884148993	R	DNg66	DNad002			MDA	g	brain	ad	13020	12574	5	ad
DN	10647	73397074884148993	648518346517737576	73397074884148993	L	DNg66	DNad002			MDA	g	brain	ad	12574	12574	5	ad
DN	10831	73467443829692549	648518346503854432	73185968785951319	R	DNg67	DNxl036			CVL	g	brain	xl	39006	37992	5	xl
DN	10225	73185968785951319	648518346478524276	73185968785951319	L	DNg67	DNxl036			CVL	g	brain	xl	37992	37992	5	xl
DN	10925	73537812439697440	648518346531204634	73256337463113859	R	DNg68	DNxn061			DLV	g	brain	xn	13704	13553	5	xn
DN	10283	73256337463113859	648518346493623544	73256337463113859	L	DNg68	DNxn061			DLV	g	brain	xn	13553	13553	5	xn
DN	11230	73608180915188092	648518346496199543	73185968584394041	R	DNg69	DNxl037			MTD-I	g	brain	xl	13801	13268	5	xl
DN	10091	73185968584394041	648518346479825046	73185968584394041	L	DNg69	DNxl037			MTD-I	g	brain	xl	13268	13268	5	xl
DN	10667	73397075018232237	648518346488062999	73397075018232237	R	DNg70	DNxl038	DSOG1		VTV	g	brain	xl	13169	13169	5	xl
DN	10655	73397075018140109	648518346490034129	73397075018232237	L	DNg70	DNxl038	DSOG1		VTV	g	brain	xl	13244	13169	5	xl
DN	10510	73256337395614176	648518346500543413	73256337395614176	L	DNg71	DNxn062			MTD-I	g	brain	xn	15546	15546	5	xn
DN	10951	73537812305349177	648518346478552404	73256337395614176	R	DNg71	DNxn062			MTD-I	g	brain	xn	16192	15546	5	xn
DN	11265	73608181183896646	648518346511100981	NO MATCH	R	DNg72	DNxl069	genie		DMT	g	brain	xl	26744	26464	4	xl
DN	10108	73185968718619560	648518346500297020	73608181183940073	L	DNg72	DNxl039	genie		DMT	g	brain	xl	25630	25630	5	xl
DN	11241	73608181183940073	648518346491960620	73608181183940073	R	DNg72	DNxl039	genie		DMT	g	brain	xl	70285	25630	5	xl
DN	11254	73608181183791648	648518346492163523	73608181183791648	R	DNg73	DNnt005			none	g	brain	nt	19010	18815	5	nt
DN	10006	73115599907363321	648518346498168146	73608181183791648	L	DNg73	DNnt005			none	g	brain	xn	18815	18815	5	nt
DN	11327	73678549927792879	648518346474363330	73115599907481731	R	DNg74	DNxl041	web		DLT	g	brain	xl	10103	10103	5	xl
DN	10041	73115599907481731	648518346478690132	73115599907481731	L	DNg74	DNxl041	web		DLT	g	brain	xl	10107	10103	5	xl
DN	10011	73115599907475836	648518346514032921	73115599907475836	L	DNg74	DNxl040	web		DLT	g	brain	xl	10532	10466	5	xl
DN	11292	73608181116711916	648518346494080626	73115599907475836	R	DNg74	DNxl040	web		DLT	g	brain	xl	10466	10466	5	xl
DN	11315	73608181049652350	648518346493854265	73115599907383116	R	DNg75	DNxl042			DLT	g	brain	xl	11264	11264	4	xl
DN	10012	73115599907383116	648518346491468218	73115599907383116	L	DNg75	DNxl042			DLT	g	brain	xl	11354	11264	4	xl
DN	11261	73608181116706790	648518346495562384	73115599907471815	R	DNg76	DNxn063			DLT	g	brain	xn	16511	15829	5	xn
DN	10020	73115599907471815	648518346479708404	73115599907471815	L	DNg76	DNxn063			DLT	g	brain	xn	15829	15829	5	xn
DN	10727	73397074884074379	648518346509788454	73326706139864082	R	DNg77	DNit002	snake		MDA	g	brain	it	37405	37405	3	it
DN	10623	73326706139864082	648518346517644136	73326706139864082	L	DNg77	DNit002	snake		MDA	g	brain	xn	49745	37405	3	it
DN	11138	73537812171192909	648518346498893633	73537812171192909	R	DNg78	DNxn064			none	g	brain	nt	18207	16813	5	xn
DN	10240	73256337261506445	648518346478770384	73537812171192909	L	DNg78	DNxn064			none	g	brain	nt	16813	16813	5	xn
DN	10997	73537812439519078	648518346487220371	73537812439519078	R	DNg79	DNxn065			MTD-I	g	brain	xn	15578	15576	5	xn
DN	10551	73326706139976521	648518346477792749	73537812439519078	L	DNg79	DNxn065			MTD-I	g	brain	xn	15576	15576	5	xn
DN	11119	73537812439513929	648518346490152714	73537812439519078	R	DNg79	DNxn065			MTD-I	g	brain	xn	16706	15576	5	xn
DN	10592	73326706140037214	648518346483058340	73537812439519078	L	DNg79	DNxn065			MTD-I	g	brain	xn	15934	15576	5	xn
DN	10829	73467443829639115	648518346483728303	73185968852658786	R	DNg80	DNxn066	gumdrop		CVL	g	brain	xn	176812	12029	4	xn
DN	10183	73185968852658786	648518346493685105	73185968852658786	L	DNg80	DNxn066	gumdrop		CVL	g	brain	xn	12029	12029	4	xn
DN	11216	73608180915109492	648518346479261888	73608180915109492	R	DNg81	DNxn067			none	g	brain	xn	22629	22629	5	xn
DN	10089	73185968584426187	648518346479425746	73608180915109492	L	DNg81	DNxn067			none	g	brain	xn	22713	22629	5	xn
DN	10940	73537812171071986	648518346478779344	73537812171071986	R	DNg82	DNut030			MTD-II	g	brain	ut	18765	18765	5	ut
DN	10355	73256337194241717	648518346499176030	73537812171071986	L	DNg82	DNut030			MTD-II	g	brain	ut	19046	18765	5	ut
DN	10943	73537812171028057	648518346497698151	73537812171071986	R	DNg82	DNut030			MTD-II	g	brain	ut	18765	18765	5	ut
DN	10330	73256337194271995	648518346493966839	73537812171071986	L	DNg82	DNut030			MTD-II	g	brain	ut	19046	18765	5	ut
DN	10771	73467443829667849	648518346471661467	73256337597102622	R	DNg83	DNfl009			VTV	g	brain	fl	154601	39724	3	fl
DN	10402	73256337597102622	648518346486169001	73256337597102622	L	DNg83	DNfl009			VTV	g	brain	fl	39724	39724	3	fl
DN	10733	73397075018374281	648518346512518814	73326706274264465	R	DNg84	DNxn068			VTV	g	brain	xn	25870	25870	3	xn
DN	10530	73326706274264465	648518346514066731	73326706274264465	L	DNg84	DNxn068			VTV	g	brain	xn	27011	25870	3	xn
DN	10720	73397075085376947	648518346497179564	73326706341252916	R	DNg85	DNfl010			VTV	g	brain	fl	26448	26448	4	fl
DN	10525	73326706341252916	648518346506729250	73326706341252916	L	DNg85	DNfl010			VTV	g	brain	fl	26603	26448	4	fl
DN	10732	73397075085185766	648518346464943733	73326706341006065	R	DNg87	DNxl043			VTV	g	brain	xl	14623	14623	5	xl
DN	10540	73326706341006065	648518346517622888	73326706341006065	L	DNg87	DNxl043			VTV	g	brain	xl	15772	14623	5	xl
DN	11314	73608180982594822	648518346499274075	73608180982594822	R	DNg88	DNxl044			MTD-I	g	brain	xl	13900	12743	5	xl
DN	10059	73115599840216019	648518346485793988	73608180982594822	L	DNg88	DNxl044			MTD-I	g	brain	xl	12743	12743	5	xl
DN	11257	73608181049774612	648518346491685999	73608181049774612	R	DNg89	DNnt006			none	g	brain	nt	21284	20194	5	nt
DN	10097	73185968584558982	648518346466919406	73608181049774612	L	DNg89	DNnt006			none	g	brain	nt	20194	20194	5	nt
DN	11191	73608181183859390	648518346482983102	73608181183859390	R	DNg90	DNxl045			DMT	g	brain	xl	14935	13734	5	xl
DN	10077	73185968651699954	648518346507377529	73608181183859390	L	DNg90	DNxl045			DMT	g	brain	xl	13734	13734	5	xl
DN	11203	73608180982405131	648518346501160333	73608180982405131	R	DNg91	DNut031			ITD	g	brain	ut	12792	12792	5	ut
DN	10175	73185968584194992	648518346478454900	73608180982405131	L	DNg91	DNut031			ITD	g	brain	ut	13556	12792	5	ut
DN	10256	73256337261422016	648518346489661235	73256337261422016	L	DNg92	DNut032			MTD-II	g	brain	xn	32001	32001	4	ut
DN	11063	73537812103789829	648518346493971447	73256337261422016	R	DNg92	DNut032			MTD-II	g	brain	xn	32498	32001	4	ut
DN	10290	73256337194305331	648518346493614840	73256337194305331	L	DNg92	DNut032			MTD-II	g	brain	xn	35992	32001	4	ut
DN	11078	73537812170867721	648518346488660573	73256337194305331	R	DNg92	DNut032			MTD-II	g	brain	ut	32950	32001	4	ut
DN	10265	73256337261447532	648518346486485473	73256337261447532	L	DNg92	DNut032			MTD-II	g	brain	ut	34006	32001	4	ut
DN	11060	73537812170915117	648518346491289274	73256337261447532	R	DNg92	DNut032			MTD-II	g	brain	ut	32360	32001	4	ut
DN	10274	73256337194229403	648518346474343362	73537812103800458	L	DNg92	DNut032			MTD-II	g	brain	xn	34426	32001	4	ut
DN	10942	73537812103800458	648518346486585497	73537812103800458	R	DNg92	DNut032			MTD-II	g	brain	xn	32169	32001	4	ut
DN	10027	73115599974379051	648518346499877587	73115599974379051	L	DNg93	DNxl046	oval		DLT	g	brain	xl	10420	10399	5	xl
DN	11312	73608181116785725	648518346484466691	73115599974379051	R	DNg93	DNxl046	oval		DLT	g	brain	xl	10399	10399	5	xl
DN	11210	73608181116866134	648518346489545945	73608181116866134	R	DNg94	DNxn069			ITD	g	brain	xn	22372	20253	5	xn
DN	10216	73185968718614904	648518346493915915	73608181116866134	L	DNg94	DNxn069			ITD	g	brain	xn	20253	20253	5	xn
DN	11176	73608181183875119	648518346466654318	73608181183875119	R	DNg95	DNxl059			DMT	g	brain	xl	15131	15074	5	xl
DN	10066	73115599840252425	648518346486490337	73608181183875119	L	DNg95	DNxl059			DMT	g	brain	xl	15074	15074	5	xl
DN	10587	73326706005815962	648518346490241884	73326706005815962	L	DNg96	DNxl064			MTD-I	g	brain	xl	10995	10855	5	xl
DN	10787	73467443426890583	648518346479175612	73326706005815962	R	DNg96	DNxl064			MTD-I	g	brain	xl	10855	10855	5	xl
DN	11324	73678549860564381	648518346506426914	73115599974473266	R	DNg97	DNxl054			DLT	g	brain	xl	11070	10656	5	xl
DN	10036	73115599974473266	648518346504806022	73115599974473266	L	DNg97	DNxl054			DLT	g	brain	xl	10656	10656	5	xl
DN	10691	73397075085508047	648518346495037618	73397075085508047	R	DNg98	DNxn096	DSOG1		VTV	g	brain	xn	10336	10336	5	xn
DN	10588	73326706341294779	648518346500461116	73397075085508047	L	DNg98	DNxn096	DSOG1		VTV	g	brain	xn	11959	10336	5	xn
DN	10899	73537812238306208	648518346515455226	73537812238306208	R	DNg99	DNxn097			MTD-I	g	brain	xn	11443	10937	5	xn
DN	10548	73326706005760128	648518346494254583	73537812238306208	L	DNg99	DNxn097			MTD-I	g	brain	xn	10937	10937	5	xn
DN	11097	73537812305439052	648518346488594701	73256337261722642	R	DNht001	DNht001			ITD		brain	ht	44921	29904	5	ht
DN	11095	73537812305466999	648518346476894408	73256337261722642	R	DNht001	DNht001			ITD		brain	ht	166522	29904	5	ht
DN	11052	73537812238293445	648518346466920942	73256337261722642	R	DNht001	DNht001			ITD		brain	ht	105091	29904	5	ht
DN	11055	73537812238341060	648518346515106631	73256337261722642	R	DNht001	DNht001			ITD		brain	ht	31112	29904	5	ht
DN	11094	73537812305479635	648518346509395331	73256337261722642	R	DNht001	DNht001			ITD		brain	ht	32106	29904	5	ht
DN	11068	73537812238346199	648518346474414530	73256337261722642	R	DNht001	DNht001			ITD		brain	ht	104831	29904	5	ht
DN	11098	73537812305469662	648518346488628237	73256337261722642	R	DNht001	DNht001			ITD		brain	ht	34094	29904	5	ht
DN	11033	73537812238286184	648518346509026170	73256337261722642	R	DNht001	DNht001			ITD		brain	ut	31497	29904	5	ht
DN	11059	73537812238320908	648518346509084282	73256337261722642	R	DNht001	DNht001			ITD		brain	ht	101851	29904	5	ht
DN	11065	73537812238330801	648518346487390378	73256337261722642	R	DNht001	DNht001			ITD		brain	ht	30332	29904	5	ht
DN	10324	73256337261715633	648518346495281231	73256337261722642	L	DNht001	DNht001			ITD		brain	ht	26994	29904	5	ht
DN	10288	73256337261718864	648518346495482786	73256337261722642	L	DNht001	DNht001			ITD		brain	ht	33148	29904	5	ht
DN	10302	73256337261815984	648518346478570580	73256337261722642	L	DNht001	DNht001			ITD		brain	ht	31523	29904	5	ht
DN	10310	73256337261722621	648518346503853664	73256337261722642	L	DNht001	DNht001			ITD		brain	ht	34669	29904	5	ht
DN	10317	73256337261727147	648518346472922724	73256337261722642	L	DNht001	DNht001			ITD		brain	ht	32010	29904	5	ht
DN	10278	73256337261722642	648518346518252118	73256337261722642	L	DNht001	DNht001			ITD		brain	ht	31855	29904	5	ht
DN	10281	73256337261757339	648518346501775978	73256337261722642	L	DNht001	DNht001			ITD		brain	ht	32646	29904	5	ht
DN	10297	73256337261757525	648518346487403434	73256337261722642	L	DNht001	DNht001			ITD		brain	ht	31274	29904	5	ht
DN	10323	73256337261704462	648518346477820397	73256337261722642	L	DNht001	DNht001			ITD		brain	ht	41420	29904	5	ht
DN	10301	73256337261727051	648518346477799893	73256337261722642	L	DNht001	DNht001			ITD		brain	ht	29904	29904	5	ht
DN	10972	73537812372565893	648518346495990796	73537812372565893	R	DNit003	DNit003			ITD		brain	it	49930	46595	4	it
DN	10423	73256337395667716	648518346517645672	73537812372565893	L	DNit003	DNit003			ITD		brain	xn	46595	46595	4	it
DN	10662	73397074816953444	648518346509026426	73397074817108485	L	DNit004	DNit004			MDA		brain	xn	41456	41456	3	it
DN	10704	73397074817108485	648518346466654574	73397074817108485	R	DNit004	DNit004			MDA		brain	it	50464	41456	3	it
DN	10985	73537812372495148	648518346483161022	73537812372521023	R	DNit005	DNit005			ITD		brain	it	36598	32312	4	it
DN	11069	73537812372521023	648518346472926308	73537812372521023	R	DNit005	DNit005			ITD		brain	it	32585	32312	4	it
DN	10424	73256337395681731	648518346498080922	73537812372521023	L	DNit005	DNit005			ITD		brain	it	32312	32312	4	it
DN	10434	73256337328852108	648518346479325915	73256337328852108	L	DNit006	DNit006			ITD		brain	it	33673	31566	4	it
DN	10421	73256337328843529	648518346495476898	73256337328852108	L	DNit006	DNit006			ITD		brain	it	31566	31566	4	it
DN	10399	73256337328836136	648518346514218027	73256337328852108	L	DNit006	DNit006			ITD		brain	it	32499	31566	4	it
DN	10361	73256337328812728	648518346498174290	73256337328852108	L	DNit006	DNit006			ITD		brain	it	32499	31566	4	it
DN	11067	73537812372369866	648518346488817642	73256337328852108	R	DNit006	DNit006			ITD		brain	it	102117	31566	4	it
DN	11032	73537812372416084	648518346493990907	73256337328852108	R	DNit006	DNit006			ITD		brain	it	34081	31566	4	it
DN	11075	73537812372457573	648518346513984043	73256337328852108	R	DNit006	DNit006			ITD		brain	it	37651	31566	4	it
DN	10962	73537812372505003	648518346484652189	73256337328852108	R	DNit006	DNit006			ITD		brain	it	102117	31566	4	it
DN	11102	73537812439579651	648518346475303296	73537812439579651	R	DNit008	DNit008			none		brain	it	14594	14594	5	it
DN	10335	73256337396011816	648518346480281046	73537812439579651	L	DNit008	DNit008			none		brain	it	30043	14594	5	it
DN	10797	73467443829556162	648518346486696397	73326706140078384	R	DNit009	DNit009			none		brain	it		151717	5	it
DN	10599	73326706140078384	648518346496839832	73326706140078384	L	DNit009	DNit009			none		brain	it	151717	151717	5	it
DN	10603	73326706072896196	648518346493807246	NO MATCH	L	DNit988				none		brain	it
DN	11050	73537812372457588	648518346485806788	NO MATCH	R	DNit989				ITD		brain	it
DN	10994	73537812372462628	648518346489538575	NO MATCH	R	DNit990				ITD		brain	it
DN	10393	73256337261661580	648518346526144727	NO MATCH	L	DNit991				MTD-I		brain	it
DN	10723	73397074682683042	648518346488602381	NO MATCH	R	DNit992				MDA		brain	it
DN	10757	73397074884260846	648518346498167890	73326706140063798	R	DNit993				none		brain	it
DN	10596	73326706140063798	648518346493964601	73326706140063798	L	DNit993				none		brain	it
DN	10923	73537812171222327	648518346489743967	73256337328815556	R	DNit994				ITD		brain	it
DN	10365	73256337328815556	648518346494649589	73256337328815556	L	DNit994				ITD		brain	it
DN	10995	73537812372485369	648518346480136251	73256337328781330	R	DNit995				ITD		brain	it
DN	10375	73256337328781330	648518346495890278	73256337328781330	L	DNit995				ITD		brain	it
DN	10359	73256337328818189	648518346479335378	73537812171345891	L	DNit996				ITD		brain	it
DN	11135	73537812171345891	648518346508595007	73537812171345891	R	DNit996				none		brain	it
DN	10760	73467443561197026	648518346485807300	73467443561197026	R	DNit997				MDA		brain	it
DN	10633	73397074817211992	648518346500126982	73467443561197026	L	DNit997				MDA		brain	it
DN	10650	73397074749803995	648518346483204516	73397074750172488	L	DNit998				MTD-I		brain	it
DN	10735	73397074750172488	648518346518603231	73397074750172488	L	DNit998				MDA		brain	it
DN	10750	73397074749835452	648518346515288135	73397074749835452	R	DNit999				MDA		brain	it
DN	10743	73397074750046817	648518346510129958	73397074749835452	L	DNit999				MDA		brain	it
DN	10322	73256337194226492	648518346496617780	73256337194226492	L	DNlt009	DNlt009			MTD-II		brain	lt	27663	27663	5	lt
DN	10900	73537812103728121	648518346489501711	73256337194226492	R	DNlt009	DNlt009			MTD-II		brain	lt	29058	27663	5	lt
DN	10370	73256337261355239	648518346514057950	73256337261355239	L	DNlt010	DNlt010			MTD-II		brain	lt	26517	26517	5	lt
DN	10936	73537812170869145	648518346477726677	73256337261355239	R	DNlt010	DNlt010			MTD-II		brain	lt	27358	26517	5	lt
DN	10744	73397074884122748	648518346489562749	73326706139971175	R	DNlt011	DNlt011			MDA		brain	lt	190167	21069	5	lt
DN	10591	73326706139971175	648518346488893929	73326706139971175	L	DNlt011	DNlt011			MDA		brain	lt	21069	21069	5	lt
DN	11285	73608180982361671	648518346494006263	73608180982361671	R	DNml001	DNml001			VLT		brain	xl	16648	16605	4	ml
DN	10090	73185968651625148	648518346523998981	73608180982361671	L	DNml001	DNml001			VLT		brain	xl	16605	16605	4	ml
DN	10458	73256337328660096	648518346490521341	73256337328703662	L	DNnt001	DNnt001			ITD		brain	xn	22710	22710	5	nt
DN	10462	73256337328703662	648518346490875256	73256337328703662	L	DNnt001	DNnt001			ITD		brain	nt	26047	22710	5	nt
DN	10986	73537812305498263	648518346511650672	73256337328703662	R	DNnt001	DNnt001			ITD		brain	nt	23190	22710	5	nt
DN	10989	73537812372452826	648518346503854542	73256337328703662	R	DNnt001	DNnt001			ITD		brain	nt	26285	22710	5	nt
DN	10132	73185968584370563	648518346524000261	73185968584370563	L	DNnt007	DNnt007			none		brain	nt	37881	29987	5	nt
DN	10136	73185968584361191	648518346500437683	73185968584370563	L	DNnt007	DNnt007			none		brain	nt	34184	29987	5	nt
DN	10134	73185968584350003	648518346494757002	73185968584370563	L	DNnt007	DNnt007			none		brain	xn	40712	29987	5	nt
DN	10051	73115599907344151	648518346477667086	73185968584370563	L	DNnt007	DNnt007			none		brain	nt	29987	29987	5	nt
DN	10153	73185968584409771	648518346489423212	73185968584370563	L	DNnt007	DNnt007			none		brain	nt	154317	29987	5	nt
DN	11270	73608181116562472	648518346480776448	73185968584370563	R	DNnt007	DNnt007			none		brain	nt	39554	29987	5	nt
DN	11248	73608181116639393	648518346496628708	73185968584370563	R	DNnt007	DNnt007			none		brain	nt	30858	29987	5	nt
DN	11298	73608181049683253	648518346482968228	73185968584370563	R	DNnt007	DNnt007			none		brain	xn	31981	29987	5	nt
DN	11198	73608180982342630	648518346517160229	73185968584370563	R	DNnt007	DNnt007			none		brain	xn	38483	29987	5	nt
DN	11237	73608181116628776	648518346513967582	73185968584370563	R	DNnt007	DNnt007			none		brain	nt	30430	29987	5	nt
DN	11271	73608181116524721	648518346475026488	73185968584370563	R	DNnt007	DNnt007			none		brain	xn	36962	29987	5	nt
DN	10057	73115599840160969	648518346500990486	73115599840160969	L	DNnt008	DNnt008			none		brain	xn	29772	26720	5	nt
DN	10080	73185968584464640	648518346490866977	73115599840160969	L	DNnt008	DNnt008			none		brain	nt	27396	26720	5	nt
DN	10069	73115599907281413	648518346475784418	73115599840160969	L	DNnt008	DNnt008			none		brain	nt	37030	26720	5	nt
DN	10119	73185968584370509	648518346487988304	73115599840160969	L	DNnt008	DNnt008			none		brain	nt	33570	26720	5	nt
DN	11233	73608180982495401	648518346491946284	73115599840160969	R	DNnt008	DNnt008			none		brain	xn	26720	26720	5	nt
DN	11277	73608180982558329	648518346497001857	73115599840160969	R	DNnt008	DNnt008			none		brain	xn	32672	26720	5	nt
DN	11223	73608180982342597	648518346491354310	73115599840160969	R	DNnt008	DNnt008			none		brain	nt	32534	26720	5	nt
DN	11250	73608180982511715	648518346477433239	73115599840160969	R	DNnt008	DNnt008			none		brain	nt	29178	26720	5	nt
DN	10182	73185968584336681	648518346472177970	73185968584336681	L	DNnt010	DNnt010			ITD		brain	nt	34060	33395	5	nt
DN	10168	73185968584350066	648518346517178917	73185968584336681	L	DNnt010	DNnt010			ITD		brain	nt	37876	33395	5	nt
DN	11123	73537812238270956	648518346491691631	73185968584336681	R	DNnt010	DNnt010			none		brain	nt	34090	33395	5	nt
DN	11143	73537812238311299	648518346500992790	73185968584336681	R	DNnt010	DNnt010			none		brain	nt	33395	33395	5	nt
DN	10234	73185968584372683	648518346483595951	73185968584372683	L	DNnt011	DNnt011			ITD		brain	xn	33641	32437	5	nt
DN	10232	73185968517456889	648518346499566917	73185968584372683	L	DNnt011	DNnt011			ITD		brain	nt	32437	32437	5	nt
DN	10147	73185968584381930	648518346479707892	73185968584372683	L	DNnt011	DNnt011			ITD		brain	nt	35797	32437	5	nt
DN	10158	73185968584526035	648518346491969324	73185968584372683	L	DNnt011	DNnt011			ITD		brain	xn	34390	32437	5	nt
DN	10231	73185968517399517	648518346488893417	73185968584372683	L	DNnt011	DNnt011			ITD		brain	nt	36579	32437	5	nt
DN	10230	73185968584195536	648518346518251862	73185968584372683	L	DNnt011	DNnt011			ITD		brain	nt	37712	32437	5	nt
DN	10267	73256337261746997	648518346488823274	73185968584372683	L	DNnt011	DNnt011			ITD		brain	nt	42128	32437	5	nt
DN	11346	73185968584505650	648518346499023937	73185968584372683	L	DNnt011	DNnt011			ITD		brain	xn	44290	32437	5	nt
DN	11105	73537812238242651	648518346480202043	73185968584372683	R	DNnt011	DNnt011			ITD		brain	xn	40948	32437	5	nt
DN	11108	73537812171393274	648518346474286018	73185968584372683	R	DNnt011	DNnt011			ITD		brain	xn	35178	32437	5	nt
DN	11147	73537812238328375	648518346490758691	73185968584372683	R	DNnt011	DNnt011			ITD		brain	xn	43068	32437	5	nt
DN	11116	73537812238390588	648518346470256126	73185968584372683	R	DNnt011	DNnt011			ITD		brain	nt	33184	32437	5	nt
DN	11134	73537812238293504	648518346488494926	73185968584372683	R	DNnt011	DNnt011			ITD		brain	nt	34643	32437	5	nt
DN	11157	73537812238388221	648518346502240423	73185968584372683	R	DNnt011	DNnt011			ITD		brain	nt	37997	32437	5	nt
DN	11149	73537812238306194	648518346485339155	73185968584372683	R	DNnt011	DNnt011			ITD		brain	nt	37700	32437	5	nt
DN	11106	73537812238228359	648518346492087167	73185968584372683	R	DNnt011	DNnt011			ITD		brain	xn	33957	32437	5	nt
DN	10366	73256337261718889	648518346498948929	73256337261718889	L	DNnt012	DNnt012			ITD		brain	nt	32039	32039	5	nt
DN	10996	73537812238257397	648518346488614641	73256337261718889	R	DNnt012	DNnt012			none		brain	nt	32447	32039	5	nt
DN	10130	73185968584414323	648518346482760613	73185968584414323	L	DNnt013	DNnt013			none		brain	nt	29102	29102	5	nt
DN	10073	73185968651425352	648518346487283603	73185968584414323	L	DNnt013	DNnt013			none		brain	nt	32699	29102	5	nt
DN	11239	73608181116589293	648518346485912456	73185968584414323	R	DNnt013	DNnt013			none		brain	nt	33287	29102	5	nt
DN	11273	73608181049554914	648518346485968018	73185968584414323	R	DNnt013	DNnt013			none		brain	nt	33755	29102	5	nt
DN	10336	73256337261696530	648518346488460984	73256337261696530	L	DNnt014	DNnt014			ITD		brain	nt	29317	26571	5	nt
DN	11061	73537812237992388	648518346476785352	73256337261696530	R	DNnt014	DNnt014			ITD		brain	nt	29889	26571	5	nt
DN	10341	73256337328591126	648518346476823752	73256337328591126	L	DNnt014	DNnt014			ITD		brain	nt	26571	26571	5	nt
DN	10978	73537812238202030	648518346478394228	73256337328591126	R	DNnt014	DNnt014			ITD		brain	nt	26662	26571	5	nt
DN	10226	73185968517230650	648518346481375169	73185968517230650	L	DNnt015	DNnt015			ITD		brain	nt	24102	24102	5	nt
DN	11150	73537812171264172	648518346479613846	73185968517230650	R	DNnt015	DNnt015			none		brain	nt	24658	24102	5	nt
DN	11127	73537812171077044	648518346492423611	73537812171077044	R	DNnt016	DNnt016			none		brain	nt	20085	20085	5	nt
DN	10251	73256337261639915	648518346476807952	73537812171077044	L	DNnt016	DNnt016			none		brain	nt	20313	20085	5	nt
DN	11115	73537812171150796	648518346526072023	73185968584343604	R	DNnt017	DNnt017			none		brain	nt	26894	19554	5	nt
DN	10190	73185968584343604	648518346515109959	73185968584343604	L	DNnt017	DNnt017			none		brain	nt	25450	19554	5	nt
DN	11247	73608181116618082	648518346517094437	73185968584343604	R	DNnt017	DNnt017			none		brain	nt	21290	19554	4	nt
DN	10086	73185968651620263	648518346498129490	73185968584343604	L	DNnt017	DNnt017			none		brain	nt	19554	19554	4	nt
DN	11264	73608181049707534	648518346517528680	73608181049707534	R	DNnt018	DNnt018			none		brain	nt	17344	17344	5	nt
DN	10068	73115599907396844	648518346489569879	73608181049707534	L	DNnt018	DNnt018			none		brain	nt	19112	17344	5	nt
DN	11208	73608180915091900	648518346466588526	73608180915091900	R	DNnt019	DNnt019			none		brain	nt	17537	17193	5	nt
DN	10121	73185968584358579	648518346494757258	73608180915091900	L	DNnt019	DNnt019			none		brain	nt	17193	17193	5	nt
DN	11104	73537812171093213	648518346486432993	73537812171093213	R	DNnt020	DNnt020			none		brain	nt	15226	15226	5	nt
DN	10211	73185968517261841	648518346474398146	73537812171093213	L	DNnt020	DNnt020			none		brain	nt	17279	15226	5	nt
DN	11342	73185968651522987	648518346480994394	NO MATCH	L	DNnt997				none		brain	nt
DN	11170	73608180982466520	648518346488644445	NO MATCH	R	DNnt998				none		brain	nt
DN	11155	73537812238383456	648518346491836690	73537812238383456	R	DNnt999				none		brain	nt
DN	10193	73185968584377165	648518346515107911	73537812238383456	L	DNnt999				ITD		brain	nt
DN	10810	73467443494219130	648518346487752404	73467443494219130	R	DNp01	DNlt002	GF	Giant Fiber	none	p	brain	lt	10000	10000	5	lt
DN	10621	73326706072570184	648518346499950803	73467443494219130	L	DNp01	DNlt002	GF	Giant Fiber	none	p	brain	lt	10002	10000	5	lt
DN	10788	73467443695507540	648518346523998725	73326706207182894	R	DNp02	DNlt003	P3b		DLV	p	brain	lt	10157	10157	5	lt
DN	10579	73326706207182894	648518346475217761	73326706207182894	L	DNp02	DNlt003	P3b		DLV	p	brain	lt	10331	10157	5	lt
DN	10860	73467443494025226	648518346494625781	73467443494025226	R	DNp03	DNut021			MTD-I	p	brain	ut	12136	12136	5	ut
DN	10532	73326706005782977	648518346517438244	73467443494025226	L	DNp03	DNut021			MTD-I	p	brain	ut	12231	12136	5	ut
DN	10607	73326706207179540	648518346479326171	73397075018081094	L	DNp04	DNlt004			VTV	p	brain	lt	12482	12358	5	lt
DN	10695	73397075018081094	648518346490893859	73397075018081094	R	DNp04	DNlt004			VTV	p	brain	lt	12358	12358	5	lt
DN	10830	73467443426904769	648518346507123743	73467443426904769	R	DNp05	DNxn026	AMMC-Db2		MTD-I	p	brain	xn	11588	11588	5	xn
DN	10452	73256337261624979	648518346485805764	73467443426904769	L	DNp05	DNxn026	AMMC-Db2		MTD-I	p	brain	xn	11974	11588	5	xn
DN	10838	73467443628335881	648518346496285452	73256337395700108	R	DNp06	DNlt005	AMMC-Di5		DLV	p	brain	lt	10634	10634	5	lt
DN	10509	73256337395700108	648518346498261041	73256337395700108	L	DNp06	DNlt005	AMMC-Di5		DLV	p	brain	lt	11221	10634	5	lt
DN	10904	73537812305604105	648518346493034780	73537812305604105	R	DNp07	DNxn027			MTD-I	p	brain	xn	11150	11150	5	xn
DN	10506	73256337261632445	648518346499898067	73537812305604105	L	DNp07	DNxn027			MTD-I	p	brain	xn	11228	11150	5	xn
DN	11236	73608181183819909	648518346492952348	73185968651645154	R	DNp08	DNxn028			DMT	p	brain	xn	12827	12707	5	xn
DN	10133	73185968651645154	648518346486066345	73185968651645154	L	DNp08	DNxn028			DMT	p	brain	xn	12707	12707	5	xn
DN	10811	73467443695351818	648518346492933916	73256337462908343	R	DNp09	DNxl017			DLV	p	brain	xl	12955	12926	5	xl
DN	10282	73256337462908343	648518346478473844	73256337462908343	L	DNp09	DNxl017			DLV	p	brain	xl	12926	12926	5	xl
DN	10807	73467443628303421	648518346504013152	73467443628303421	R	DNp10	DNxl018			MTD-I	p	brain	xl	10732	10732	5	xl
DN	10526	73326706139855581	648518346492770478	73467443628303421	L	DNp10	DNxl018			MTD-I	p	brain	xl	10835	10732	5	xl
DN	10721	73397074884012916	648518346489784538	73326706072888812	R	DNp103	DNlt007			MDA	p	brain	xn	12855	12855	5	lt
DN	10614	73326706072888812	648518346482817701	73326706072888812	L	DNp103	DNlt007			MDA	p	brain	lt	13089	12855	5	lt
DN	10955	73537812171264215	648518346501660489	73537812171264215	R	DNp11	DNxn029	AMMC-Db3		MTD-I	p	brain	xn	10122	10113	5	xn
DN	10485	73256337328594796	648518346509757242	73537812171264215	L	DNp11	DNxn029	AMMC-Db3		MTD-I	p	brain	xn	10113	10113	5	xn
DN	10794	73467443695341288	648518346498898753	73256337462688565	R	DNp12	DNxn030			DLV	p	brain	xn	11413	11413	5	xn
DN	10513	73256337462688565	648518346490806819	73256337462688565	L	DNp12	DNxn030			DLV	p	brain	xn	11437	11413	5	xn
DN	10785	73467443427082437	648518346480534331	73467443427082437	R	DNp13	DNxn031	pMN1	descending neuron of the posterior brain DNp13 (female) [FBbt_00049942]	MTD-I	p	brain	xn	10962	10819	4	xn
DN	10559	73326706139694689	648518346501160604	73467443427082437	L	DNp13	DNxn031	pMN1	descending neuron of the posterior brain DNp13 (female) [FBbt_00049942]	MTD-I	p	brain	xn	10819	10819	4	xn
DN	11211	73608181183794037	648518346500804457	73185968651697346	R	DNp14	DNxn032			ITD	p	brain	xn	13012	12623	5	xn
DN	10112	73185968651697346	648518346485843396	73185968651697346	L	DNp14	DNxn032			ITD	p	brain	xn	12623	12623	5	xn
DN	11189	73608180982517232	648518346493619960	73185968584486070	R	DNp15	DNut022	DNHS1		ITD	p	brain	ut	10323	10323	5	ut
DN	10144	73185968584486070	648518346477884653	73185968584486070	L	DNp15	DNut022	DNHS1		ITD	p	brain	ut	10829	10323	5	ut
DN	10373	73256337261718948	648518346484449539	73256337261718948	L	DNp16	DNut024			ITD	p	brain	ut	27098	26391	5	ut
DN	11057	73537812171308128	648518346487394730	73256337261718948	R	DNp16	DNut024			ITD	p	brain	ut	26391	26391	5	ut
DN	11084	73537812238328330	648518346495990333	73256337261790283	R	DNp17	DNut025			ITD	p	brain	ut	27640	26587	5	ut
DN	11124	73537812305461664	648518346491768715	73256337261790283	R	DNp17	DNut025			ITD	p	brain	ut	26587	26587	5	ut
DN	11030	73537812238308764	648518346500992534	73256337261790283	R	DNp17	DNut025			ITD	p	brain	xn	27899	26587	5	ut
DN	11062	73537812238268188	648518346499567941	73256337261790283	R	DNp17	DNut025			ITD	p	brain	xn	29338	26587	5	ut
DN	11079	73537812305441358	648518346493798286	73256337261790283	R	DNp17	DNut025			ITD	p	brain	ut	34863	26587	5	ut
DN	11112	73537812305484269	648518346480199483	73256337261790283	R	DNp17	DNut025			ITD	p	brain	ht	26587	26587	5	ut
DN	10314	73256337261790283	648518346515587658	73256337261790283	L	DNp17	DNut025			ITD	p	brain	xn	29238	26587	5	ut
DN	10285	73256337261707139	648518346493803918	73256337261790283	L	DNp17	DNut025			ITD	p	brain	xn	26838	26587	5	ut
DN	10300	73256337328391101	648518346500563379	73256337261790283	L	DNp17	DNut025			ITD	p	brain	xn	28163	26587	5	ut
DN	10299	73256337261709773	648518346489922331	73256337261790283	L	DNp17	DNut025			ITD	p	brain	ut	27448	26587	5	ut
DN	10313	73256337328387764	648518346493688945	73256337261790283	L	DNp17	DNut025			ITD	p	brain	xn	29221	26587	5	ut
DN	10291	73256337261885528	648518346478505076	73256337261790283	L	DNp17	DNut025			ITD	p	brain	ht	27534	26587	5	ut
DN	10327	73256337328563709	648518346493715057	73256337261790283	L	DNp17	DNut025			ITD	p	brain	ht	27448	26587	5	ut
DN	10952	73537812238286125	648518346493807758	73537812238286125	R	DNp18	DNxn033	AMMC-Di3		MTD-I	p	brain	xn	10012	10012	5	xn
DN	10515	73256337261727041	648518346472175922	73537812238286125	L	DNp18	DNxn033	AMMC-Di3		MTD-I	p	brain	xn	10021	10012	5	xn
DN	10956	73537812238512257	648518346498307860	73537812238512257	R	DNp19	DNxn034			MTD-I	p	brain	xn	11684	11684	5	xn
DN	10459	73256337261715629	648518346501447768	73537812238512257	L	DNp19	DNxn034			MTD-I	p	brain	xn	11718	11684	5	xn
DN	11171	73608180915067607	648518346502220199	73608180915067607	R	DNp20	DNxn035	DNOVS1		none	p	brain	nt	10023	10023	5	xn
DN	10155	73185968517402068	648518346515571530	73608180915067607	L	DNp20	DNxn035	DNOVS1		none	p	brain	nt	10813	10023	5	xn
DN	10961	73537812171150813	648518346484490755	73537812171150813	R	DNp22	DNut027	DNOVS2		ITD	p	brain	ut	11012	10916	5	ut
DN	10273	73256337261627417	648518346480944128	73537812171150813	L	DNp22	DNut027	DNOVS2		ITD	p	brain	ut	10916	10916	5	ut
DN	10866	73467443762496278	648518346499234654	73256337462766218	R	DNp23	DNxn037			DLV	p	brain	xn	27125	27125	5	xn
DN	10479	73256337462766218	648518346486190020	73256337462766218	L	DNp23	DNxn037			DLV	p	brain	xn	27279	27125	5	xn
DN	10716	73397074884293474	648518346464943989	73397074884293474	R	DNp24	DNxn038			MDA	p	brain	xn	19452	19414	4	xn
DN	10652	73397074883851050	648518346515108167	73397074884293474	L	DNp24	DNxn038			MDA	p	brain	xn	19414	19414	4	xn
DN	10713	73397074817068891	648518346498312688	73397074817068891	R	DNp25	DNxn039			MDA	p	brain	xn	28538	28538	5	xn
DN	10671	73397074816941944	648518346491966764	73397074817068891	L	DNp25	DNxn039			MDA	p	brain	xn	53591964492	28538	5	xn
DN	10531	73326706005863892	648518346475736802	73326706005863892	L	DNp26	DNxn040			MTD-I	p	brain	xn	10681	10681	5	xn
DN	10824	73467443426978684	648518346511814079	73326706005863892	R	DNp26	DNxn040			MTD-I	p	brain	xn	11938	10681	5	xn
DN	10802	73467443695441914	648518346515585610	73256337462613788	R	DNp27	DNxn041			DLV	p	brain	xn	14557	14557	4	xn
DN	10492	73256337462613788	648518346493624568	73256337462613788	L	DNp27	DNxn041			DLV	p	brain	xn	15272	14557	4	xn
DN	10894	73537812171161138	648518346491960364	73537812171161138	R	DNp28	DNxn042			MTD-I	p	brain	xn	12974	12974	5	xn
DN	10422	73256337261688786	648518346499136862	73537812171161138	L	DNp28	DNxn042			MTD-I	p	brain	xn	13085	12974	5	xn
DN	10582	73326706274239699	648518346486354834	73397074951389749	L	DNp29	DNxn043	NPFP1		VTV	p	brain	xn	18388	18388	5	xn
DN	10656	73397074951389749	648518346479695092	73397074951389749	R	DNp29	DNxn043	NPFP1		VTV	p	brain	xn	18424	18388	5	xn
DN	10781	73467443494183746	648518346502600615	73467443494183746	R	DNp30	DNxn044			MTD-I	p	brain	xn	17883	17211	5	xn
DN	10586	73326706139973770	648518346472424713	73467443494183746	L	DNp30	DNxn044			MTD-I	p	brain	xn	17211	17211	5	xn
DN	10867	73467443359761512	648518346470309374	73467443359761512	R	DNp31	DNut028			MTD-II	p	brain	ut	10428	10428	5	ut
DN	10574	73326706005746426	648518346480133030	73467443359761512	L	DNp31	DNut028			MTD-II	p	brain	ut	10436	10428	5	ut
DN	10664	73397075018393363	648518346500254780	73326706207217965	R	DNp32	DNxl019			VTV	p	brain	xl	11477	11477	4	xl
DN	10618	73326706207217965	648518346479730164	73326706207217965	L	DNp32	DNxl019			VTV	p	brain	xl	11561	11477	4	xl
DN	11238	73608181049377494	648518346514233387	73185968651494548	R	DNp33	DNut029	AMMC-D1	AMMC-D1 PN	ITD	p	brain	ut	12291	12064	5	ut
DN	10129	73185968651494548	648518346512484766	73185968651494548	L	DNp33	DNut029	AMMC-D1	AMMC-D1 PN	ITD	p	brain	ut	12064	12064	5	ut
DN	10798	73467443628418074	648518346499732108	73326706139932070	R	DNp34	DNxl020			MTD-I	p	brain	xl	11894	11894	5	xl
DN	10569	73326706139932070	648518346492421049	73326706139932070	L	DNp34	DNxl020			MTD-I	p	brain	xl	11931	11894	5	xl
DN	10483	73256337462803660	648518346483023780	73256337462803660	L	DNp35	DNxn045			DLV	p	brain	xn	15511	14948	5	xn
DN	10815	73467443628037898	648518346500996118	73256337462803660	R	DNp35	DNxn045			MDA	p	brain	xn	14948	14948	5	xn
DN	10718	73397074884069612	648518346485836228	73326706072869291	R	DNp36	DNxn047	pIP9		MDA	p	brain	xn	166304	12380	4	xn
DN	10624	73326706072869291	648518346475622580	73326706072869291	L	DNp36	DNxn047	pIP9		MDA	p	brain	xn	12380	12380	4	xn
DN	10833	73467443695395661	648518346475620480	73467443695395661	R	DNp37		vpoDN;pMN2	vpoDN (Wang 2021); adult doublesexp MN2 (female) neuron [FBbt_00048405]	DLV	p	brain	xn
DN	10414	73256337462868946	648518346477182224	73467443695395661	L	DNp37		vpoDN;pMN2	vpoDN (Wang 2021); adult doublesexp MN2 (female) neuron [FBbt_00048405]	DLV	p	brain	xn
DN	10612	73326706139852673	648518346484402947	NO MATCH	L	DNp38	DNxn074			MDA	p	brain	xn	14018	14018	5	xn
DN	10774	73467443628281144	648518346484447235	73326706139858470	R	DNp39	DNxl050			MDA	p	brain	xl	21916	20252	5	xl
DN	10585	73326706139858470	648518346476808720	73326706139858470	L	DNp39	DNxl050			MDA	p	brain	xl	20252	20252	5	xl
DN	11025	73537812305331345	648518346484727709	73537812305331345	R	DNp40	DNxn036	DNp21		MTD-I	p	brain	xn	13688	13688	4	xn
DN	10489	73256337328764202	648518346495523947	73537812305331345	L	DNp40	DNxn036	DNp21		ITD	p	brain	xn	14409	13688	4	xn
DN	10874	73537812372387696	648518346511103029	73537812372387696	R	DNp41	DNxn075			MTD-I	p	brain	xn	17630	17630	4	xn
DN	10888	73537812372400984	648518346501760874	73537812372387696	R	DNp41	DNxn075			MTD-I	p	brain	xn	17669	17630	4	xn
DN	10534	73326706072934813	648518346486152096	73537812372387696	L	DNp41	DNxn075			ITD	p	brain	xn	18279	17630	4	xn
DN	10527	73326706072997623	648518346472924260	73537812372387696	L	DNp41	DNxn075			ITD	p	brain	xn	18153	17630	4	xn
DN	10836	73467443695500414	648518346507131167	73256337462839287	R	DNp42	DNxn076			VTV	p	brain	xn	11310	11136	5	xn
DN	10468	73256337462839287	648518346485772414	73256337462839287	L	DNp42	DNxn076			VTV	p	brain	xn	11136	11136	5	xn
DN	10666	73397074951363698	648518346487316883	73397074951363698	R	DNp43	DNxl051			VTV	p	brain	xl	11981	11930	5	xl
DN	10646	73397075018357454	648518346495228086	73397074951363698	L	DNp43	DNxl051			VTV	p	brain	xl	11930	11930	5	xl
DN	10708	73397074884303031	648518346489937947	73326706140059086	R	DNp44	DNxn077			MDA	p	brain	xn	17713	17507	5	xn
DN	10609	73326706140059086	648518346498169682	73326706140059086	L	DNp44	DNxn077			MDA	p	brain	xn	17507	17507	5	xn
DN	10790	73467443628281177	648518346507061832	73326706139869474	R	DNp45	DNxn078			VTV	p	brain	xn	17575	16842	5	xn
DN	10572	73326706139869474	648518346490262620	73326706139869474	L	DNp45	DNxn078			VTV	p	brain	xn	16842	16842	5	xn
DN	10696	73397074884062568	648518346517619816	73397074817147763	R	DNp46	DNxn079			MDA	p	brain	xn	24060	23663	5	xn
DN	10634	73397074817147763	648518346514439367	73397074817147763	L	DNp46	DNxn079			MDA	p	brain	xn	23663	23663	5	xn
DN	10990	73537812372766905	648518346486422733	73537812372766905	R	DNp47	DNxn080			DMT	p	brain	xn	13764	13226	5	xn
DN	10276	73256337395799250	648518346481341285	73537812372766905	L	DNp47	DNxn080			DMT	p	brain	xn	13226	13226	5	xn
DN	10729	73397074817089338	648518346481261967	73397074817089338	R	DNp48	DNxn081			MDA	p	brain	xn	13491	13203	5	xn
DN	10630	73397074884038796	648518346498315569	73397074817089338	L	DNp48	DNxn081			MDA	p	brain	xn	13203	13203	5	xn
DN	10432	73256337462903762	648518346472331529	73256337462903762	L	DNp49	DNxn082			DLV	p	brain	xn	11268	11160	4	xn
DN	10842	73467443695343874	648518346512101311	73256337462903762	R	DNp49	DNxn082			DLV	p	brain	xn	11160	11160	4	xn
DN	10488	73256337261582656	648518346490023963	73256337261582656	L	DNp51	DNxn083			MTD-I	p	brain	xn	17898	17862	5	xn
DN	10897	73537812171253417	648518346493059648	73256337261582656	R	DNp51	DNxn083			MTD-I	p	brain	xn	17862	17862	3	xn
DN	11018	73537812171237168	648518346511108405	73537812171237168	R	DNp53	DNxn084			ITD	p	brain	xn	13034	12770	5	xn
DN	10296	73256337328604078	648518346489922587	73537812171237168	L	DNp53	DNxn084			ITD	p	brain	xn	12770	12770	5	xn
DN	10753	73397074884120213	648518346485817796	73326706139692387	R	DNp54	DNxn085			MDA	p	brain	xn	16418	16417	5	xn
DN	10604	73326706139692387	648518346487546836	73326706139692387	L	DNp54	DNxn085			MDA	p	brain	xn	16417	16417	5	xn
DN	10806	73467443695469084	648518346472410377	73256337462920283	R	DNp55	DNxn086			DLV	p	brain	xn	12141	12141	5	xn
DN	10362	73256337462920283	648518346482724838	73256337462920283	L	DNp55	DNxn086			DLV	p	brain	xn	12257	12141	5	xn
DN	11133	73537812439584250	648518346498291761	73185968718538084	R	DNp56	DNfl011			none	p	brain	fl	22501	22394	5	fl
DN	10219	73185968718538084	648518346494687114	73185968718538084	L	DNp56	DNfl011			none	p	brain	fl	22394	22394	5	fl
DN	10761	73467443427057782	648518346484040743	73467443427057782	R	DNp57	DNxn087			MTD-I	p	brain	xn	14194	14194	5	xn
DN	10658	73397074749821476	648518346498376176	73467443427057782	L	DNp57	DNxn087			MTD-I	p	brain	xn	14337	14194	5	xn
DN	10250	73256337597035797	648518346497163416	NO MATCH	L	DNp58	DNad003			CVL	p	brain	ad	27771	14171	5	ad
DN	10768	73467443628318183	648518346472919396	73326706139890359	R	DNp59	DNlt008			MDA	p	brain	lt	12698	12698	5	lt
DN	10602	73326706139890359	648518346503911630	73326706139890359	L	DNp59	DNlt008			MDA	p	brain	lt	12783	12698	5	lt
DN	10820	73467443695386067	648518346501627977	73467443695386067	R	DNp60	DNxn088			DLV	p	brain	xn	15127	14035	5	xn
DN	10505	73256337462884801	648518346494085623	73467443695386067	L	DNp60	DNxn088			DLV	p	brain	xn	14035	14035	5	xn
DN	10823	73467443628213424	648518346486162857	73467443628213424	R	DNp62	DNxn089			MTD-I	p	brain	xn	31141	15680	5	xn
DN	10556	73326706139996428	648518346495657890	73467443628213424	L	DNp62	DNxn089			MTD-I	p	brain	xn	15680	15680	5	xn
DN	10719	73397074884090434	648518346464944245	73397074884090434	R	DNp63	DNxn090			MDA	p	brain	xn	14522	14522	4	xn
DN	10657	73397074817212522	648518346480277462	73397074884090434	L	DNp63	DNxn090			MDA	p	brain	xn	16075	14522	4	xn
DN	10622	73326706139874797	648518346496396924	73326706139874797	L	DNp64	DNxn091			MDA	p	brain	xn	17113	17113	4	xn
DN	10710	73397074884085631	648518346481234063	73326706139874797	R	DNp64	DNxn091			MDA	p	brain	xn	17467	17113	4	xn
DN	10741	73397074817123704	648518346479188687	73397074817123704	R	DNp65	DNxn092			MDA	p	brain	xn	18814	18814	5	xn
DN	10694	73397074817004815	648518346480930784	73397074817123704	L	DNp65	DNxn092			MDA	p	brain	xn	20432	18814	5	xn
DN	10809	73467443695412435	648518346488247326	73256337462834740	R	DNp67	DNxl052			DLV	p	brain	xn	14074	14074	5	xl
DN	10497	73256337462834740	648518346502341799	73256337462834740	L	DNp67	DNxl052			DLV	p	brain	xl	15099	14074	5	xl
DN	10746	73397074817057209	648518346507132959	73397074817057209	R	DNp68	DNxn093			MDA	p	brain	xn	14585	14585	4	xn
DN	10631	73397074883910025	648518346475224929	73397074817057209	L	DNp68	DNxn093			MDA	p	brain	xn	15134	14585	4	xn
DN	10697	73397074951344295	648518346491898130	73326706207148603	R	DNp69	DNxn094			VTV	p	brain	xn	11579	11579	5	xn
DN	10620	73326706207148603	648518346495991869	73326706207148603	L	DNp69	DNxn094			VTV	p	brain	xn	11743	11579	5	xn
DN	10795	73467443695424748	648518346526150103	73256337462801357	R	DNp70	DNxn098			DLV	p	brain	xn	16522	16522	5	xn
DN	10453	73256337462801357	648518346493314112	73256337462801357	L	DNp70	DNxn098			DLV	p	brain	xn	17244	16522	5	xn
DN	10821	73467443695414910	648518346486600700	73256337462899101	R	DNp71	DNxl062			DLV	p	brain	xn	15841	15841	5	xl
DN	10257	73256337462899101	648518346496558594	73256337462899101	L	DNp71	DNxl062			DLV	p	brain	xl	16326	15841	5	xl
DN	11175	73608181183784052	648518346477786837	73608181183784052	R	DNp72	DNut056			ITD	p	brain	xn	25965	25965	5	ut
DN	10235	73185968718538316	648518346491771503	73608181183784052	L	DNp72	DNut056			ITD	p	brain	ut	26251	25965	5	ut
DN	10910	73537812305427125	648518346496360055	73537812305427125	R	DNp73	DNxn099			MTD-I	p	brain	xn	10717	10663	5	xn
DN	10508	73256337328779074	648518346479102865	73537812305427125	L	DNp73	DNxn099			MTD-I	p	brain	xn	10663	10663	5	xn
DN	10433	73256337328609597	648518346490242140	73256337328609597	L	DNut026	DNut026			ITD		brain	ut	13790	13790	5	ut
DN	11049	73537812305439029	648518346493682289	73256337328609597	R	DNut026	DNut026			ITD		brain	ut	14257	13790	5	ut
DN	10537	73326706072704886	648518346475390132	73326706072704886	L	DNut037	DNut037			MTD-I		brain	ut	13542	12683	5	ut
DN	10848	73467443427032419	648518346509018234	73326706072704886	R	DNut037	DNut037			MTD-I		brain	ut	12683	12683	5	ut
DN	11243	73608181049714360	648518346513738009	73185968651465951	R	DNut039	DNut039			DMT		brain	ut	30180	30180	5	ut
DN	10078	73185968651465951	648518346503852640	73185968651465951	L	DNut039	DNut039			ITD		brain	xn	32493	30180	5	ut
DN	10964	73537812171063996	648518346500936470	73537812171063996	R	DNut040	DNut040			MTD-II		brain	ut	10269	10269	5	ut
DN	10369	73256337261514075	648518346497841818	73537812171063996	L	DNut040	DNut040			MTD-II		brain	ut	10284	10269	5	ut
DN	10954	73537812305541847	648518346517773416	73537812305541847	R	DNut041	DNut041			ITD		brain	ut	27724	27724	5	ut
DN	10455	73256337395672763	648518346489665295	73537812305541847	L	DNut041	DNut041			ITD		brain	ut	27906	27724	5	ut
DN	10386	73256337328776575	648518346472410633	73256337328776575	L	DNut042	DNut042			ITD		brain	xn	32916	26467	5	ut
DN	10367	73256337328678065	648518346486941667	73256337328776575	L	DNut042	DNut042			ITD		brain	ut	39751	26467	5	ut
DN	10384	73256337328812696	648518346491521192	73256337328776575	L	DNut042	DNut042			ITD		brain	xn	30119	26467	5	ut
DN	10394	73256337328678119	648518346492176511	73256337328776575	L	DNut042	DNut042			ITD		brain	xn	36468	26467	5	ut
DN	10405	73256337328680527	648518346518253142	73256337328776575	L	DNut042	DNut042			ITD		brain	xn	32431	26467	5	ut
DN	10382	73256337328683014	648518346486161321	73256337328776575	L	DNut042	DNut042			ITD		brain	xn	38785	26467	5	ut
DN	10383	73256337328685589	648518346478850511	73256337328776575	L	DNut042	DNut042			ITD		brain	xn	38785	26467	5	ut
DN	10392	73256337328690761	648518346479131344	73256337328776575	L	DNut042	DNut042			ITD		brain	xn	38785	26467	5	ut
DN	11072	73537812305479590	648518346514078942	73256337328776575	R	DNut042	DNut042			ITD		brain	xn	30531	26467	5	ut
DN	11091	73537812305498360	648518346476468598	73256337328776575	R	DNut042	DNut042			ITD		brain	xn	30531	26467	5	ut
DN	11101	73537812305498386	648518346484041255	73256337328776575	R	DNut042	DNut042			ITD		brain	xn	30531	26467	5	ut
DN	11013	73537812372480371	648518346489319621	73256337328776575	R	DNut042	DNut042			ITD		brain	xn	30531	26467	5	ut
DN	10979	73537812305538751	648518346501223256	73256337328776575	R	DNut042	DNut042			ITD		brain	xn	30531	26467	5	ut
DN	11003	73537812372211282	648518346491415238	73256337328776575	R	DNut042	DNut042			ITD		brain	xn	104296	26467	5	ut
DN	11015	73537812372418483	648518346501885034	73256337328776575	R	DNut042	DNut042			ITD		brain	xn	29856	26467	5	ut
DN	10992	73537812372452750	648518346474403778	73256337328776575	R	DNut042	DNut042			ITD		brain	xn	26467	26467	5	ut
DN	11007	73537812372465120	648518346478552148	73256337328776575	R	DNut042	DNut042			ITD		brain	xn	29811	26467	5	ut
DN	10248	73256337194255494	648518346496164215	73256337261284381	L	DNut043	DNut043			MTD-II		brain	ut	27174	26242	5	ut
DN	10870	73537812171128049	648518346474401218	73256337261284381	R	DNut043	DNut043			MTD-II		brain	ut	26242	26242	5	ut
DN	10345	73256337261757410	648518346491435582	73256337261757410	L	DNut046	DNut046			ITD		brain	ut	42930	24703	5	ut
DN	10329	73256337261757340	648518346500249660	73256337261757410	L	DNut046	DNut046			ITD		brain	ut	41336	24703	5	ut
DN	10351	73256337261772324	648518346500555443	73256337261757410	L	DNut046	DNut046			ITD		brain	ht	51939777929	24703	5	ut
DN	10339	73256337261738895	648518346511121205	73256337261757410	L	DNut046	DNut046			ITD		brain	ht	43728	24703	5	ut
DN	11014	73537812238212415	648518346515588682	73256337261757410	R	DNut046	DNut046			ITD		brain	ht	30738	24703	5	ut
DN	10998	73537812238228351	648518346500250428	73256337261757410	R	DNut046	DNut046			ITD		brain	ut	42278	24703	5	ut
DN	11028	73537812238234177	648518346487525611	73256337261757410	R	DNut046	DNut046			ITD		brain	ht	38997	24703	5	ut
DN	11026	73537812238190646	648518346495990077	73256337261757410	R	DNut046	DNut046			ITD		brain	xn	30998	24703	5	ut
DN	10993	73537812238194716	648518346491900690	73256337261757410	R	DNut046	DNut046			ITD		brain	ut	42077	24703	5	ut
DN	10368	73256337261757366	648518346484580685	73256337261757410	L	DNut046	DNut046			ITD		brain	ut	32904	24703	5	ut
DN	11070	73537812238336047	648518346509395075	73537812238336047	R	DNut046	DNut046			ITD		brain	ut	24703	24703	5	ut
DN	10318	73256337261746733	648518346504699507	73537812238336047	L	DNut046	DNut046			ITD		brain	ut	31396	24703	5	ut
DN	11037	73537812238221935	648518346491436862	73537812238336047	R	DNut046	DNut046			ITD		brain	ut	33205	24703	5	ut
DN	10328	73256337261722560	648518346509878054	73537812238336047	L	DNut046	DNut046			ITD		brain	ut	30664	24703	5	ut
DN	10340	73256337261447685	648518346510931586	73256337261284381	L	DNut047	DNut047			MTD-II		brain	ut	25479	24306	4	ut
DN	10959	73537812103769622	648518346488790001	73256337261284381	R	DNut047	DNut047			MTD-II		brain	ut	24306	24306	5	ut
DN	10198	73185968651567181	648518346490237788	73185968651567181	L	DNut048	DNut048			ITD		brain	ut	23813	23813	4	ut
DN	11047	73537812372549291	648518346493808782	73185968651567181	R	DNut048	DNut048			ITD		brain	ut	24368	23813	4	ut
DN	11195	73608180982335529	648518346499618771	73608180982335529	R	DNut049	DNut049			none		brain	ut	23381	22625	4	ut
DN	10106	73185968517433251	648518346466861294	73608180982335529	L	DNut049	DNut049			none		brain	xn	22625	22625	4	ut
DN	11000	73537812171047949	648518346503920590	73537812171047949	R	DNut051	DNut051			MTD-II		brain	xn	21358	21358	5	ut
DN	10284	73256337261477451	648518346496825752	73537812171047949	L	DNut051	DNut051			MTD-II		brain	ut	23690	21358	5	ut
DN	10303	73256337261590143	648518346496189047	73256337261590143	L	DNut052	DNut052			ITD		brain	ut	22758	20030	5	ut
DN	10249	73256337261613448	648518346496237909	73256337261590143	L	DNut052	DNut052			ITD		brain	ut	20030	20030	5	ut
DN	11011	73537812171115592	648518346499567685	73256337261590143	R	DNut052	DNut052			ITD		brain	ut	152324	20030	5	ut
DN	11029	73537812171190690	648518346484450819	73256337261590143	R	DNut052	DNut052			ITD		brain	ut	20898	20030	5	ut
DN	10309	73256337194304011	648518346467079918	73256337261284381	L	DNut053	DNut053			MTD-II		brain	ut	19878	19535	5	ut
DN	10869	73467443426890609	648518346500219708	73256337261284381	R	DNut053	DNut053			MTD-II		brain	ut	19535	19535	5	ut
DN	10347	73256337328793999	648518346488497848	73256337328793999	L	DNut054	DNut054			ITD		brain	xn	24129	19444	5	ut
DN	10164	73185968651625125	648518346482759845	73256337328793999	L	DNut054	DNut054			ITD		brain	xn	19444	19444	5	ut
DN	10364	73256337328796585	648518346474405570	73256337328793999	L	DNut054	DNut054			ITD		brain	xn	27338	19444	5	ut
DN	10372	73256337328771784	648518346489258073	73256337328793999	L	DNut054	DNut054			ITD		brain	ut	23615	19444	5	ut
DN	10350	73256337395499238	648518346513833753	73256337328793999	L	DNut054	DNut054			ITD		brain	xn	25989	19444	5	ut
DN	10224	73185968584398611	648518346465118069	73256337328793999	L	DNut054	DNut054			ITD		brain	xn	28518	19444	5	ut
DN	10142	73185968651564989	648518346489851831	73256337328793999	L	DNut054	DNut054			ITD		brain	ut	28959	19444	5	ut
DN	10167	73185968651581163	648518346514066987	73256337328793999	L	DNut054	DNut054			ITD		brain	xn	29538	19444	5	ut
DN	10397	73256337328812682	648518346495740747	73256337328793999	L	DNut054	DNut054			ITD		brain	xn	23615	19444	5	ut
DN	11111	73537812372418608	648518346510979202	73256337328793999	R	DNut054	DNut054			ITD		brain	xn	22290	19444	5	ut
DN	11114	73537812305702406	648518346514270151	73256337328793999	R	DNut054	DNut054			ITD		brain	xn	23855	19444	5	ut
DN	11125	73537812372356452	648518346490867064	73256337328793999	R	DNut054	DNut054			ITD		brain	xn	23292	19444	5	ut
DN	11221	73608181049744871	648518346514065707	73256337328793999	R	DNut054	DNut054			ITD		brain	xn	25645	19444	5	ut
DN	11173	73608181116793539	648518346466654062	73256337328793999	R	DNut054	DNut054			ITD		brain	xn	26178	19444	5	ut
DN	11184	73608181183716009	648518346488635149	73256337328793999	R	DNut054	DNut054			ITD		brain	ut	28667	19444	5	ut
DN	11178	73608181183723041	648518346496566530	73256337328793999	R	DNut054	DNut054			ITD		brain	xn	29521	19444	5	ut
DN	11092	73537812372416056	648518346495983421	73256337328793999	R	DNut054	DNut054			ITD		brain	xn	23292	19444	5	ut
DN	10491	73256337261284381	648518346492203971	73256337261284381	L	DNut057	DNut057			MTD-II		brain	ut	18353	17329	5	ut
DN	10991	73537812103897479	648518346484451075	73256337261284381	R	DNut057	DNut057			MTD-II		brain	ut	17329	17329	5	ut
DN	11027	73537812103773013	648518346482762470	73537812103773013	R	DNut058	DNut058			MTD-II		brain	ut	15025	14693	5	ut
DN	10280	73256337261536195	648518346481494943	73537812103773013	L	DNut058	DNut058			MTD-II		brain	ut	16898	14693	5	ut
DN	11181	73608181049544407	648518346459653892	73115599840278988	R	DNut059	DNut059			none		brain	ut	14026	13496	5	ut
DN	10070	73115599840278988	648518346483503765	73115599840278988	L	DNut059	DNut059			none		brain	ut	13496	13496	5	ut
DN	10834	73467443426863617	648518346515100487	73467443426863617	R	DNut060	DNut060			MTD-I		brain	ut	10697	10633	5	ut
DN	10562	73326706005611771	648518346494742005	73467443426863617	L	DNut060	DNut060			MTD-I		brain	ut	10633	10633	5	ut
DN	11306	73608181183946126	648518346489369964	73115599974236678	R	DNut062	DNut062			DLT		brain	ut		25688	4	ut
DN	10010	73115599974236678	648518346489919515	73115599974236678	L	DNut062	DNut062			DLT		brain	ut	25688	25688	4	ut
SD	1001	73467443762597023	648518346491179384	73326706273910221	R	DNx01	DNxn051			DLV	x	brain	xn	11072	11072	5	xn
SD	1000	73326706273910221	648518346497402904	73326706273910221	L	DNx01	DNxn051			DLV	x	brain	xn	11386	11072	5	xn
SD	10477	73256337328823395	648518346503894689	73256337328823395	L	DNx02	DNut035			ITD	x	brain	ut	14979	13777	5	ut
SD	10949	73537812372212155	648518346494747314	73256337328823395	R	DNx02	DNut035			ITD	x	brain	ut	13979	13777	5	ut
SD	10416	73256337328783657	648518346495420578	73256337328823395	L	DNx02	DNut035			ITD	x	brain	ut	14187	13777	5	ut
SD	10958	73537812372428658	648518346486490081	73256337328823395	R	DNx02	DNut035			ITD	x	brain	ut	13777	13777	5	ut
DN	11215	73608181116570055	648518346484549277	73185968651678180	R	DNxl014	DNxl014			DMT		brain	xl	10562	10535	5	xl
DN	10092	73185968651678180	648518346487485931	73185968651678180	L	DNxl014	DNxl014			DMT		brain	xl	10535	10535	5	xl
DN	10840	73467443427137135	648518346484445699	73467443427137135	R	DNxl021	DNxl021			MTD-III		brain	xl	18568	16859	5	xl
DN	10577	73326706072966952	648518346494929059	73467443427137135	L	DNxl021	DNxl021			MTD-III		brain	xl	16859	16859	5	xl
DN	10878	73537812372580929	648518346499234142	73537812372580929	R	DNxl022	DNxl022			DMT		brain	xn	13466	12939	5	xl
DN	10319	73256337328657364	648518346486159017	73537812372580929	L	DNxl022	DNxl022			DMT		brain	xl	12939	12939	5	xl
DN	11319	73678549860925136	648518346492503167	73115599974407945	R	DNxl049	DNxl049			DLT		brain	xl	11120	10279	5	xl
DN	10017	73115599974407945	648518346476980936	73115599974407945	L	DNxl049	DNxl049			DLT		brain	xl	10279	10279	5	xl
DN	10849	73467443427288395	648518346490242652	73256337328846163	R	DNxl056	DNxl056			MTD-I		brain	xl	17751	16911	5	xl
DN	10519	73256337328846163	648518346494279144	73256337328846163	L	DNxl056	DNxl056			MTD-I		brain	xl	16911	16911	5	xl
DN	10581	73326706274318898	648518346503860832	73326706274318898	L	DNxl063	DNxl063			VTV		brain	xl	151729	33339	4	xl
DN	10678	73397075085349371	648518346518608607	73326706274318898	R	DNxl063	DNxl063			VTV		brain	xl	33339	33339	4	xl
DN	10683	73397075085240896	648518346489852599	73397075085240896	R	DNxl063	DNxl063		previously DNxl066	VTV		brain	xl	29767	29767	4	xl
DN	10580	73326706274297356	648518346494259451	73397075085240896	L	DNxl063	DNxl063		previously DNxl066	VTV		brain	xl	38977	29767	4	xl
DN	10293	73256337462815533	648518346485794244	73537812439577328	L	DNxl065	DNxl065			DMT		brain	xl	31377	31377	5	xl
DN	11117	73537812439577328	648518346485911944	73537812439577328	R	DNxl065	DNxl065			DMT		brain	xl	33554	31377	5	xl
DN	10184	73185968718586744	648518346499801155	73185968718594531	L	DNxl067	DNxl067			VLT		brain	fl	28263	28263	5	xl
DN	10197	73185968718594531	648518346493063232	73185968718594531	L	DNxl067	DNxl067			VLT		brain	fl	29312	28263	5	xl
DN	11113	73537812506603639	648518346484498765	73185968718594531	R	DNxl067	DNxl067			VLT		brain	fl	30242	28263	5	xl
DN	11183	73608181250585509	648518346506509346	73185968718594531	R	DNxl067	DNxl067			VLT		brain	fl	30912	28263	5	xl
DN	10886	73537812506671043	648518346475226721	73537812506671043	R	DNxl068	DNxl068			DLV		brain	xl	15155	15155	5	xl
DN	10272	73256337462892064	648518346479715316	73537812506671043	L	DNxl068	DNxl068			DLV		brain	xl	15426	15155	5	xl
DN	11340	73678549793595522	648518346501133656	73115599907499367	R	DNxl070	DNxl070			DLT		brain	xl	25924	25924	4	xl
DN	10003	73115599907499367	648518346489881883	73115599907499367	L	DNxl070	DNxl070			DLT		brain	xl	27350	25924	4	xl
DN	11227	73608181116785543	648518346495184463	73608181116785543	R	DNxl072	DNxl072			DMT		brain	xl	28048	24959	4	xl
DN	10065	73115599907360680	648518346493685617	73608181116785543	L	DNxl072	DNxl072			DMT		brain	xl	24959	24959	4	xl
DN	11249	73608181116650668	648518346487278762	73608181116650668	R	DNxl073	DNxl073			DMT		brain	xl	24337	22430	5	xl
DN	10085	73185968651612853	648518346503852384	73608181116650668	L	DNxl073	DNxl073			DMT		brain	xl	22430	22430	5	xl
DN	10699	73397074884038798	648518346485793732	73397074817082545	R	DNxl074	DNxl074			none		brain	xl	21565	21565	4	xl
DN	10648	73397074817082545	648518346487850576	73397074817082545	L	DNxl074	DNxl074			none		brain	xl	22459	21565	4	xl
DN	11193	73608181116717141	648518346489917211	73185968651731078	R	DNxl075	DNxl075			DMT		brain	xl	21638	21124	5	xl
DN	10141	73185968651731078	648518346531192602	73185968651731078	L	DNxl075	DNxl075			DMT		brain	xl	163639	21124	5	xl
DN	11190	73608181116866130	648518346484049959	73185968651731078	R	DNxl075	DNxl075			DMT		brain	xl	22416	21124	5	xl
DN	10126	73185968651689984	648518346478552916	73185968651731078	L	DNxl075	DNxl075			DMT		brain	xl	21124	21124	5	xl
DN	10615	73326706274170585	648518346477799149	73397074951412714	L	DNxl076	DNxl076			VTV		brain	xl	21004	21004	3	xl
DN	10682	73397074951412714	648518346477800173	73397074951412714	R	DNxl076	DNxl076			VTV		brain	xl	21250	21004	3	xl
DN	11036	73537812439309144	648518346483131556	73608181116780144	R	DNxl077	DNxl077			DMT		brain	xl	20978	20978	5	xl
DN	10172	73185968651544153	648518346495494818	73608181116780144	L	DNxl077	DNxl077			DMT		brain	xl	26296	20978	5	xl
DN	11177	73608181116780144	648518346499272795	73608181116780144	R	DNxl077	DNxl077			DMT		brain	xl	21696	20978	5	xl
DN	10174	73185968651645091	648518346477810925	73608181116780144	L	DNxl077	DNxl077			DMT		brain	xl	22586	20978	5	xl
DN	11128	73537812506438065	648518346494275304	73537812506438065	R	DNxl078	DNxl078			VLT		brain	xl	21270	20825	4	xl
DN	10150	73185968718677025	648518346491530664	73537812506438065	L	DNxl078	DNxl078			VLT		brain	xl	20825	20825	4	xl
DN	11168	73608181183872236	648518346521466617	73185968718434553	R	DNxl079	DNxl079			DLT		brain	xn	20678	20678	4	xl
DN	10179	73185968718434553	648518346489632460	73185968718434553	L	DNxl079	DNxl079			DLT		brain	xl	23585	20678	4	xl
DN	10061	73115599974436596	648518346494091771	73678549927863104	L	DNxl080	DNxl080			DLT		brain	xl	10097	10097	5	xl
DN	11321	73678549927863104	648518346489293509	73678549927863104	R	DNxl080	DNxl080			DLT		brain	xl	10117	10097	5	xl
DN	11294	73608180982469043	648518346480829274	73115599840322788	R	DNxl081	DNxl081			DMT		brain	xl	20847	20082	5	xl
DN	10034	73115599840322788	648518346483496623	73115599840322788	L	DNxl081	DNxl081			DMT		brain	xl	20082	20082	5	xl
DN	11136	73537812439557771	648518346489263705	73185968718549300	R	DNxl082	DNxl082			DMT		brain	xl	21380	20029	4	xl
DN	10206	73185968718549300	648518346509044090	73185968718549300	L	DNxl082	DNxl082			DMT		brain	xn	20029	20029	4	xl
DN	10837	73467443695422183	648518346493710961	73467443695422183	R	DNxl083	DNxl083			DLV		brain	xl	19462	19462	5	xl
DN	10464	73256337462870980	648518346491977516	73467443695422183	L	DNxl083	DNxl083			DLV		brain	xn	19660	19462	5	xl
DN	10799	73467443695540648	648518346501208152	73326706206962499	R	DNxl084	DNxl084			DLV		brain	xl	18636	18636	5	xl
DN	10549	73326706206962499	648518346503188859	73326706206962499	L	DNxl084	DNxl084			DLV		brain	xl	19080	18636	5	xl
DN	10101	73185968651651964	648518346495635856	73608181183778529	L	DNxl085	DNxl085			DMT		brain	xl	18252	18252	5	xl
DN	11194	73608181183778529	648518346490293002	73608181183778529	R	DNxl085	DNxl085			DMT		brain	xl	20538	18252	5	xl
DN	11196	73608181250699895	648518346488494520	73185968718757843	R	DNxl086	DNxl086			VLT		brain	xl	17710	17474	5	xl
DN	10156	73185968718757843	648518346490767789	73185968718757843	L	DNxl086	DNxl086			VLT		brain	xl	17474	17474	5	xl
DN	10963	73537812506586284	648518346504326380	73537812506586284	R	DNxl087	DNxl087			DLV		brain	xl	17291	17291	5	xl
DN	10220	73185968718750857	648518346491547921	73537812506586284	L	DNxl087	DNxl087			DLV		brain	xl	17396	17291	5	xl
DN	10669	73397075018336332	648518346492780974	73397074951380799	R	DNxl088	DNxl088			VTV		brain	xl	23955	17268	5	xl
DN	10638	73397074951380799	648518346514380487	73397074951380799	L	DNxl088	DNxl088			VTV		brain	xl	17268	17268	5	xl
DN	11088	73537812439683987	648518346482693094	73185968718667353	R	DNxl090	DNxl090			VLT		brain	xl	18305	16803	5	xl
DN	10199	73185968718667353	648518346486044356	73185968718667353	L	DNxl090	DNxl090			VLT		brain	xl	16803	16803	5	xl
DN	10127	73185968718779104	648518346477411086	73185968718779104	L	DNxl091	DNxl091			VLT		brain	xl	19045	16683	5	xl
DN	11167	73608181183919121	648518346499234398	73185968718779104	R	DNxl091	DNxl091			VLT		brain	xl	16683	16683	4	xl
DN	10850	73467443427107054	648518346501002381	73326706072804120	R	DNxl092	DNxl092			MTD-III		brain	xl	16541	16541	5	xl
DN	10566	73326706072804120	648518346476472438	73326706072804120	L	DNxl092	DNxl092			MTD-III		brain	xl	17031	16541	5	xl
DN	11341	73256337462791939	648518346497189528	NO MATCH	L	DNxl093	DNxl093			VLT		brain	xl	16942	16420	4	xl
DN	10930	73537812573609108	648518346496655156	73537812573609108	R	DNxl094	DNxl094			VTV		brain	xl	17358	16053	4	xl
DN	10165	73185968785876267	648518346509827366	73537812573609108	L	DNxl094	DNxl094			VTV		brain	xl	16053	16053	4	xl
DN	11158	73537812439649407	648518346491437374	73256337395907910	R	DNxl095	DNxl095			VLT		brain	xl	18076	15650	5	xl
DN	10315	73256337395907910	648518346515458042	73256337395907910	L	DNxl095	DNxl095			VLT		brain	xl	15650	15650	5	xl
DN	10749	73397075085528139	648518346502330535	73397075085528139	R	DNxl096	DNxl096			VTV		brain	xl	18730	15297	5	xl
DN	10522	73326706341294828	648518346514072363	73397075085528139	L	DNxl096	DNxl096			VTV		brain	xl	15297	15297	5	xl
DN	10332	73256337261672809	648518346501766250	73256337261672809	L	DNxl097	DNxl097			MTD-I		brain	xl	15356	15143	5	xl
DN	11087	73537812171212639	648518346509394819	73256337261672809	R	DNxl097	DNxl097			MTD-I		brain	xl	15143	15143	5	xl
DN	11053	73537812439627517	648518346491241080	73185968718596868	R	DNxl098	DNxl098			VLT		brain	xl	14910	14910	4	xl
DN	10176	73185968718596868	648518346496366421	73185968718596868	L	DNxl098	DNxl098			VLT		brain	xl	15117	14910	4	xl
DN	11283	73608181183733561	648518346484096807	73115599907401254	R	DNxl099	DNxl099			DLT		brain	xl	16290	14836	5	xl
DN	10025	73115599907401254	648518346480214075	73115599907401254	L	DNxl099	DNxl099			DLT		brain	xl	14836	14836	5	xl
DN	11240	73608181250588760	648518346500559795	73608181250588760	R	DNxl100	DNxl100			VLT		brain	xl	13776	13776	4	xl
DN	10093	73185968718793156	648518346501686634	73608181250588760	L	DNxl100	DNxl100			VLT		brain	xl	14330	13776	4	xl
DN	10966	73537812439660773	648518346494448661	73256337463011349	R	DNxl101	DNxl101			DLV		brain	xl	20464	13592	5	xl
DN	10289	73256337463011349	648518346494062990	73256337463011349	L	DNxl101	DNxl101			DLV		brain	xl	13592	13592	5	xl
DN	10826	73467443695358921	648518346476469622	73256337462617267	R	DNxl102	DNxl102			DLV		brain	xl	13473	13473	5	xl
DN	10470	73256337462617267	648518346471676571	73256337462617267	L	DNxl102	DNxl102			DLV		brain	xl	13502	13473	4	xl
DN	11260	73608181116599063	648518346479346642	73608181116599063	R	DNxl103	DNxl103			none		brain	xl	13387	13257	5	xl
DN	10032	73115599907413069	648518346514220231	73608181116599063	L	DNxl103	DNxl103			none		brain	fl	13257	13257	5	xl
DN	11187	73608181250693876	648518346493893623	73608181250693876	R	DNxl104	DNxl104			VLT		brain	xl	13161	13161	5	xl
DN	10111	73185968718748448	648518346476800272	73608181250693876	L	DNxl104	DNxl104			VLT		brain	xl	13262	13161	5	xl
DN	10408	73256337462824731	648518346496558850	73256337462824731	L	DNxl105	DNxl105			DLV		brain	xl	13108	13108	5	xl
DN	10845	73467443695429897	648518346487403667	73256337462824731	R	DNxl105	DNxl105			DLV		brain	xl	13247	13108	5	xl
DN	10891	73537812439637361	648518346486911201	73537812439730885	R	DNxl106	DNxl106			DLV		brain	xl	13419	13049	4	xl
DN	10294	73256337529908139	648518346486500273	73537812439730885	L	DNxl106	DNxl106			DLV		brain	xl	13088	13049	4	xl
DN	10921	73537812439730885	648518346486059902	73537812439730885	R	DNxl106	DNxl106			DLV		brain	xl	13273	13049	4	xl
DN	10270	73256337462986041	648518346490876536	73537812439730885	L	DNxl106	DNxl106			DLV		brain	xl	13049	13049	4	xl
DN	10812	73467443829644156	648518346479273170	73185968785881834	R	DNxl107	DNxl107			CVL		brain	xl	13066	13040	5	xl
DN	10177	73185968785881834	648518346515457786	73185968785881834	L	DNxl107	DNxl107			CVL		brain	xl	13040	13040	5	xl
DN	11152	73537812171239772	648518346480747488	73185968517198033	R	DNxl108	DNxl108			MTD-I		brain	xl	12915	12915	5	xl
DN	10210	73185968517198033	648518346474348738	73185968517198033	L	DNxl108	DNxl108			MTD-I		brain	xl	12969	12915	5	xl
DN	11038	73537812170914434	648518346493609870	73537812170914434	R	DNxl109	DNxl109			MTD-II		brain	xl	12956	12847	5	xl
DN	10191	73185968517252509	648518346486889443	73537812170914434	L	DNxl109	DNxl109			MTD-II		brain	xl	12847	12847	5	xl
DN	10970	73537812439690758	648518346494633205	73256337462849181	R	DNxl110	DNxl110			DLV		brain	xl	12820	12791	5	xl
DN	10241	73256337462849181	648518346481030400	73256337462849181	L	DNxl110	DNxl110			DLV		brain	xl	12791	12791	5	xl
DN	11130	73537812171207699	648518346515680330	73537812171207699	R	DNxl111	DNxl111			MTD-I		brain	xl	13092	12735	5	xl
DN	10212	73185968517402058	648518346487318931	73537812171207699	L	DNxl111	DNxl111			MTD-I		brain	xl	12735	12735	5	xl
DN	10898	73537812506644276	648518346466192176	73185968785817640	R	DNxl112	DNxl112			DLV		brain	xl	12965	12716	5	xl
DN	10201	73185968785817640	648518346507211336	73185968785817640	L	DNxl112	DNxl112			DLV		brain	xl	12716	12716	5	xl
DN	11202	73608181183786669	648518346475212897	73185968651532267	R	DNxl113	DNxl113			DMT		brain	xl	12779	12640	5	xl
DN	10087	73185968651532267	648518346515586378	73185968651532267	L	DNxl113	DNxl113			DMT		brain	xl	12640	12640	5	xl
DN	10674	73397075085517689	648518346494180363	73256337597084259	R	DNxl114	DNxl114			VTV		brain	xl	12466	12466	5	xl
DN	10352	73256337597084259	648518346496343869	73256337597084259	L	DNxl114	DNxl114			VTV		brain	xl	12882	12466	5	xl
DN	10681	73397075018687567	648518346474404034	73326706274349414	R	DNxl115	DNxl115			VTV		brain	xl	12451	12451	5	xl
DN	10601	73326706274349414	648518346491544774	73326706274349414	L	DNxl115	DNxl115			VTV		brain	xl	12619	12451	5	xl
DN	11172	73608181183963363	648518346484522573	73185968785846762	R	DNxl116	DNxl116			VLT		brain	xl	12172	12172	5	xl
DN	10171	73185968785846762	648518346487768555	73185968785846762	L	DNxl116	DNxl116			VLT		brain	xl	12455	12172	5	xl
DN	11129	73537812439715807	648518346493062208	73185968718676998	R	DNxl117	DNxl117			VLT		brain	fl	12439	11975	5	xl
DN	10139	73185968718676998	648518346496838296	73185968718676998	L	DNxl117	DNxl117			VLT		brain	fl	11975	11975	5	xl
DN	10610	73326706341208984	648518346493808241	73326706274318897	R	DNxl118	DNxl118			VTV		brain	xl	11887	11859	5	xl
DN	10613	73326706274318897	648518346509764666	73326706274318897	L	DNxl118	DNxl118			VTV		brain	xl	11859	11859	5	xl
DN	11302	73608181183891078	648518346483510959	73115599907365880	R	DNxl119	DNxl119			DLT		brain	xl	11856	11856	5	xl
DN	10038	73115599907365880	648518346459681796	73115599907365880	L	DNxl119	DNxl119			DLT		brain	xl	12025	11856	5	xl
DN	10780	73467443695319947	648518346492173695	73326706140081005	R	DNxl120	DNxl120			DLV		brain	xn	11613	11613	5	xl
DN	10563	73326706140081005	648518346502743539	73326706140081005	L	DNxl120	DNxl120			MTD-I		brain	xl	11803	11613	5	xl
DN	10835	73467443628441390	648518346493960761	73256337395697765	R	DNxl121	DNxl121			VTV		brain	xl	12221	11568	5	xl
DN	10482	73256337395697765	648518346512513182	73256337395697765	L	DNxl121	DNxl121			VTV		brain	xl	11568	11568	5	xl
DN	10082	73185968584505663	648518346475392384	73185968584505663	L	DNxl122	DNxl122			MTD-I		brain	xl	11541	11541	5	xl
DN	11311	73608181049468183	648518346489297260	73185968584505663	R	DNxl122	DNxl122			MTD-I		brain	xl	11772	11541	5	xl
DN	10853	73467443762491760	648518346486553391	73256337596832141	R	DNxl123	DNxl123			DLV		brain	xl	11731	11488	5	xl
DN	10342	73256337596832141	648518346471789211	73256337596832141	L	DNxl123	DNxl123			DLV		brain	xl	11488	11488	5	xl
DN	10067	73115599840124622	648518346500250805	73115599840124622	L	DNxl124	DNxl124			MTD-I		brain	xl	11440	11440	5	xl
DN	11246	73608180982415469	648518346459651076	73115599840124622	R	DNxl124	DNxl124			MTD-I		brain	xl	11616	11440	5	xl
DN	10690	73397075085327897	648518346493800078	73326706274414409	R	DNxl125	DNxl125			VTV		brain	xl	11279	11279	4	xl
DN	10523	73326706274414409	648518346496185207	73326706274414409	L	DNxl125	DNxl125			VTV		brain	xl	16193	11279	4	xl
DN	11345	73185968584412099	648518346486707377	73185968584412099	L	DNxl126	DNxl126			DMT		brain	xn	11961	11254	5	xl
DN	11232	73608181116772925	648518346497815030	73185968584412099	R	DNxl126	DNxl126			DMT		brain	xl	11254	11254	5	xl
DN	11161	73537812506438132	648518346494660274	73185968718607709	R	DNxl127	DNxl127			VLT		brain	xl	11102	11102	5	xl
DN	10161	73185968718607709	648518346514244039	73185968718607709	L	DNxl127	DNxl127			VLT		brain	xl	11220	11102	5	xl
DN	10253	73256337530041001	648518346479148496	73537812506682071	L	DNxl128	DNxl128			DLV		brain	xl	18265	11051	5	xl
DN	10950	73537812506682071	648518346520619830	73537812506682071	R	DNxl128	DNxl128			DLV		brain	xn	11051	11051	5	xl
DN	11330	73678549927838198	648518346477780949	73115599907471834	R	DNxl129	DNxl129			DLT		brain	xl	11019	11019	5	xl
DN	10026	73115599907471834	648518346480180539	73115599907471834	L	DNxl129	DNxl129			DLT		brain	xl	11270	11019	5	xl
DN	10079	73185968718599701	648518346496855192	73678549927758778	L	DNxl130	DNxl130			DLT		brain	xl	10941	10941	5	xl
DN	11329	73678549927758778	648518346474535874	73678549927758778	R	DNxl130	DNxl130			DLT		brain	xl	11306	10941	5	xl
DN	11148	73537812439706357	648518346506853790	73256337462808406	R	DNxl131	DNxl131			VLT		brain	xn	13804	10912	5	xl
DN	10271	73256337462808406	648518346500990230	73256337462808406	L	DNxl131	DNxl131			VLT		brain	xl	10912	10912	5	xl
DN	10755	73397075085509443	648518346475912162	73256337597065894	R	DNxl132	DNxl132			VTV		brain	xl	12594	10868	5	xl
DN	10487	73256337597065894	648518346520522806	73256337597065894	L	DNxl132	DNxl132			VTV		brain	xl	10868	10868	5	xl
DN	11179	73608181183909682	648518346481607101	73608181183909682	R	DNxl133	DNxl133			DMT		brain	xl	10648	10648	3	xl
DN	10098	73185968718436166	648518346497095596	73608181183909682	L	DNxl133	DNxl133			DMT		brain	xl	10896	10648	3	xl
DN	10029	73115599974415044	648518346503742369	73115599974415044	L	DNxl134	DNxl134			DLT		brain	xl	10291	10291	5	xl
DN	11313	73608181183778509	648518346484402691	73115599974415044	R	DNxl134	DNxl134			DLT		brain	xl	10623	10291	5	xl
DN	11093	73537812439742163	648518346514079966	NO MATCH	R	DNxl998				VLT		brain	xl
DN	10499	73256337463019790	648518346495986749	NO MATCH	L	DNxl999				DLV		brain	xl
DN	10813	73467443426907114	648518346501200472	73467443426907114	R	DNxn009	DNxn006			MTD-I		brain	xn	15257	14939	5	xn
DN	10524	73326706005698690	648518346507153439	73467443426907114	L	DNxn009	DNxn006			MTD-I		brain	xn	14939	14939	5	xn
DN	10864	73467443427032331	648518346499232094	73467443427032331	R	DNxn010	DNxn007			MTD-I		brain	xn	13405	12973	5	xn
DN	10481	73256337261490787	648518346491529233	73467443427032331	L	DNxn010	DNxn007			MTD-I		brain	xn	12973	12973	5	xn
DN	10980	73537812372514170	648518346531196186	73537812372539938	R	DNxn013	DNxn013			ITD		brain	xn	28224	23573	5	xn
DN	11085	73537812372507311	648518346498317844	73537812372539938	R	DNxn013	DNxn013			ITD		brain	xn	23580	23573	5	xn
DN	10965	73537812372511848	648518346489538252	73537812372539938	R	DNxn013	DNxn013			ITD		brain	xn	26039	23573	5	xn
DN	11089	73537812372583238	648518346502330279	73537812372539938	R	DNxn013	DNxn013			ITD		brain	xn	30809	23573	5	xn
DN	10973	73537812372477882	648518346477791981	73537812372539938	R	DNxn013	DNxn013			ITD		brain	xn	35897	23573	5	xn
DN	10380	73256337328843538	648518346502330791	73537812372539938	L	DNxn013	DNxn013			ITD		brain	xn	23573	23573	5	xn
DN	10358	73256337328836109	648518346478553684	73537812372539938	L	DNxn013	DNxn013			ITD		brain	xn	23849	23573	5	xn
DN	10441	73256337328890040	648518346488629005	73537812372539938	L	DNxn013	DNxn013			ITD		brain	xn	25694	23573	5	xn
DN	10348	73256337328812720	648518346492544443	73537812372539938	L	DNxn013	DNxn013			ITD		brain	xn	28572	23573	5	xn
DN	10403	73256337328836125	648518346486555183	73537812372539938	L	DNxn013	DNxn013			ITD		brain	xn	29902	23573	5	xn
DN	10398	73256337328906773	648518346465848112	73537812372539938	L	DNxn013	DNxn013			ITD		brain	xn	36930	23573	5	xn
DN	11225	73608180915103610	648518346493042864	73608180915103610	R	DNxn071	DNxn071			MTD-I		brain	xn	15331	14485	5	xn
DN	10048	73115599840250238	648518346490247772	73608180915103610	L	DNxn071	DNxn071			MTD-I		brain	xn	14485	14485	5	xn
DN	10792	73467443426858440	648518346487278739	73467443426858440	R	DNxn073	DNxn073			none		brain	xn	32317	31885	5	xn
DN	10578	73326706072891324	648518346490875000	73467443426858440	L	DNxn073	DNxn073			none		brain	xn	31885	31885	5	xn
DN	11019	73537812439550352	648518346514055467	73537812439550352	R	DNxn101	DNxn101			ITD		brain	xn	16197	15838	5	xn
DN	10387	73256337395799288	648518346488512590	73537812439550352	L	DNxn101	DNxn101			ITD		brain	xn	15838	15838	5	xn
DN	10885	73537812238239901	648518346496964012	73537812238239901	R	DNxn102	DNxn102			MTD-I		brain	xn	13239	13239	5	xn
DN	10521	73326706072846346	648518346509133434	73537812238239901	L	DNxn102	DNxn102			MTD-I		brain	xn	13483	13239	5	xn
DN	10772	73467443494422883	648518346502963443	73467443494422883	R	DNxn103	DNxn103			MDA		brain	xn	13548	12613	5	xn
DN	10734	73397074750006016	648518346515055943	73467443494422883	L	DNxn103	DNxn103			MDA		brain	xn	12613	12613	5	xn
DN	10974	73537812238166332	648518346517640296	73537812238166332	R	DNxn104	DNxn104			MTD-I		brain	xn	45523	45523	4	xn
DN	10396	73256337261683724	648518346474413762	73537812238166332	L	DNxn104	DNxn104			MTD-I		brain	xn	45618	45523	4	xn
DN	10180	73185968651620256	648518346493806990	73185968651620256	L	DNxn105	DNxn105			ITD		brain	xn	47230	40943	3	xn
DN	11035	73537812372646922	648518346488891113	73185968651620256	R	DNxn105	DNxn105			ITD		brain	xn	45849	40943	3	xn
DN	10381	73256337261746866	648518346478491508	73256337261746866	L	DNxn106	DNxn106			ITD		brain	xn	33891	32744	4	xn
DN	10971	73537812238202009	648518346466920686	73256337261746866	R	DNxn106	DNxn106			ITD		brain	xn	31821	32744	4	xn
DN	10357	73256337261707162	648518346478556500	73256337261707162	L	DNxn106	DNxn106			ITD		brain	nt	34822	32744	4	xn
DN	10983	73537812238177272	648518346518603487	73256337261707162	R	DNxn106	DNxn106			ITD		brain	xn	32744	32744	4	xn
DN	10981	73537812238228331	648518346494754954	73256337261707162	R	DNxn106	DNxn106			ITD		brain	xn	33663	32744	4	xn
DN	11034	73537812372859265	648518346501363478	73537812372859265	R	DNxn107	DNxn107			ITD		brain	xn	32776	31999	3	xn
DN	10259	73256337395746669	648518346493858958	73537812372859265	L	DNxn107	DNxn107			ITD		brain	xn	31999	31999	3	xn
DN	10143	73185968584386811	648518346483105188	73185968584386811	L	DNxn108	DNxn108			none		brain	xn	53581075416	30754	4	xn
DN	11289	73608180982522524	648518346482677413	73185968584386811	R	DNxn108	DNxn108			none		brain	it	38393	30754	4	xn
DN	11218	73608180982379187	648518346493900064	73185968584386811	R	DNxn108	DNxn108			none		brain	xn	30754	30754	4	xn
DN	11299	73608180982575783	648518346503936808	73185968584386811	R	DNxn108	DNxn108			none		brain	xn	30754	30754	4	xn
DN	11081	73537812305508400	648518346472409353	73256337328723314	R	DNxn109	DNxn109			ITD		brain	xn	38167	30538	5	xn
DN	11020	73537812305479623	648518346474064493	73256337328723314	R	DNxn109	DNxn109			ITD		brain	ut	30538	30538	5	xn
DN	11066	73537812305481870	648518346479694836	73256337328723314	R	DNxn109	DNxn109			ITD		brain	ut	30685	30538	5	xn
DN	10425	73256337328723314	648518346515464698	73256337328723314	L	DNxn109	DNxn109			ITD		brain	xn	32535	30538	5	xn
DN	10385	73256337328776699	648518346502743795	73256337328723314	L	DNxn109	DNxn109			ITD		brain	xn	33725	30538	5	xn
DN	10413	73256337328668163	648518346496189559	73256337328723314	L	DNxn109	DNxn109			ITD		brain	xn	42075	30538	5	xn
DN	10457	73256337328838583	648518346487876688	73256337328723314	L	DNxn109	DNxn109			ITD		brain	xn	45214	30538	5	xn
DN	10349	73256337328635665	648518346497123713	73256337328723314	L	DNxn109	DNxn109			ITD		brain	xn	46922	30538	5	xn
DN	10957	73537812372490046	648518346475216737	73256337328964546	R	DNxn110	DNxn110			ITD		brain	xn	29781	29781	5	xn
DN	10484	73256337328964546	648518346497893735	73256337328964546	L	DNxn110	DNxn110			ITD		brain	xn	30723	29781	5	xn
DN	10968	73537812372588052	648518346502507078	73256337395494651	R	DNxn111	DNxn111			ITD		brain	xn	28812	28812	4	xn
DN	10501	73256337395494651	648518346476808208	73256337395494651	L	DNxn111	DNxn111			ITD		brain	xn	28874	28812	4	xn
DN	10967	73537812238182142	648518346495642000	73537812238182142	R	DNxn112	DNxn112			MTD-I		brain	xn	33429	28396	4	xn
DN	10391	73256337261699103	648518346504284908	73537812238182142	L	DNxn112	DNxn112			MTD-I		brain	xn	37290	28396	4	xn
DN	10406	73256337261681134	648518346495189942	73256337261681134	L	DNxn112	DNxn112			MTD-I		brain	xn	28396	28396	4	xn
DN	10804	73467443426895305	648518346474415042	73256337261681134	R	DNxn112	DNxn112			MTD-I		brain	it	35677	28396	4	xn
DN	10651	73397074817134691	648518346495287887	73397074817134691	L	DNxn113	DNxn113			MDA		brain	xn	28617	28004	4	xn
DN	10722	73397074817091592	648518346499996678	73397074817134691	R	DNxn113	DNxn113			MDA		brain	xn	28004	28004	4	xn
DN	10337	73256337395697810	648518346501761642	73185968651567181	L	DNxn114	DNxn114			ITD		brain	xn	27624	27119	4	xn
DN	10937	73537812372470214	648518346500560563	73185968651567181	R	DNxn114	DNxn114			ITD		brain	xn	27119	27119	4	xn
DN	10376	73256337328818222	648518346495654544	73256337328823430	L	DNxn115	DNxn115			ITD		brain	xn	28823	26148	4	xn
DN	10374	73256337328812733	648518346500561331	73256337328823430	L	DNxn115	DNxn115			ITD		brain	xn	28823	26148	4	xn
DN	10388	73256337328823430	648518346496559362	73256337328823430	L	DNxn115	DNxn115			ITD		brain	xn	28544	26148	4	xn
DN	11046	73537812372470216	648518346478559828	73256337328823430	R	DNxn115	DNxn115			ITD		brain	it	27886	26148	4	xn
DN	11006	73537812305702180	648518346495981373	73256337328823430	R	DNxn115	DNxn115			ITD		brain	it	26148	26148	4	xn
DN	10941	73537812372495123	648518346507061320	73537812372490116	R	DNxn117	DNxn117			ITD		brain	xn	27252	23811	4	xn
DN	10922	73537812372490116	648518346509019514	73537812372490116	R	DNxn117	DNxn117			ITD		brain	xn	26377	23811	4	xn
DN	11016	73537812372539938	648518346484451331	73537812372490116	R	DNxn117	DNxn117			ITD		brain	xn	26377	23811	4	xn
DN	10173	73185968651607884	648518346499801411	73537812372490116	L	DNxn117	DNxn117			ITD		brain	xn	23811	23811	4	xn
DN	10344	73256337395662508	648518346486491105	73537812372490116	L	DNxn117	DNxn117			ITD		brain	xn	24453	23811	4	xn
DN	10817	73467443426992788	648518346494725795	73467443426992788	R	DNxn118	DNxn118			MTD-I		brain	xn	22004	22004	4	xn
DN	10539	73326706072760441	648518346479704564	73467443426992788	L	DNxn118	DNxn118			MTD-I		brain	xn	154083	22004	4	xn
DN	11022	73537812171426745	648518346488824554	73537812171426745	R	DNxn119	DNxn119			MTD-I		brain	xn	21386	20647	5	xn
DN	10311	73256337261701706	648518346531194906	73537812171426745	L	DNxn119	DNxn119			ITD		brain	xn	21150	20647	5	xn
DN	11009	73537812305427261	648518346496654132	73537812305427261	R	DNxn119	DNxn119			MTD-I		brain	xn	21158	20647	5	xn
DN	10438	73256337261722569	648518346487319187	73537812305427261	L	DNxn119	DNxn119			ITD		brain	xn	20647	20647	5	xn
DN	11076	73537812171266863	648518346472925540	73537812171266863	R	DNxn121	DNxn121			ITD		brain	xn	17871	17871	4	xn
DN	10264	73256337261604407	648518346509023866	73537812171266863	L	DNxn121	DNxn121			ITD		brain	xn	18244	17871	4	xn
DN	10567	73326706072869270	648518346518221398	73326706072869270	L	DNxn122	DNxn122			MTD-I		brain	xn	12696	12696	5	xn
DN	10814	73467443427008502	648518346476796176	73326706072869270	R	DNxn122	DNxn122			MTD-I		brain	xn	13336	12696	5	xn
DN	10939	73537812171118061	648518346498982721	73537812171118061	R	DNxn123	DNxn123			MTD-I		brain	xn	12170	12155	5	xn
DN	10420	73256337261498655	648518346514559175	73537812171118061	L	DNxn123	DNxn123			MTD-I		brain	xn	12155	12155	5	xn
DN	10796	73467443628315935	648518346504456940	73467443628315935	R	DNxn124	DNxn124			MTD-I		brain	xn	11497	11286	5	xn
DN	10575	73326706073112577	648518346491963154	73467443628315935	L	DNxn124	DNxn124			MTD-I		brain	xn	11286	11286	5	xn
DN	10859	73467443427003665	648518346513890841	73467443427003665	R	DNxn125	DNxn125			MTD-I		brain	xn	10719	10719	5	xn
DN	10507	73256337261488167	648518346497042049	73467443427003665	L	DNxn125	DNxn125			MTD-I		brain	xn	10759	10719	5	xn
DN	10756	73397074750013600	648518346482717414	73397074750013600	R	DNxn126	DNxn126			MDA		brain	xn	18997	18748	5	xn
DN	10752	73397074750092392	648518346480257339	73397074750013600	R	DNxn126	DNxn126			MDA		brain	xn	18748	18748	5	xn
DN	10676	73397075085463083	648518346478501492	73326706341227821	R	DNxn127	DNxn127			VTV		brain	xn	23962	20649	5	xn
DN	10545	73326706341227821	648518346531197210	73326706341227821	L	DNxn127	DNxn127			VTV		brain	xn	20649	20649	5	xn
DN	11041	73537812238205408	648518346491967020	73256337261815335	R	DNxn128	DNxn128			ITD		brain	xn	48473	41205	5	xn
DN	11004	73537812238303632	648518346518253398	73256337261815335	R	DNxn128	DNxn128			ITD		brain	xn	45488	41205	5	xn
DN	10321	73256337328388028	648518346480028326	73256337261815335	L	DNxn128	DNxn128			ITD		brain	xn	166597	41205	5	xn
DN	10325	73256337261815335	648518346498169170	73256337261815335	L	DNxn128	DNxn128			ITD		brain	xn	41205	41205	5	xn
DN	10320	73256337328540828	648518346476518262	73256337261815335	L	DNxn128	DNxn128			ITD		brain	nt	44692	41205	5	xn
DN	10709	73397074951150970	648518346490234460	73326706207094216	R	DNxn129	DNxn129			VTV		brain	xn	26846	26846	4	xn
DN	10594	73326706207094216	648518346480202811	73326706207094216	L	DNxn129	DNxn129			VTV		brain	xn	27359	26846	4	xn
DN	10711	73397074884062533	648518346483594671	73397074884062533	R	DNxn130	DNxn130			MDA		brain	xn	20799	20188	4	xn
DN	10629	73397074817113517	648518346493645304	73397074884062533	L	DNxn130	DNxn130			MDA		brain	xn	20188	20188	4	xn
DN	10714	73397074884048471	648518346499717516	73326706072917710	R	DNxn131	DNxn131			MDA		brain	xn	18046	18046	5	xn
DN	10600	73326706072917710	648518346498375920	73326706072917710	L	DNxn131	DNxn131			MDA		brain	xn	18312	18046	5	xn
DN	10626	73397074884067414	648518346496719332	73397074884067414	L	DNxn134	DNxn134			MDA		brain	xn	167413	26767	4	xn
DN	10759	73467443628361970	648518346500392883	73397074884067414	R	DNxn134	DNxn134			MDA		brain	xn	26767	26767	4	xn
DN	10122	73185968651583340	648518346486605564	NO MATCH	L	DNxn135	DNxn135			none		brain	xn	26505	26505	4	xn
DN	10928	73537812171292198	648518346494730667	NO MATCH	R	DNxn136	DNxn136			MTD-I		brain	xn	17777	17777	5	xn
DN	10665	73397074816967305	648518346479325147	73397074816967305	L	DNxn137	DNxn137			MDA		brain	xn	53595462076	39475	5	xn
DN	10747	73397074884248815	648518346496551725	73397074816967305	R	DNxn137	DNxn137			MDA		brain	xn	39475	39475	5	xn
DN	10707	73397074816991644	648518346498099866	73397074816991644	L	DNxn138	DNxn138			MDA		brain	it	24755	24755	5	xn
DN	10736	73397074817177189	648518346483149220	73397074816991644	R	DNxn138	DNxn138			MDA		brain	it	27990	24755	5	xn
DN	11268	73608181116494387	648518346476679440	73185968584450434	R	DNxn139	DNxn139			none		brain	xn	41773	36801	4	xn
DN	11231	73608180982361680	648518346491508241	73185968584450434	R	DNxn139	DNxn139			none		brain	xn	40070	36801	4	xn
DN	11222	73608180982471707	648518346500138165	73185968584450434	R	DNxn139	DNxn139			none		brain	xn	36801	36801	4	xn
DN	10125	73185968584450434	648518346477796333	73185968584450434	L	DNxn139	DNxn139			DLT		brain	xn	41125	36801	4	xn
DN	10131	73185968584423580	648518346466653806	73185968584450434	L	DNxn139	DNxn139			none		brain	xn	38263	36801	4	xn
DN	10062	73115599840162784	648518346496600109	73185968584450434	L	DNxn139	DNxn139			none		brain	xn	31813	36801	4	xn
DN	10731	73397074817150541	648518346472919140	73397074817150541	R	DNxn140	DNxn140			MDA		brain	ad	16082	15769	4	xn
DN	10654	73397074817153368	648518346491971884	73397074817150541	L	DNxn140	DNxn140			MDA		brain	ad	15769	15769	4	xn
DN	10687	73397074816937495	648518346495546475	73397074816937495	L	DNxn141	DNxn141			MDA		brain	xn	16722	15604	4	xn
DN	10698	73397074817068928	648518346485831108	73397074816937495	R	DNxn141	DNxn141			MDA		brain	xn	15604	15604	4	xn
DN	10881	73537812171329188	648518346476882120	73537812171329188	R	DNxn142	DNxn142			MTD-I		brain	xn	10639	10639	5	xn
DN	10490	73256337261647773	648518346474455746	73537812171329188	L	DNxn142	DNxn142			MTD-I		brain	xn	10721	10639	5	xn
DN	10839	73467443427043475	648518346493797774	73467443427043475	R	DNxn143	DNxn143			MTD-III		brain	xn	26713	26713	5	xn
DN	10550	73326706072745743	648518346499241822	73467443427043475	L	DNxn143	DNxn143			MTD-III		brain	xn	27516	26713	5	xn
DN	10107	73185968584332435	648518346518193494	73185968584332435	L	DNxn145	DNxn145			none		brain	xn	28033	27629	5	xn
DN	11205	73608180982361678	648518346498139986	73185968584332435	R	DNxn145	DNxn145			none		brain	xn	27629	27629	5	xn
DN	11142	73537812171258884	648518346495428971	73537812171258884	R	DNxn146	DNxn146			none		brain	nt	23722	23385	5	xn
DN	10205	73185968517164218	648518346492176255	73537812171258884	L	DNxn146	DNxn146			none		brain	nt	23385	23385	5	xn
DN	11335	73678549927826924	648518346489888283	73115599974445613	R	DNxn147	DNxn147			DLT		brain	xn	23448	20535	5	xn
DN	10044	73115599974445613	648518346485765060	73115599974445613	L	DNxn147	DNxn147			DLT		brain	xn	20535	20535	5	xn
DN	11266	73608181049613966	648518346497000577	73185968517318928	R	DNxn148	DNxn148			none		brain	nt	19952	17717	5	xn
DN	10213	73185968517318928	648518346510878082	73185968517318928	L	DNxn148	DNxn148			none		brain	xn	17717	17717	5	xn
DN	11110	73537812171296564	648518346481093989	73537812171296564	R	DNxn149	DNxn149			none		brain	xn	16567	16567	5	xn
DN	10360	73256337261688834	648518346496620852	73537812171296564	L	DNxn149	DNxn149			none		brain	xn	16746	16567	5	xn
DN	11245	73608180915222520	648518346494375223	73608180915222520	R	DNxn150	DNxn150			ITD		brain	xn	15718	13837	5	xn
DN	10046	73115599840236099	648518346493916171	73608180915222520	L	DNxn150	DNxn150			ITD		brain	xn	13837	13837	5	xn
DN	10745	73397075085365446	648518346486150048	73326706274244105	R	DNxn151	DNxn151			VTV		brain	xn	13348	13348	5	xn
DN	10561	73326706274244105	648518346495991052	73326706274244105	L	DNxn151	DNxn151			VTV		brain	xn	13820	13348	3	xn
DN	10776	73467443628474397	648518346496184695	73326706139996406	R	DNxn152	DNxn152			MDA		brain	xn	13299	13139	5	xn
DN	10542	73326706139996406	648518346509827622	73326706139996406	L	DNxn152	DNxn152			MDA		brain	xn	13139	13139	5	xn
DN	10846	73467443493978535	648518346478550868	73467443493978535	R	DNxn153	DNxn153			MTD-I		brain	xn	20104	19189	5	xn
DN	10520	73326706139693379	648518346524002309	73467443493978535	L	DNxn153	DNxn153			MTD-I		brain	xn	19189	19189	5	xn
DN	10764	73467443695546183	648518346507062088	73326706207082374	R	DNxn154	DNxn154			none		brain	xn	153988	18135	4	xn
DN	10565	73326706207082374	648518346489801946	73326706207082374	L	DNxn154	DNxn154			none		brain	xn	18135	18135	4	xn
DN	10730	73397074884110377	648518346494517667	73397074884110377	R	DNxn155	DNxn155			MDA		brain	xn	17526	17526	5	xn
DN	10619	73326706072981602	648518346494690226	73397074884110377	L	DNxn155	DNxn155			MDA		brain	xn	18041	17526	5	xn
DN	10783	73467443494422214	648518346501086093	73467443494422214	R	DNxn156	DNxn156			MDA		brain	xn	19367	17004	3	xn
DN	10653	73397074816987163	648518346475490145	73467443494422214	L	DNxn156	DNxn156			MDA		brain	xn	17004	17004	3	xn
DN	11118	73537812439654006	648518346494562805	73256337462613195	R	DNxn157	DNxn157			VLT		brain	xn	16822	16822	5	xn
DN	10277	73256337462613195	648518346486695373	73256337462613195	L	DNxn157	DNxn157			VLT		brain	xn	17798	16822	5	xn
DN	10778	73467443560933155	648518346481531039	73397074817027008	R	DNxn158	DNxn158			MDA		brain	xn	154401	16333	4	xn
DN	10642	73397074817027008	648518346480230566	73397074817027008	L	DNxn158	DNxn158			MDA		brain	xn	16333	16333	4	xn
DN	10725	73397074884120210	648518346493079872	73397074817147667	R	DNxn159	DNxn159			MDA		brain	xn	16264	16264	5	xn
DN	10663	73397074817147667	648518346484464387	73397074817147667	L	DNxn159	DNxn159			MDA		brain	xn	17366	16264	5	xn
DN	10661	73397075018407061	648518346489569887	73397075018407061	R	DNxn160	DNxn160			VTV		brain	xn	13053	13053	4	xn
DN	10640	73397075018298867	648518346518344278	73397075018407061	L	DNxn160	DNxn160			VTV		brain	xn	13343	13053	4	xn
DN	10715	73397074883856166	648518346476886216	73397074883854798	R	DNxn161	DNxn161			MDA		brain	xn	12746	12719	5	xn
DN	10668	73397074883854798	648518346479726324	73397074883854798	L	DNxn161	DNxn161			MDA		brain	xn	12719	12719	5	xn
DN	11139	73537812439606300	648518346495822242	73537812439606300	R	DNxn162	DNxn162			DLV		brain	xn	13113	11697	5	xn
DN	10286	73256337395892198	648518346484205853	73537812439606300	L	DNxn162	DNxn162			DLV		brain	xn	11697	11697	5	xn
DN	10844	73467443762463679	648518346483147172	73326706206856151	R	DNxn163	DNxn163			DLV		brain	xn	11647	11427	5	xn
DN	10529	73326706206856151	648518346493047282	73326706206856151	L	DNxn163	DNxn163			DLV		brain	xn	11427	11427	5	xn
DN	11317	73678549860819814	648518346492171403	73678549860819814	R	DNxn164	DNxn164			DMT		brain	xn	13291	13184	5	xn
DN	10008	73115599907483526	648518346488476600	73678549860819814	L	DNxn164	DNxn164			DMT		brain	xn	13184	13184	5	xn
DN	10287	73256337530126508	648518346489860989	73467443829587357	L	DNxn165	DNxn165			DLV		brain	xn	15839	12902	5	xn
DN	10822	73467443829587357	648518346518523990	73467443829587357	R	DNxn165	DNxn165			DLV		brain	xn	12902	12902	5	xn
DN	10782	73467443829696925	648518346496758500	73256337597080163	R	DNxn166	DNxn166			VTV		brain	xn	12733	12206	5	xn
DN	10472	73256337597080163	648518346471747995	73256337597080163	L	DNxn166	DNxn166			VTV		brain	xn	12206	12206	5	xn
DN	10945	73537812372695063	648518346487714327	73537812372695063	R	DNxn167	DNxn167			none		brain	xn	30130	30130	5	xn
DN	10469	73256337395683918	648518346479277010	73537812372695063	L	DNxn167	DNxn167			ITD		brain	xn	32388	30130	5	xn
DN	10857	73467443695456379	648518346512532638	73256337462910672	R	DNxn168	DNxn168			DLV		brain	xn	11202	11202	5	xn
DN	10326	73256337462910672	648518346491899503	73256337462910672	L	DNxn168	DNxn168			DLV		brain	xn	11298	11202	5	xn
DN	10909	73537812372401046	648518346495991101	73537812372401046	R	DNxn169	DNxn169			MTD-I		brain	xn	24186	24186	5	xn
DN	10503	73256337328965023	648518346503750817	73537812372401046	L	DNxn169	DNxn169			ITD		brain	xn	25239	24186	5	xn
DN	11301	73608181049562243	648518346495900477	73608181049562243	R	DNxn170	DNxn170			DMT		brain	xn	24989	23646	5	xn
DN	10028	73115599907141813	648518346499504965	73608181049562243	L	DNxn170	DNxn170			DMT		brain	xn	23646	23646	5	xn
DN	10855	73467443628506973	648518346486070152	73467443628506973	R	DNxn171	DNxn171			MTD-I		brain	xn	21807	21807	4	xn
DN	10494	73256337328846115	648518346521590777	73467443628506973	L	DNxn171	DNxn171			MTD-I		brain	xn	22194	21807	4	xn
DN	10775	73467443493978756	648518346496198519	73467443493978756	R	DNxn172	DNxn172			MDA		brain	xn	22240	21431	4	xn
DN	10632	73397074817016158	648518346496228925	73467443493978756	L	DNxn172	DNxn172			MDA		brain	xn	21431	21431	4	xn
DN	10773	73467443561187332	648518346486103650	73326706072981578	R	DNxn173	DNxn173			MDA		brain	xn	18777	18596	4	xn
DN	10598	73326706072981578	648518346472927588	73326706072981578	L	DNxn173	DNxn173			MDA		brain	xn	18596	18596	4	xn
DN	10932	73537812171247980	648518346502329255	73537812171247980	R	DNxn174	DNxn174			MTD-I		brain	xn	15597	15499	4	xn
DN	10546	73326706005809939	648518346497920410	73537812171247980	L	DNxn174	DNxn174			MTD-I		brain	xn	15499	15499	4	xn
DN	10828	73467443628245098	648518346494038779	73326706139915601	R	DNxn175	DNxn175			MTD-I		brain	xn	13411	13411	5	xn
DN	10541	73326706139915601	648518346486029192	73326706139915601	L	DNxn175	DNxn175			MTD-I		brain	xn	13517	13411	5	xn
DN	11109	73537812305387218	648518346507258745	73537812305387218	R	DNxn176	DNxn176			MTD-I		brain	xn	11573	11573	5	xn
DN	10395	73256337328591072	648518346486561071	73537812305387218	L	DNxn176	DNxn176			MTD-I		brain	xn	12012	11573	5	xn
DN	10705	73397074817185442	648518346493704817	73397074817185442	R	DNxn177	DNxn177			MDA		brain	xn	14999	14999	5	xn
DN	10679	73397074817029134	648518346477796053	73397074817185442	L	DNxn177	DNxn177			MDA		brain	xn	15016	14999	5	xn
DN	10660	73397074951412620	648518346499356507	73326706274253229	R	DNxn178	DNxn178			VTV		brain	xn	14350	14350	4	xn
DN	10584	73326706274253229	648518346467431687	73326706274253229	L	DNxn178	DNxn178			VTV		brain	xn	17061	14350	4	xn
DN	10689	73397074749852612	648518346472414473	73397074749852612	L	DNxn179	DNxn179			MDA		brain	xn	12617	12617	5	xn
DN	10739	73397074682626626	648518346484534275	73397074749852612	R	DNxn179	DNxn179			MDA		brain	xn	12731	12617	5	xn
DN	10724	73397074750046575	648518346498247729	73397074750046575	L	DNxn179	DNxn179			MDA		brain	xn	12753	12617	5	xn
DN	10765	73467443561247200	648518346494717973	73397074750046575	R	DNxn179	DNxn179			MDA		brain	xn	12747	12617	5	xn
DN	10740	73397075085506513	648518346499727171	73326706341279285	R	DNxn180	DNxn180			VTV		brain	xn	11839	11839	4	xn
DN	10560	73326706341279285	648518346491635398	73326706341279285	L	DNxn180	DNxn180			VTV		brain	xn	21750	11839	5	xn
DN	10675	73397074951369894	648518346498413808	73397075018218702	R	DNxn183	DNxn183			VTV		brain	xn	15275	15275	5	xn
DN	10639	73397075018218702	648518346483517333	73397075018218702	L	DNxn183	DNxn183			VTV		brain	xn	15513	15275	5	xn
DN	10502	73256337597114022	648518346491271544	73256337597114022	L	DNxn184	DNxn184			VTV		brain	xn	16099	16099	4	xn
DN	10791	73467443829589598	648518346486632653	73256337597114022	R	DNxn184	DNxn184			VTV		brain	xn	16582	16099	4	xn
DN	10754	73397074884179384	648518346479726580	73326706139904577	R	DNxn185	DNxn185			MDA		brain	xn	15327	15327	5	xn
DN	10595	73326706139904577	648518346488502456	73326706139904577	L	DNxn185	DNxn185			MDA		brain	xn	15613	15327	5	xn
DN	10672	73397074951376949	648518346486654361	73397074951376949	R	DNxn186	DNxn186			VTV		brain	xn	15291	14228	5	xn
DN	11344	73326706274269235	648518346477717468	73397074951376949	L	DNxn186	DNxn186			VTV		brain	xn	14228	14228	5	xn
DN	10627	73397075018306537	648518346495482274	73397075018296163	L	DNxn186	DNxn186		previously DNxn187	VTV		brain	xn	14301	13951	5	xn
DN	10659	73397075018296163	648518346526142423	73397075018296163	R	DNxn186	DNxn186		previously DNxn187	VTV		brain	xn	13951	13951	5	xn
DN	10728	73397074884241772	648518346478579540	NO MATCH	R	DNxn971				none		brain	xn
DN	11339	73678549793595534	648518346515107143	NO MATCH	R	DNxn972				DLT		brain	xn
DN	11349	73326706207108833	648518346510048550	NO MATCH	L	DNxn973				none		brain	xn
DN	10128	73185968584398578	648518346483006950	NO MATCH	L	DNxn974				none		brain	xn
DN	10982	73537812305532934	648518346496525826	NO MATCH	R	DNxn975				ITD		brain	xn
DN	11331	73678549793590195	648518346495990845	NO MATCH	R	DNxn976				DLT		brain	xn
DN	10064	73115599974506518	648518346515876346	NO MATCH	L	DNxn977				none		brain	xn
DN	10021	73115599907295765	648518346521450745	NO MATCH	L	DNxn978				none		brain	xn
DN	10042	73115599907366119	648518346494165305	NO MATCH	L	DNxn979				none		brain	xn
DN	10769	73467443695388469	648518346480202555	NO MATCH	R	DNxn980				none		brain	xn
DN	10616	73326706139924924	648518346501086307	NO MATCH	L	DNxn981				MDA		brain	xn
DN	10703	73397074749901195	648518346487392426	NO MATCH	L	DNxn982				MDA		brain	xn
DN	10498	73256337597016596	648518346489571159	NO MATCH	L	DNxn983				VTV		brain	xn
DN	10440	73256337328734968	648518346478559572	NO MATCH	L	DNxn984				ITD		brain	xn
DN	10415	73256337328723291	648518346488634865	NO MATCH	L	DNxn985				ITD		brain	xn
DN	11144	73537812238465066	648518346491553553	NO MATCH	R	DNxn986				ITD		brain	xn
DN	10356	73256337261732585	648518346494636459	NO MATCH	L	DNxn987				ITD		brain	xn
DN	10331	73256337328391648	648518346489563517	NO MATCH	L	DNxn988				ITD		brain	xn
DN	10608	73326706072885936	648518346470425342	NO MATCH	L	DNxn989				MDA		brain	xn
DN	11316	73678549726414894	648518346485806532	73115599907314206	R	DNxn990				DLT		brain	xn
DN	10024	73115599907314206	648518346492394425	73115599907314206	L	DNxn990				DLT		brain	xn
DN	11333	73678549793575092	648518346499568197	73115599907406100	R	DNxn991				DLT		brain	xn
DN	10002	73115599907406100	648518346488631793	73115599907406100	L	DNxn991				DLT		brain	xn
DN	10999	73537812305453728	648518346488530673	73256337328706073	R	DNxn993				ITD		brain	xn
DN	11039	73537812305472346	648518346478343284	73256337328706073	R	DNxn993				ITD		brain	xn
DN	11012	73537812305477202	648518346466921198	73256337328706073	R	DNxn993				ITD		brain	xn
DN	10447	73256337328706073	648518346494615723	73256337328706073	L	DNxn993				ITD		brain	xn
DN	10363	73256337328660090	648518346488615921	73256337328706073	L	DNxn993				ITD		brain	xn
DN	10449	73256337328826066	648518346479184828	73256337328706073	L	DNxn993				ITD		brain	xn
DN	10236	73256337261722615	648518346493068018	73256337261722615	L	DNxn994				ITD		brain	xn
DN	11024	73537812171205322	648518346496189815	73256337261722615	R	DNxn994				ITD		brain	xn
DN	11031	73537812171224805	648518346488500152	73256337261722615	R	DNxn994				ITD		brain	xn
DN	11008	73537812372426209	648518346495476130	73537812372426209	R	DNxn995				ITD		brain	xn
DN	10463	73256337328840971	648518346486070664	73537812372426209	L	DNxn995				ITD		brain	xn
DN	10258	73256337261771784	648518346486606076	73537812238160096	L	DNxn996				ITD		brain	xn
DN	11045	73537812238160096	648518346490754989	73537812238160096	R	DNxn996				ITD		brain	xn
DN	10926	73537812171200393	648518346499820355	73256337261715623	R	DNxn997				MTD-I		brain	xn
DN	10263	73256337261715623	648518346493066304	73256337261715623	L	DNxn997				MTD-I		brain	xn
DN	10976	73537812238135523	648518346514068267	73256337261715623	R	DNxn997				MTD-I		brain	xn
DN	10445	73256337328680505	648518346494747826	73256337328680505	L	DNxn998				ITD		brain	xn
DN	10977	73537812372445461	648518346474403522	73256337328680505	R	DNxn998				ITD		brain	xn
DN	10518	73256337261606637	648518346495942502	73537812171329357	L	DNxn999				MTD-I		brain	xn
DN	11126	73537812171329357	648518346499624147	73537812171329357	R	DNxn999				none		brain	xn
SD	10500	73256337597080171	648518346465192565	73467443829687986	L	LN-DN1	DNfl013	labial_nerve_sensory_descending		VTV	x	brain	xl	33987	33987	4	fl
SD	10762	73467443829687986	648518346479705588	73467443829687986	R	LN-DN1	DNfl013	labial_nerve_sensory_descending		VTV	x	brain	fl	41739	33987	4	fl
SD	10763	73467443829666259	648518346491961644	73467443829666259	R	LN-DN2	DNxl071	labial_nerve_sensory_descending		VTV	x	brain	xl	25155	25155	5	xl
SD	10511	73256337597076153	648518346475225185	73467443829666259	L	LN-DN2	DNxl071	labial_nerve_sensory_descending		VTV	x	brain	xl	27524	25155	5	xl
SD	10767	73467443829676738	648518346490869112	73256337597068862	R	LN-DN2	DNxl071	labial_nerve_sensory_descending		VTV	x	brain	xl	53202877530	25155	3	xl
SD	10514	73256337597068862	648518346492132652	73256337597068862	L	LN-DN2	DNxl071	labial_nerve_sensory_descending		VTV	x	brain	xl	25960	25155	3	xl
DN	10558	73326706139901563	648518346475400628	73326706139840140	L	MDN	DNxn049	DNp50		MTD-I	p	brain	xn	14523	13438	5	xn
DN	10777	73467443427254162	648518346481250703	73326706139840140	R	MDN	DNxn050	DNp50		MTD-I	p	brain	xn	13809	13438	5	xn
DN	10568	73326706139840140	648518346474413506	73326706139840140	L	MDN	DNxn049	DNp50		MTD-I	p	brain	xn	13438	13438	5	xn
DN	10779	73467443494121411	648518346501195096	73326706139840140	R	MDN	DNxn050	DNp50		MTD-I	p	brain	xn	14419	13438	5	xn
DN	10692	73397074817196394	648518346504326636	73397074817196394	R	oviDN unmatched			oviDNd or oviDNv	MDA	p	brain	ad
DN	10649	73397074817123689	648518346484052263	73397074817196394	L	oviDN unmatched			oviDNd or oviDNv	MDA	p	brain	ad
DN	10673	73397074817073472	648518346514273991	73397074817073472	L	oviDN unmatched			oviDNd or oviDNv	MDA	p	brain	ad
DN	10685	73397074884012915	648518346478560084	73397074817073472	R	oviDN unmatched			oviDNd or oviDNv	MDA	p	brain	ad
DN	10706	73397074884046275	648518346517557060	73397074884046275	R	oviDNa				MDA	p	brain	ad
DN	10636	73397074817106104	648518346491247137	73397074884046275	L	oviDNa				MDA	p	brain	ad
DN	10688	73397074884097754	648518346474414786	73397074884097754	R	oviDNb				MDA	p	brain	ad
DN	10700	73397074884076630	648518346507125023	73397074884097754	R	oviDNb				MDA	p	brain	ad
DN	10737	73397074884160839	648518346480283350	73397074884097754	R	oviDNb				MDA	p	brain	ad
DN	10637	73397074817087036	648518346499244638	73397074884097754	L	oviDNb				MDA	p	brain	ad
DN	10680	73397074816967291	648518346495991613	73397074884097754	L	oviDNb				MDA	p	brain	ad
DN	10644	73397074817156736	648518346491436350	73397074884097754	L	oviDNb				MDA	p	brain	ad
DN	10645	73397074817093810	648518346486161833	73397074817093810	L	oviDNx		pMP1		MDA	p	brain	ad
DN	10693	73397074884041242	648518346511819967	73397074817093810	R	oviDNx		pMP1		MDA	p	brain	ad
DN	10641	73397074817137459	648518346490755757	73397074817137459	L	oviDNx				MDA	p	brain	ad
DN	10701	73397074884016685	648518346512497310	73397074817137459	R	oviDNx				MDA	p	brain	ad
