# Supplementary material for: Comparative connectomics of Drosophila descending and ascending neurons
Source: Nature. 2025 Apr 30;643(8070):158–72. doi: 10.1038/s41586-025-08925-z (PMC12222017; doi:10.1038/s41586-025-08925-z)
Supplement: Supplementary file 1 — Supplementary Files 1–16 and guide. [file 41586_2025_8925_MOESM1_ESM.zip › 2024-06-12178B-s1/2024-06-12178B-Supplemental_file7_MANC_DNs.txt]

class	bodyid	group	side	type	systematic_type	synonyms	comment	long_tract	soma_location	soma_division	neuropil	predicted_nt	predicted_nt_prob	FANC_supervoxel_id	FANC_match	FANC_group	confidence_fanc_match_1_5
DN	11327	11071	R	aSP22	DNxn004	DNa12		DMT	a	brain	xn	ACH	0.9607033227	73537812439483533	648518346512050990	73537812439483533	4
DN	11071	11071	L	aSP22	DNxn004	DNa12		DMT	a	brain	xn	ACH	0.9670367611	73256337395807047	648518346494232199	73537812439483533	4
DN	10760	10751	L	DNa01	DNxl001			MTD-III	a	brain	xl	ACH	0.9445366255	73326706072901182	648518346475464576	73326706072901182	5
DN	10751	10751	R	DNa01	DNxl001			MTD-III	a	brain	xl	ACH	0.9510101412	73467443494130882	648518346488820970	73326706072901182	5
DN	10126	10118	L	DNa02	DNxl002			ITD	a	brain	xl	ACH	0.8850437029	73185968584372728	648518346478550356	73608180982162606	5
DN	10118	10118	R	DNa02	DNxl002			ITD	a	brain	xl	ACH	0.870474074	73608180982162606	648518346492614075	73608180982162606	5
DN	25683	25683	L	DNa03	DNit001			MTD-I	a	brain	it	ACH	0.9171344329	73326706072908255	648518346474413250	73467443494030107	5
DN	26462	25683	R	DNa03	DNit001			MTD-I	a	brain	it	ACH	0.9319610716	73467443494030107	648518346479279058	73467443494030107	5
DN	11216	11123	L	DNa04	DNut001			MTD-I	a	brain	ut	ACH	0.8411485542	73256337194179847	648518346490530045	73467443494185945	5
DN	11123	11123	R	DNa04	DNut001			MTD-I	a	brain	ut	ACH	0.8402887243	73467443494185945	648518346494703267	73467443494185945	5
DN	12275	12275	L	DNa05	DNut002			MTD-I	a	brain	ut	ACH	0.9131384715	73326706005766997	648518346489897499	73326706005766997	5
DN	12319	12275	R	DNa05	DNut002			MTD-I	a	brain	ut	ACH	0.9118104709	73467443359583822	648518346495288399	73326706005766997	5
DN	15344	14931	R	DNa06	DNxn001			ITD	a	brain	xn	ACH	0.849281085	73608181049516861	648518346479175868	73185968584350030	4
DN	14931	14931	L	DNa06	DNxn001			ITD	a	brain	xn	ACH	0.9005109528	73185968584350030	648518346493903392	73185968584350030	4
DN	25931	25786	L	DNa07	DNut003			MTD-I	a	brain	ut	ACH	0.7662181819	73326706072774488	648518346493068352	73467443427085036	5
DN	25786	25786	R	DNa07	DNut003			MTD-I	a	brain	ut	ACH	0.787824985	73467443427085036	648518346486152352	73467443427085036	5
DN	163893	15855	L	DNa08	DNwt001			MTD-II	a	brain	wt	ACH	0.9528852951	73326705938368737	648518346518572767	73467443426989741	4
DN	15855	15855	R	DNa08	DNwt001			MTD-II	a	brain	wt	ACH	0.9403757952	73467443426989741	648518346486616781	73467443426989741	4
DN	12259	12259	L	DNa09	DNxn002			MTD-I	a	brain	xn	ACH	0.9048725551	73256337261522049	648518346481212815	73467443427020181	5
DN	12406	12259	R	DNa09	DNxn002			MTD-I	a	brain	xn	ACH	0.8931091331	73467443427020181	648518346477672087	73467443427020181	5
DN	10506	10506	L	DNa10	DNxn003			MTD-II	a	brain	xn	ACH	0.9104912962	73326706005771540	648518346495435938	73467443359579720	5
DN	10531	10506	R	DNa10	DNxn003			MTD-II	a	brain	xn	ACH	0.9183916718	73467443359579720	648518346498258770	73467443359579720	5
DN	18107	17155	R	DNa11	DNxl015			DMT	a	brain	xl	ACH	0.9538848373	73608181183765805	648518346472921956	73185968651711096	5
DN	17155	17155	L	DNa11	DNxl015			DMT	a	brain	xl	ACH	0.9546233808	73185968651711096	648518346487385258	73185968651711096	5
DN	11145	11145	R	DNa13	DNxl023			MTD-III	a	brain	xl	ACH	0.9647321449	73467443561053633	648518346507242105	73467443561053633	5
DN	11311	11145	L	DNa13	DNxl023			MTD-III	a	brain	xl	ACH	0.9484710199	73326706072841319	648518346481256591	73467443561053633	5
DN	10967	10967	L	DNa13	DNxl024			MTD-III	a	brain	xl	ACH	0.9501701929	73537812305424805	648518346511102773	73467443561053633	5
DN	11164	10967	R	DNa13	DNxl024			MTD-III	a	brain	xl	ACH	0.9601685275	73326706072903566	648518346494759562	73467443561053633	5
DN	15708	14739	R	DNa14	DNxl025			MDA	a	brain	xl	ACH	0.9509876088	73467443628271384	648518346466923758	73326706073049758	5
DN	14739	14739	L	DNa14	DNxl025			MDA	a	brain	xl	ACH	0.9103878752	73326706073049758	648518346524008453	73326706073049758	5
DN	10621	10621	L	DNa15	DNut038			MTD-I	a	brain	ut	ACH	0.7980894483	73326706072810643	648518346491925615	73326706072810643	5
DN	10720	10621	R	DNa15	DNut038			MTD-I	a	brain	ut	ACH	0.8223861864	73467443561385346	648518346479300827	73326706072810643	5
DN	10987	10987	L	DNa16	DNut055			ITD	a	brain	ut	ACH	0.8285095374	73185968517354146	648518346475377844	73537812238228320	5
DN	11187	10987	R	DNa16	DNut055			ITD	a	brain	ut	ACH	0.8000877359	73537812238228320	648518346484049447	73537812238228320	5
DN	13848	13848	L	DNad004	DNad004		mute (candidate)	DLT		brain	ad	ACH	0.8916208694	73185968584438272	648518346486104162	73185968584438272	4
DN	14007	13848	R	DNad004	DNad004		mute (candidate)	DLT		brain	ad	ACH	0.8863406033	73678549793580568	648518346478571604	73185968584438272	4
DN	13750	13750	R	DNad005	DNad005			MTD-II		brain	ad	unk	0.5077539168	73537812171039844	648518346494767026	73537812171039844	3
DN	17376	13750	L	DNad005	DNad005			MTD-II		brain	ad	unk	0.5225226313	73185968584605790	648518346486528205	73537812171039844	3
DN	13365	13365	R	DNad006	DNad006		mute (candidate)	DLT		brain	ad	ACH	0.8569263707	73678549793679336	648518346496566018	73678549793679336	4
DN	176792	13365	L	DNad006	DNad006		mute (candidate)	DLT		brain	ad	ACH	0.8446426494	73115599907307380	648518346485812420	73678549793679336	4
DN	12431	12020	L	DNb01	DNxn005			MTD-I	b	brain	xn	GLUT	0.9584137705	73326706072881081	648518346481382757	73326706072881081	5
DN	12020	12020	R	DNb01	DNxn005			MTD-I	b	brain	xn	GLUT	0.9614028177	73467443426998428	648518346464968565	73326706072881081	5
DN	17963	16858	R	DNb02	DNut004			ITD	b	brain	ut	GLUT	0.9581423074	73537812372602691	648518346488615665	73256337329057792	5
DN	18445	16858	R	DNb02	DNut004			ITD	b	brain	ut	GLUT	0.9560996349	73537812372639380	648518346477491214	73256337329057792	5
DN	16858	16858	L	DNb02	DNut004			ITD	b	brain	ut	GLUT	0.9197919607	73256337329057792	648518346517643624	73256337329057792	5
DN	18415	16858	L	DNb02	DNut004			ITD	b	brain	ut	GLUT	0.9323939075	73256337328753720	648518346526144983	73256337329057792	5
DN	21344	20006	L	DNb03	DNut005			ITD	b	brain	ut	ACH	0.9638132563	73256337462664353	648518346483125412	73256337462664353	5
DN	20006	20006	R	DNb03	DNut005			ITD	b	brain	ut	ACH	0.9678614877	73467443628516673	648518346485793220	73256337462664353	5
DN	20042	20006	R	DNb03	DNut005			ITD	b	brain	ut	ACH	0.964137159	73467443628468241	648518346487786519	73256337462664353	5
DN	21756	20006	L	DNb03	DNut005			ITD	b	brain	ut	ACH	0.9669140172	73256337395842644	648518346476918728	73256337462664353	5
DN	17989	17989	R	DNb04	DNxn120			MTD-I	b	brain	xn	GLUT	0.8826879253	73537812171207731	648518346495569003	73256337261632464	3
DN	21685	17989	L	DNb04	DNxn120			MTD-I	b	brain	xn	GLUT	0.8717647116	73256337261632464	648518346497046145	73256337261632464	3
DN	10315	10307	R	DNb05	DNxn009	AMMC-Di7	thoracic relay interneuron	DMT	b	brain	xn	ACH	0.9260454947	73608181183909692	648518346481293455	73185968718664952	5
DN	10307	10307	L	DNb05	DNxn009	AMMC-Di7	thoracic relay interneuron	DMT	b	brain	xn	ACH	0.9311922368	73185968718664952	648518346481789343	73185968718664952	5
DN	11276	11276	L	DNb06	DNxl003			DMT	b	brain	xl	ACH	0.9024967301	73185968651553852	648518346472251186	73185968651553852	5
DN	11349	11276	R	DNb06	DNxl003			DMT	b	brain	xl	ACH	0.8834272328	73608181183760297	648518346486480636	73185968651553852	5
DN	11660	11637	L	DNb07	DNxn095			MTD-I	b	brain	xn	GLUT	0.9456406334	73326706005776047	648518346517643368	73467443426922033	5
DN	11637	11637	R	DNb07	DNxn095			MTD-I	b	brain	xn	GLUT	0.9358670467	73467443426922033	648518346485807556	73467443426922033	5
DN	14680	13892	R	DNb08	DNxl027			DMT	b	brain	xl	ACH	0.977972612	73537812372588051	648518346500560819	73256337395819525	5
DN	13892	13892	L	DNb08	DNxl027			DMT	b	brain	xl	ACH	0.9825833986	73256337395819525	648518346500239285	73256337395819525	5
DN	14061	13892	L	DNb08	DNxl027			DMT	b	brain	xl	ACH	0.9800520226	73256337395801932	648518346499234910	73256337395819525	5
DN	14966	13892	R	DNb08	DNxl027			DMT	b	brain	xl	ACH	0.9690196827	73537812372580922	648518346481751997	73256337395819525	5
DN	12167	12167	L	DNb09	DNxn008			MTD-I	b	brain	xn	GLUT	0.9581709258	73256337395643707	648518346479276498	73467443695136228	5
DN	12304	12167	R	DNb09	DNxn008			MTD-I	b	brain	xn	GLUT	0.9552516458	73467443695136228	648518346499268443	73467443695136228	5
DN	13916	13916	R	DNc01	DNxn010			DLT	c	brain	xn	GABA	0.7805256182	73678549793538653	648518346490870136	73115599840222879	4
DN	14677	13916	L	DNc01	DNxn010			DLT	c	brain	xn	unk	0.6467560315	73115599840222879	648518346489954266	73115599840222879	4
DN	16554	15026	R	DNc02	DNxn011			DLT	c	brain	xn	GABA	0.7141842177	73608180982348376	648518346531195674	73608180982348376	4
DN	15026	15026	L	DNc02	DNxn011			DLT	c	brain	xn	GABA	0.7576114424	73115599907330380	648518346481974973	73608180982348376	4
DN	10526	10194	R	DNd02	DNxl004	OA-VL1		DLV	d	brain	xl	unk	0.6987478299	73467443829582880	648518346477596567	73185968785851717	5
DN	10194	10194	L	DNd02	DNxl004	OA-VL1		DLV	d	brain	xl	GLUT	0.7269038848	73185968785851717	648518346487709098	73185968785851717	5
DN	10491	10410	R	DNd03	DNxn012	OA-VL2		DLT	d	brain	xn	GLUT	0.7990487495	73608181183956211	648518346479639488	73608181183956211	5
DN	10410	10410	L	DNd03	DNxn012	OA-VL2		DLT	d	brain	xn	GLUT	0.789648283	73115599907346763	648518346475212088	73608181183956211	5
DN	13428	13428	L	DNd04	DNxl061			VTV	d	brain	xl	GLUT	0.9560525117	73256337596990557	648518346491671464	73256337596990557	5
DN	14282	13428	R	DNd04	DNxl061			VTV	d	brain	xl	GLUT	0.9514609654	73397075085525745	648518346491054883	73256337596990557	5
DN	12898	12898	L	DNd05	DNxl026			DLV	d	brain	xl	ACH	0.9506152168	73256337462853543	648518346483594927	73256337462853543	5
DN	13238	12898	R	DNd05	DNxl026			DLV	d	brain	xl	ACH	0.9483700014	73537812439667613	648518346493762929	73256337462853543	5
DN	24193	23404	L	DNfl012	DNfl012			none		brain	fl	GLUT	0.9732930416	73326706005825313	648518346479324635	73467443628045108	4
DN	23404	23404	R	DNfl012	DNfl012			none		brain	fl	GLUT	0.98324795	73467443628045108	648518346488401336	73467443628045108	4
DN	156265	40420	L	DNfl014	DNfl014			none		brain	fl	ACH	0.944321231
DN	40420	40420	R	DNfl014	DNfl014			none		brain	fl	ACH	0.9620720874
DN	16369	16369	L	DNfl015	DNfl015			none		brain	fl	ACH	0.9015880149	73115599907425287	648518346518919391	73115599907425287	5
DN	16562	16369	R	DNfl015	DNfl015			none		brain	fl	ACH	0.8879941697	73608180982163403	648518346493834016	73115599907425287	5
DN	45911	36718	L	DNfl016	DNfl016			DLT		brain	fl	GABA	0.7249754808	73115599974358132	648518346490518013	73115599974358132	5
DN	39216	36718	R	DNfl016	DNfl016			DLT		brain	fl	unk	0.5763721519	73678549793688468	648518346478714320	73115599974358132	5
DN	192220	36718	R	DNfl016	DNfl016			DLT		brain	fl	unk	0.5663664306	73678549793688468	648518346478714320	73115599974358132	5
DN	36718	36718	L	DNfl016	DNfl016			DLT		brain	fl	unk	0.6886648665	73115599974358132	648518346490518013	73115599974358132	5
DN	34737	32504	L	DNfl017	DNfl017			DLT		brain	fl	ACH	0.9240339493	73185968584405202	648518346493900601	73185968584405202	4
DN	32504	32504	R	DNfl017	DNfl017			DLT		brain	fl	ACH	0.8801075934	73608180982215665	648518346490080092	73185968584405202	4
DN	33545	31531	R	DNfl018	DNfl018			VLT		brain	fl	ACH	0.9870743504	73608181184064920	648518346486077320	73185968718764899	3
DN	31531	31531	L	DNfl018	DNfl018			VLT		brain	fl	ACH	0.9684149752	73185968718764899	648518346494224616	73185968718764899	3
DN	31446	31446	L	DNfl019	DNfl019			none		brain	fl	ACH	0.9567535442
DN	173123	31446	R	DNfl019	DNfl019			none		brain	fl	ACH	0.9616776101
DN	31408	31408	L	DNfl020	DNfl020			none		brain	fl	ACH	0.9296066127	73185968718485464	648518346495446946	73537812439627508	5
DN	152850	31408	R	DNfl020	DNfl020			none		brain	fl	unk	0.6998672668	73537812439627508	648518346511808191	73537812439627508	5
DN	29182	29182	R	DNfl021	DNfl021		bract (candidate)	VLT		brain	fl	ACH	0.9743801407	73537812506592771	648518346493785376	73185968718584115	5
DN	30389	29182	L	DNfl021	DNfl021		bract (candidate)	VLT		brain	fl	ACH	0.983844367	73185968718649655	648518346476847816	73185968718584115	5
DN	31381	29182	L	DNfl021	DNfl021		bract (candidate)	VLT		brain	fl	ACH	0.9807821703	73185968718584115	648518346489798874	73185968718584115	5
DN	31787	29182	R	DNfl021	DNfl021		bract (candidate)	VLT		brain	fl	ACH	0.9685231843	73537812506611486	648518346486654105	73185968718584115	5
DN	27912	27912	L	DNfl022	DNfl022			none		brain	fl	ACH	0.9373266284
DN	30008	27912	R	DNfl022	DNfl022			none		brain	fl	ACH	0.9219970757
DN	27936	27775	L	DNfl023	DNfl023			none		brain	fl	ACH	0.9297596873	73185968718738737	648518346479050959	73185968718738737	5
DN	27775	27775	R	DNfl023	DNfl023			none		brain	fl	ACH	0.9054107465	73537812439613165	648518346492925724	73185968718738737	5
DN	27217	27217	L	DNfl024	DNfl024			none		brain	fl	ACH	0.9675689869	73185968584433507	648518346496235605	73608180915214591	5
DN	27520	27217	R	DNfl024	DNfl024			none		brain	fl	ACH	0.9668351206	73608180915214591	648518346474109293	73608180915214591	5
DN	27523	27095	L	DNfl025	DNfl025			none		brain	fl	ACH	0.968851039	73185968718702446	648518346493989627	73185968718702446	5
DN	27095	27095	R	DNfl025	DNfl025			none		brain	fl	ACH	0.977428294	73537812506614571	648518346496789656	73185968718702446	5
DN	27026	27014	R	DNfl026	DNfl026			none		brain	fl	ACH	0.9884394319	73537812439710923	648518346486434253	73185968718574996	5
DN	27014	27014	L	DNfl026	DNfl026			none		brain	fl	ACH	0.9925728287	73185968718574996	648518346486414513	73185968718574996	5
DN	50104	26318	R	DNfl027	DNfl027			VLT		brain	fl	GABA	0.9226374383	73537812439601217	648518346488405838	73256337462824739	5
DN	26318	26318	L	DNfl027	DNfl027			VLT		brain	fl	GABA	0.8503762783	73256337462824739	648518346478502004	73256337462824739	5
DN	25879	25879	L	DNfl029	DNfl029			none		brain	fl	ACH	0.8782654662	73115599840269015	648518346479051471	73608181049529468	5
DN	26426	25879	R	DNfl029	DNfl029			none		brain	fl	ACH	0.9277113654	73608181049529468	648518346500605289	73608181049529468	5
DN	27951	25879	R	DNfl029	DNfl029			none		brain	fl	ACH	0.918781704	73608181049756992	648518346508933754	73608181049529468	5
DN	28053	25879	L	DNfl029	DNfl029			none		brain	fl	ACH	0.898849522	73185968584428802	648518346489575775	73608181049529468	5
DN	23953	23953	L	DNfl030	DNfl030			none		brain	fl	ACH	0.9429966542	73115599907410719	648518346494467048	73115599907410719	5
DN	27241	23953	R	DNfl030	DNfl030			none		brain	fl	ACH	0.9011209986	73608181183919117	648518346491877932	73115599907410719	5
DN	22072	22072	R	DNfl031	DNfl031			none		brain	fl	ACH	0.9376776384	73608181116584524	648518346517511784	73608181116535648	4
DN	23461	22072	L	DNfl031	DNfl031			none		brain	fl	ACH	0.9282808097	73115599907337331	648518346466906094	73608181116535648	4
DN	21235	21235	L	DNfl032	DNfl032			VLT		brain	fl	GABA	0.9481855686	73185968718729719	648518346511779775	73185968718729719	5
DN	21440	21235	R	DNfl032	DNfl032			VLT		brain	fl	GABA	0.87449371	73608181183966175	648518346494041735	73185968718729719	5
DN	21320	20953	L	DNfl033	DNfl033			none		brain	fl	ACH	0.9739443856	73185968718718274	648518346500979817	73185968718718274	5
DN	20953	20953	R	DNfl033	DNfl033			none		brain	fl	ACH	0.977883227	73608181183950264	648518346501670762	73185968718718274	5
DN	20904	20782	R	DNfl034	DNfl034			none		brain	fl	ACH	0.9792753326	73608180915222468	648518346486581681	73608180915222468	5
DN	20782	20782	L	DNfl034	DNfl034			none		brain	fl	ACH	0.9736489325	73185968584396360	648518346492462011	73608180915222468	5
DN	19511	19511	R	DNfl035	DNfl035			none		brain	fl	ACH	0.9526941049	73467443426702730	648518346499774019	73467443426702730	5
DN	24978	19511	L	DNfl035	DNfl035			none		brain	fl	ACH	0.9664523714	73326705938539196	648518346481256847	73467443426702730	5
DN	19287	19287	L	DNfl036	DNfl036			none		brain	fl	ACH	0.9711381334	73185968651634220	648518346492944668	73185968651634220	5
DN	19369	19287	R	DNfl036	DNfl036			none		brain	fl	ACH	0.9806229008	73608181116834279	648518346495568719	73185968651634220	5
DN	24087	18784	R	DNfl037	DNfl037			none		brain	fl	ACH	0.8466565626	73608181183974452	648518346499625868	73185968718736519	5
DN	19864	18784	L	DNfl037	DNfl037			none		brain	fl	ACH	0.7902879465	73185968718736519	648518346481850015	73185968718736519	5
DN	21071	18784	L	DNfl037	DNfl037			none		brain	fl	ACH	0.7293961859	73115599974476186	648518346500413244	73185968718736519	5
DN	18784	18784	R	DNfl037	DNfl037			none		brain	fl	ACH	0.8722109205	73678549927854509	648518346497090328	73185968718736519	5
DN	17522	17522	L	DNfl038	DNfl038			DMT		brain	fl	GABA	0.9295764146	73185968718617326	648518346479292561	73185968718617326	4
DN	17865	17522	R	DNfl038	DNfl038			DMT		brain	fl	GABA	0.8103791472	73608181183960802	648518346511555952	73185968718617326	4
DN	17494	17494	L	DNfl039	DNfl039			none		brain	fl	GABA	0.898842403	73256337462707069	648518346521560057	73537812439596268	5
DN	17995	17494	R	DNfl039	DNfl039			none		brain	fl	GABA	0.8435412142	73537812439596268	648518346490893857	73537812439596268	5
DN	17400	17400	L	DNfl040	DNfl040			none		brain	fl	ACH	0.9588125577	73115599907394308	648518346493883193	73115599907394308	5
DN	17547	17400	R	DNfl040	DNfl040			none		brain	fl	ACH	0.9312104515	73608181116591718	648518346499168347	73115599907394308	5
DN	16817	16817	R	DNfl041	DNfl041			VLT		brain	fl	GLUT	0.9501305852	73608181250686556	648518346501642569	73185968718803933	5
DN	17830	16817	L	DNfl041	DNfl041			VLT		brain	fl	GLUT	0.954366813	73185968718803933	648518346517833576	73185968718803933	5
DN	16393	16393	L	DNfl042	DNfl042			none		brain	fl	ACH	0.8757382877	73185968718434117	648518346489960401	73185968718434117	5
DN	19266	16393	R	DNfl042	DNfl042			none		brain	fl	ACH	0.7616319178	73608181183850109	648518346498878785	73185968718434117	5
DN	48107	48107	R	DNfl043	DNfl043			none		brain	fl	unk	0.5522311403
DN	29261	29261	L	DNfl044	DNfl044			none		brain	fl	GLUT	0.9503226474
DN	28042	28042	L	DNfl045	DNfl045			none		brain	fl	GABA	0.9048915264
DN	167965	18840	R	DNg01	DNut006			MTD-II	g	brain	ut	ACH	0.8553014168	73537812103752723	648518346491431486	73256337194245824	4
DN	18840	18840	L	DNg01	DNut006			MTD-II	g	brain	ut	ACH	0.7417273171	73256337194235307	648518346496163959	73537812103730867	4
DN	29175	18840	L	DNg01	DNut006			MTD-II	g	brain	ut	ACH	0.9177890552	73256337194235307	648518346496163959	73537812103730867	4
DN	19174	18840	R	DNg01	DNut006			MTD-II	g	brain	ut	ACH	0.7520006569	73537812103752723	648518346491431486	73256337194245824	4
DN	25409	18840	L	DNg01	DNut006			MTD-II	g	brain	ut	ACH	0.8915690414	73256337194245824	648518346480418049	73256337194245824	4
DN	26979	18840	R	DNg01	DNut006			MTD-II	g	brain	ut	ACH	0.9232566704	73537812103730867	648518346482762982	73537812103730867	4
DN	28680	26362	R	DNg02	DNut007			MTD-II	g	brain	ut	ACH	0.9010944687	73537812171037291	648518346504153324	73537812171037291	5
DN	26362	26362	R	DNg02	DNut007			MTD-II	g	brain	ut	ACH	0.841447406	73537812170914997	648518346490473469	73256337194223615	5
DN	28073	26362	R	DNg02	DNut007			MTD-II	g	brain	ut	ACH	0.8938359304	73537812170914997	648518346490473469	73256337194223615	5
DN	27361	26362	L	DNg02	DNut007			MTD-II	g	brain	ut	ACH	0.8865236699	73256337194399511	648518346476867528	73256337194223615	5
DN	27877	26362	R	DNg02	DNut007			MTD-II	g	brain	ut	ACH	0.859287432	73537812103776969	648518346487354026	73256337194223615	5
DN	28350	26362	L	DNg02	DNut007			MTD-II	g	brain	ut	ACH	0.9161481297	73256337194235316	648518346496641076	73256337194223615	5
DN	29447	26362	L	DNg02	DNut007			MTD-II	g	brain	ut	ACH	0.9186762344	73256337194400123	648518346488768234	73256337194223615	5
DN	25473	24705	R	DNg02	DNut008			MTD-II	g	brain	ut	ACH	0.9742150182	73537812171090827	648518346487781911	73256337194223615	5
DN	24705	24705	R	DNg02	DNut008			MTD-II	g	brain	ut	ACH	0.9689855703	73537812171037249	648518346493969465	73256337194223615	5
DN	25171	24705	L	DNg02	DNut008			MTD-II	g	brain	ut	ACH	0.9549831085	73256337194210285	648518346491459496	73256337194223615	5
DN	25449	24705	L	DNg02	DNut008			MTD-II	g	brain	ut	ACH	0.9730315855	73256337194232430	648518346520612150	73256337194223615	5
DN	25041	24705	R	DNg02	DNut008			MTD-II	g	brain	ut	ACH	0.9676880868	73537812171017154	648518346500703081	73256337194223615	5
DN	25825	24705	L	DNg02	DNut008			MTD-II	g	brain	ut	ACH	0.9729965365	73256337194255496	648518346481633725	73256337194223615	5
DN	18893	18893	R	DNg02	DNut009			MTD-II	g	brain	ut	ACH	0.8705335616	73537812171053377	648518346497168664	73256337194223615	5
DN	19182	18893	R	DNg02	DNut009			MTD-II	g	brain	ut	ACH	0.9378246785	73537812103754850	648518346496734253	73256337194223615	5
DN	22676	18893	R	DNg02	DNut009			MTD-II	g	brain	ut	ACH	0.963248727	73537812103789985	648518346480845056	73256337194223615	5
DN	28172	18893	R	DNg02	DNut009			MTD-II	g	brain	ut	ACH	0.8318877809	73537812103759226	648518346499690892	73256337194223615	5
DN	19120	18893	L	DNg02	DNut009			MTD-II	g	brain	ut	ACH	0.9392316672	73256337194245532	648518346490882081	73537812171037291	5
DN	22412	18893	L	DNg02	DNut009			MTD-II	g	brain	ut	ACH	0.9533967152	73256337194245532	648518346490882081	73537812171037291	5
DN	24845	18893	L	DNg02	DNut009			MTD-II	g	brain	ut	ACH	0.9780927864	73256337194226613	648518346497897370	73256337194223615	5
DN	18145	18145	L	DNg02	DNut010			MTD-II	g	brain	ut	ACH	0.8541318656	73256337261332303	648518346470346238	73537812171047906	5
DN	20843	18145	L	DNg02	DNut010			MTD-II	g	brain	ut	ACH	0.8690288044	73256337261332303	648518346470346238	73537812171047906	5
DN	22475	18145	L	DNg02	DNut010			MTD-II	g	brain	ut	ACH	0.9289369835	73256337261355368	648518346472982628	73537812170990466	5
DN	30441	18145	L	DNg02	DNut010			MTD-II	g	brain	ut	ACH	0.7863502169	73256337194362184	648518346459520004	73256337194362184	5
DN	21714	18145	R	DNg02	DNut010			MTD-II	g	brain	ut	ACH	0.855915007	73537812170990466	648518346496695524	73537812170990466	5
DN	21908	18145	R	DNg02	DNut010			MTD-II	g	brain	ut	ACH	0.9119308859	73537812171047906	648518346492458683	73537812171047906	5
DN	25925	18145	R	DNg02	DNut010			MTD-II	g	brain	ut	ACH	0.8829135053	73537812171084013	648518346489369708	73256337194362184	5
DN	26189	25543	L	DNg03	DNut011			MTD-II	g	brain	ut	ACH	0.8624843859	73256337194188818	648518346488588017	73537812103743988	5
DN	26850	25543	L	DNg03	DNut011			MTD-II	g	brain	ut	ACH	0.9297090887	73256337194202908	648518346494579883	73537812103743988	5
DN	27482	25543	L	DNg03	DNut011			MTD-II	g	brain	ut	ACH	0.8823846828	73256337194205208	648518346472166962	73537812103743988	5
DN	27723	25543	L	DNg03	DNut011			MTD-II	g	brain	ut	ACH	0.8875675221	73256337194197769	648518346509813542	73537812103743988	5
DN	28752	25543	L	DNg03	DNut011			MTD-II	g	brain	ut	ACH	0.8691641549	73256337261332146	648518346500236348	73537812103743988	5
DN	25543	25543	R	DNg03	DNut011			MTD-II	g	brain	ut	ACH	0.8761041392	73537812103834688	648518346492490683	73537812103743988	5
DN	26321	25543	R	DNg03	DNut011			MTD-II	g	brain	ut	ACH	0.8777197053	73537812103749055	648518346489283929	73537812103743988	5
DN	27152	25543	R	DNg03	DNut011			MTD-II	g	brain	ut	ACH	0.8922346191	73537812103862141	648518346481229967	73537812103743988	5
DN	27207	25543	R	DNg03	DNut011			MTD-II	g	brain	ut	ACH	0.8898723105	73537812103726810	648518346485335315	73537812103743988	5
DN	27371	25543	R	DNg03	DNut011			MTD-II	g	brain	ut	ACH	0.9025468454	73537812170969658	648518346486606307	73537812103743988	5
DN	27450	25543	R	DNg03	DNut011			MTD-II	g	brain	ut	ACH	0.9211746058	73537812103719320	648518346502298535	73537812103743988	5
DN	28594	25543	R	DNg03	DNut011			MTD-II	g	brain	ut	ACH	0.9480546147	73537812103743988	648518346487792464	73537812103743988	5
DN	27097	25543	L	DNg03	DNut011			MTD-II	g	brain	ut	ACH	0.8947631681	73256337194223659	648518346493036864	73537812103743988	5
DN	28303	25543	L	DNg03	DNut011			MTD-II	g	brain	ut	ACH	0.8982899472	73256337194226417	648518346488372105	73537812103743988	5
DN	15451	14340	L	DNg04	DNut012			MTD-II	g	brain	ut	ACH	0.7871361191	73256337261514049	648518346514245319	73537812171140749	5
DN	18339	14340	L	DNg04	DNut012			MTD-II	g	brain	ut	ACH	0.779092578	73256337261463863	648518346480662237	73537812171140749	5
DN	14340	14340	R	DNg04	DNut012			MTD-II	g	brain	ut	ACH	0.767261116	73537812171190730	648518346500565683	73537812171140749	5
DN	18852	14340	R	DNg04	DNut012			MTD-II	g	brain	ut	ACH	0.7765268523	73537812171140749	648518346517615464	73537812171140749	5
DN	28527	28527	L	DNg05	DNut013	knees		MTD-II	g	brain	ut	ACH	0.8617470772	73256337194271778	648518346490497277	73537812103772985	5
DN	35789	28527	L	DNg05	DNut013	knees		MTD-II	g	brain	ut	ACH	0.8427008822	73256337261461077	648518346531141146	73537812103772985	5
DN	28700	28527	R	DNg05	DNut013	knees		MTD-II	g	brain	ut	ACH	0.8443972562	73537812103772985	648518346510931842	73537812103772985	5
DN	30212	28527	R	DNg05	DNut013	knees		MTD-II	g	brain	ut	ACH	0.8580283592	73537812171083972	648518346472925284	73537812103772985	5
DN	28372	21454	L	DNg05	DNut050	knees		MTD-II	g	brain	ut	ACH	0.8559415329	73256337261538850	648518346507038024	73256337261284381	4
DN	21454	21454	R	DNg05	DNut050	knees		MTD-II	g	brain	ut	ACH	0.9022535583	73537812171110474	648518346495852390	73256337261284381	5
DN	30304	29021	R	DNg06	DNut014			MTD-II	g	brain	ut	ACH	0.9683211311	73537812171086467	648518346491896850	73256337261477449	4
DN	31006	29021	L	DNg06	DNut014			MTD-II	g	brain	ut	ACH	0.9728251212	73256337261490825	648518346481509279	73256337261490825	4
DN	32568	29021	L	DNg06	DNut014			MTD-II	g	brain	ut	ACH	0.9643430375	73256337261490825	648518346481509279	73256337261490825	4
DN	29021	29021	R	DNg06	DNut014			MTD-II	g	brain	ut	ACH	0.9607437074	73537812170873795	648518346488844522	73256337261477449	4
DN	29524	29021	R	DNg06	DNut014			MTD-II	g	brain	ut	ACH	0.9629143062	73537812103834310	648518346476888520	73256337261490825	4
DN	33000	29021	L	DNg06	DNut014			MTD-II	g	brain	ut	ACH	0.9514797099	73256337261477449	648518346482749605	73256337261477449	4
DN	29831	29021	L	DNg06	DNut014			MTD-II	g	brain	ut	ACH	0.9745721166	73256337261498684	648518346485760708	73256337261477449	4
DN	26939	22002	L	DNg06	DNxn100			MTD-II	g	brain	xn	ACH	0.9801346258	73256337261281970	648518346515430906	73256337261281970	5
DN	27622	22002	R	DNg06	DNxn100			MTD-II	g	brain	xn	ACH	0.9796781145	73537812171095531	648518346517612904	73537812171095531	5
DN	69417	22002	L	DNg06	DNxn100			MTD-II	g	brain	xn	ACH	0.9719753433	73256337194223615	648518346485364243	73256337261281970	5
DN	24131	22002	L	DNg06	DNxn100			MTD-II	g	brain	xn	ACH	0.9739853104	73256337194362747	648518346483527087	73537812171095531	5
DN	22002	22002	R	DNg06	DNxn100			MTD-II	g	brain	xn	ACH	0.954407885	73537812171031676	648518346495409999	73256337261281970	5
DN	31771	22002	R	DNg06	DNxn100			MTD-II	g	brain	xn	ACH	0.9594706722	73537812171031676	648518346495409999	73256337261281970	5
DN	47124	43795	R	DNg07	DNut034	aPN(desc)	AMMC-VNC PN, aPN(desc) neuron	ITD	g	brain	ut	ACH	0.9662234441	73537812372447909	648518346475223393	73256337328852212	4
DN	43795	43795	L	DNg07	DNut034	aPN(desc)	AMMC-VNC PN, aPN(desc) neuron	ITD	g	brain	ut	ACH	0.9219636142	73256337328852212	648518346514271431	73256337328852212	4
DN	45311	43795	L	DNg07	DNut034	aPN(desc)	AMMC-VNC PN, aPN(desc) neuron	ITD	g	brain	ut	ACH	0.9347621167	73256337328852203	648518346486000324	73256337328852212	4
DN	45282	43795	R	DNg07	DNut034	aPN(desc)	AMMC-VNC PN, aPN(desc) neuron	ITD	g	brain	ut	ACH	0.9828215075	73537812372438371	648518346470274302	73256337328852212	4
DN	34144	34144	L	DNg07	DNut036	aPN(desc)	AMMC-VNC PN, aPN(desc) neuron	DMT	g	brain	ut	ACH	0.9716904597	73256337328856212	648518346479177404	73256337328856212	4
DN	34462	34144	L	DNg07	DNut036	aPN(desc)	AMMC-VNC PN, aPN(desc) neuron	DMT	g	brain	ut	ACH	0.9574895404	73256337328753697	648518346475224417	73256337328753697	4
DN	40234	34144	L	DNg07	DNut036	aPN(desc)	AMMC-VNC PN, aPN(desc) neuron	DMT	g	brain	ut	ACH	0.9434882256	73256337328818202	648518346511103541	73256337328753697	4
DN	34409	34144	R	DNg07	DNut036	aPN(desc)	AMMC-VNC PN, aPN(desc) neuron	DMT	g	brain	ut	ACH	0.9673334163	73537812372438370	648518346514068779	73256337328856212	4
DN	38128	34144	R	DNg07	DNut036	aPN(desc)	AMMC-VNC PN, aPN(desc) neuron	DMT	g	brain	ut	ACH	0.9750440481	73608181049718324	648518346502329511	73256337328753697	4
DN	43011	34144	R	DNg07	DNut036	aPN(desc)	AMMC-VNC PN, aPN(desc) neuron	DMT	g	brain	ut	ACH	0.9668631302	73537812372397791	648518346476809744	73256337328753697	4
DN	23518	18953	R	DNg08	DNut015			ITD	g	brain	ut	ACH	0.8339330592	73608181183708645	648518346480282838	73256337395727405	5
DN	25002	18953	R	DNg08	DNut015			ITD	g	brain	ut	GABA	0.9477980687	73537812372617753	648518346494754698	73256337395727405	5
DN	25349	18953	L	DNg08	DNut015			ITD	g	brain	ut	GABA	0.9242468662	73185968651585576	648518346494753714	73256337395727405	5
DN	25529	18953	L	DNg08	DNut015			ITD	g	brain	ut	GABA	0.9279753516	73256337395765563	648518346486554415	73256337395727405	5
DN	24840	18953	R	DNg08	DNut015			ITD	g	brain	ut	GABA	0.8975885857	73537812372583322	648518346485792196	73256337395727405	5
DN	25128	18953	R	DNg08	DNut015			ITD	g	brain	ut	GABA	0.9255491628	73537812372642891	648518346477781973	73256337395727405	5
DN	18953	18953	R	DNg08	DNut015			ITD	g	brain	ut	ACH	0.8388211364	73537812372642891	648518346477781973	73256337395727405	5
DN	25606	18953	R	DNg08	DNut015			ITD	g	brain	ut	ACH	0.8852759647	73537812372642891	648518346477781973	73256337395727405	5
DN	23834	18953	L	DNg08	DNut015			ITD	g	brain	ut	GABA	0.9040193848	73256337395727405	648518346474405826	73256337395727405	5
DN	24458	18953	L	DNg08	DNut015			ITD	g	brain	ut	ACH	0.8435797749	73185968651583350	648518346493801102	73256337395727405	5
DN	26337	18953	R	DNg08	DNut015			ITD	g	brain	ut	GABA	0.9371125885	73537812372600114	648518346487385002	73256337395727405	5
DN	25283	18953	L	DNg08	DNut015			ITD	g	brain	ut	GABA	0.9163484836	73185968651571886	648518346489540879	73185968651571886	4
DN	24656	18953	L	DNg08	DNut015			ITD	g	brain	ut	GABA	0.9215932379	73256337328856094	648518346493624824	73256337395727405	5
DN	25742	18953	L	DNg08	DNut015			ITD	g	brain	ut	GABA	0.9355903131	73256337395744378	648518346487930910	73256337395727405	5
DN	24919	18953	R	DNg08	DNut015			ITD	g	brain	ut	GABA	0.938858847	73537812372542318	648518346481251983	73185968651571886	4
DN	25050	18953	R	DNg08	DNut015			ITD	g	brain	ut	GABA	0.9198363044	73537812372602681	648518346485792964	73256337395727405	5
DN	36489	30744	L	DNg09	DNxn144			ITD	g	brain	xn	ACH	0.9215401189	73256337328818169	648518346484043047	73256337328828627	5
DN	40252	30744	L	DNg09	DNxn144			ITD	g	brain	xn	ACH	0.9286176304	73256337328828627	648518346490753709	73256337328828627	5
DN	43801	30744	L	DNg09	DNxn144			ITD	g	brain	xn	ACH	0.9322370361	73256337328720751	648518346487850320	73256337328828627	5
DN	44145	30744	L	DNg09	DNxn144			ITD	g	brain	xn	ACH	0.9596950812	73256337328833597	648518346489919771	73256337328828627	5
DN	39158	30744	R	DNg09	DNxn144			none	g	brain	xn	ACH	0.958024838	73537812305486563	648518346493624718	73256337328828627	5
DN	30744	30744	R	DNg09	DNxn144			none	g	brain	xn	ACH	0.9057553722	73537812372418576	648518346501005453	73256337328828627	5
DN	37452	30744	R	DNg09	DNxn144			none	g	brain	xn	ACH	0.9007741378	73537812372383796	648518346499852031	73256337328828627	5
DN	40109	30744	R	DNg09	DNxn144			none	g	brain	xn	ACH	0.9385020715	73537812372337302	648518346481483935	73256337328828627	5
DN	44199	30744	R	DNg09	DNxn144			ITD	g	brain	xn	ACH	0.8864320054	73537812305515231	648518346496525570	73256337328828627	5
DN	104140	30744	R	DNg09	DNxn144			ITD	g	brain	xn	ACH	0.9705952555	73537812305515231	648518346496525570	73256337328828627	5
DN	39664	37799	R	DNg10	DNnt002			ITD	g	brain	nt	GABA	0.9209432753	73537812238194708	648518346486003810	73185968584343858	5
DN	41285	37799	R	DNg10	DNnt002			ITD	g	brain	nt	GABA	0.8235160353	73537812237996603	648518346471660443	73185968584343858	5
DN	42987	37799	R	DNg10	DNnt002			ITD	g	brain	nt	unk	0.676496226	73608180982379199	648518346489814043	73185968584343858	5
DN	44358	37799	R	DNg10	DNnt002			ITD	g	brain	nt	GABA	0.8800944427	73537812238273684	648518346512396702	73185968584343858	5
DN	50794	37799	R	DNg10	DNnt002			ITD	g	brain	nt	GABA	0.8634914428	73537812238273684	648518346512396702	73185968584343858	5
DN	41387	37799	L	DNg10	DNnt002			ITD	g	brain	nt	GABA	0.9266335739	73185968584191508	648518346486659993	73185968584343858	5
DN	39045	37799	L	DNg10	DNnt002			ITD	g	brain	nt	GABA	0.8844483065	73185968584288913	648518346486153120	73185968584343858	5
DN	39885	37799	L	DNg10	DNnt002			ITD	g	brain	nt	GABA	0.944729714	73185968584358628	648518346493236764	73185968584343858	5
DN	40386	37799	L	DNg10	DNnt002			ITD	g	brain	nt	GABA	0.9072222694	73185968584343858	648518346496240213	73185968584343858	5
DN	40430	37799	L	DNg10	DNnt002			ITD	g	brain	nt	GABA	0.9084331152	73185968584193762	648518346490877304	73185968584343858	5
DN	42235	37799	L	DNg10	DNnt002			ITD	g	brain	nt	GABA	0.8079745137	73256337261683692	648518346491437630	73185968584343858	5
DN	42609	37799	L	DNg10	DNnt002			ITD	g	brain	nt	unk	0.6871912288	73185968584198377	648518346502337703	73185968584343858	5
DN	43430	37799	L	DNg10	DNnt002			ITD	g	brain	nt	GABA	0.8004332335	73185968584343714	648518346484451587	73185968584343858	5
DN	43778	37799	L	DNg10	DNnt002			ITD	g	brain	nt	unk	0.6015819171	73185968584355948	648518346476894152	73185968584343858	5
DN	45443	37799	L	DNg10	DNnt002			ITD	g	brain	nt	GABA	0.8286600711	73185968584363642	648518346476812560	73185968584343858	5
DN	45400	37799	L	DNg10	DNnt002			ITD	g	brain	nt	GABA	0.909254731	73256337328598107	648518346495988797	73185968584343858	5
DN	37799	37799	R	DNg10	DNnt002			ITD	g	brain	nt	GABA	0.9028839723	73537812238288572	648518346481141647	73185968584343858	5
DN	38629	37799	R	DNg10	DNnt002			ITD	g	brain	nt	GABA	0.9611579413	73537812238182146	648518346501767018	73185968584343858	5
DN	39705	37799	R	DNg10	DNnt002			ITD	g	brain	nt	GABA	0.9173063886	73608180982384204	648518346473970797	73185968584343858	5
DN	40271	37799	R	DNg10	DNnt002			ITD	g	brain	nt	GABA	0.8223892636	73608180982407693	648518346513947179	73185968584343858	5
DN	41384	37799	R	DNg10	DNnt002			ITD	g	brain	nt	GABA	0.8728095397	73537812238172364	648518346501767274	73185968584343858	5
DN	43234	37799	R	DNg10	DNnt002			ITD	g	brain	nt	GABA	0.9224777403	73537812237990617	648518346487435755	73185968584343858	5
DN	10339	10093	R	DNg100	DNxl058			DLT	g	brain	xl	ACH	0.9416000562	73608181049718362	648518346494357243	73115599907537415	5
DN	10093	10093	L	DNg100	DNxl058			DLT	g	brain	xl	ACH	0.9575194719	73115599907537415	648518346459693060	73115599907537415	5
DN	11968	11798	L	DNg102	DNxn181			VTV	g	brain	xn	GABA	0.7382914206	73397074884117768	648518346499676883	73397074950954463	5
DN	11798	11798	R	DNg102	DNxn181			VTV	g	brain	xn	GABA	0.7130620026	73467443628481876	648518346479729908	73397074950954463	5
DN	11693	11621	L	DNg102	DNxn182			VTV	g	brain	xn	GABA	0.7486327356	73397074884186759	648518346479368896	73397074950954463	5
DN	11621	11621	R	DNg102	DNxn182			VTV	g	brain	xn	GABA	0.7458853713	73397074950954463	648518346485963154	73397074950954463	5
DN	14575	14575	L	DNg103	DNxl060			VTV	g	brain	xl	GABA	0.9266965512	73326706341300523	648518346507029279	73326706341231220	4
DN	15186	14575	R	DNg103	DNxl060			VTV	g	brain	xl	GABA	0.9179004284	73326706341231220	648518346498497520	73326706341231220	4
DN	15950	15950	L	DNg104	DNxn072			DLV	g	brain	xn	unk	0.5483514711	73256337462868954	648518346486331490	73256337462868954	5
DN	16553	15950	R	DNg104	DNxn072			DLV	g	brain	xn	unk	0.4973949448	73537812439588962	648518346518248790	73256337462868954	5
DN	10086	10086	L	DNg105	DNxl055			DLT	g	brain	xl	GABA	0.9014056869	73115599974373048	648518346502401363	73115599974373048	5
DN	10095	10086	R	DNg105	DNxl055			DLT	g	brain	xl	GABA	0.8923010491	73678549927854523	648518346494011761	73115599974373048	5
DN	29760	29040	L	DNg106	DNit007			ITD	g	brain	it	unk	0.6466390684	73256337395736937	648518346509020026	73256337395736937	4
DN	33943	29040	L	DNg106	DNit007			ITD	g	brain	it	unk	0.5131219736	73256337395736937	648518346509020026	73256337395736937	4
DN	36495	29040	R	DNg106	DNit007			ITD	g	brain	it	unk	0.6041119121	73537812372602783	648518346511102517	73256337395736937	4
DN	29040	29040	R	DNg106	DNit007			ITD	g	brain	it	unk	0.6137404277	73537812372602783	648518346511102517	73256337395736937	4
DN	156733	29040	R	DNg106	DNit007			ITD	g	brain	it	unk	0.6149445758	73537812372597756	648518346488615409	73256337395683955	4
DN	39256	29040	L	DNg106	DNit007			ITD	g	brain	it	unk	0.5488670414	73256337395683955	648518346491961900	73256337395683955	4
DN	29983	27737	L	DNg106	DNlt006			ITD	g	brain	lt	GABA	0.7965408153	73256337395662536	648518346496233813	73537812372549303	5
DN	34180	27737	L	DNg106	DNlt006			ITD	g	brain	lt	GABA	0.8444256737	73256337395603790	648518346490234716	73537812372549303	5
DN	32154	27737	R	DNg106	DNlt006			ITD	g	brain	lt	GABA	0.8218601873	73537812372636403	648518346493901088	73537812372549303	5
DN	29695	27737	L	DNg106	DNlt006			ITD	g	brain	lt	unk	0.5566169379	73185968651569588	648518346483609007	73537812372549303	5
DN	30869	27737	L	DNg106	DNlt006			ITD	g	brain	lt	unk	0.5525549705	73185968651569588	648518346483609007	73537812372549303	5
DN	27737	27737	R	DNg106	DNlt006			ITD	g	brain	lt	unk	0.6531656461	73537812372549303	648518346483124900	73537812372549303	5
DN	28329	27737	R	DNg106	DNlt006			ITD	g	brain	lt	unk	0.5970551164	73537812372549303	648518346483124900	73537812372549303	5
DN	29151	27737	R	DNg106	DNlt006			ITD	g	brain	lt	unk	0.6080346158	73537812372580936	648518346499268187	73537812372549303	5
DN	28138	27737	L	DNg106	DNlt006			ITD	g	brain	lt	unk	0.6261196468	73256337395751149	648518346488651533	73537812372549303	5
DN	24125	24125	R	DNg107	DNxl047			VLT	g	brain	xl	ACH	0.9626262408	73467443628529073	648518346495991820	73185968718662405	4
DN	24267	24125	L	DNg107	DNxl047			VLT	g	brain	xl	ACH	0.9574535138	73185968718662405	648518346515103047	73185968718662405	5
DN	10058	10058	L	DNg108	DNxl048			DLT	g	brain	xl	GABA	0.7488880832	73115599907443241	648518346520017233	73115599907443241	5
DN	10240	10058	R	DNg108	DNxl048			DLT	g	brain	xl	GABA	0.7204085165	73608181116796423	648518346493881079	73115599907443241	5
DN	14947	14947	L	DNg109	DNxl057			DLT	g	brain	xl	ACH	0.9515565741	73115599907427780	648518346502333510	73115599907427780	5
DN	15844	14947	R	DNg109	DNxl057			DLT	g	brain	xl	ACH	0.9201870927	73678549793667706	648518346499578693	73115599907427780	5
DN	23026	23026	R	DNg11	DNxn014			ITD	g	brain	xn	GABA	0.9276675234	73537812305517438	648518346480202299	73256337261746855	5
DN	26991	23026	R	DNg11	DNxn014			ITD	g	brain	xn	GABA	0.9504835908	73537812171308353	648518346515464954	73256337261746855	5
DN	24332	23026	R	DNg11	DNxn014			ITD	g	brain	xn	GABA	0.9374427752	73537812171308353	648518346515464954	73256337261746855	5
DN	26209	23026	L	DNg11	DNxn014			ITD	g	brain	xn	GABA	0.9714396113	73256337261746855	648518346486555951	73256337261746855	5
DN	23688	23026	L	DNg11	DNxn014			ITD	g	brain	xn	GABA	0.9196048705	73256337328390279	648518346498168914	73256337261746855	5
DN	24965	23026	L	DNg11	DNxn014			ITD	g	brain	xn	GABA	0.9424380564	73256337328665465	648518346494759818	73256337261746855	5
DN	24679	24679	R	DNg110	DNut033			MTD-II	g	brain	ut	ACH	0.7844275096	73537812171012974	648518346487609666	73537812171034577	5
DN	25384	24679	L	DNg110	DNut033			MTD-II	g	brain	ut	ACH	0.8070407242	73256337261355447	648518346515433210	73537812171034577	5
DN	35902	24679	R	DNg110	DNut033			MTD-II	g	brain	ut	ACH	0.7856239892	73537812171034577	648518346486183522	73537812171034577	5
DN	25454	24679	R	DNg110	DNut033			MTD-II	g	brain	ut	ACH	0.8147173662	73537812171118051	648518346483521455	73537812171034577	5
DN	26288	24679	L	DNg110	DNut033			MTD-II	g	brain	ut	ACH	0.8333281983	73256337194250038	648518346517613160	73537812171034577	5
DN	25814	24679	L	DNg110	DNut033			MTD-II	g	brain	ut	ACH	0.802599804	73256337261439272	648518346499303655	73537812171034577	5
DN	28505	24679	L	DNg110	DNut033			MTD-II	g	brain	ut	ACH	0.8394760269	73256337194255331	648518346472167218	73537812171034577	5
DN	15895	15895	L	DNg111	DNxn070			MTD-I	g	brain	xn	GLUT	0.9836573647	73256337395704667	648518346487846992	73467443628343441	5
DN	16814	15895	R	DNg111	DNxn070			MTD-I	g	brain	xn	GLUT	0.9767877237	73467443628343441	648518346493684593	73467443628343441	5
DN	31361	31361	L	DNg12	DNfl001			none	g	brain	fl	ACH	0.9544177788	73115599907425267	648518346486102626	73608181116562433	5
DN	40338	31361	R	DNg12	DNfl001			none	g	brain	fl	ACH	0.9108244769	73608181116584515	648518346485905032	73608181116562433	5
DN	34253	31361	L	DNg12	DNfl001			none	g	brain	fl	ACH	0.9665660829	73185968584445409	648518346500962838	73608181116562433	5
DN	35473	31361	L	DNg12	DNfl001			none	g	brain	fl	ACH	0.9347659602	73185968584396355	648518346479702678	73608181116562433	5
DN	32424	31361	R	DNg12	DNfl001			none	g	brain	fl	ACH	0.9510085236	73608181116562433	648518346479925414	73608181116562433	5
DN	38587	31361	R	DNg12	DNfl001			none	g	brain	fl	ACH	0.9743191107	73608181116562433	648518346479925414	73608181116562433	5
DN	35413	31361	R	DNg12	DNfl001			none	g	brain	fl	ACH	0.9212378435	73608181116725117	648518346488565085	73608181116562433	5
DN	31742	30919	R	DNg12	DNfl002			none	g	brain	fl	ACH	0.9680616353	73608180982514381	648518346487666455	73608180982420610	5
DN	31078	30919	L	DNg12	DNfl002			none	g	brain	fl	ACH	0.961086254	73185968584377164	648518346487779095	73608180982420610	5
DN	31635	30919	L	DNg12	DNfl002			none	g	brain	fl	ACH	0.9301434507	73185968584440543	648518346465848880	73608180982420610	5
DN	32742	30919	L	DNg12	DNfl002			none	g	brain	fl	ACH	0.9395401622	73115599907323086	648518346493683704	73608180982420610	5
DN	32815	30919	L	DNg12	DNfl002			none	g	brain	fl	ACH	0.9437223596	73185968584394054	648518346511861104	73608180982420610	5
DN	30919	30919	R	DNg12	DNfl002			none	g	brain	fl	ACH	0.9493991901	73608180982423120	648518346479189202	73608180982420610	5
DN	31613	30919	R	DNg12	DNfl002			none	g	brain	fl	ACH	0.9774130154	73608180982530882	648518346479913126	73608180982420610	5
DN	34862	30919	R	DNg12	DNfl002			none	g	brain	fl	ACH	0.9863197962	73608180982420610	648518346494092402	73608180982420610	5
DN	28478	22870	L	DNg12	DNfl003			none	g	brain	fl	ACH	0.8141981522	73115599907355188	648518346480280790	73608181116535648	5
DN	30346	22870	R	DNg12	DNfl003			none	g	brain	fl	ACH	0.7867832989	73608181049701487	648518346480656352	73608181116535648	5
DN	24858	22870	L	DNg12	DNfl003			none	g	brain	fl	ACH	0.7731497733	73185968584412066	648518346494068256	73608181116535648	5
DN	30271	22870	L	DNg12	DNfl003			none	g	brain	fl	ACH	0.8296852918	73115599907352308	648518346493969399	73608181116535648	5
DN	30999	22870	L	DNg12	DNfl003			none	g	brain	fl	ACH	0.7899687513	73185968584416637	648518346475406260	73608181116535648	5
DN	22870	22870	R	DNg12	DNfl003			none	g	brain	fl	ACH	0.8808278884	73608181116535648	648518346489902033	73608181116535648	5
DN	26725	22870	R	DNg12	DNfl003			none	g	brain	fl	unk	0.6827134829	73608180982589018	648518346502195014	73608181116535648	5
DN	27728	22870	R	DNg12	DNfl003			none	g	brain	fl	ACH	0.8486743778	73608181049757911	648518346491433233	73608181116535648	5
DN	29120	22870	R	DNg12	DNfl003			none	g	brain	fl	ACH	0.8276710163	73608180982484813	648518346495872780	73608181116535648	5
DN	29706	22870	R	DNg12	DNfl003			none	g	brain	fl	ACH	0.8881861731	73608181049735475	648518346481119887	73608181116535648	5
DN	31123	22870	R	DNg12	DNfl003			none	g	brain	fl	ACH	0.7890642454	73608181049722822	648518346504614278	73608181116535648	5
DN	34382	22870	R	DNg12	DNfl003			none	g	brain	fl	ACH	0.8293764424	73608181116719801	648518346499263975	73608181116535648	5
DN	22875	22870	L	DNg12	DNfl003			none	g	brain	fl	ACH	0.911437962	73115599907341698	648518346479194812	73608181116535648	5
DN	33586	22870	L	DNg12	DNfl003			none	g	brain	fl	ACH	0.8179358117	73115599907371036	648518346466652526	73608181116535648	5
DN	32667	22870	L	DNg12	DNfl003			none	g	brain	fl	ACH	0.8906343905	73115599907434252	648518346490292490	73608181116535648	5
DN	26307	26307	L	DNg12	DNfl028			none	g	brain	fl	ACH	0.7357225948	73185968651411016	648518346484448003	73608180982402618	5
DN	26332	26307	L	DNg12	DNfl028			none	g	brain	fl	ACH	0.883914495	73185968584416653	648518346479290513	73608180982402618	5
DN	26608	26307	L	DNg12	DNfl028			none	g	brain	fl	ACH	0.8487650755	73185968584421209	648518346475284321	73608180982402618	5
DN	26502	26307	R	DNg12	DNfl028			none	g	brain	fl	ACH	0.8494974636	73608180982402618	648518346485976162	73608180982402618	5
DN	27389	26307	R	DNg12	DNfl028			none	g	brain	fl	ACH	0.7908314475	73608180982381775	648518346490463229	73608180982402618	5
DN	11048	10909	L	DNg13	DNxl005			VLT	g	brain	xl	ACH	0.9616475226	73185968718674546	648518346497743463	73185968718674546	5
DN	10909	10909	R	DNg13	DNxl005			VLT	g	brain	xl	ACH	0.9705897299	73537812439665293	648518346518219094	73185968718674546	4
DN	16926	11824	R	DNg14	DNhl001			DLT	g	brain	hl	ACH	0.7367500433	73608181116642386	648518346479748581	73115599907436498	5
DN	11824	11824	L	DNg14	DNhl001			DLT	g	brain	hl	ACH	0.7280612152	73115599907436498	648518346475217505	73115599907436498	5
DN	10121	10101	L	DNg15	DNxn015	AMMC-Db5;nagini		DMT	g	brain	xn	ACH	0.812194595	73256337530148310	648518346478483028	73537812506818915	5
DN	10101	10101	R	DNg15	DNxn015	AMMC-Db5;nagini		DMT	g	brain	xn	ACH	0.7180117955	73537812506818915	648518346493247516	73537812506818915	5
DN	10138	10138	L	DNg16	DNxl006			MTD-I	g	brain	xl	ACH	0.9120277297
DN	10255	10138	R	DNg16	DNxl006			MTD-I	g	brain	xl	ACH	0.8739767417	73608180915126897	648518346491338182	NO MATCH	5
DN	14903	14903	R	DNg17	DNxn016			DLT	g	brain	xn	ACH	0.9610137037	73608181183937806	648518346485645950	73608181183937806	5
DN	15249	14903	L	DNg17	DNxn016			DLT	g	brain	xn	ACH	0.9656897769	73115599907551293	648518346484587853	73608181183937806	5
DN	44302	39959	R	DNg18	DNut016			ITD	g	brain	ut	unk	0.6412188531	73537812238111358	648518346503854688	73256337261696533	4
DN	39959	39959	L	DNg18	DNut016			ITD	g	brain	ut	unk	0.6870079802	73256337261696533	648518346496718820	73256337261696533	4
DN	14695	14695	R	DNg19	DNxl007			VLT	g	brain	xl	ACH	0.9808699543	73608181183946087	648518346510978946	73185968718755645	4
DN	14716	14695	L	DNg19	DNxl007			VLT	g	brain	xl	ACH	0.9801682261	73185968718755645	648518346495986493	73185968718755645	4
DN	18351	18351	R	DNg20	DNxn017			VTV	g	brain	xn	GABA	0.8771635846	73467443829683596	648518346476799760	73256337597095483	5
DN	18599	18351	L	DNg20	DNxn017			VTV	g	brain	xn	GABA	0.8978471049	73256337597095483	648518346491604136	73256337597095483	5
DN	17643	16571	L	DNg21	DNxl008			DLV	g	brain	xl	ACH	0.855570387	73256337462775754	648518346500642520	73256337462775754	5
DN	16571	16571	R	DNg21	DNxl008			DLV	g	brain	xl	ACH	0.9245797613	73467443695520633	648518346491981612	73256337462775754	5
DN	14814	14244	L	DNg22	DNxn024			MDA	g	brain	xn	unk	0.6039163474	73326706140252881	648518346500236981	73397074884241770	5
DN	14244	14244	R	DNg22	DNxn024			MDA	g	brain	xn	unk	0.6033005638	73397074884241770	648518346504984179	73397074884241770	5
DN	18856	17782	R	DNg23	DNxn018			DLV	g	brain	xn	GABA	0.9180608642	73467443762741242	648518346477792237	73256337529980732	5
DN	17782	17782	L	DNg23	DNxn018			DLV	g	brain	xn	GABA	0.9087766658	73256337529980732	648518346474404290	73256337529980732	5
DN	15090	15090	L	DNg24	DNxn019	AMMC-Db7		VTV	g	brain	xn	GABA	0.8820404613	73326706207026070	648518346481679293	73326706207026070	4
DN	15162	15090	R	DNg24	DNxn019	AMMC-Db7		VTV	g	brain	xn	GABA	0.8897497766	73397074951185603	648518346489919003	73326706207026070	4
DN	18113	16760	R	DNg26	DNxn020			DLT	g	brain	xn	GABA	0.88105092	73678549793558270	648518346509714214	73678549793558270	4
DN	16760	16760	L	DNg26	DNxn020			DLT	g	brain	xn	GABA	0.8966511564	73115599907309659	648518346502749171	73678549793558270	4
DN	16476	16350	L	DNg26	DNxn021			DLT	g	brain	xn	GABA	0.8934931246	73115599907302515	648518346493903115	73115599907302515	4
DN	16350	16350	R	DNg26	DNxn021			DLT	g	brain	xn	GABA	0.8757464758	73678549793417913	648518346507275129	73115599907302515	4
DN	13443	13061	R	DNg27	DNut017			MDA	g	brain	ut	GLUT	0.88839708	73397074749946911	648518346491753583	73326706139692431	5
DN	13061	13061	L	DNg27	DNut017			MDA	g	brain	ut	GLUT	0.8697639059	73326706139692431	648518346486183304	73326706139692431	5
DN	11548	11548	L	DNg29	DNxn022			DLV	g	brain	xn	ACH	0.9583535503	73326706274141599	648518346477704149	73326706274141599	5
DN	11622	11548	R	DNg29	DNxn022			DLV	g	brain	xn	ACH	0.9475315784	73397075018309137	648518346496644836	73326706274141599	5
DN	13326	13326	L	DNg30	DNxn023	SPN		DLV	g	brain	xn	unk	0.6324027336	73256337462862217	648518346488793016	73256337462862217	5
DN	13481	13326	R	DNg30	DNxn023	SPN		DLV	g	brain	xn	unk	0.6777406849	73537812439603753	648518346472941412	73256337462862217	5
DN	11263	11257	L	DNg31	DNxl009			VLT	g	brain	xl	GABA	0.9324282748	73185968718676982	648518346492544187	73185968718676982	5
DN	11257	11257	R	DNg31	DNxl009			VLT	g	brain	xl	GABA	0.9067283924	73537812439742273	648518346509889850	73185968718676982	4
DN	14820	14638	L	DNg32	DNut018			DLT	g	brain	ut	ACH	0.8970527589	73185968718617271	648518346500502963	73608181183933265	5
DN	14638	14638	R	DNg32	DNut018			DLT	g	brain	ut	ACH	0.9012300662	73608181183933265	648518346474636738	73608181183933265	5
DN	14847	14847	L	DNg33	DNxn025			MDA	g	brain	xn	ACH	0.7809372695	73397074682722305	648518346500992278	73397074682722305	4
DN	15909	14847	L	DNg33	DNxn025			MDA	g	brain	xn	ACH	0.8262772942	73397074682833924	648518346518524895	73397074682722305	4
DN	10210	10210	L	DNg34	DNxl010	OA-VPM1;aDT8		DLV	g	brain	xl	unk	0.5854416607	73256337462988425	648518346504546284	73256337462988425	4
DN	10217	10210	R	DNg34	DNxl010	OA-VPM1;aDT8		DLV	g	brain	xl	unk	0.5711410737	73397074951169250	648518346475742388	73256337462988425	4
DN	10476	10465	L	DNg35	DNxl011			MTD-I	g	brain	xl	ACH	0.8131029636	73115599907139061	648518346509679817	73115599907139061	5
DN	10465	10465	R	DNg35	DNxl011			MTD-I	g	brain	xl	ACH	0.8412741563	73608180982591841	648518346464845685	73115599907139061	5
DN	28307	25642	L	DNg36	DNut019			ITD	g	brain	ut	ACH	0.7781663857	73185968584536583	648518346487910423	73185968584513000	5
DN	25642	25642	R	DNg36	DNut019			ITD	g	brain	ut	unk	0.679259485	73537812305793148	648518346490087195	73185968584513000	5
DN	87661	25642	L	DNg36	DNut019			ITD	g	brain	ut	ACH	0.7876981488	73185968584513000	648518346495777131	73185968584513000	5
DN	104141	25642	R	DNg36	DNut019			ITD	g	brain	ut	ACH	0.7506951573	73537812372208328	648518346476888776	73185968584513000	5
DN	12863	12843	R	DNg37	DNxl012			DMT	g	brain	xl	GABA	0.8261686932	73608181183824585	648518346486437581	73608181183824585	5
DN	12843	12843	L	DNg37	DNxl012			DMT	g	brain	xl	GABA	0.8092271738	73185968718574969	648518346479771877	73608181183824585	5
DN	12934	12332	R	DNg38	DNxl013			DMT	g	brain	xl	GABA	0.8817004923	73608181183854818	648518346495269199	73608181183854818	4
DN	12332	12332	L	DNg38	DNxl013			DMT	g	brain	xl	GABA	0.9494244707	73185968718677067	648518346518601695	73608181183854818	4
DN	13660	13168	R	DNg39	DNxl016			DMT	g	brain	xl	ACH	0.9150630358	73608181116706799	648518346466918382	73185968651714688	5
DN	13168	13168	L	DNg39	DNxl016			DMT	g	brain	xl	ACH	0.9393812447	73185968651714688	648518346475217249	73185968651714688	5
DN	21909	21909	L	DNg40	DNlt001			DLV	g	brain	lt	GLUT	0.9283550466	73326706140130430	648518346481118208	73326706140130430	4
DN	23609	21909	R	DNg40	DNlt001			DLV	g	brain	lt	GLUT	0.9209965861	73467443695381032	648518346465847856	73326706140130430	4
DN	18518	17794	R	DNg41	DNut020			ITD	g	brain	ut	GLUT	0.9230472028	73608181049575046	648518346476796688	73185968584536582	4
DN	17794	17794	L	DNg41	DNut020			ITD	g	brain	ut	GLUT	0.8987426311	73185968584536582	648518346492392889	73185968584536582	4
DN	19682	18431	R	DNg42	DNxn052			MTD-I	g	brain	xn	GLUT	0.9558242167	73467443494094767	648518346490843309	73467443494094767	5
DN	18431	18431	L	DNg42	DNxn052			MTD-I	g	brain	xn	GLUT	0.9427852523	73326706072859042	648518346486658457	73467443494094767	5
DN	12272	12214	R	DNg43	DNxl028			DLV	g	brain	xl	ACH	0.9655528029	73537812439613189	648518346491773039	73256337463005873	5
DN	12214	12214	L	DNg43	DNxl028			DLV	g	brain	xl	ACH	0.9624595898	73256337463005873	648518346496495445	73256337463005873	5
DN	13834	13834	R	DNg44	DNxl029			VLT	g	brain	xl	GLUT	0.9634571374	73537812506555080	648518346496730084	73537812506555080	4
DN	13845	13834	L	DNg44	DNxl029			VLT	g	brain	xl	GLUT	0.961484895	73185968718790856	648518346479273426	73537812506555080	4
DN	18010	18010	R	DNg45	DNxl030			DLV	g	brain	xl	ACH	0.9498013888	73467443695444376	648518346489441900	73256337462614176	5
DN	18189	18010	L	DNg45	DNxl030			DLV	g	brain	xl	ACH	0.9469905752	73256337462614176	648518346501089129	73256337462614176	5
DN	31648	31482	R	DNg46	DNxn053			DMT	g	brain	xn	GLUT	0.7694061573	73608181116689250	648518346496835244	73608181116689250	5
DN	31482	31482	L	DNg46	DNxn053			DMT	g	brain	xn	GLUT	0.756825276	73185968651553841	648518346509393283	73608181116689250	5
DN	24892	24316	L	DNg47	DNfl004			VLT	g	brain	fl	ACH	0.9851931718	73185968718711537	648518346497017752	73185968718711537	5
DN	24316	24316	R	DNg47	DNfl004			VLT	g	brain	fl	ACH	0.9792107473	73537812506568120	648518346511003701	73185968718711537	5
DN	14867	14867	L	DNg48	DNfl005			none	g	brain	fl	ACH	0.9720940897	73185968718485449	648518346495951933	73185968718485449	5
DN	15280	14867	R	DNg48	DNfl005			none	g	brain	fl	ACH	0.9688972073	73608181183952253	648518346481419663	73185968718485449	5
DN	14937	14937	R	DNg49	DNnt003			none	g	brain	nt	GABA	0.9095767402	73608181116658260	648518346493585777	73608181116658260	5
DN	15047	14937	L	DNg49	DNnt003			none	g	brain	nt	GABA	0.9221168935	73115599907365865	648518346492392633	73608181116658260	5
DN	14042	14042	L	DNg50	DNxn054			DLT	g	brain	xn	ACH	0.7647943088	73115599907471803	648518346492991152	73115599907471803	5
DN	14786	14042	R	DNg50	DNxn054			DLT	g	brain	xn	ACH	0.7580691412	73678549927760049	648518346500247356	73115599907471803	5
DN	25110	25110	L	DNg51	DNxn055			ITD	g	brain	xn	ACH	0.8988788757	73256337328654732	648518346493006834	73256337328654732	5
DN	25709	25110	R	DNg51	DNxn055			ITD	g	brain	xn	ACH	0.8832207216	73537812305325489	648518346488495544	73256337328654732	5
DN	25796	25110	R	DNg51	DNxn055			ITD	g	brain	xn	ACH	0.8764605692	73537812305451213	648518346490232412	73256337328654732	5
DN	25969	25110	L	DNg51	DNxn055			ITD	g	brain	xn	ACH	0.9298964296	73256337328635679	648518346499689868	73256337328654732	5
DN	26926	26926	L	DNg52	DNfl006			DLT	g	brain	fl	GABA	0.7826492471	73115599907520635	648518346480086950	73115599907520635	5
DN	28176	26926	R	DNg52	DNfl006			DLT	g	brain	fl	unk	0.6429778054	73608181183673294	648518346495579723	73115599907520635	5
DN	26574	26159	R	DNg52	DNxl031			DLT	g	brain	xl	unk	0.6644658722	73608181183699138	648518346517246506	73185968651684841	5
DN	26159	26159	L	DNg52	DNxl031			DLT	g	brain	xl	GABA	0.8000832317	73185968651684841	648518346510978178	73185968651684841	5
DN	33183	33183	R	DNg53	DNnt004			DMT	g	brain	nt	ACH	0.8908122042	73608181116553986	648518346487531732	73185968584520742	5
DN	37852	33183	L	DNg53	DNnt004			DMT	g	brain	nt	ACH	0.9293488853	73185968584520742	648518346497918874	73185968584520742	5
DN	19821	18614	R	DNg54	DNxl032			VLT	g	brain	xl	ACH	0.8907607503	73608181250711508	648518346511533424	73185968718734333	5
DN	18614	18614	L	DNg54	DNxl032			VLT	g	brain	xl	ACH	0.9293778159	73185968718734333	648518346494504936	73185968718734333	4
DN	14904	14904	L	DNg55	DNxn056			MDA	g	brain	xn	GABA	0.9406284717	73397074749803928	648518346481371329	73397074817169995	5
DN	17621	16837	R	DNg56	DNxn057			DLV	g	brain	xn	unk	0.6514898481	73467443762469014	648518346487846736	73256337463092499	5
DN	16837	16837	L	DNg56	DNxn057			DLV	g	brain	xn	GABA	0.7220571886	73256337463092499	648518346486157993	73256337463092499	5
DN	30559	29976	R	DNg57	DNxn058	bobber		VTV	g	brain	xn	ACH	0.9252720699	73397075018333916	648518346502749683	73397075018333916	4
DN	29976	29976	L	DNg57	DNxn058	bobber		VTV	g	brain	xn	ACH	0.8793726934	73326706207044828	648518346492546747	73397075018333916	4
DN	25415	22755	L	DNg59	DNxn059			CVL	g	brain	xn	unk	0.5911384678	73185968852591660	648518346490753453	73185968852591660	5
DN	22755	22755	R	DNg59	DNxn059			CVL	g	brain	xn	GABA	0.8133703809	73537812573502885	648518346490517757	73185968852591660	5
DN	31265	27993	R	DNg60	DNxn060	mesa;snail		none	g	brain	xn	GABA	0.7909529838	73537812372497514	648518346480280278	73326706072841352	4
DN	27993	27993	L	DNg60	DNxn060	mesa;snail		none	g	brain	xn	GABA	0.886511854	73326706072841352	648518346490522621	73326706072841352	4
DN	25018	25018	R	DNg61	DNfl007	sink		DLT	g	brain	fl	GABA	0.8614032783	73608181183937834	648518346485981026	73115599974234694	5
DN	24753	24753	L	DNg62	DNfl008	aDN1		none	g	brain	fl	ACH	0.9355455358	73185968718584090	648518346494476087	73185968718584090	5
DN	152849	24753	R	DNg62	DNfl008	aDN1		none	g	brain	fl	ACH	0.8759444067	73537812439674789	648518346491675759	73185968718584090	5
DN	18092	18092	L	DNg63	DNxl033			MTD-I	g	brain	xl	ACH	0.9718326817	73256337328877096	648518346481259407	73537812372495119	5
DN	153153	18092	R	DNg63	DNxl033			MTD-I	g	brain	xl	ACH	0.9665139999	73537812372495119	648518346496233301	73537812372495119	5
DN	17806	17806	L	DNg64	DNxl034			VLT	g	brain	xl	GLUT	0.9756941357	73185968718774286	648518346480200507	73608181183969878	4
DN	18099	17806	R	DNg64	DNxl034			VLT	g	brain	xl	GLUT	0.9636181728	73608181183969878	648518346487523563	73608181183969878	4
DN	20600	20600	R	DNg65	DNxl035			CVL	g	brain	xl	ACH	0.9476750455	73537812439667592	648518346502749427	73537812439667592	4
DN	24107	20600	L	DNg65	DNxl035			CVL	g	brain	xl	ACH	0.902072085	73185968718720470	648518346494022155	73537812439667592	4
DN	13020	12574	R	DNg66	DNad002			MDA	g	brain	ad	unk	0.5705164075	73397074951087586	648518346501190029	73397074884148993	5
DN	12574	12574	L	DNg66	DNad002			MDA	g	brain	ad	unk	0.5644061324	73397074884148993	648518346517737576	73397074884148993	5
DN	39006	37992	R	DNg67	DNxl036			CVL	g	brain	xl	ACH	0.9380823535	73467443829692549	648518346503854432	73185968785951319	5
DN	37992	37992	L	DNg67	DNxl036			CVL	g	brain	xl	ACH	0.8785679596	73185968785951319	648518346478524276	73185968785951319	5
DN	13553	13553	L	DNg68	DNxn061			DLV	g	brain	xn	ACH	0.8187397009	73256337463113859	648518346493623544	73256337463113859	5
DN	13704	13553	R	DNg68	DNxn061			DLV	g	brain	xn	ACH	0.8126106954	73537812439697440	648518346531204634	73256337463113859	5
DN	13268	13268	L	DNg69	DNxl037			MTD-I	g	brain	xl	ACH	0.8133816959	73185968584394041	648518346479825046	73185968584394041	5
DN	13801	13268	R	DNg69	DNxl037			MTD-I	g	brain	xl	ACH	0.8555514876	73608180915188092	648518346496199543	73185968584394041	5
DN	13169	13169	R	DNg70	DNxl038	DSOG1		VTV	g	brain	xl	GABA	0.8158260776	73397075018232237	648518346488062999	73397075018232237	5
DN	13244	13169	L	DNg70	DNxl038	DSOG1		VTV	g	brain	xl	GABA	0.7914283467	73397075018140109	648518346490034129	73397075018232237	5
DN	15546	15546	L	DNg71	DNxn062			MTD-I	g	brain	xn	GLUT	0.9657369706	73256337395614176	648518346500543413	73256337395614176	5
DN	16192	15546	R	DNg71	DNxn062			MTD-I	g	brain	xn	GLUT	0.9615505593	73537812305349177	648518346478552404	73256337395614176	5
DN	25630	25630	L	DNg72	DNxl039	genie		DMT	g	brain	xl	GLUT	0.9575952067	73185968718619560	648518346500297020	73608181183940073	5
DN	70285	25630	R	DNg72	DNxl039	genie		DMT	g	brain	xl	GLUT	0.9501810021	73608181183940073	648518346491960620	73608181183940073	5
DN	26464	26464	L	DNg72	DNxl069			DMT	g	brain	xl	GLUT	0.9353842124
DN	26744	26464	R	DNg72	DNxl069			DMT	g	brain	xl	GLUT	0.9616548363	73608181183896646	648518346511100981	NO MATCH	4
DN	18815	18815	L	DNg73	DNnt005			none	g	brain	nt	unk	0.6218049245	73115599907363321	648518346498168146	73608181183791648	5
DN	19010	18815	R	DNg73	DNnt005			none	g	brain	nt	unk	0.5446841591	73608181183791648	648518346492163523	73608181183791648	5
DN	10466	10466	R	DNg74	DNxl040	web		DLT	g	brain	xl	GABA	0.9298824659	73608181116711916	648518346494080626	73115599907475836	5
DN	10532	10466	L	DNg74	DNxl040	web		DLT	g	brain	xl	GABA	0.9497859378	73115599907475836	648518346514032921	73115599907475836	5
DN	10103	10103	R	DNg74	DNxl041	web		DLT	g	brain	xl	GABA	0.9120744191	73678549927792879	648518346474363330	73115599907481731	5
DN	10107	10103	L	DNg74	DNxl041	web		DLT	g	brain	xl	GABA	0.9551556451	73115599907481731	648518346478690132	73115599907481731	5
DN	11354	11264	L	DNg75	DNxl042			DLT	g	brain	xl	ACH	0.9386624397	73115599907383116	648518346491468218	73115599907383116	4
DN	11264	11264	R	DNg75	DNxl042			DLT	g	brain	xl	ACH	0.9308575985	73608181049652350	648518346493854265	73115599907383116	4
DN	15829	15829	L	DNg76	DNxn063			DLT	g	brain	xn	ACH	0.8499560996	73115599907471815	648518346479708404	73115599907471815	5
DN	16511	15829	R	DNg76	DNxn063			DLT	g	brain	xn	ACH	0.8154540251	73608181116706790	648518346495562384	73115599907471815	5
DN	37405	37405	R	DNg77	DNit002	snake		MDA	g	brain	it	ACH	0.9450062456	73397074884074379	648518346509788454	73326706139864082	3
DN	49745	37405	R	DNg77	DNit002	snake		MDA	g	brain	it	ACH	0.9286250493	73326706139864082	648518346517644136	73326706139864082	3
DN	16813	16813	L	DNg78	DNxn064			none	g	brain	xn	ACH	0.8616547866	73256337261506445	648518346478770384	73537812171192909	5
DN	18207	16813	R	DNg78	DNxn064			none	g	brain	xn	ACH	0.7671963628	73537812171192909	648518346498893633	73537812171192909	5
DN	15934	15576	L	DNg79	DNxn065			MTD-I	g	brain	xn	ACH	0.9583103094	73326706140037214	648518346483058340	73537812439519078	5
DN	16706	15576	R	DNg79	DNxn065			MTD-I	g	brain	xn	ACH	0.9500125815	73537812439513929	648518346490152714	73537812439519078	5
DN	15578	15576	R	DNg79	DNxn065			MTD-I	g	brain	xn	ACH	0.9402207491	73537812439519078	648518346487220371	73537812439519078	5
DN	15576	15576	L	DNg79	DNxn065			MTD-I	g	brain	xn	ACH	0.9586049133	73326706139976521	648518346477792749	73537812439519078	5
DN	176812	12029	R	DNg80	DNxn066	gumdrop		CVL	g	brain	xn	unk	0.6884863073	73467443829639115	648518346483728303	73185968852658786	4
DN	12029	12029	L	DNg80	DNxn066	gumdrop		CVL	g	brain	xn	GABA	0.7336462381	73185968852658786	648518346493685105	73185968852658786	4
DN	22629	22629	R	DNg81	DNxn067			none	g	brain	xn	unk	0.5745480693	73608180915109492	648518346479261888	73608180915109492	5
DN	22713	22629	L	DNg81	DNxn067			none	g	brain	xn	unk	0.5669931952	73185968584426187	648518346479425746	73608180915109492	5
DN	19046	18765	L	DNg82	DNut030			MTD-II	g	brain	ut	unk	0.6914183376	73256337194241717	648518346499176030	73537812171071986	5
DN	18765	18765	R	DNg82	DNut030			MTD-II	g	brain	ut	ACH	0.7335807497	73537812171071986	648518346478779344	73537812171071986	5
DN	154601	39724	L	DNg83	DNfl009			VTV	g	brain	fl	GABA	0.7438244387	73467443829667849	648518346471661467	73256337597102622	3
DN	39724	39724	R	DNg83	DNfl009			VTV	g	brain	fl	GABA	0.75541272	73256337597102622	648518346486169001	73256337597102622	3
DN	27011	25870	L	DNg84	DNxn068			VTV	g	brain	xn	ACH	0.9057927262	73326706274264465	648518346514066731	73326706274264465	3
DN	25870	25870	R	DNg84	DNxn068			VTV	g	brain	xn	ACH	0.924448902	73397075018374281	648518346512518814	73326706274264465	3
DN	26448	26448	R	DNg85	DNfl010			VTV	g	brain	fl	ACH	0.9766603317	73397075085376947	648518346497179564	73326706341252916	4
DN	26603	26448	L	DNg85	DNfl010			VTV	g	brain	fl	ACH	0.9791325432	73326706341252916	648518346506729250	73326706341252916	4
DN	15772	14623	L	DNg87	DNxl043			VTV	g	brain	xl	ACH	0.9705973129	73326706341006065	648518346517622888	73326706341006065	5
DN	14623	14623	R	DNg87	DNxl043			VTV	g	brain	xl	ACH	0.9717248613	73397075085185766	648518346464943733	73326706341006065	5
DN	12743	12743	L	DNg88	DNxl044			MTD-I	g	brain	xl	ACH	0.9177490364	73115599840216019	648518346485793988	73608180982594822	5
DN	13900	12743	R	DNg88	DNxl044			MTD-I	g	brain	xl	ACH	0.8801171764	73608180982594822	648518346499274075	73608180982594822	5
DN	20194	20194	R	DNg89	DNnt006			none	g	brain	nt	ACH	0.9276294821	73185968584558982	648518346466919406	73608181049774612	5
DN	21284	20194	L	DNg89	DNnt006			none	g	brain	nt	ACH	0.9259876419	73608181049774612	648518346491685999	73608181049774612	5
DN	13734	13734	L	DNg90	DNxl045			DMT	g	brain	xl	GABA	0.9747961146	73185968651699954	648518346507377529	73608181183859390	5
DN	14935	13734	R	DNg90	DNxl045			DMT	g	brain	xl	GABA	0.922589878	73608181183859390	648518346482983102	73608181183859390	5
DN	13556	12792	L	DNg91	DNut031			ITD	g	brain	ut	ACH	0.9304901979	73185968584194992	648518346478454900	73608180982405131	5
DN	12792	12792	R	DNg91	DNut031			ITD	g	brain	ut	ACH	0.907997944	73608180982405131	648518346501160333	73608180982405131	5
DN	34006	32001	L	DNg92	DNut032			MTD-II	g	brain	ut	ACH	0.936921476	73256337261447532	648518346486485473	73256337261447532	4
DN	32001	32001	L	DNg92	DNut032			MTD-II	g	brain	ut	ACH	0.9257541122	73256337261422016	648518346489661235	73256337261422016	4
DN	32360	32001	R	DNg92	DNut032			MTD-II	g	brain	ut	ACH	0.9386930459	73537812170915117	648518346491289274	73256337261447532	4
DN	34426	32001	L	DNg92	DNut032			MTD-II	g	brain	ut	ACH	0.9191204108	73256337194229403	648518346474343362	73537812103800458	4
DN	32950	32001	R	DNg92	DNut032			MTD-II	g	brain	ut	ACH	0.9259446522	73537812170867721	648518346488660573	73256337194305331	4
DN	32169	32001	R	DNg92	DNut032			MTD-II	g	brain	ut	ACH	0.946151511	73537812103800458	648518346486585497	73537812103800458	4
DN	32498	32001	R	DNg92	DNut032			MTD-II	g	brain	ut	ACH	0.8938002026	73537812103789829	648518346493971447	73256337261422016	4
DN	32656	32001	R	DNg92	DNut032			MTD-II	g	brain	ut	ACH	0.9534019792	73537812103789829	648518346493971447	73256337261422016	4
DN	35992	32001	L	DNg92	DNut032			MTD-II	g	brain	ut	ACH	0.9180527485	73256337194305331	648518346493614840	73256337194305331	4
DN	10420	10399	L	DNg93	DNxl046	oval		DLT	g	brain	xl	GABA	0.9352711314	73115599974379051	648518346499877587	73115599974379051	5
DN	10399	10399	R	DNg93	DNxl046	oval		DLT	g	brain	xl	GABA	0.9222294464	73608181116785725	648518346484466691	73115599974379051	5
DN	22372	20253	R	DNg94	DNxn069			ITD	g	brain	xn	ACH	0.7233870682	73608181116866134	648518346489545945	73608181116866134	5
DN	20253	20253	L	DNg94	DNxn069			ITD	g	brain	xn	ACH	0.7241526167	73185968718614904	648518346493915915	73608181116866134	5
DN	15131	15074	R	DNg95	DNxl059			DMT	g	brain	xl	ACH	0.9396727823	73608181183875119	648518346466654318	73608181183875119	5
DN	15074	15074	L	DNg95	DNxl059			DMT	g	brain	xl	ACH	0.9334366204	73115599840252425	648518346486490337	73608181183875119	5
DN	10995	10855	L	DNg96	DNxl064			MTD-I	g	brain	xl	GLUT	0.9067361155	73326706005815962	648518346490241884	73326706005815962	5
DN	10855	10855	R	DNg96	DNxl064			MTD-I	g	brain	xl	GLUT	0.9478111425	73467443426890583	648518346479175612	73326706005815962	5
DN	10656	10656	L	DNg97	DNxl054			DLT	g	brain	xl	ACH	0.9372117086	73115599974473266	648518346504806022	73115599974473266	5
DN	11070	10656	R	DNg97	DNxl054			DLT	g	brain	xl	ACH	0.9039211285	73678549860564381	648518346506426914	73115599974473266	5
DN	11959	10336	L	DNg98	DNxn096	DSOG1		VTV	g	brain	xn	GABA	0.9039970343	73326706341294779	648518346500461116	73397075085508047	5
DN	10336	10336	R	DNg98	DNxn096	DSOG1		VTV	g	brain	xn	GABA	0.8861862062	73397075085508047	648518346495037618	73397075085508047	5
DN	10937	10937	L	DNg99	DNxn097			MTD-I	g	brain	xn	unk	0.5977152435	73326706005760128	648518346494254583	73537812238306208	5
DN	11443	10937	R	DNg99	DNxn097			MTD-I	g	brain	xn	unk	0.6259813632	73537812238306208	648518346515455226	73537812238306208	5
DN	32010	29904	L	DNht001	DNht001			ITD		brain	ht	ACH	0.8670642873	73256337261727147	648518346472922724	73256337261722642	5
DN	30332	29904	R	DNht001	DNht001			ITD		brain	ht	ACH	0.9507009131	73537812238330801	648518346487390378	73256337261722642	5
DN	31112	29904	R	DNht001	DNht001			ITD		brain	ht	ACH	0.829174854	73537812238341060	648518346515106631	73256337261722642	5
DN	31497	29904	R	DNht001	DNht001			ITD		brain	ht	ACH	0.9232984288	73537812238286184	648518346509026170	73256337261722642	5
DN	32106	29904	R	DNht001	DNht001			ITD		brain	ht	ACH	0.8293386803	73537812305479635	648518346509395331	73256337261722642	5
DN	32303	29904	R	DNht001	DNht001			ITD		brain	ht	ACH	0.9299261411	73537812305479635	648518346509395331	73256337261722642	5
DN	34094	29904	R	DNht001	DNht001			ITD		brain	ht	ACH	0.8898537258	73537812305469662	648518346488628237	73256337261722642	5
DN	44921	29904	R	DNht001	DNht001			ITD		brain	ht	ACH	0.8175364012	73537812305439052	648518346488594701	73256337261722642	5
DN	101851	29904	R	DNht001	DNht001			ITD		brain	ht	ACH	0.8881340898	73537812238320908	648518346509084282	73256337261722642	5
DN	105091	29904	R	DNht001	DNht001			ITD		brain	ht	ACH	0.8408746766	73537812238293445	648518346466920942	73256337261722642	5
DN	26994	29904	L	DNht001	DNht001			ITD		brain	ht	ACH	0.841177795	73256337261715633	648518346495281231	73256337261722642	5
DN	29904	29904	L	DNht001	DNht001			ITD		brain	ht	ACH	0.8277296481	73256337261727051	648518346477799893	73256337261722642	5
DN	31274	29904	L	DNht001	DNht001			ITD		brain	ht	ACH	0.8434968035	73256337261757525	648518346487403434	73256337261722642	5
DN	31523	29904	L	DNht001	DNht001			ITD		brain	ht	ACH	0.9036265514	73256337261815984	648518346478570580	73256337261722642	5
DN	31855	29904	L	DNht001	DNht001			ITD		brain	ht	ACH	0.8843279149	73256337261722642	648518346518252118	73256337261722642	5
DN	32383	29904	L	DNht001	DNht001			ITD		brain	ht	ACH	0.8536556397	73256337261722642	648518346518252118	73256337261722642	5
DN	32646	29904	L	DNht001	DNht001			ITD		brain	ht	ACH	0.9741063765	73256337261757339	648518346501775978	73256337261722642	5
DN	33148	29904	L	DNht001	DNht001			ITD		brain	ht	ACH	0.9142809985	73256337261718864	648518346495482786	73256337261722642	5
DN	34669	29904	L	DNht001	DNht001			ITD		brain	ht	ACH	0.9018358695	73256337261722621	648518346503853664	73256337261722642	5
DN	41420	29904	L	DNht001	DNht001			ITD		brain	ht	ACH	0.885080916	73256337261704462	648518346477820397	73256337261722642	5
DN	104831	29904	R	DNht001	DNht001			ITD		brain	ht	ACH	0.8653301223	73537812238346199	648518346474414530	73256337261722642	5
DN	166522	29904	R	DNht001	DNht001			ITD		brain	ht	ACH	0.8254128847	73537812305466999	648518346476894408	73256337261722642	5
DN	44420	29904	R	DNht001	DNht001			ITD		brain	ht	ACH	0.9238502284	73537812305466999	648518346476894408	73256337261722642	5
DN	46595	46595	L	DNit003	DNit003			ITD		brain	it	ACH	0.9869973824	73256337395667716	648518346517645672	73537812372565893	4
DN	151715	46595	R	DNit003	DNit003			ITD		brain	it	ACH	0.9697637522	73537812372565893	648518346495990796	73537812372565893	4
DN	49930	46595	R	DNit003	DNit003			ITD		brain	it	ACH	0.9660689063	73537812372565893	648518346495990796	73537812372565893	4
DN	41456	41456	R	DNit004	DNit004			MDA		brain	it	GABA	0.7994215106	73397074816953444	648518346509026426	73397074817108485	3
DN	50464	41456	L	DNit004	DNit004			MDA		brain	it	GABA	0.7317067805	73397074817108485	648518346466654574	73397074817108485	3
DN	36845	32312	L	DNit005	DNit005			ITD		brain	it	ACH	0.9154650847	73256337395681731	648518346498080922	73537812372521023	4
DN	32312	32312	L	DNit005	DNit005			ITD		brain	it	unk	0.6884496686	73256337395681731	648518346498080922	73537812372521023	4
DN	32585	32312	R	DNit005	DNit005			ITD		brain	it	ACH	0.946484335	73537812372521023	648518346472926308	73537812372521023	4
DN	36598	32312	R	DNit005	DNit005			ITD		brain	it	ACH	0.9309438583	73537812372495148	648518346483161022	73537812372521023	4
DN	32499	31566	L	DNit006	DNit006			ITD		brain	it	ACH	0.9605067493	73256337328836136	648518346514218027	73256337328852108	4
DN	31566	31566	L	DNit006	DNit006			ITD		brain	it	ACH	0.9352357147	73256337328843529	648518346495476898	73256337328852108	4
DN	37651	31566	R	DNit006	DNit006			ITD		brain	it	GABA	0.9371867749	73537812372457573	648518346513984043	73256337328852108	4
DN	102117	31566	R	DNit006	DNit006			ITD		brain	it	ACH	0.9595264294	73537812372369866	648518346488817642	73256337328852108	4
DN	34081	31566	R	DNit006	DNit006			ITD		brain	it	ACH	0.9837985772	73537812372416084	648518346493990907	73256337328852108	4
DN	33673	31566	L	DNit006	DNit006			ITD		brain	it	GABA	0.9331856519	73256337328852108	648518346479325915	73256337328852108	4
DN	30043	14594	L	DNit008	DNit008			none		brain	it	GABA	0.9081515981	73256337396011816	648518346480281046	73537812439579651	5
DN	14594	14594	R	DNit008	DNit008			none		brain	it	GABA	0.8781730584	73537812439579651	648518346475303296	73537812439579651	5
DN	151717	151717	L	DNit009	DNit009			none		brain	it	ACH	0.9976714551	73326706140078384	648518346496839832	73326706140078384	5
DN	49113	49113	L	DNit010	DNit010			ITD		brain	it	ACH	0.9890254523
DN	44321	44321	L	DNit011	DNit011			MTD-I		brain	it	ACH	0.9475627403
DN	44201	44201	L	DNit012	DNit012			MDA		brain	it	ACH	0.9037703995
DN	37139	37139	R	DNit013	DNit013			MTD-I		brain	it	ACH	0.9252656075
DN	29058	27663	R	DNlt009	DNlt009			MTD-II		brain	lt	ACH	0.9024526164	73537812103728121	648518346489501711	73256337194226492	5
DN	27663	27663	L	DNlt009	DNlt009			MTD-II		brain	lt	ACH	0.9443908743	73256337194226492	648518346496617780	73256337194226492	5
DN	26517	26517	L	DNlt010	DNlt010			MTD-II		brain	lt	ACH	0.9667965211	73256337261355239	648518346514057950	73256337261355239	5
DN	27358	26517	R	DNlt010	DNlt010			MTD-II		brain	lt	ACH	0.9624220041	73537812170869145	648518346477726677	73256337261355239	5
DN	190167	21069	R	DNlt011	DNlt011			MDA		brain	lt	ACH	0.9519006538	73397074884122748	648518346489562749	73326706139971175	5
DN	21069	21069	L	DNlt011	DNlt011			MDA		brain	lt	ACH	0.9500774556	73326706139971175	648518346488893929	73326706139971175	5
DN	16648	16605	R	DNml001	DNml001			VLT		brain	ml	ACH	0.9174155949	73608180982361671	648518346494006263	73608180982361671	4
DN	16605	16605	L	DNml001	DNml001			VLT		brain	ml	ACH	0.9512672979	73185968651625148	648518346523998981	73608180982361671	4
DN	31709	22710	L	DNnt001	DNnt001			ITD		brain	nt	ACH	0.8741365431	73256337328660096	648518346490521341	73256337328703662	5
DN	22710	22710	L	DNnt001	DNnt001			ITD		brain	nt	ACH	0.7494125516	73256337328660096	648518346490521341	73256337328703662	5
DN	23190	22710	R	DNnt001	DNnt001			ITD		brain	nt	ACH	0.7901946519	73537812305498263	648518346511650672	73256337328703662	5
DN	26047	22710	L	DNnt001	DNnt001			ITD		brain	nt	ACH	0.7153791238	73256337328703662	648518346490875256	73256337328703662	5
DN	26285	22710	R	DNnt001	DNnt001			ITD		brain	nt	ACH	0.7987765931	73537812372452826	648518346503854542	73256337328703662	5
DN	36962	29987	R	DNnt007	DNnt007			none		brain	nt	ACH	0.9046584493	73608181116524721	648518346475026488	73185968584370563	5
DN	34184	29987	L	DNnt007	DNnt007			none		brain	nt	ACH	0.9083569631	73185968584361191	648518346500437683	73185968584370563	5
DN	29987	29987	L	DNnt007	DNnt007			none		brain	nt	ACH	0.928803204	73115599907344151	648518346477667086	73185968584370563	5
DN	30858	29987	R	DNnt007	DNnt007			none		brain	nt	ACH	0.9308840924	73608181116639393	648518346496628708	73185968584370563	5
DN	40712	29987	L	DNnt007	DNnt007			none		brain	nt	ACH	0.7683345212	73185968584350003	648518346494757002	73185968584370563	5
DN	37881	29987	L	DNnt007	DNnt007			none		brain	nt	ACH	0.8870666175	73185968584370563	648518346524000261	73185968584370563	5
DN	154317	29987	L	DNnt007	DNnt007			none		brain	nt	ACH	0.9204416622	73185968584409771	648518346489423212	73185968584370563	5
DN	30430	29987	R	DNnt007	DNnt007			none		brain	nt	ACH	0.9000320551	73608181116628776	648518346513967582	73185968584370563	5
DN	31981	29987	R	DNnt007	DNnt007			none		brain	nt	ACH	0.9117938517	73608181049683253	648518346482968228	73185968584370563	5
DN	38483	29987	R	DNnt007	DNnt007			none		brain	nt	ACH	0.8981753188	73608180982342630	648518346517160229	73185968584370563	5
DN	39554	29987	R	DNnt007	DNnt007			none		brain	nt	ACH	0.8213156309	73608181116562472	648518346480776448	73185968584370563	5
DN	29178	26720	R	DNnt008	DNnt008			none		brain	nt	ACH	0.8581189229	73608180982511715	648518346477433239	73115599840160969	5
DN	32672	26720	R	DNnt008	DNnt008			none		brain	nt	ACH	0.8908486651	73608180982558329	648518346497001857	73115599840160969	5
DN	27396	26720	L	DNnt008	DNnt008			none		brain	nt	ACH	0.9136557843	73185968584464640	648518346490866977	73115599840160969	5
DN	33570	26720	L	DNnt008	DNnt008			none		brain	nt	ACH	0.9481430661	73185968584370509	648518346487988304	73115599840160969	5
DN	29772	26720	L	DNnt008	DNnt008			none		brain	nt	ACH	0.9033932852	73115599840160969	648518346500990486	73115599840160969	5
DN	32534	26720	R	DNnt008	DNnt008			none		brain	nt	ACH	0.9402292572	73608180982342597	648518346491354310	73115599840160969	5
DN	37030	26720	L	DNnt008	DNnt008			none		brain	nt	ACH	0.9219920737	73115599907281413	648518346475784418	73115599840160969	5
DN	26720	26720	R	DNnt008	DNnt008			none		brain	nt	ACH	0.9151718409	73608180982495401	648518346491946284	73115599840160969	5
DN	34548	34548	L	DNnt009	DNnt009			none		brain	nt	ACH	0.7549864571
DN	38770	34548	L	DNnt009	DNnt009			none		brain	nt	ACH	0.8589787888
DN	34090	33395	R	DNnt010	DNnt010			none		brain	nt	GABA	0.9281691618	73537812238270956	648518346491691631	73185968584336681	5
DN	37876	33395	L	DNnt010	DNnt010			ITD		brain	nt	GABA	0.9744833442	73185968584350066	648518346517178917	73185968584336681	5
DN	34060	33395	L	DNnt010	DNnt010			ITD		brain	nt	GABA	0.937745301	73185968584336681	648518346472177970	73185968584336681	5
DN	33395	33395	R	DNnt010	DNnt010			none		brain	nt	GABA	0.9281281879	73537812238311299	648518346500992790	73185968584336681	5
DN	33641	32437	L	DNnt011	DNnt011			ITD		brain	nt	unk	0.6511872168	73185968584372683	648518346483595951	73185968584372683	5
DN	33184	32437	R	DNnt011	DNnt011			ITD		brain	nt	GABA	0.7078227152	73537812238390588	648518346470256126	73185968584372683	5
DN	43068	32437	R	DNnt011	DNnt011			ITD		brain	nt	GABA	0.7895230338	73537812238328375	648518346490758691	73185968584372683	5
DN	34390	32437	L	DNnt011	DNnt011			ITD		brain	nt	unk	0.6860830197	73185968584526035	648518346491969324	73185968584372683	5
DN	32437	32437	L	DNnt011	DNnt011			ITD		brain	nt	GABA	0.9335506306	73185968517456889	648518346499566917	73185968584372683	5
DN	35797	32437	L	DNnt011	DNnt011			ITD		brain	nt	unk	0.6584297268	73185968584381930	648518346479707892	73185968584372683	5
DN	36579	32437	L	DNnt011	DNnt011			ITD		brain	nt	unk	0.6966616021	73185968517399517	648518346488893417	73185968584372683	5
DN	37712	32437	L	DNnt011	DNnt011			ITD		brain	nt	unk	0.6081891769	73185968584195536	648518346518251862	73185968584372683	5
DN	42128	32437	L	DNnt011	DNnt011			ITD		brain	nt	unk	0.6787636101	73256337261746997	648518346488823274	73185968584372683	5
DN	44290	32437	L	DNnt011	DNnt011			ITD		brain	nt	GABA	0.7803207782	73185968584505650	648518346499023937	73185968584372683	5
DN	33957	32437	R	DNnt011	DNnt011			ITD		brain	nt	GABA	0.7459924664	73537812238228359	648518346492087167	73185968584372683	5
DN	34643	32437	R	DNnt011	DNnt011			ITD		brain	nt	GABA	0.9395285287	73537812238293504	648518346488494926	73185968584372683	5
DN	35178	32437	R	DNnt011	DNnt011			ITD		brain	nt	GABA	0.7509195758	73537812171393274	648518346474286018	73185968584372683	5
DN	37700	32437	R	DNnt011	DNnt011			ITD		brain	nt	unk	0.6776567363	73537812238306194	648518346485339155	73185968584372683	5
DN	37997	32437	R	DNnt011	DNnt011			ITD		brain	nt	GABA	0.7413977569	73537812238388221	648518346502240423	73185968584372683	5
DN	40948	32437	R	DNnt011	DNnt011			ITD		brain	nt	GABA	0.8156486296	73537812238242651	648518346480202043	73185968584372683	5
DN	32039	32039	L	DNnt012	DNnt012			ITD		brain	nt	ACH	0.9569106656	73256337261718889	648518346498948929	73256337261718889	5
DN	32447	32039	R	DNnt012	DNnt012			none		brain	nt	ACH	0.9243293179	73537812238257397	648518346488614641	73256337261718889	5
DN	33287	29102	R	DNnt013	DNnt013			none		brain	nt	ACH	0.7715763268	73608181116589293	648518346485912456	73185968584414323	5
DN	32699	29102	L	DNnt013	DNnt013			none		brain	nt	unk	0.6527216395	73185968651425352	648518346487283603	73185968584414323	5
DN	33755	29102	R	DNnt013	DNnt013			none		brain	nt	unk	0.5339955768	73608181049554914	648518346485968018	73185968584414323	5
DN	29102	29102	L	DNnt013	DNnt013			none		brain	nt	ACH	0.8094779462	73185968584414323	648518346482760613	73185968584414323	5
DN	29889	26571	R	DNnt014	DNnt014			ITD		brain	nt	ACH	0.8915183038	73537812237992388	648518346476785352	73256337261696530	5
DN	29317	26571	L	DNnt014	DNnt014			ITD		brain	nt	ACH	0.9104609698	73256337261696530	648518346488460984	73256337261696530	5
DN	26571	26571	L	DNnt014	DNnt014			ITD		brain	nt	ACH	0.9025622459	73256337328591126	648518346476823752	73256337328591126	5
DN	26662	26571	R	DNnt014	DNnt014			ITD		brain	nt	ACH	0.8836656197	73537812238202030	648518346478394228	73256337328591126	5
DN	24102	24102	L	DNnt015	DNnt015			ITD		brain	nt	GABA	0.8505506964	73185968517230650	648518346481375169	73185968517230650	5
DN	24658	24102	R	DNnt015	DNnt015			none		brain	nt	GABA	0.7976994677	73537812171264172	648518346479613846	73185968517230650	5
DN	20085	20085	R	DNnt016	DNnt016			none		brain	nt	GABA	0.9591492815	73537812171077044	648518346492423611	73537812171077044	5
DN	20313	20085	L	DNnt016	DNnt016			none		brain	nt	GABA	0.9145916454	73256337261639915	648518346476807952	73537812171077044	5
DN	21290	19554	R	DNnt017	DNnt017			none		brain	nt	GABA	0.9328189444	73608181116618082	648518346517094437	73185968584343604	4
DN	26894	19554	R	DNnt017	DNnt017			none		brain	nt	GABA	0.9315135318	73537812171150796	648518346526072023	73185968584343604	5
DN	19554	19554	L	DNnt017	DNnt017			none		brain	nt	GABA	0.9499695857	73185968651620263	648518346498129490	73185968584343604	4
DN	25450	19554	L	DNnt017	DNnt017			none		brain	nt	GABA	0.9493786562	73185968584343604	648518346515109959	73185968584343604	5
DN	17344	17344	R	DNnt018	DNnt018			none		brain	nt	GABA	0.8570731263	73608181049707534	648518346517528680	73608181049707534	5
DN	19112	17344	L	DNnt018	DNnt018			none		brain	nt	GABA	0.8138193121	73115599907396844	648518346489569879	73608181049707534	5
DN	17193	17193	L	DNnt019	DNnt019			none		brain	nt	ACH	0.8052378007	73185968584358579	648518346494757258	73608180915091900	5
DN	17537	17193	R	DNnt019	DNnt019			none		brain	nt	ACH	0.7693960223	73608180915091900	648518346466588526	73608180915091900	5
DN	17279	15226	L	DNnt020	DNnt020			none		brain	nt	unk	0.5981394396	73185968517261841	648518346474398146	73537812171093213	5
DN	15226	15226	R	DNnt020	DNnt020			none		brain	nt	ACH	0.7959933562	73537812171093213	648518346486432993	73537812171093213	5
DN	53170881453	53170881453	L	DNnt021	DNnt021			ITD		brain	nt	unk	0.3890166437
DN	46882	46882	R	DNnt022	DNnt022			none		brain	nt	unk	0.4135767543
DN	10000	10000	R	DNp01	DNlt002	GF	Giant Fiber	none	p	brain	lt	unk	0.5142119656	73467443494219130	648518346487752404	73467443494219130	5
DN	10002	10000	L	DNp01	DNlt002	GF	Giant Fiber	none	p	brain	lt	unk	0.4596285193	73326706072570184	648518346499950803	73467443494219130	5
DN	10157	10157	R	DNp02	DNlt003	P3b		DLV	p	brain	lt	ACH	0.8369423529	73467443695507540	648518346523998725	73326706207182894	5
DN	10331	10157	L	DNp02	DNlt003	P3b		DLV	p	brain	lt	ACH	0.8548245998	73326706207182894	648518346475217761	73326706207182894	5
DN	12231	12136	L	DNp03	DNut021			MTD-I	p	brain	ut	ACH	0.8261993443	73326706005782977	648518346517438244	73467443494025226	5
DN	12136	12136	R	DNp03	DNut021			MTD-I	p	brain	ut	ACH	0.8349453782	73467443494025226	648518346494625781	73467443494025226	5
DN	12482	12358	L	DNp04	DNlt004			VTV	p	brain	lt	ACH	0.9474628229	73326706207179540	648518346479326171	73397075018081094	5
DN	12358	12358	R	DNp04	DNlt004			VTV	p	brain	lt	ACH	0.9240904214	73397075018081094	648518346490893859	73397075018081094	5
DN	11588	11588	R	DNp05	DNxn026	AMMC-Db2		MTD-I	p	brain	xn	ACH	0.9024677223	73467443426904769	648518346507123743	73467443426904769	5
DN	11974	11588	L	DNp05	DNxn026	AMMC-Db2		MTD-I	p	brain	xn	ACH	0.8673595652	73256337261624979	648518346485805764	73467443426904769	5
DN	10634	10634	R	DNp06	DNlt005	AMMC-Di5		DLV	p	brain	lt	ACH	0.8707030401	73467443628335881	648518346496285452	73256337395700108	5
DN	11221	10634	L	DNp06	DNlt005	AMMC-Di5		DLV	p	brain	lt	ACH	0.9003745797	73256337395700108	648518346498261041	73256337395700108	5
DN	11228	11150	L	DNp07	DNxn027			MTD-I	p	brain	xn	ACH	0.9412199287	73256337261632445	648518346499898067	73537812305604105	5
DN	11150	11150	R	DNp07	DNxn027			MTD-I	p	brain	xn	ACH	0.9532954419	73537812305604105	648518346493034780	73537812305604105	5
DN	12707	12707	L	DNp08	DNxn028			DMT	p	brain	xn	GLUT	0.9519634121	73185968651645154	648518346486066345	73185968651645154	5
DN	12827	12707	R	DNp08	DNxn028			DMT	p	brain	xn	GLUT	0.9433550338	73608181183819909	648518346492952348	73185968651645154	5
DN	12955	12926	R	DNp09	DNxl017			DLV	p	brain	xl	ACH	0.970176956	73467443695351818	648518346492933916	73256337462908343	5
DN	12926	12926	L	DNp09	DNxl017			DLV	p	brain	xl	ACH	0.9648579101	73256337462908343	648518346478473844	73256337462908343	5
DN	10732	10732	R	DNp10	DNxl018			MTD-I	p	brain	xl	ACH	0.8757212365	73467443628303421	648518346504013152	73467443628303421	5
DN	10835	10732	L	DNp10	DNxl018			MTD-I	p	brain	xl	ACH	0.875511799	73326706139855581	648518346492770478	73467443628303421	5
DN	12855	12855	R	DNp103	DNlt007			MDA	p	brain	lt	ACH	0.8306916933	73397074884012916	648518346489784538	73326706072888812	5
DN	13089	12855	L	DNp103	DNlt007			MDA	p	brain	lt	ACH	0.8369987152	73326706072888812	648518346482817701	73326706072888812	5
DN	10113	10113	L	DNp11	DNxn029	AMMC-Db3		MTD-I	p	brain	xn	ACH	0.8665428478	73256337328594796	648518346509757242	73537812171264215	5
DN	10122	10113	R	DNp11	DNxn029	AMMC-Db3		MTD-I	p	brain	xn	ACH	0.8524759419	73537812171264215	648518346501660489	73537812171264215	5
DN	11437	11413	L	DNp12	DNxn030			DLV	p	brain	xn	ACH	0.9728488901	73256337462688565	648518346490806819	73256337462688565	5
DN	11413	11413	R	DNp12	DNxn030			DLV	p	brain	xn	ACH	0.9625260493	73467443695341288	648518346498898753	73256337462688565	5
DN	10819	10819	L	DNp13	DNxn031	pMN1	descending neuron of the posterior brain DNp13 (female) [FBbt_00049942]	MTD-I	p	brain	xn	ACH	0.9729188583	73326706139694689	648518346501160604	73467443427082437	4
DN	10962	10819	R	DNp13	DNxn031	pMN1	descending neuron of the posterior brain DNp13 (female) [FBbt_00049942]	MTD-I	p	brain	xn	ACH	0.9616216521	73467443427082437	648518346480534331	73467443427082437	4
DN	12623	12623	L	DNp14	DNxn032			ITD	p	brain	xn	ACH	0.9418996321	73185968651697346	648518346485843396	73185968651697346	5
DN	13012	12623	R	DNp14	DNxn032			ITD	p	brain	xn	ACH	0.954338694	73608181183794037	648518346500804457	73185968651697346	5
DN	10323	10323	R	DNp15	DNut022	DNHS1		ITD	p	brain	ut	ACH	0.8554642554	73608180982517232	648518346493619960	73185968584486070	5
DN	10829	10323	L	DNp15	DNut022	DNHS1		ITD	p	brain	ut	ACH	0.8791412398	73185968584486070	648518346477884653	73185968584486070	5
DN	31592	31592	L	DNp16	DNut023			ITD	p	brain	ut	ACH	0.967640374
DN	34052	31592	R	DNp16	DNut023			ITD	p	brain	ut	ACH	0.952593715
DN	24758	24758	L	DNp16	DNut045			ITD	p	brain	ut	ACH	0.9102620048
DN	25734	24758	R	DNp16	DNut045			ITD	p	brain	ut	ACH	0.8800982895
DN	27640	26587	R	DNp17	DNut025			ITD	p	brain	ut	ACH	0.9603601622	73537812238328330	648518346495990333	73256337261790283	5
DN	29238	26587	L	DNp17	DNut025			ITD	p	brain	ut	ACH	0.968440648	73256337261790283	648518346515587658	73256337261790283	5
DN	26587	26587	R	DNp17	DNut025			ITD	p	brain	ut	ACH	0.9478640975	73537812305461664	648518346491768715	73256337261790283	5
DN	34863	26587	R	DNp17	DNut025			ITD	p	brain	ut	ACH	0.9393758766	73537812305441358	648518346493798286	73256337261790283	5
DN	27448	26587	L	DNp17	DNut025			ITD	p	brain	ut	ACH	0.9611503616	73256337261709773	648518346489922331	73256337261790283	5
DN	27534	26587	L	DNp17	DNut025			ITD	p	brain	ut	ACH	0.9720282635	73256337261885528	648518346478505076	73256337261790283	5
DN	28163	26587	L	DNp17	DNut025			ITD	p	brain	ut	ACH	0.9641287158	73256337328391101	648518346500563379	73256337261790283	5
DN	29221	26587	L	DNp17	DNut025			ITD	p	brain	ut	ACH	0.9362291025	73256337328387764	648518346493688945	73256337261790283	5
DN	26838	26587	L	DNp17	DNut025			ITD	p	brain	ut	ACH	0.965379277	73256337261707139	648518346493803918	73256337261790283	5
DN	27899	26587	R	DNp17	DNut025			ITD	p	brain	ut	ACH	0.9546328528	73537812238308764	648518346500992534	73256337261790283	5
DN	29338	26587	R	DNp17	DNut025			ITD	p	brain	ut	ACH	0.9555968968	73537812238268188	648518346499567941	73256337261790283	5
DN	10021	10012	L	DNp18	DNxn033	AMMC-Di3		MTD-I	p	brain	xn	ACH	0.8156769872	73256337261727041	648518346472175922	73537812238286125	5
DN	10012	10012	R	DNp18	DNxn033	AMMC-Di3		MTD-I	p	brain	xn	ACH	0.8552566718	73537812238286125	648518346493807758	73537812238286125	5
DN	11684	11684	R	DNp19	DNxn034			MTD-I	p	brain	xn	ACH	0.8102008141	73537812238512257	648518346498307860	73537812238512257	5
DN	11718	11684	L	DNp19	DNxn034			MTD-I	p	brain	xn	ACH	0.8221010983	73256337261715629	648518346501447768	73537812238512257	5
DN	10023	10023	R	DNp20	DNxn035	DNOVS1		none	p	brain	xn	unk	0.3727258044	73608180915067607	648518346502220199	73608180915067607	5
DN	10813	10023	L	DNp20	DNxn035	DNOVS1		none	p	brain	xn	unk	0.3934643325	73185968517402068	648518346515571530	73608180915067607	5
DN	13688	13688	R	DNp21	DNxn036			MTD-I	p	brain	xn	ACH	0.8683460052	73537812305331345	648518346484727709	73537812305331345	4
DN	14409	13688	L	DNp21	DNxn036			ITD	p	brain	xn	ACH	0.9207973419	73256337328764202	648518346495523947	73537812305331345	4
DN	10916	10916	L	DNp22	DNut027	DNOVS2		ITD	p	brain	ut	ACH	0.8827695321	73256337261627417	648518346480944128	73537812171150813	5
DN	11012	10916	R	DNp22	DNut027	DNOVS2		ITD	p	brain	ut	ACH	0.847080584	73537812171150813	648518346484490755	73537812171150813	5
DN	27125	27125	R	DNp23	DNxn037			DLV	p	brain	xn	ACH	0.9457987371	73467443762496278	648518346499234654	73256337462766218	5
DN	27279	27125	L	DNp23	DNxn037			DLV	p	brain	xn	ACH	0.9331090231	73256337462766218	648518346486190020	73256337462766218	5
DN	19452	19414	R	DNp24	DNxn038			MDA	p	brain	xn	GABA	0.7418972513	73397074884293474	648518346464943989	73397074884293474	4
DN	19414	19414	L	DNp24	DNxn038			MDA	p	brain	xn	GABA	0.7114937751	73397074883851050	648518346515108167	73397074884293474	4
DN	28538	28538	R	DNp25	DNxn039			MDA	p	brain	xn	GABA	0.9441207057	73397074817068891	648518346498312688	73397074817068891	5
DN	53591964492	28538	L	DNp25	DNxn039			MDA	p	brain	xn	GABA	0.8234489228	73397074816941944	648518346491966764	73397074817068891	5
DN	11938	10681	R	DNp26	DNxn040			MTD-I	p	brain	xn	ACH	0.7543283284	73467443426978684	648518346511814079	73326706005863892	5
DN	10681	10681	L	DNp26	DNxn040			MTD-I	p	brain	xn	ACH	0.7545844931	73326706005863892	648518346475736802	73326706005863892	5
DN	15272	14557	L	DNp27	DNxn041			DLV	p	brain	xn	unk	0.4800549328	73256337462613788	648518346493624568	73256337462613788	4
DN	14557	14557	R	DNp27	DNxn041			DLV	p	brain	xn	unk	0.4739697424	73467443695441914	648518346515585610	73256337462613788	4
DN	12974	12974	R	DNp28	DNxn042			MTD-I	p	brain	xn	unk	0.6556228624	73537812171161138	648518346491960364	73537812171161138	5
DN	13085	12974	L	DNp28	DNxn042			MTD-I	p	brain	xn	unk	0.6645164776	73256337261688786	648518346499136862	73537812171161138	5
DN	18388	18388	L	DNp29	DNxn043	NPFP1		VTV	p	brain	xn	ACH	0.7074296797	73326706274239699	648518346486354834	73397074951389749	5
DN	18424	18388	R	DNp29	DNxn043	NPFP1		VTV	p	brain	xn	ACH	0.7813071813	73397074951389749	648518346479695092	73397074951389749	5
DN	17883	17211	R	DNp30	DNxn044			MTD-I	p	brain	xn	GABA	0.8523016302	73467443494183746	648518346502600615	73467443494183746	5
DN	17211	17211	L	DNp30	DNxn044			MTD-I	p	brain	xn	GABA	0.8424214591	73326706139973770	648518346472424713	73467443494183746	5
DN	10436	10428	L	DNp31	DNut028			MTD-II	p	brain	ut	ACH	0.8785382	73326706005746426	648518346480133030	73467443359761512	5
DN	10428	10428	R	DNp31	DNut028			MTD-II	p	brain	ut	ACH	0.8853214349	73467443359761512	648518346470309374	73467443359761512	5
DN	11561	11477	L	DNp32	DNxl019			VTV	p	brain	xl	GABA	0.841392693	73326706207217965	648518346479730164	73326706207217965	4
DN	11477	11477	R	DNp32	DNxl019			VTV	p	brain	xl	GABA	0.7890962101	73397075018393363	648518346500254780	73326706207217965	4
DN	12064	12064	L	DNp33	DNut029	AMMC-D1	AMMC-D1 PN	ITD	p	brain	ut	ACH	0.9283459128	73185968651494548	648518346512484766	73185968651494548	5
DN	12291	12064	R	DNp33	DNut029	AMMC-D1	AMMC-D1 PN	ITD	p	brain	ut	ACH	0.8966049194	73608181049377494	648518346514233387	73185968651494548	5
DN	11931	11894	L	DNp34	DNxl020			MTD-I	p	brain	xl	ACH	0.9752854334	73326706139932070	648518346492421049	73326706139932070	5
DN	11894	11894	R	DNp34	DNxl020			MTD-I	p	brain	xl	ACH	0.9805581695	73467443628418074	648518346499732108	73326706139932070	5
DN	15511	14948	L	DNp35	DNxn045			DLV	p	brain	xn	ACH	0.8708073436	73256337462803660	648518346483023780	73256337462803660	5
DN	14948	14948	R	DNp35	DNxn045			DLV	p	brain	xn	ACH	0.86596487	73467443628037898	648518346500996118	73256337462803660	5
DN	14307	14018	R	DNp38	DNxn074			MTD-I	p	brain	xn	ACH	0.9759248996
DN	14018	14018	L	DNp38	DNxn074			MDA	p	brain	xn	ACH	0.9786122927	73326706139852673	648518346484402947	NO MATCH	5
DN	21916	20252	R	DNp39	DNxl050			MDA	p	brain	xl	GABA	0.8572994119	73467443628281144	648518346484447235	73326706139858470	5
DN	20252	20252	L	DNp39	DNxl050			MDA	p	brain	xl	GABA	0.9026056806	73326706139858470	648518346476808720	73326706139858470	5
DN	18153	17630	L	DNp41	DNxn075			ITD	p	brain	xn	ACH	0.9816105522	73326706072997623	648518346472924260	73537812372387696	4
DN	18279	17630	L	DNp41	DNxn075			ITD	p	brain	xn	ACH	0.9835786071	73326706072934813	648518346486152096	73537812372387696	4
DN	17630	17630	R	DNp41	DNxn075			MTD-I	p	brain	xn	ACH	0.98259068	73537812372387696	648518346511103029	73537812372387696	4
DN	17669	17630	R	DNp41	DNxn075			MTD-I	p	brain	xn	ACH	0.9671080356	73537812372400984	648518346501760874	73537812372387696	4
DN	11136	11136	L	DNp42	DNxn076			DLV	p	brain	xn	ACH	0.9530140838	73256337462839287	648518346485772414	73256337462839287	5
DN	11310	11136	R	DNp42	DNxn076			DLV	p	brain	xn	ACH	0.9493483911	73467443695500414	648518346507131167	73256337462839287	5
DN	11981	11930	R	DNp43	DNxl051			VTV	p	brain	xl	ACH	0.9700673908	73397074951363698	648518346487316883	73397074951363698	5
DN	11930	11930	L	DNp43	DNxl051			VTV	p	brain	xl	ACH	0.9639201782	73397075018357454	648518346495228086	73397074951363698	5
DN	17713	17507	R	DNp44	DNxn077			MDA	p	brain	xn	ACH	0.9580287738	73397074884303031	648518346489937947	73326706140059086	5
DN	17507	17507	L	DNp44	DNxn077			MDA	p	brain	xn	ACH	0.9503016031	73326706140059086	648518346498169682	73326706140059086	5
DN	17575	16842	R	DNp45	DNxn078			VTV	p	brain	xn	ACH	0.9781109178	73467443628281177	648518346507061832	73326706139869474	5
DN	16842	16842	L	DNp45	DNxn078			VTV	p	brain	xn	ACH	0.9813454313	73326706139869474	648518346490262620	73326706139869474	5
DN	24060	23663	R	DNp46	DNxn079			MDA	p	brain	xn	ACH	0.9558581212	73397074884062568	648518346517619816	73397074817147763	5
DN	23663	23663	L	DNp46	DNxn079			MDA	p	brain	xn	ACH	0.9652824237	73397074817147763	648518346514439367	73397074817147763	5
DN	13226	13226	L	DNp47	DNxn080			DMT	p	brain	xn	ACH	0.958876761	73256337395799250	648518346481341285	73537812372766905	5
DN	13764	13226	R	DNp47	DNxn080			DMT	p	brain	xn	ACH	0.9590729464	73537812372766905	648518346486422733	73537812372766905	5
DN	13491	13203	R	DNp48	DNxn081			MDA	p	brain	xn	ACH	0.9171923877	73397074817089338	648518346481261967	73397074817089338	5
DN	13203	13203	L	DNp48	DNxn081			MDA	p	brain	xn	ACH	0.9289147931	73397074884038796	648518346498315569	73397074817089338	5
DN	11160	11160	R	DNp49	DNxn082			DLV	p	brain	xn	GLUT	0.9331589637	73467443695343874	648518346512101311	73256337462903762	4
DN	11268	11160	L	DNp49	DNxn082			DLV	p	brain	xn	GLUT	0.9543132437	73256337462903762	648518346472331529	73256337462903762	4
DN	17862	17862	R	DNp51	DNxn083			MTD-I	p	brain	xn	unk	0.6681216451	73537812171253417	648518346493059648	73256337261582656	3
DN	17898	17862	L	DNp51	DNxn083			MTD-I	p	brain	xn	unk	0.6650236055	73256337261582656	648518346490023963	73256337261582656	5
DN	13034	12770	R	DNp53	DNxn084			ITD	p	brain	xn	ACH	0.9032529724	73537812171237168	648518346511108405	73537812171237168	5
DN	12770	12770	L	DNp53	DNxn084			ITD	p	brain	xn	ACH	0.9335226885	73256337328604078	648518346489922587	73537812171237168	5
DN	16417	16417	L	DNp54	DNxn085			MDA	p	brain	xn	GABA	0.8562771243	73326706139692387	648518346487546836	73326706139692387	5
DN	16418	16417	R	DNp54	DNxn085			MDA	p	brain	xn	GABA	0.8508905842	73397074884120213	648518346485817796	73326706139692387	5
DN	12257	12141	L	DNp55	DNxn086			DLV	p	brain	xn	ACH	0.9795310225	73256337462920283	648518346482724838	73256337462920283	5
DN	12141	12141	R	DNp55	DNxn086			DLV	p	brain	xn	ACH	0.9770517532	73467443695469084	648518346472410377	73256337462920283	5
DN	22501	22394	R	DNp56	DNfl011			none	p	brain	fl	ACH	0.9777402191	73537812439584250	648518346498291761	73185968718538084	5
DN	22394	22394	L	DNp56	DNfl011			none	p	brain	fl	ACH	0.978340972	73185968718538084	648518346494687114	73185968718538084	5
DN	14337	14194	L	DNp57	DNxn087			MTD-I	p	brain	xn	ACH	0.8985851727	73397074749821476	648518346498376176	73467443427057782	5
DN	14194	14194	R	DNp57	DNxn087			MTD-I	p	brain	xn	ACH	0.8912949494	73467443427057782	648518346484040743	73467443427057782	5
DN	27771	14171	L	DNp58	DNad003			CVL	p	brain	ad	ACH	0.826445867	73256337597035797	648518346497163416	NO MATCH	5
DN	14171	14171	R	DNp58	DNad003			CVL	p	brain	ad	ACH	0.7361319913
DN	12783	12698	L	DNp59	DNlt008			MDA	p	brain	lt	GABA	0.8942864796	73326706139890359	648518346503911630	73326706139890359	5
DN	12698	12698	R	DNp59	DNlt008			MDA	p	brain	lt	GABA	0.8896310791	73467443628318183	648518346472919396	73326706139890359	5
DN	14035	14035	L	DNp60	DNxn088			DLV	p	brain	xn	ACH	0.9348229721	73256337462884801	648518346494085623	73467443695386067	5
DN	15127	14035	R	DNp60	DNxn088			DLV	p	brain	xn	ACH	0.9305922948	73467443695386067	648518346501627977	73467443695386067	5
DN	15680	15680	L	DNp62	DNxn089			MTD-I	p	brain	xn	GABA	0.8411469561	73326706139996428	648518346495657890	73467443628213424	5
DN	31141	15680	R	DNp62	DNxn089			MTD-I	p	brain	xn	GABA	0.8334672645	73467443628213424	648518346486162857	73467443628213424	5
DN	14522	14522	R	DNp63	DNxn090			MDA	p	brain	xn	ACH	0.9264414026	73397074884090434	648518346464944245	73397074884090434	4
DN	16075	14522	L	DNp63	DNxn090			MDA	p	brain	xn	ACH	0.9407926476	73397074817212522	648518346480277462	73397074884090434	4
DN	17113	17113	L	DNp64	DNxn091			MDA	p	brain	xn	ACH	0.9848986218	73326706139874797	648518346496396924	73326706139874797	4
DN	17467	17113	R	DNp64	DNxn091			MDA	p	brain	xn	ACH	0.978112003	73397074884085631	648518346481234063	73326706139874797	4
DN	18814	18814	R	DNp65	DNxn092			MDA	p	brain	xn	GABA	0.7449815503	73397074817123704	648518346479188687	73397074817123704	5
DN	20432	18814	L	DNp65	DNxn092			MDA	p	brain	xn	GABA	0.7320994124	73397074817004815	648518346480930784	73397074817123704	5
DN	15099	14074	L	DNp67	DNxl052			DLV	p	brain	xl	ACH	0.928988834	73256337462834740	648518346502341799	73256337462834740	5
DN	14074	14074	R	DNp67	DNxl052			DLV	p	brain	xl	ACH	0.9411011919	73467443695412435	648518346488247326	73256337462834740	5
DN	15134	14585	L	DNp68	DNxn093			MDA	p	brain	xn	ACH	0.9374007657	73397074883910025	648518346475224929	73397074817057209	4
DN	14585	14585	R	DNp68	DNxn093			MDA	p	brain	xn	ACH	0.918565708	73397074817057209	648518346507132959	73397074817057209	4
DN	11743	11579	L	DNp69	DNxn094			VTV	p	brain	xn	ACH	0.9648140597	73326706207148603	648518346495991869	73326706207148603	5
DN	11579	11579	R	DNp69	DNxn094			VTV	p	brain	xn	ACH	0.9646317136	73397074951344295	648518346491898130	73326706207148603	5
DN	16522	16522	R	DNp70	DNxn098			DLV	p	brain	xn	ACH	0.8993572636	73467443695424748	648518346526150103	73256337462801357	5
DN	17244	16522	L	DNp70	DNxn098			DLV	p	brain	xn	ACH	0.8982016792	73256337462801357	648518346493314112	73256337462801357	5
DN	16326	15841	L	DNp71	DNxl062			DLV	p	brain	xl	ACH	0.9835985551	73256337462899101	648518346496558594	73256337462899101	5
DN	15841	15841	R	DNp71	DNxl062			DLV	p	brain	xl	ACH	0.9812843905	73467443695414910	648518346486600700	73256337462899101	5
DN	25965	25965	L	DNp72	DNut056			ITD	p	brain	ut	unk	0.6301531659	73608181183784052	648518346477786837	73608181183784052	5
DN	26003	25965	R	DNp72	DNut056			ITD	p	brain	ut	ACH	0.8991679647	73185968718538316	648518346491771503	73608181183784052	5
DN	26251	25965	R	DNp72	DNut056			ITD	p	brain	ut	unk	0.6193868588	73185968718538316	648518346491771503	73608181183784052	5
DN	10717	10663	R	DNp73	DNxn099			MTD-I	p	brain	xn	ACH	0.7961711263	73537812305427125	648518346496360055	73537812305427125	5
DN	10663	10663	L	DNp73	DNxn099			MTD-I	p	brain	xn	ACH	0.846421576	73256337328779074	648518346479102865	73537812305427125	5
DN	26391	26391	R	DNut024	DNut024			ITD		brain	ut	ACH	0.9330681853	73537812171308128	648518346487394730	73256337261718948	5
DN	27098	26391	L	DNut024	DNut024			ITD		brain	ut	ACH	0.938758732	73256337261718948	648518346484449539	73256337261718948	5
DN	14257	13790	R	DNut026	DNut026			ITD		brain	ut	GLUT	0.9709611047	73537812305439029	648518346493682289	73256337328609597	5
DN	13790	13790	L	DNut026	DNut026			ITD		brain	ut	GLUT	0.9612793787	73256337328609597	648518346490242140	73256337328609597	5
DN	13542	12683	L	DNut037	DNut037			MTD-I		brain	ut	ACH	0.7086550093	73326706072704886	648518346475390132	73326706072704886	5
DN	12683	12683	R	DNut037	DNut037			MTD-I		brain	ut	unk	0.675856501	73467443427032419	648518346509018234	73326706072704886	5
DN	32493	30180	L	DNut039	DNut039			ITD		brain	ut	GLUT	0.8116188635	73185968651465951	648518346503852640	73185968651465951	5
DN	30180	30180	R	DNut039	DNut039			DMT		brain	ut	GLUT	0.7925100675	73608181049714360	648518346513738009	73185968651465951	5
DN	10269	10269	R	DNut040	DNut040			MTD-II		brain	ut	ACH	0.8356286368	73537812171063996	648518346500936470	73537812171063996	5
DN	10284	10269	L	DNut040	DNut040			MTD-II		brain	ut	ACH	0.8347445532	73256337261514075	648518346497841818	73537812171063996	5
DN	27906	27724	L	DNut041	DNut041			ITD		brain	ut	GABA	0.8532458531	73256337395672763	648518346489665295	73537812305541847	5
DN	27724	27724	R	DNut041	DNut041			ITD		brain	ut	GABA	0.8362867801	73537812305541847	648518346517773416	73537812305541847	5
DN	32431	26467	L	DNut042	DNut042			ITD		brain	ut	ACH	0.9173453887	73256337328680527	648518346518253142	73256337328776575	5
DN	39751	26467	L	DNut042	DNut042			ITD		brain	ut	ACH	0.9686205474	73256337328678065	648518346486941667	73256337328776575	5
DN	26467	26467	R	DNut042	DNut042			ITD		brain	ut	ACH	0.9301783294	73537812372452750	648518346474403778	73256337328776575	5
DN	29811	26467	R	DNut042	DNut042			ITD		brain	ut	ACH	0.7051437815	73537812372465120	648518346478552148	73256337328776575	5
DN	29856	26467	R	DNut042	DNut042			ITD		brain	ut	unk	0.6105942561	73537812372418483	648518346501885034	73256337328776575	5
DN	30531	26467	R	DNut042	DNut042			ITD		brain	ut	ACH	0.7619492049	73537812305538751	648518346501223256	73256337328776575	5
DN	104296	26467	R	DNut042	DNut042			ITD		brain	ut	ACH	0.9113421211	73537812372211282	648518346491415238	73256337328776575	5
DN	30119	26467	L	DNut042	DNut042			ITD		brain	ut	unk	0.6966369159	73256337328812696	648518346491521192	73256337328776575	5
DN	32916	26467	L	DNut042	DNut042			ITD		brain	ut	ACH	0.935633144	73256337328776575	648518346472410633	73256337328776575	5
DN	36468	26467	L	DNut042	DNut042			ITD		brain	ut	ACH	0.8459994665	73256337328678119	648518346492176511	73256337328776575	5
DN	38785	26467	L	DNut042	DNut042			ITD		brain	ut	ACH	0.7628608968	73256337328683014	648518346486161321	73256337328776575	5
DN	27174	26242	L	DNut043	DNut043			MTD-II		brain	ut	ACH	0.8994460755	73256337194255494	648518346496164215	73256337261284381	5
DN	26242	26242	R	DNut043	DNut043			MTD-II		brain	ut	ACH	0.9123066298	73537812171128049	648518346474401218	73256337261284381	5
DN	25336	25130	R	DNut044	DNut044			ITD		brain	ut	ACH	0.8327357021
DN	25130	25130	L	DNut044	DNut044			ITD		brain	ut	ACH	0.8285131723
DN	30664	24703	L	DNut046	DNut046			ITD		brain	ut	ACH	0.9245264132	73256337261722560	648518346509878054	73537812238336047	5
DN	31396	24703	L	DNut046	DNut046			ITD		brain	ut	ACH	0.9311120501	73256337261746733	648518346504699507	73537812238336047	5
DN	51939777929	24703	L	DNut046	DNut046			ITD		brain	ut	ACH	0.938406763	73256337261772324	648518346500555443	73256337261757410	5
DN	24703	24703	R	DNut046	DNut046			ITD		brain	ut	ACH	0.8796367807	73537812238336047	648518346509395075	73537812238336047	5
DN	30738	24703	R	DNut046	DNut046			ITD		brain	ut	ACH	0.9183625138	73537812238212415	648518346515588682	73256337261757410	5
DN	30998	24703	R	DNut046	DNut046			ITD		brain	ut	ACH	0.8075485138	73537812238190646	648518346495990077	73256337261757410	5
DN	41336	24703	L	DNut046	DNut046			ITD		brain	ut	ACH	0.9007215062	73256337261757340	648518346500249660	73256337261757410	5
DN	42930	24703	L	DNut046	DNut046			ITD		brain	ut	ACH	0.895383098	73256337261757410	648518346491435582	73256337261757410	5
DN	33205	24703	R	DNut046	DNut046			ITD		brain	ut	ACH	0.8832132515	73537812238221935	648518346491436862	73537812238336047	5
DN	38997	24703	R	DNut046	DNut046			ITD		brain	ut	ACH	0.8980160773	73537812238234177	648518346487525611	73256337261757410	5
DN	42077	24703	R	DNut046	DNut046			ITD		brain	ut	ACH	0.9262214127	73537812238194716	648518346491900690	73256337261757410	5
DN	42278	24703	R	DNut046	DNut046			ITD		brain	ut	ACH	0.9104204226	73537812238228351	648518346500250428	73256337261757410	5
DN	32904	24703	L	DNut046	DNut046			ITD		brain	ut	ACH	0.9238831352	73256337261757366	648518346484580685	73256337261757410	5
DN	43728	24703	L	DNut046	DNut046			ITD		brain	ut	ACH	0.9036594606	73256337261738895	648518346511121205	73256337261757410	5
DN	25479	24306	L	DNut047	DNut047			MTD-II		brain	ut	ACH	0.8441068901	73256337261447685	648518346510931586	73256337261284381	4
DN	24306	24306	R	DNut047	DNut047			MTD-II		brain	ut	ACH	0.8753614478	73537812103769622	648518346488790001	73256337261284381	5
DN	24368	23813	R	DNut048	DNut048			ITD		brain	ut	ACH	0.8097154517	73537812372549291	648518346493808782	73185968651567181	4
DN	23813	23813	L	DNut048	DNut048			ITD		brain	ut	ACH	0.8310734686	73185968651567181	648518346490237788	73185968651567181	4
DN	22625	22625	L	DNut049	DNut049			none		brain	ut	GLUT	0.8697313451	73185968517433251	648518346466861294	73608180982335529	4
DN	23381	22625	R	DNut049	DNut049			none		brain	ut	GLUT	0.8976036481	73608180982335529	648518346499618771	73608180982335529	4
DN	23690	21358	L	DNut051	DNut051			MTD-II		brain	ut	ACH	0.9344121345	73256337261477451	648518346496825752	73537812171047949	5
DN	21358	21358	R	DNut051	DNut051			MTD-II		brain	ut	ACH	0.9257765341	73537812171047949	648518346503920590	73537812171047949	5
DN	22758	20030	L	DNut052	DNut052			ITD		brain	ut	ACH	0.89049689	73256337261590143	648518346496189047	73256337261590143	5
DN	20898	20030	R	DNut052	DNut052			ITD		brain	ut	ACH	0.8652946135	73537812171190690	648518346484450819	73256337261590143	5
DN	152324	20030	R	DNut052	DNut052			ITD		brain	ut	ACH	0.8709186251	73537812171115592	648518346499567685	73256337261590143	5
DN	20030	20030	L	DNut052	DNut052			ITD		brain	ut	ACH	0.8906364791	73256337261613448	648518346496237909	73256337261590143	5
DN	19535	19535	R	DNut053	DNut053			MTD-II		brain	ut	ACH	0.9500444578	73467443426890609	648518346500219708	73256337261284381	5
DN	19878	19535	L	DNut053	DNut053			MTD-II		brain	ut	ACH	0.9236888539	73256337194304011	648518346467079918	73256337261284381	5
DN	24129	19444	L	DNut054	DNut054			ITD		brain	ut	ACH	0.9052328702	73256337328793999	648518346488497848	73256337328793999	5
DN	25645	19444	R	DNut054	DNut054			ITD		brain	ut	ACH	0.9557544937	73608181049744871	648518346514065707	73256337328793999	5
DN	25989	19444	L	DNut054	DNut054			ITD		brain	ut	ACH	0.9485090861	73256337395499238	648518346513833753	73256337328793999	5
DN	22290	19444	R	DNut054	DNut054			ITD		brain	ut	ACH	0.8455177414	73537812372418608	648518346510979202	73256337328793999	5
DN	23292	19444	R	DNut054	DNut054			ITD		brain	ut	ACH	0.8776249433	73537812372356452	648518346490867064	73256337328793999	5
DN	19444	19444	L	DNut054	DNut054			ITD		brain	ut	ACH	0.7663314581	73185968651625125	648518346482759845	73256337328793999	5
DN	23615	19444	L	DNut054	DNut054			ITD		brain	ut	ACH	0.9158035127	73256337328771784	648518346489258073	73256337328793999	5
DN	169854	19444	L	DNut054	DNut054			ITD		brain	ut	ACH	0.7964390469	73256337328771784	648518346489258073	73256337328793999	5
DN	28667	19444	R	DNut054	DNut054			ITD		brain	ut	ACH	0.9439781855	73608181183716009	648518346488635149	73256337328793999	5
DN	23855	19444	R	DNut054	DNut054			ITD		brain	ut	ACH	0.7613948382	73537812305702406	648518346514270151	73256337328793999	5
DN	28518	19444	L	DNut054	DNut054			ITD		brain	ut	ACH	0.9027283869	73185968584398611	648518346465118069	73256337328793999	5
DN	29538	19444	L	DNut054	DNut054			ITD		brain	ut	ACH	0.9293300197	73185968651581163	648518346514066987	73256337328793999	5
DN	27338	19444	L	DNut054	DNut054			ITD		brain	ut	ACH	0.9342974505	73256337328796585	648518346474405570	73256337328793999	5
DN	26178	19444	R	DNut054	DNut054			ITD		brain	ut	ACH	0.9465878633	73608181116793539	648518346466654062	73256337328793999	5
DN	29521	19444	R	DNut054	DNut054			ITD		brain	ut	ACH	0.9149566344	73608181183723041	648518346496566530	73256337328793999	5
DN	28959	19444	L	DNut054	DNut054			ITD		brain	ut	ACH	0.9375309418	73185968651564989	648518346489851831	73256337328793999	5
DN	18353	17329	L	DNut057	DNut057			MTD-II		brain	ut	ACH	0.8470451766	73256337261284381	648518346492203971	73256337261284381	5
DN	17329	17329	R	DNut057	DNut057			MTD-II		brain	ut	ACH	0.7981324175	73537812103897479	648518346484451075	73256337261284381	5
DN	16898	14693	L	DNut058	DNut058			MTD-II		brain	ut	ACH	0.8769800829	73256337261536195	648518346481494943	73537812103773013	5
DN	14693	14693	L	DNut058	DNut058			MTD-II		brain	ut	ACH	0.7870182576	73256337261536195	648518346481494943	73537812103773013	5
DN	15025	14693	R	DNut058	DNut058			MTD-II		brain	ut	ACH	0.8089159669	73537812103773013	648518346482762470	73537812103773013	5
DN	13496	13496	L	DNut059	DNut059			none		brain	ut	unk	0.5282384943	73115599840278988	648518346483503765	73115599840278988	5
DN	14026	13496	R	DNut059	DNut059			none		brain	ut	unk	0.5210622514	73608181049544407	648518346459653892	73115599840278988	5
DN	10633	10633	L	DNut060	DNut060			MTD-I		brain	ut	ACH	0.7820029403	73326706005611771	648518346494742005	73467443426863617	5
DN	10697	10633	R	DNut060	DNut060			MTD-I		brain	ut	ACH	0.7596353524	73467443426863617	648518346515100487	73467443426863617	5
DN	32767	32767	R	DNut061	DNut061			ITD		brain	ut	GABA	0.9474693306
DN	25688	25688	L	DNut062	DNut062			DLT		brain	ut	GABA	0.8115761636	73115599974236678	648518346489919515	73115599974236678	4
SD	11072	11072	R	DNx01	DNxn051			DLV	x	brain	xn	unk	0.6997925099	73467443762597023	648518346491179384	73326706273910221	5
SD	11386	11072	L	DNx01	DNxn051			DLV	x	brain	xn	ACH	0.7203752449	73326706273910221	648518346497402904	73326706273910221	5
SD	13777	13777	R	DNx02	DNut035			ITD	x	brain	ut	ACH	0.9678792048	73537812372428658	648518346486490081	73256337328823395	5
SD	13979	13777	R	DNx02	DNut035			ITD	x	brain	ut	ACH	0.9483135314	73537812372212155	648518346494747314	73256337328823395	5
SD	14187	13777	L	DNx02	DNut035			ITD	x	brain	ut	ACH	0.9751843297	73256337328783657	648518346495420578	73256337328823395	5
SD	14979	13777	L	DNx02	DNut035			ITD	x	brain	ut	ACH	0.9518803843	73256337328823395	648518346503894689	73256337328823395	5
DN	10562	10535	R	DNxl014	DNxl014			DMT		brain	xl	ACH	0.8585282952	73608181116570055	648518346484549277	73185968651678180	5
DN	10535	10535	L	DNxl014	DNxl014			DMT		brain	xl	ACH	0.8683843019	73185968651678180	648518346487485931	73185968651678180	5
DN	16859	16859	L	DNxl021	DNxl021			MTD-III		brain	xl	ACH	0.9287845438	73326706072966952	648518346494929059	73467443427137135	5
DN	18568	16859	R	DNxl021	DNxl021			MTD-III		brain	xl	ACH	0.8796085352	73467443427137135	648518346484445699	73467443427137135	5
DN	12939	12939	L	DNxl022	DNxl022			DMT		brain	xl	ACH	0.9712947836	73256337328657364	648518346486159017	73537812372580929	5
DN	13466	12939	R	DNxl022	DNxl022			DMT		brain	xl	ACH	0.9597570202	73537812372580929	648518346499234142	73537812372580929	5
DN	11120	10279	R	DNxl049	DNxl049			DLT		brain	xl	ACH	0.9209864575	73678549860925136	648518346492503167	73115599974407945	5
DN	10279	10279	L	DNxl049	DNxl049			DLT		brain	xl	ACH	0.9269414854	73115599974407945	648518346476980936	73115599974407945	5
DN	10111	10061	R	DNxl053	DNxl053	pIP1		DLV	p	brain	xl	ACH	0.9131433822
DN	10061	10061	L	DNxl053	DNxl053	pIP1		DLV	p	brain	xl	ACH	0.9150179084
DN	17751	16911	R	DNxl056	DNxl056			MTD-I		brain	xl	ACH	0.9730371949	73467443427288395	648518346490242652	73256337328846163	5
DN	16911	16911	L	DNxl056	DNxl056			MTD-I		brain	xl	ACH	0.9808644007	73256337328846163	648518346494279144	73256337328846163	5
DN	33339	33339	R	DNxl063	DNxl063			VTV		brain	xl	ACH	0.9015617307	73397075085349371	648518346518608607	73326706274318898	4
DN	151729	33339	L	DNxl063	DNxl063			VTV		brain	xl	ACH	0.8990263229	73326706274318898	648518346503860832	73326706274318898	4
DN	38977	29767	L	DNxl063	DNxl063	DNxl066		VTV		brain	xl	ACH	0.873835999	73326706274297356	648518346494259451	73397075085240896	4
DN	29767	29767	R	DNxl063	DNxl063	DNxl066		VTV		brain	xl	ACH	0.8979466419	73397075085240896	648518346489852599	73397075085240896	4
DN	31377	31377	L	DNxl065	DNxl065			DMT		brain	xl	GABA	0.8314230218	73256337462815533	648518346485794244	73537812439577328	5
DN	33554	31377	R	DNxl065	DNxl065			DMT		brain	xl	GABA	0.830913886	73537812439577328	648518346485911944	73537812439577328	5
DN	28263	28263	L	DNxl067	DNxl067			VLT		brain	xl	ACH	0.9512409218	73185968718586744	648518346499801155	73185968718594531	5
DN	30912	28263	R	DNxl067	DNxl067			VLT		brain	xl	ACH	0.931752096	73608181250585509	648518346506509346	73185968718594531	5
DN	29312	28263	L	DNxl067	DNxl067			VLT		brain	xl	ACH	0.9639808924	73185968718594531	648518346493063232	73185968718594531	5
DN	30242	28263	R	DNxl067	DNxl067			VLT		brain	xl	ACH	0.9702244648	73537812506603639	648518346484498765	73185968718594531	5
DN	15426	15155	L	DNxl068	DNxl068			DLV		brain	xl	ACH	0.951976166	73256337462892064	648518346479715316	73537812506671043	5
DN	15155	15155	R	DNxl068	DNxl068			DLV		brain	xl	ACH	0.9483807435	73537812506671043	648518346475226721	73537812506671043	5
DN	25924	25924	R	DNxl070	DNxl070			DLT		brain	xl	unk	0.6872208608	73678549793595522	648518346501133656	73115599907499367	4
DN	27350	25924	L	DNxl070	DNxl070			DLT		brain	xl	GABA	0.7474402665	73115599907499367	648518346489881883	73115599907499367	4
DN	28048	24959	R	DNxl072	DNxl072			DMT		brain	xl	GLUT	0.9823973394	73608181116785543	648518346495184463	73608181116785543	4
DN	24959	24959	L	DNxl072	DNxl072			DMT		brain	xl	GLUT	0.9583849761	73115599907360680	648518346493685617	73608181116785543	4
DN	24337	22430	R	DNxl073	DNxl073			DMT		brain	xl	ACH	0.8844468312	73608181116650668	648518346487278762	73608181116650668	5
DN	22430	22430	L	DNxl073	DNxl073			DMT		brain	xl	ACH	0.9216002071	73185968651612853	648518346503852384	73608181116650668	5
DN	22459	21565	L	DNxl074	DNxl074			VTV		brain	xl	GABA	0.7460738573	73397074817082545	648518346487850576	73397074817082545
DN	21565	21565	R	DNxl074	DNxl074			VTV		brain	xl	GABA	0.7333720481	73397074884038798	648518346485793732	73397074817082545
DN	21124	21124	L	DNxl075	DNxl075			DMT		brain	xl	ACH	0.9623836348	73185968651689984	648518346478552916	73185968651731078	5
DN	163639	21124	L	DNxl075	DNxl075			DMT		brain	xl	ACH	0.9629179942	73185968651731078	648518346531192602	73185968651731078	5
DN	21638	21124	R	DNxl075	DNxl075			DMT		brain	xl	ACH	0.9497445978	73608181116717141	648518346489917211	73185968651731078	5
DN	22416	21124	R	DNxl075	DNxl075			DMT		brain	xl	ACH	0.962610822	73608181116866130	648518346484049959	73185968651731078	5
DN	21004	21004	L	DNxl076	DNxl076			VTV		brain	xl	ACH	0.9720808455	73326706274170585	648518346477799149	73397074951412714	3
DN	21250	21004	R	DNxl076	DNxl076			VTV		brain	xl	ACH	0.9791659009	73397074951412714	648518346477800173	73397074951412714	3
DN	22586	20978	L	DNxl077	DNxl077			DMT		brain	xl	ACH	0.9361571993	73185968651645091	648518346477810925	73608181116780144	5
DN	20978	20978	R	DNxl077	DNxl077			DMT		brain	xl	ACH	0.9430003483	73537812439309144	648518346483131556	73608181116780144	5
DN	21696	20978	R	DNxl077	DNxl077			DMT		brain	xl	ACH	0.9372137145	73608181116780144	648518346499272795	73608181116780144	5
DN	26296	20978	L	DNxl077	DNxl077			DMT		brain	xl	ACH	0.9177847067	73185968651544153	648518346495494818	73608181116780144	5
DN	20825	20825	L	DNxl078	DNxl078			VLT		brain	xl	ACH	0.9549086683	73185968718677025	648518346491530664	73537812506438065	4
DN	21270	20825	R	DNxl078	DNxl078			VLT		brain	xl	ACH	0.9699512447	73537812506438065	648518346494275304	73537812506438065	4
DN	20678	20678	R	DNxl079	DNxl079			DLT		brain	xl	ACH	0.923775586	73608181183872236	648518346521466617	73185968718434553	4
DN	23585	20678	L	DNxl079	DNxl079			DLT		brain	xl	ACH	0.9356625503	73185968718434553	648518346489632460	73185968718434553	4
DN	10097	10097	L	DNxl080	DNxl080			DLT		brain	xl	GABA	0.9310596124	73115599974436596	648518346494091771	73678549927863104	5
DN	10117	10097	R	DNxl080	DNxl080			DLT		brain	xl	GABA	0.909435845	73678549927863104	648518346489293509	73678549927863104	5
DN	20847	20082	R	DNxl081	DNxl081			DMT		brain	xl	ACH	0.9529090042	73608180982469043	648518346480829274	73115599840322788	5
DN	20082	20082	L	DNxl081	DNxl081			DMT		brain	xl	ACH	0.9657556029	73115599840322788	648518346483496623	73115599840322788	5
DN	20029	20029	L	DNxl082	DNxl082			DMT		brain	xl	ACH	0.9619043962	73185968718549300	648518346509044090	73185968718549300	4
DN	21380	20029	R	DNxl082	DNxl082			DMT		brain	xl	ACH	0.9591690865	73537812439557771	648518346489263705	73185968718549300	4
DN	19462	19462	R	DNxl083	DNxl083			DLV		brain	xl	ACH	0.937528486	73467443695422183	648518346493710961	73467443695422183	5
DN	19660	19462	L	DNxl083	DNxl083			DLV		brain	xl	ACH	0.9404257373	73256337462870980	648518346491977516	73467443695422183	5
DN	19080	18636	L	DNxl084	DNxl084			DLV		brain	xl	GLUT	0.9449691673	73326706206962499	648518346503188859	73326706206962499	5
DN	18636	18636	R	DNxl084	DNxl084			DLV		brain	xl	GLUT	0.9628257112	73467443695540648	648518346501208152	73326706206962499	5
DN	18252	18252	L	DNxl085	DNxl085			DMT		brain	xl	ACH	0.9509097889	73185968651651964	648518346495635856	73608181183778529	5
DN	20538	18252	R	DNxl085	DNxl085			DMT		brain	xl	ACH	0.9456686451	73608181183778529	648518346490293002	73608181183778529	5
DN	17710	17474	R	DNxl086	DNxl086			VLT		brain	xl	GLUT	0.9696817497	73608181250699895	648518346488494520	73185968718757843	5
DN	17474	17474	L	DNxl086	DNxl086			VLT		brain	xl	GLUT	0.9519890752	73185968718757843	648518346490767789	73185968718757843	5
DN	17396	17291	L	DNxl087	DNxl087			VLT		brain	xl	ACH	0.9576260048	73185968718750857	648518346491547921	73537812506586284	5
DN	17291	17291	R	DNxl087	DNxl087			DLV		brain	xl	ACH	0.9623884181	73537812506586284	648518346504326380	73537812506586284	5
DN	17268	17268	L	DNxl088	DNxl088			VTV		brain	xl	ACH	0.9575954988	73397074951380799	648518346514380487	73397074951380799	5
DN	23955	17268	R	DNxl088	DNxl088			VTV		brain	xl	ACH	0.9691261132	73397075018336332	648518346492780974	73397074951380799	5
DN	18305	16803	R	DNxl090	DNxl090			VLT		brain	xl	GABA	0.8655544456	73537812439683987	648518346482693094	73185968718667353	5
DN	16803	16803	L	DNxl090	DNxl090			VLT		brain	xl	GABA	0.9511252895	73185968718667353	648518346486044356	73185968718667353	5
DN	16683	16683	R	DNxl091	DNxl091			VLT		brain	xl	ACH	0.9386330045	73608181183919121	648518346499234398	73185968718779104	4
DN	19045	16683	L	DNxl091	DNxl091			VLT		brain	xl	ACH	0.9308453639	73185968718779104	648518346477411086	73185968718779104	5
DN	16541	16541	R	DNxl092	DNxl092			MTD-III		brain	xl	ACH	0.9751332541	73467443427107054	648518346501002381	73326706072804120	5
DN	17031	16541	L	DNxl092	DNxl092			MTD-III		brain	xl	ACH	0.9726814725	73326706072804120	648518346476472438	73326706072804120	5
DN	16942	16420	L	DNxl093	DNxl093			VLT		brain	xl	GABA	0.9080590835	73256337462791939	648518346497189528	NO MATCH	4
DN	16420	16420	R	DNxl093	DNxl093			VLT		brain	xl	GABA	0.8781131585
DN	16053	16053	L	DNxl094	DNxl094			CVL		brain	xl	GLUT	0.878706084	73185968785876267	648518346509827366	73537812573609108	4
DN	17358	16053	R	DNxl094	DNxl094			CVL		brain	xl	GLUT	0.9222282926	73537812573609108	648518346496655156	73537812573609108	4
DN	15650	15650	L	DNxl095	DNxl095			VLT		brain	xl	ACH	0.9833260874	73256337395907910	648518346515458042	73256337395907910	5
DN	18076	15650	R	DNxl095	DNxl095			VLT		brain	xl	ACH	0.9410886959	73537812439649407	648518346491437374	73256337395907910	5
DN	18730	15297	R	DNxl096	DNxl096			VTV		brain	xl	GLUT	0.949530294	73397075085528139	648518346502330535	73397075085528139	5
DN	15297	15297	L	DNxl096	DNxl096			VTV		brain	xl	GLUT	0.946918512	73326706341294828	648518346514072363	73397075085528139	5
DN	15356	15143	L	DNxl097	DNxl097			MTD-I		brain	xl	ACH	0.8650703112	73256337261672809	648518346501766250	73256337261672809	5
DN	15143	15143	R	DNxl097	DNxl097			MTD-I		brain	xl	ACH	0.8854830979	73537812171212639	648518346509394819	73256337261672809	5
DN	14910	14910	R	DNxl098	DNxl098			VLT		brain	xl	ACH	0.9215712728	73537812439627517	648518346491241080	73185968718596868	4
DN	15117	14910	L	DNxl098	DNxl098			VLT		brain	xl	ACH	0.9354713583	73185968718596868	648518346496366421	73185968718596868	4
DN	14836	14836	L	DNxl099	DNxl099			DLT		brain	xl	ACH	0.9259392272	73115599907401254	648518346480214075	73115599907401254	5
DN	16290	14836	R	DNxl099	DNxl099			DLT		brain	xl	ACH	0.9155200444	73608181183733561	648518346484096807	73115599907401254	5
DN	14330	13776	L	DNxl100	DNxl100			VLT		brain	xl	GLUT	0.9439519474	73185968718793156	648518346501686634	73608181250588760	4
DN	13776	13776	R	DNxl100	DNxl100			VLT		brain	xl	GLUT	0.9624143708	73608181250588760	648518346500559795	73608181250588760	4
DN	13592	13592	L	DNxl101	DNxl101			DLV		brain	xl	ACH	0.9734109459	73256337463011349	648518346494062990	73256337463011349	5
DN	20464	13592	R	DNxl101	DNxl101			DLV		brain	xl	ACH	0.9798930957	73537812439660773	648518346494448661	73256337463011349	5
DN	13502	13473	L	DNxl102	DNxl102			DLV		brain	xl	ACH	0.9646902318	73256337462617267	648518346471676571	73256337462617267	4
DN	13473	13473	R	DNxl102	DNxl102			DLV		brain	xl	ACH	0.9717753295	73467443695358921	648518346476469622	73256337462617267	5
DN	13257	13257	L	DNxl103	DNxl103			none		brain	xl	ACH	0.9885471138	73115599907413069	648518346514220231	73608181116599063	5
DN	13387	13257	R	DNxl103	DNxl103			none		brain	xl	ACH	0.9852875477	73608181116599063	648518346479346642	73608181116599063	5
DN	13262	13161	L	DNxl104	DNxl104			VLT		brain	xl	GABA	0.7875268218	73185968718748448	648518346476800272	73608181250693876	5
DN	13161	13161	R	DNxl104	DNxl104			VLT		brain	xl	GABA	0.7465471289	73608181250693876	648518346493893623	73608181250693876	5
DN	13247	13108	R	DNxl105	DNxl105			DLV		brain	xl	ACH	0.9656738978	73467443695429897	648518346487403667	73256337462824731	5
DN	13108	13108	L	DNxl105	DNxl105			DLV		brain	xl	ACH	0.9600980823	73256337462824731	648518346496558850	73256337462824731	5
DN	13088	13049	L	DNxl106	DNxl106			DLV		brain	xl	ACH	0.9790946205	73256337529908139	648518346486500273	73537812439730885	4
DN	13049	13049	L	DNxl106	DNxl106			DLV		brain	xl	ACH	0.9728408281	73256337462986041	648518346490876536	73537812439730885	4
DN	13419	13049	R	DNxl106	DNxl106			DLV		brain	xl	ACH	0.9779030114	73537812439637361	648518346486911201	73537812439730885	4
DN	13273	13049	R	DNxl106	DNxl106			DLV		brain	xl	ACH	0.9785901158	73537812439730885	648518346486059902	73537812439730885	4
DN	13066	13040	R	DNxl107	DNxl107			CVL		brain	xl	GLUT	0.9136261906	73467443829644156	648518346479273170	73185968785881834	5
DN	13040	13040	L	DNxl107	DNxl107			CVL		brain	xl	GLUT	0.9067280191	73185968785881834	648518346515457786	73185968785881834	5
DN	12969	12915	L	DNxl108	DNxl108			MTD-I		brain	xl	ACH	0.9480408305	73185968517198033	648518346474348738	73185968517198033	5
DN	12915	12915	R	DNxl108	DNxl108			MTD-I		brain	xl	ACH	0.9542753416	73537812171239772	648518346480747488	73185968517198033	5
DN	12956	12847	R	DNxl109	DNxl109			MTD-II		brain	xl	ACH	0.9106486099	73537812170914434	648518346493609870	73537812170914434	5
DN	12847	12847	L	DNxl109	DNxl109			MTD-II		brain	xl	ACH	0.9146990706	73185968517252509	648518346486889443	73537812170914434	5
DN	12820	12791	R	DNxl110	DNxl110			DLV		brain	xl	ACH	0.9636635747	73537812439690758	648518346494633205	73256337462849181	5
DN	12791	12791	L	DNxl110	DNxl110			DLV		brain	xl	ACH	0.959029751	73256337462849181	648518346481030400	73256337462849181	5
DN	13092	12735	R	DNxl111	DNxl111			MTD-I		brain	xl	GLUT	0.9578798945	73537812171207699	648518346515680330	73537812171207699	5
DN	12735	12735	L	DNxl111	DNxl111			MTD-I		brain	xl	GLUT	0.9663705013	73185968517402058	648518346487318931	73537812171207699	5
DN	12965	12716	R	DNxl112	DNxl112			DLV		brain	xl	GLUT	0.9682920127	73537812506644276	648518346466192176	73185968785817640	5
DN	12716	12716	L	DNxl112	DNxl112			DLV		brain	xl	GLUT	0.9605602057	73185968785817640	648518346507211336	73185968785817640	5
DN	12640	12640	L	DNxl113	DNxl113			DMT		brain	xl	ACH	0.9730905165	73185968651532267	648518346515586378	73185968651532267	5
DN	12779	12640	R	DNxl113	DNxl113			DMT		brain	xl	ACH	0.974859076	73608181183786669	648518346475212897	73185968651532267	5
DN	12882	12466	L	DNxl114	DNxl114			VTV		brain	xl	GABA	0.7930740077	73256337597084259	648518346496343869	73256337597084259	5
DN	12466	12466	R	DNxl114	DNxl114			VTV		brain	xl	GABA	0.7496854389	73397075085517689	648518346494180363	73256337597084259	5
DN	12451	12451	R	DNxl115	DNxl115			VTV		brain	xl	GABA	0.8865796061	73397075018687567	648518346474404034	73326706274349414	5
DN	12619	12451	L	DNxl115	DNxl115			VTV		brain	xl	GABA	0.9073764366	73326706274349414	648518346491544774	73326706274349414	5
DN	12455	12172	L	DNxl116	DNxl116			VLT		brain	xl	ACH	0.8531635227	73185968785846762	648518346487768555	73185968785846762	5
DN	12172	12172	R	DNxl116	DNxl116			VLT		brain	xl	ACH	0.8928035244	73608181183963363	648518346484522573	73185968785846762	5
DN	12439	11975	R	DNxl117	DNxl117			VLT		brain	xl	ACH	0.9685423244	73537812439715807	648518346493062208	73185968718676998	5
DN	11975	11975	L	DNxl117	DNxl117			VLT		brain	xl	ACH	0.9782294748	73185968718676998	648518346496838296	73185968718676998	5
DN	11859	11859	L	DNxl118	DNxl118			VTV		brain	xl	GABA	0.8429240074	73326706274318897	648518346509764666	73326706274318897	5
DN	11887	11859	R	DNxl118	DNxl118			VTV		brain	xl	GABA	0.8231434843	73326706341208984	648518346493808241	73326706274318897	5
DN	12025	11856	L	DNxl119	DNxl119			DLT		brain	xl	ACH	0.9293855018	73115599907365880	648518346459681796	73115599907365880	5
DN	11856	11856	R	DNxl119	DNxl119			DLT		brain	xl	ACH	0.9374847523	73608181183891078	648518346483510959	73115599907365880	5
DN	11803	11613	L	DNxl120	DNxl120			MTD-I		brain	xl	GABA	0.8782791875	73326706140081005	648518346502743539	73326706140081005	5
DN	11613	11613	R	DNxl120	DNxl120			DLV		brain	xl	GABA	0.8757093087	73467443695319947	648518346492173695	73326706140081005	5
DN	11568	11568	L	DNxl121	DNxl121			VTV		brain	xl	ACH	0.9835323746	73256337395697765	648518346512513182	73256337395697765	5
DN	12221	11568	R	DNxl121	DNxl121			VTV		brain	xl	ACH	0.9787259959	73467443628441390	648518346493960761	73256337395697765	5
DN	11541	11541	L	DNxl122	DNxl122			MTD-I		brain	xl	ACH	0.941483607	73185968584505663	648518346475392384	73185968584505663	5
DN	11772	11541	R	DNxl122	DNxl122			MTD-I		brain	xl	ACH	0.9125849742	73608181049468183	648518346489297260	73185968584505663	5
DN	11731	11488	R	DNxl123	DNxl123			DLV		brain	xl	GABA	0.8135760761	73467443762491760	648518346486553391	73256337596832141	5
DN	11488	11488	L	DNxl123	DNxl123			DLV		brain	xl	GABA	0.8648713621	73256337596832141	648518346471789211	73256337596832141	5
DN	11616	11440	R	DNxl124	DNxl124			MTD-I		brain	xl	ACH	0.910312554	73608180982415469	648518346459651076	73115599840124622	5
DN	11440	11440	L	DNxl124	DNxl124			MTD-I		brain	xl	ACH	0.9065269944	73115599840124622	648518346500250805	73115599840124622	5
DN	11279	11279	L	DNxl125	DNxl125			VTV		brain	xl	ACH	0.9566776284	73397075085327897	648518346493800078	73326706274414409	4
DN	16193	11279	R	DNxl125	DNxl125			VTV		brain	xl	ACH	0.9568215382	73326706274414409	648518346496185207	73326706274414409	4
DN	11961	11254	L	DNxl126	DNxl126			DMT		brain	xl	unk	0.5446200546	73185968584412099	648518346486707377	73185968584412099	5
DN	11254	11254	R	DNxl126	DNxl126			DMT		brain	xl	unk	0.5312022064	73608181116772925	648518346497815030	73185968584412099	5
DN	11102	11102	R	DNxl127	DNxl127			VLT		brain	xl	GABA	0.9358417428	73537812506438132	648518346494660274	73185968718607709	5
DN	11220	11102	L	DNxl127	DNxl127			VLT		brain	xl	GABA	0.9466979557	73185968718607709	648518346514244039	73185968718607709	5
DN	18265	11051	L	DNxl128	DNxl128			DLV		brain	xl	GLUT	0.8878147946	73256337530041001	648518346479148496	73537812506682071	5
DN	11051	11051	R	DNxl128	DNxl128			DLV		brain	xl	GLUT	0.8795342919	73537812506682071	648518346520619830	73537812506682071	5
DN	11270	11019	L	DNxl129	DNxl129			DLT		brain	xl	ACH	0.9708457439	73115599907471834	648518346480180539	73115599907471834	5
DN	11019	11019	R	DNxl129	DNxl129			DLT		brain	xl	ACH	0.9645604833	73678549927838198	648518346477780949	73115599907471834	5
DN	10941	10941	L	DNxl130	DNxl130			DLT		brain	xl	ACH	0.9468455201	73185968718599701	648518346496855192	73678549927758778	5
DN	11306	10941	R	DNxl130	DNxl130			DLT		brain	xl	ACH	0.8848199726	73678549927758778	648518346474535874	73678549927758778	5
DN	10912	10912	L	DNxl131	DNxl131			VLT		brain	xl	GABA	0.9242716226	73256337462808406	648518346500990230	73256337462808406	5
DN	13804	10912	R	DNxl131	DNxl131			VLT		brain	xl	GABA	0.8689691417	73537812439706357	648518346506853790	73256337462808406	5
DN	12594	10868	R	DNxl132	DNxl132			VTV		brain	xl	GABA	0.8593932325	73397075085509443	648518346475912162	73256337597065894	5
DN	10868	10868	L	DNxl132	DNxl132			VTV		brain	xl	GABA	0.8635854027	73256337597065894	648518346520522806	73256337597065894	5
DN	10896	10648	L	DNxl133	DNxl133			DMT		brain	xl	ACH	0.906720433	73185968718436166	648518346497095596	73608181183909682	3
DN	10648	10648	R	DNxl133	DNxl133			DMT		brain	xl	ACH	0.910766577	73608181183909682	648518346481607101	73608181183909682	3
DN	10623	10291	R	DNxl134	DNxl134			DLT		brain	xl	ACH	0.9320640934	73608181183778509	648518346484402691	73115599974415044	5
DN	10291	10291	L	DNxl134	DNxl134			DLT		brain	xl	ACH	0.9349219617	73115599974415044	648518346503742369	73115599974415044	5
DN	29081	29081	R	DNxl135	DNxl135			DLT		brain	xl	GLUT	0.9011569286
DN	14939	14939	L	DNxn009	DNxn006			MTD-I		brain	xn	GLUT	0.9199862126	73326706005698690	648518346507153439	73467443426907114	5
DN	15257	14939	R	DNxn009	DNxn006			MTD-I		brain	xn	GLUT	0.9131481672	73467443426907114	648518346501200472	73467443426907114	5
DN	12973	12973	L	DNxn010	DNxn007			MTD-I		brain	xn	GLUT	0.9540098284	73256337261490787	648518346491529233	73467443427032331	5
DN	13405	12973	R	DNxn010	DNxn007			MTD-I		brain	xn	GLUT	0.9589651069	73467443427032331	648518346499232094	73467443427032331	5
DN	30809	23573	R	DNxn013	DNxn013			ITD		brain	xn	ACH	0.9707874014	73537812372583238	648518346502330279	73537812372539938	5
DN	23849	23573	L	DNxn013	DNxn013			ITD		brain	xn	ACH	0.9307580728	73256337328836109	648518346478553684	73537812372539938	5
DN	28572	23573	L	DNxn013	DNxn013			ITD		brain	xn	ACH	0.945603105	73256337328812720	648518346492544443	73537812372539938	5
DN	23580	23573	R	DNxn013	DNxn013			ITD		brain	xn	ACH	0.9463967341	73537812372507311	648518346498317844	73537812372539938	5
DN	28224	23573	R	DNxn013	DNxn013			ITD		brain	xn	ACH	0.958110844	73537812372514170	648518346531196186	73537812372539938	5
DN	35897	23573	R	DNxn013	DNxn013			ITD		brain	xn	ACH	0.9817494327	73537812372477882	648518346477791981	73537812372539938	5
DN	41239	23573	R	DNxn013	DNxn013			ITD		brain	xn	ACH	0.9583204914	73537812372477882	648518346477791981	73537812372539938	5
DN	44001	23573	L	DNxn013	DNxn013			ITD		brain	xn	ACH	0.9742468903	73256337328843538	648518346502330791	73537812372539938	5
DN	26039	23573	R	DNxn013	DNxn013			ITD		brain	xn	ACH	0.9411440728	73537812372511848	648518346489538252	73537812372539938	5
DN	23573	23573	L	DNxn013	DNxn013			ITD		brain	xn	ACH	0.9161576411	73256337328843538	648518346502330791	73537812372539938	5
DN	36930	23573	L	DNxn013	DNxn013			ITD		brain	xn	ACH	0.9516922241	73256337328906773	648518346465848112	73537812372539938	5
DN	25694	23573	L	DNxn013	DNxn013			ITD		brain	xn	ACH	0.9428538506	73256337328890040	648518346488629005	73537812372539938	5
DN	29902	23573	L	DNxn013	DNxn013			ITD		brain	xn	ACH	0.9614259086	73256337328836125	648518346486555183	73537812372539938	5
DN	14485	14485	L	DNxn071	DNxn071			MTD-I		brain	xn	ACH	0.9672368567	73115599840250238	648518346490247772	73608180915103610	5
DN	15331	14485	R	DNxn071	DNxn071			MTD-I		brain	xn	ACH	0.9399223852	73608180915103610	648518346493042864	73608180915103610	5
DN	32317	31885	R	DNxn073	DNxn073			none		brain	xn	GLUT	0.850009823	73467443426858440	648518346487278739	73467443426858440	5
DN	31885	31885	L	DNxn073	DNxn073			none		brain	xn	GLUT	0.8892251188	73326706072891324	648518346490875000	73467443426858440	5
DN	16197	15838	R	DNxn101	DNxn101			ITD		brain	xn	ACH	0.9642759645	73537812439550352	648518346514055467	73537812439550352	5
DN	15838	15838	L	DNxn101	DNxn101			ITD		brain	xn	ACH	0.9612638203	73256337395799288	648518346488512590	73537812439550352	5
DN	13483	13239	L	DNxn102	DNxn102			MTD-I		brain	xn	ACH	0.9682596508	73326706072846346	648518346509133434	73537812238239901	5
DN	13239	13239	R	DNxn102	DNxn102			MTD-I		brain	xn	ACH	0.9531130798	73537812238239901	648518346496964012	73537812238239901	5
DN	13548	12613	R	DNxn103	DNxn103			MDA		brain	xn	unk	0.4338792573	73467443494422883	648518346502963443	73467443494422883	5
DN	12613	12613	L	DNxn103	DNxn103			MDA		brain	xn	unk	0.4450186297	73397074750006016	648518346515055943	73467443494422883	5
DN	48027	45523	R	DNxn104	DNxn104			MTD-I		brain	xn	ACH	0.9486787122	73537812238166332	648518346517640296	73537812238166332	4
DN	45523	45523	R	DNxn104	DNxn104			MTD-I		brain	xn	ACH	0.9455207061	73537812238166332	648518346517640296	73537812238166332	4
DN	45618	45523	L	DNxn104	DNxn104			MTD-I		brain	xn	ACH	0.9476935997	73256337261683724	648518346474413762	73537812238166332	4
DN	53588309438	45523	L	DNxn104	DNxn104			MTD-I		brain	xn	ACH	0.9567600422	73256337261683724	648518346474413762	73537812238166332	4
DN	45849	40943	R	DNxn105	DNxn105			ITD		brain	xn	ACH	0.9279271816	73537812372646922	648518346488891113	73185968651620256	3
DN	47230	40943	L	DNxn105	DNxn105			ITD		brain	xn	ACH	0.8814768634	73185968651620256	648518346493806990	73185968651620256	3
DN	40943	40943	R	DNxn105	DNxn105			none		brain	xn	ACH	0.9089863623	73537812372646922	648518346488891113	73185968651620256	3
DN	33663	32744	R	DNxn106	DNxn106			ITD		brain	xn	GABA	0.7178130204	73537812238228331	648518346494754954	73256337261707162	4
DN	33891	32744	L	DNxn106	DNxn106			ITD		brain	xn	GABA	0.7830092466	73256337261746866	648518346478491508	73256337261746866	4
DN	31821	32744	R	DNxn106	DNxn106			ITD		brain	xn	GABA	0.7834784296	73537812238202009	648518346466920686	73256337261746866	4
DN	34822	32744	L	DNxn106	DNxn106			ITD		brain	xn	GABA	0.7335259477	73256337261707162	648518346478556500	73256337261707162	4
DN	32744	32744	R	DNxn106	DNxn106			ITD		brain	xn	GABA	0.7830107762	73537812238177272	648518346518603487	73256337261707162	4
DN	31999	31999	L	DNxn107	DNxn107			ITD		brain	xn	GABA	0.8518406236	73256337395746669	648518346493858958	73537812372859265	3
DN	32776	31999	R	DNxn107	DNxn107			ITD		brain	xn	GABA	0.8883269179	73537812372859265	648518346501363478	73537812372859265	3
DN	31778	30754	L	DNxn108	DNxn108			none		brain	xn	unk	0.3682611622	73185968584386811	648518346483105188	73185968584386811	4
DN	53581075416	30754	L	DNxn108	DNxn108			none		brain	xn	unk	0.4969486105	73185968584386811	648518346483105188	73185968584386811	4
DN	38393	30754	R	DNxn108	DNxn108			none		brain	xn	unk	0.4399689712	73608180982522524	648518346482677413	73185968584386811	4
DN	30754	30754	R	DNxn108	DNxn108			none		brain	xn	unk	0.4214541135	73608180982379187	648518346493900064	73185968584386811	4
DN	33074	30538	L	DNxn109	DNxn109			ITD		brain	xn	ACH	0.8890032253	73256337328668163	648518346496189559	73256337328723314	5
DN	42075	30538	L	DNxn109	DNxn109			ITD		brain	xn	ACH	0.9456720435	73256337328668163	648518346496189559	73256337328723314	5
DN	46922	30538	L	DNxn109	DNxn109			ITD		brain	xn	ACH	0.8063600247	73256337328635665	648518346497123713	73256337328723314	5
DN	52357208220	30538	L	DNxn109	DNxn109			ITD		brain	xn	ACH	0.9046033822	73256337328668163	648518346496189559	73256337328723314	5
DN	38167	30538	R	DNxn109	DNxn109			ITD		brain	xn	ACH	0.879000209	73537812305508400	648518346472409353	73256337328723314	5
DN	39379	30538	R	DNxn109	DNxn109			ITD		brain	xn	ACH	0.8655016465	73537812305508400	648518346472409353	73256337328723314	5
DN	42716	30538	R	DNxn109	DNxn109			ITD		brain	xn	ACH	0.9496197866	73537812305508400	648518346472409353	73256337328723314	5
DN	43869	30538	R	DNxn109	DNxn109			ITD		brain	xn	ACH	0.9250885355	73537812305508400	648518346472409353	73256337328723314	5
DN	48208	30538	R	DNxn109	DNxn109			ITD		brain	xn	ACH	0.9439086028	73537812305508400	648518346472409353	73256337328723314	5
DN	41261	30538	R	DNxn109	DNxn109			ITD		brain	xn	ACH	0.8798695917	73537812305508400	648518346472409353	73256337328723314	5
DN	45214	30538	L	DNxn109	DNxn109			ITD		brain	xn	ACH	0.9420622476	73256337328838583	648518346487876688	73256337328723314	5
DN	42273	30538	L	DNxn109	DNxn109			ITD		brain	xn	ACH	0.9160140702	73256337328668163	648518346496189559	73256337328723314	5
DN	30538	30538	R	DNxn109	DNxn109			ITD		brain	xn	ACH	0.9669719294	73537812305479623	648518346474064493	73256337328723314	5
DN	32535	30538	L	DNxn109	DNxn109			ITD		brain	xn	ACH	0.9506435677	73256337328723314	648518346515464698	73256337328723314	5
DN	33725	30538	L	DNxn109	DNxn109			ITD		brain	xn	ACH	0.9622230177	73256337328776699	648518346502743795	73256337328723314	5
DN	40501	30538	R	DNxn109	DNxn109			ITD		brain	xn	ACH	0.9417376018	73537812305508400	648518346472409353	73256337328723314	5
DN	37675	30538	R	DNxn109	DNxn109			ITD		brain	xn	ACH	0.9280032564	73537812305508400	648518346472409353	73256337328723314	5
DN	30685	30538	R	DNxn109	DNxn109			ITD		brain	xn	ACH	0.9607942029	73537812305481870	648518346479694836	73256337328723314	5
DN	39001	30538	R	DNxn109	DNxn109			ITD		brain	xn	ACH	0.9362414739	73537812305508400	648518346472409353	73256337328723314	5
DN	33151	29781	L	DNxn110	DNxn110			ITD		brain	xn	GABA	0.8452015353	73256337328964546	648518346497893735	73256337328964546	5
DN	29781	29781	R	DNxn110	DNxn110			ITD		brain	xn	GABA	0.8591767205	73537812372490046	648518346475216737	73256337328964546	5
DN	34257	29781	R	DNxn110	DNxn110			ITD		brain	xn	GABA	0.8323668624	73537812372490046	648518346475216737	73256337328964546	5
DN	30723	29781	L	DNxn110	DNxn110			ITD		brain	xn	GABA	0.8296059642	73256337328964546	648518346497893735	73256337328964546	5
DN	28874	28812	L	DNxn111	DNxn111			ITD		brain	xn	GABA	0.9008414346	73256337395494651	648518346476808208	73256337395494651	4
DN	28812	28812	R	DNxn111	DNxn111			ITD		brain	xn	GABA	0.8951723755	73537812372588052	648518346502507078	73256337395494651	4
DN	32461	28396	R	DNxn112	DNxn112			MTD-I		brain	xn	ACH	0.9240517141	73537812238182142	648518346495642000	73537812238182142	4
DN	33429	28396	R	DNxn112	DNxn112			MTD-I		brain	xn	ACH	0.9394610571	73537812238182142	648518346495642000	73537812238182142	4
DN	35677	28396	R	DNxn112	DNxn112			MTD-I		brain	xn	ACH	0.9489063004	73467443426895305	648518346474415042	73256337261681134	4
DN	28396	28396	L	DNxn112	DNxn112			MTD-I		brain	xn	ACH	0.9054743863	73256337261681134	648518346495189942	73256337261681134	4
DN	32146	28396	L	DNxn112	DNxn112			ITD		brain	xn	ACH	0.9129204926	73256337261681134	648518346495189942	73256337261681134	4
DN	37290	28396	L	DNxn112	DNxn112			MTD-I		brain	xn	ACH	0.8957475379	73256337261699103	648518346504284908	73537812238182142	4
DN	28004	28004	L	DNxn113	DNxn113			MDA		brain	xn	ACH	0.9453651827	73397074817091592	648518346499996678	73397074817134691	4
DN	28617	28004	R	DNxn113	DNxn113			MDA		brain	xn	ACH	0.9399606041	73397074817134691	648518346495287887	73397074817134691	4
DN	27624	27119	L	DNxn114	DNxn114			ITD		brain	xn	ACH	0.9044278455	73256337395697810	648518346501761642	73185968651567181	4
DN	27119	27119	R	DNxn114	DNxn114			ITD		brain	xn	ACH	0.8746243082	73537812372470214	648518346500560563	73185968651567181	4
DN	28544	26148	L	DNxn115	DNxn115			ITD		brain	xn	ACH	0.9180624841	73256337328823430	648518346496559362	73256337328823430	4
DN	28823	26148	L	DNxn115	DNxn115			ITD		brain	xn	ACH	0.7416929118	73256337328818222	648518346495654544	73256337328823430	4
DN	26148	26148	R	DNxn115	DNxn115			ITD		brain	xn	ACH	0.817931888	73537812305702180	648518346495981373	73256337328823430	4
DN	27886	26148	R	DNxn115	DNxn115			ITD		brain	xn	ACH	0.8274656812	73537812372470216	648518346478559828	73256337328823430	4
DN	42161	26148	R	DNxn115	DNxn115			ITD		brain	xn	ACH	0.9832169006	73537812372470216	648518346478559828	73256337328823430	4
DN	42192	26148	R	DNxn115	DNxn115			ITD		brain	xn	ACH	0.9084341722	73537812372470216	648518346478559828	73256337328823430	4
DN	43362	26148	R	DNxn115	DNxn115			ITD		brain	xn	ACH	0.9299316509	73537812372470216	648518346478559828	73256337328823430	4
DN	31170	26089	L	DNxn116	DNxn116			ITD		brain	xn	GABA	0.951118655
DN	42130	26089	L	DNxn116	DNxn116			ITD		brain	xn	ACH	0.9538514364
DN	42673	26089	L	DNxn116	DNxn116			ITD		brain	xn	ACH	0.8642987736
DN	43616	26089	L	DNxn116	DNxn116			ITD		brain	xn	ACH	0.9342559018
DN	41018	26089	L	DNxn116	DNxn116			ITD		brain	xn	ACH	0.8673495059
DN	26089	26089	L	DNxn116	DNxn116			ITD		brain	xn	ACH	0.8900169728
DN	41766	26089	L	DNxn116	DNxn116			ITD		brain	xn	ACH	0.9552311837
DN	26377	23811	L	DNxn117	DNxn117			ITD		brain	xn	ACH	0.9134026284	73537812372490116	648518346509019514	73537812372490116	4
DN	23811	23811	R	DNxn117	DNxn117			ITD		brain	xn	ACH	0.9141015608	73185968651607884	648518346499801411	73537812372490116	4
DN	24453	23811	R	DNxn117	DNxn117			ITD		brain	xn	ACH	0.9237638705	73256337395662508	648518346486491105	73537812372490116	4
DN	26626	23811	R	DNxn117	DNxn117			ITD		brain	xn	ACH	0.899984811	73256337395662508	648518346486491105	73537812372490116	4
DN	27252	23811	L	DNxn117	DNxn117			ITD		brain	xn	ACH	0.8785608185	73537812372495123	648518346507061320	73537812372490116	4
DN	22004	22004	R	DNxn118	DNxn118			MTD-I		brain	xn	ACH	0.9132177309	73467443426992788	648518346494725795	73467443426992788	4
DN	154083	22004	L	DNxn118	DNxn118			MTD-I		brain	xn	ACH	0.8919973082	73326706072760441	648518346479704564	73467443426992788	4
DN	20647	20647	L	DNxn119	DNxn119			ITD		brain	xn	ACH	0.9687798869	73256337261722569	648518346487319187	73537812305427261	5
DN	21158	20647	R	DNxn119	DNxn119			MTD-I		brain	xn	ACH	0.9688476439	73537812305427261	648518346496654132	73537812305427261	5
DN	21386	20647	R	DNxn119	DNxn119			MTD-I		brain	xn	ACH	0.963654776	73537812171426745	648518346488824554	73537812171426745	5
DN	21150	20647	L	DNxn119	DNxn119			ITD		brain	xn	ACH	0.9602614945	73256337261701706	648518346531194906	73537812171426745	5
DN	18244	17871	L	DNxn121	DNxn121			ITD		brain	xn	GABA	0.8906401074	73256337261604407	648518346509023866	73537812171266863	4
DN	17871	17871	R	DNxn121	DNxn121			ITD		brain	xn	GABA	0.8708000577	73537812171266863	648518346472925540	73537812171266863	4
DN	12696	12696	L	DNxn122	DNxn122			MTD-I		brain	xn	ACH	0.8599645695	73326706072869270	648518346518221398	73326706072869270	5
DN	13336	12696	R	DNxn122	DNxn122			MTD-I		brain	xn	ACH	0.8842823309	73467443427008502	648518346476796176	73326706072869270	5
DN	12170	12155	R	DNxn123	DNxn123			MTD-I		brain	xn	ACH	0.8675692594	73537812171118061	648518346498982721	73537812171118061	5
DN	12155	12155	L	DNxn123	DNxn123			MTD-I		brain	xn	ACH	0.8891469651	73256337261498655	648518346514559175	73537812171118061	5
DN	11286	11286	L	DNxn124	DNxn124			MTD-I		brain	xn	ACH	0.9747215275	73326706073112577	648518346491963154	73467443628315935	5
DN	11497	11286	R	DNxn124	DNxn124			MTD-I		brain	xn	ACH	0.9688287371	73467443628315935	648518346504456940	73467443628315935	5
DN	10719	10719	R	DNxn125	DNxn125			MTD-I		brain	xn	unk	0.6330879374	73467443427003665	648518346513890841	73467443427003665	5
DN	10759	10719	L	DNxn125	DNxn125			MTD-I		brain	xn	unk	0.6404126852	73256337261488167	648518346497042049	73467443427003665	5
DN	18748	18748	R	DNxn126	DNxn126			MDA		brain	xn	ACH	0.8883133794	73397074750092392	648518346480257339	73397074750013600	5
DN	18997	18748	L	DNxn126	DNxn126			MDA		brain	xn	ACH	0.8745882945	73397074750013600	648518346482717414	73397074750013600	5
DN	23962	20649	R	DNxn127	DNxn127			VTV		brain	xn	ACH	0.9550625483	73397075085463083	648518346478501492	73326706341227821	5
DN	20649	20649	L	DNxn127	DNxn127			VTV		brain	xn	ACH	0.9606864329	73326706341227821	648518346531197210	73326706341227821	5
DN	45488	41205	R	DNxn128	DNxn128			ITD		brain	xn	ACH	0.9189037163	73537812238303632	648518346518253398	73256337261815335	5
DN	51806	41205	R	DNxn128	DNxn128			ITD		brain	xn	ACH	0.9637070881	73537812238303632	648518346518253398	73256337261815335	5
DN	53062	41205	R	DNxn128	DNxn128			ITD		brain	xn	ACH	0.9207498099	73537812238303632	648518346518253398	73256337261815335	5
DN	44692	41205	L	DNxn128	DNxn128			ITD		brain	xn	ACH	0.8940129792	73256337328540828	648518346476518262	73256337261815335	5
DN	166597	41205	L	DNxn128	DNxn128			ITD		brain	xn	ACH	0.8211533518	73256337328388028	648518346480028326	73256337261815335	5
DN	48473	41205	R	DNxn128	DNxn128			ITD		brain	xn	ACH	0.8719142629	73537812238205408	648518346491967020	73256337261815335	5
DN	41205	41205	L	DNxn128	DNxn128			ITD		brain	xn	ACH	0.8438312699	73256337261815335	648518346498169170	73256337261815335	5
DN	26846	26846	R	DNxn129	DNxn129			VTV		brain	xn	ACH	0.8629664356	73397074951150970	648518346490234460	73326706207094216	4
DN	27359	26846	L	DNxn129	DNxn129			VTV		brain	xn	ACH	0.8660760739	73326706207094216	648518346480202811	73326706207094216	4
DN	20799	20188	R	DNxn130	DNxn130			MDA		brain	xn	ACH	0.9667913525	73397074884062533	648518346483594671	73397074884062533	4
DN	20188	20188	L	DNxn130	DNxn130			MDA		brain	xn	ACH	0.9588814462	73397074817113517	648518346493645304	73397074884062533	4
DN	18046	18046	R	DNxn131	DNxn131			MDA		brain	xn	ACH	0.97006195	73397074884048471	648518346499717516	73326706072917710	5
DN	18312	18046	L	DNxn131	DNxn131			MDA		brain	xn	ACH	0.9589266967	73326706072917710	648518346498375920	73326706072917710	5
DN	27039	24324	L	DNxn132	DNxn132			MDA		brain	xn	ACH	0.9684412448
DN	24324	24324	R	DNxn132	DNxn132			MDA		brain	xn	ACH	0.9744013441
DN	29882	29882	R	DNxn133	DNxn133			MDA		brain	xn	GABA	0.7812111568
DN	30235	29882	R	DNxn133	DNxn133			MDA		brain	xn	ACH	0.9474976715
DN	167413	26767	L	DNxn134	DNxn134			MDA		brain	xn	ACH	0.9664309955	73397074884067414	648518346496719332	73397074884067414	4
DN	26767	26767	R	DNxn134	DNxn134			MDA		brain	xn	ACH	0.9676278079	73467443628361970	648518346500392883	73397074884067414	4
DN	26505	26505	L	DNxn135	DNxn135			none		brain	xn	ACH	0.9531886751	73185968651583340	648518346486605564	NO MATCH	4
DN	26854	26505	R	DNxn135	DNxn135			none		brain	xn	ACH	0.9490399802
DN	17777	17777	R	DNxn136	DNxn136			MTD-I		brain	xn	ACH	0.7094257433	73537812171292198	648518346494730667	NO MATCH	5
DN	17948	17777	L	DNxn136	DNxn136			MTD-I		brain	xn	unk	0.6791624748
DN	53595462076	39475	L	DNxn137	DNxn137			MDA		brain	xn	ACH	0.9651959504	73397074816967305	648518346479325147	73397074816967305	5
DN	39475	39475	R	DNxn137	DNxn137			MDA		brain	xn	ACH	0.9464062895	73397074884248815	648518346496551725	73397074816967305	5
DN	24755	24755	L	DNxn138	DNxn138			MDA		brain	xn	ACH	0.9373426909	73397074816991644	648518346498099866	73397074816991644	5
DN	27990	24755	R	DNxn138	DNxn138			MDA		brain	xn	ACH	0.9388999669	73397074817177189	648518346483149220	73397074816991644	5
DN	40070	36801	L	DNxn139	DNxn139			none		brain	xn	ACH	0.9268201719	73608180982361680	648518346491508241	73185968584450434	4
DN	38263	36801	R	DNxn139	DNxn139			none		brain	xn	ACH	0.9258186778	73185968584423580	648518346466653806	73185968584450434	4
DN	41125	36801	R	DNxn139	DNxn139			DLT		brain	xn	ACH	0.8545299556	73185968584450434	648518346477796333	73185968584450434	4
DN	166645	36801	R	DNxn139	DNxn139			none		brain	xn	unk	0.6232441026	73185968584423580	648518346466653806	73185968584450434	4
DN	36801	36801	L	DNxn139	DNxn139			none		brain	xn	ACH	0.9577882416	73608180982471707	648518346500138165	73185968584450434	4
DN	41773	36801	L	DNxn139	DNxn139			none		brain	xn	ACH	0.9687269761	73608181116494387	648518346476679440	73185968584450434	4
DN	31813	36801	R	DNxn139	DNxn139			none		brain	xn	ACH	0.8374784914	73115599840162784	648518346496600109	73185968584450434	4
DN	16082	15769	R	DNxn140	DNxn140			MDA		brain	xn	ACH	0.7957669408	73397074817150541	648518346472919140	73397074817150541	4
DN	15769	15769	L	DNxn140	DNxn140			MDA		brain	xn	ACH	0.809971248	73397074817153368	648518346491971884	73397074817150541	4
DN	16722	15604	L	DNxn141	DNxn141			MDA		brain	xn	ACH	0.8104150356	73397074816937495	648518346495546475	73397074816937495	4
DN	15604	15604	R	DNxn141	DNxn141			MDA		brain	xn	ACH	0.8567243421	73397074817068928	648518346485831108	73397074816937495	4
DN	10721	10639	L	DNxn142	DNxn142			MTD-I		brain	xn	ACH	0.8466776887	73256337261647773	648518346474455746	73537812171329188	5
DN	10639	10639	R	DNxn142	DNxn142			MTD-I		brain	xn	ACH	0.8663934328	73537812171329188	648518346476882120	73537812171329188	5
DN	27516	26713	L	DNxn143	DNxn143			MTD-III		brain	xn	ACH	0.9518409888	73326706072745743	648518346499241822	73467443427043475	5
DN	26713	26713	R	DNxn143	DNxn143			MTD-III		brain	xn	ACH	0.9426200975	73467443427043475	648518346493797774	73467443427043475	5
DN	28033	27629	L	DNxn145	DNxn145			none		brain	xn	ACH	0.9500645381	73185968584332435	648518346518193494	73185968584332435	5
DN	27629	27629	R	DNxn145	DNxn145			none		brain	xn	ACH	0.9428141003	73608180982361678	648518346498139986	73185968584332435	5
DN	23385	23385	L	DNxn146	DNxn146			none		brain	xn	GABA	0.8758268578	73185968517164218	648518346492176255	73537812171258884	5
DN	23722	23385	R	DNxn146	DNxn146			none		brain	xn	GABA	0.8577500672	73537812171258884	648518346495428971	73537812171258884	5
DN	20535	20535	L	DNxn147	DNxn147			DLT		brain	xn	ACH	0.9165884423	73115599974445613	648518346485765060	73115599974445613	5
DN	23448	20535	R	DNxn147	DNxn147			DLT		brain	xn	ACH	0.9062949659	73678549927826924	648518346489888283	73115599974445613	5
DN	17717	17717	L	DNxn148	DNxn148			none		brain	xn	GLUT	0.8985829285	73185968517318928	648518346510878082	73185968517318928	5
DN	19952	17717	R	DNxn148	DNxn148			none		brain	xn	GLUT	0.8970541357	73608181049613966	648518346497000577	73185968517318928	5
DN	16746	16567	L	DNxn149	DNxn149			none		brain	xn	ACH	0.9580731109	73256337261688834	648518346496620852	73537812171296564	5
DN	16567	16567	R	DNxn149	DNxn149			none		brain	xn	ACH	0.9477595911	73537812171296564	648518346481093989	73537812171296564	5
DN	13837	13837	L	DNxn150	DNxn150			ITD		brain	xn	ACH	0.9200881968	73115599840236099	648518346493916171	73608180915222520	5
DN	15718	13837	R	DNxn150	DNxn150			ITD		brain	xn	ACH	0.9143627229	73608180915222520	648518346494375223	73608180915222520	5
DN	13348	13348	R	DNxn151	DNxn151			VTV		brain	xn	ACH	0.9730166831	73397075085365446	648518346486150048	73326706274244105	5
DN	13820	13348	L	DNxn151	DNxn151			VTV		brain	xn	ACH	0.9745536467	73326706274244105	648518346495991052	73326706274244105	3
DN	13139	13139	L	DNxn152	DNxn152			MDA		brain	xn	GABA	0.8875952658	73326706139996406	648518346509827622	73326706139996406	5
DN	13299	13139	R	DNxn152	DNxn152			MDA		brain	xn	GABA	0.8877652407	73467443628474397	648518346496184695	73326706139996406	5
DN	19189	19189	L	DNxn153	DNxn153			MTD-I		brain	xn	ACH	0.9663200315	73326706139693379	648518346524002309	73467443493978535	5
DN	20104	19189	R	DNxn153	DNxn153			MTD-I		brain	xn	ACH	0.9713349455	73467443493978535	648518346478550868	73467443493978535	5
DN	18135	18135	L	DNxn154	DNxn154			none		brain	xn	GLUT	0.972883172	73326706207082374	648518346489801946	73326706207082374	4
DN	153988	18135	R	DNxn154	DNxn154			none		brain	xn	GLUT	0.9724503572	73467443695546183	648518346507062088	73326706207082374	4
DN	18041	17526	L	DNxn155	DNxn155			MDA		brain	xn	ACH	0.9661281612	73326706072981602	648518346494690226	73397074884110377	5
DN	17526	17526	R	DNxn155	DNxn155			MDA		brain	xn	ACH	0.9715851285	73397074884110377	648518346494517667	73397074884110377	5
DN	17004	17004	L	DNxn156	DNxn156			MDA		brain	xn	unk	0.4372759853	73397074816987163	648518346475490145	73467443494422214	3
DN	19367	17004	R	DNxn156	DNxn156			MDA		brain	xn	unk	0.4904693677	73467443494422214	648518346501086093	73467443494422214	3
DN	16822	16822	R	DNxn157	DNxn157			VLT		brain	xn	GLUT	0.9787075035	73537812439654006	648518346494562805	73256337462613195	5
DN	17798	16822	L	DNxn157	DNxn157			VLT		brain	xn	GLUT	0.9827220569	73256337462613195	648518346486695373	73256337462613195	5
DN	154401	16333	R	DNxn158	DNxn158			MDA		brain	xn	unk	0.4469387344	73467443560933155	648518346481531039	73397074817027008	4
DN	16333	16333	L	DNxn158	DNxn158			MDA		brain	xn	unk	0.47119904	73397074817027008	648518346480230566	73397074817027008	4
DN	17366	16264	L	DNxn159	DNxn159			MDA		brain	xn	ACH	0.9511218326	73397074817147667	648518346484464387	73397074817147667	5
DN	16264	16264	R	DNxn159	DNxn159			MDA		brain	xn	ACH	0.9431002202	73397074884120210	648518346493079872	73397074817147667	5
DN	13053	13053	L	DNxn160	DNxn160			DLV		brain	xn	ACH	0.9595518628	73397075018407061	648518346489569887	73397075018407061	4
DN	13343	13053	R	DNxn160	DNxn160			DLV		brain	xn	ACH	0.9488789911	73397075018298867	648518346518344278	73397075018407061	4
DN	12719	12719	L	DNxn161	DNxn161			MDA		brain	xn	ACH	0.9661768297	73397074883854798	648518346479726324	73397074883854798	5
DN	12746	12719	R	DNxn161	DNxn161			MDA		brain	xn	ACH	0.9668668157	73397074883856166	648518346476886216	73397074883854798	5
DN	13113	11697	R	DNxn162	DNxn162			DLV		brain	xn	unk	0.3934006189	73537812439606300	648518346495822242	73537812439606300	5
DN	11697	11697	L	DNxn162	DNxn162			DLV		brain	xn	unk	0.4128078448	73256337395892198	648518346484205853	73537812439606300	5
DN	11427	11427	L	DNxn163	DNxn163			DLV		brain	xn	ACH	0.9720192242	73326706206856151	648518346493047282	73326706206856151	5
DN	11647	11427	R	DNxn163	DNxn163			DLV		brain	xn	ACH	0.9717539782	73467443762463679	648518346483147172	73326706206856151	5
DN	13291	13184	R	DNxn164	DNxn164			DMT		brain	xn	ACH	0.9650956257	73678549860819814	648518346492171403	73678549860819814	5
DN	13184	13184	L	DNxn164	DNxn164			DMT		brain	xn	ACH	0.9717879165	73115599907483526	648518346488476600	73678549860819814	5
DN	12902	12902	R	DNxn165	DNxn165			DLV		brain	xn	GLUT	0.8743938009	73467443829587357	648518346518523990	73467443829587357	5
DN	15839	12902	L	DNxn165	DNxn165			DLV		brain	xn	GLUT	0.9005849199	73256337530126508	648518346489860989	73467443829587357	5
DN	12206	12206	L	DNxn166	DNxn166			VTV		brain	xn	GABA	0.912439244	73256337597080163	648518346471747995	73256337597080163	5
DN	12733	12206	R	DNxn166	DNxn166			VTV		brain	xn	GABA	0.9129001602	73467443829696925	648518346496758500	73256337597080163	5
DN	32388	30130	L	DNxn167	DNxn167			ITD		brain	xn	ACH	0.9099326832	73256337395683918	648518346479277010	73537812372695063	5
DN	30130	30130	R	DNxn167	DNxn167			none		brain	xn	ACH	0.9655454683	73537812372695063	648518346487714327	73537812372695063	5
DN	11202	11202	R	DNxn168	DNxn168			DLV		brain	xn	ACH	0.9791446457	73467443695456379	648518346512532638	73256337462910672	5
DN	11298	11202	L	DNxn168	DNxn168			DLV		brain	xn	ACH	0.969014642	73256337462910672	648518346491899503	73256337462910672	5
DN	25239	24186	L	DNxn169	DNxn169			ITD		brain	xn	ACH	0.9289930664	73256337328965023	648518346503750817	73537812372401046	5
DN	24186	24186	R	DNxn169	DNxn169			MTD-I		brain	xn	ACH	0.942019636	73537812372401046	648518346495991101	73537812372401046	5
DN	23646	23646	L	DNxn170	DNxn170			DMT		brain	xn	ACH	0.8973047969	73115599907141813	648518346499504965	73608181049562243	5
DN	24989	23646	R	DNxn170	DNxn170			DMT		brain	xn	ACH	0.8280076173	73608181049562243	648518346495900477	73608181049562243	5
DN	22194	21807	L	DNxn171	DNxn171			none		brain	xn	ACH	0.9728040382	73256337328846115	648518346521590777	73467443628506973	4
DN	21807	21807	R	DNxn171	DNxn171			none		brain	xn	ACH	0.9649915456	73467443628506973	648518346486070152	73467443628506973	4
DN	21431	21431	L	DNxn172	DNxn172			MDA		brain	xn	GABA	0.8730496564	73397074817016158	648518346496228925	73467443493978756	4
DN	22240	21431	R	DNxn172	DNxn172			MDA		brain	xn	GABA	0.84755228	73467443493978756	648518346496198519	73467443493978756	4
DN	18596	18596	L	DNxn173	DNxn173			MDA		brain	xn	ACH	0.9766510587	73326706072981578	648518346472927588	73326706072981578	4
DN	18777	18596	R	DNxn173	DNxn173			MDA		brain	xn	ACH	0.9831284559	73467443561187332	648518346486103650	73326706072981578	4
DN	15597	15499	R	DNxn174	DNxn174			MTD-I		brain	xn	ACH	0.9773748345	73537812171247980	648518346502329255	73537812171247980	4
DN	15499	15499	L	DNxn174	DNxn174			MTD-I		brain	xn	ACH	0.973830351	73326706005809939	648518346497920410	73537812171247980	4
DN	13517	13411	L	DNxn175	DNxn175			MTD-I		brain	xn	ACH	0.9777426988	73326706139915601	648518346486029192	73326706139915601	5
DN	13411	13411	R	DNxn175	DNxn175			MTD-I		brain	xn	ACH	0.9733749264	73467443628245098	648518346494038779	73326706139915601	5
DN	12012	11573	L	DNxn176	DNxn176			MTD-I		brain	xn	ACH	0.8998874435	73256337328591072	648518346486561071	73537812305387218	5
DN	11573	11573	R	DNxn176	DNxn176			MTD-I		brain	xn	ACH	0.909256181	73537812305387218	648518346507258745	73537812305387218	5
DN	15016	14999	L	DNxn177	DNxn177			MDA		brain	xn	ACH	0.9395030595	73397074817029134	648518346477796053	73397074817185442	5
DN	14999	14999	R	DNxn177	DNxn177			MDA		brain	xn	ACH	0.9542823572	73397074817185442	648518346493704817	73397074817185442	5
DN	17061	14350	L	DNxn178	DNxn178			VTV		brain	xn	ACH	0.9554541721	73326706274253229	648518346467431687	73326706274253229	4
DN	14350	14350	R	DNxn178	DNxn178			VTV		brain	xn	ACH	0.9634412577	73397074951412620	648518346499356507	73326706274253229	4
DN	12747	12617	L	DNxn179	DNxn179			MDA		brain	xn	GABA	0.7034536763	73467443561247200	648518346494717973	73397074750046575	5
DN	12753	12617	R	DNxn179	DNxn179			MDA		brain	xn	GABA	0.7105785533	73397074750046575	648518346498247729	73397074750046575	5
DN	12617	12617	R	DNxn179	DNxn179			MDA		brain	xn	GABA	0.7019475171	73397074749852612	648518346472414473	73397074749852612	5
DN	12731	12617	L	DNxn179	DNxn179			MDA		brain	xn	GABA	0.7270570376	73397074682626626	648518346484534275	73397074749852612	5
DN	11839	11839	R	DNxn180	DNxn180			VTV		brain	xn	GABA	0.7862588428	73397075085506513	648518346499727171	73326706341279285	4
DN	21750	11839	L	DNxn180	DNxn180			VTV		brain	xn	unk	0.6132360662	73326706341279285	648518346491635398	73326706341279285	5
DN	15513	15275	L	DNxn183	DNxn183			VTV		brain	xn	ACH	0.9548478152	73397075018218702	648518346483517333	73397075018218702	5
DN	15275	15275	R	DNxn183	DNxn183			VTV		brain	xn	ACH	0.97456012	73397074951369894	648518346498413808	73397075018218702	5
DN	16099	16099	L	DNxn184	DNxn184			VTV		brain	xn	GLUT	0.8894050425	73256337597114022	648518346491271544	73256337597114022	4
DN	16582	16099	R	DNxn184	DNxn184			VTV		brain	xn	GLUT	0.917842281	73467443829589598	648518346486632653	73256337597114022	4
DN	15613	15327	L	DNxn185	DNxn185			MDA		brain	xn	ACH	0.9593305806	73326706139904577	648518346488502456	73326706139904577	5
DN	15327	15327	R	DNxn185	DNxn185			MDA		brain	xn	ACH	0.9550771327	73397074884179384	648518346479726580	73326706139904577	5
DN	15291	14228	R	DNxn186	DNxn186			VTV		brain	xn	GLUT	0.9672549848	73397074951376949	648518346486654361	73397074951376949	5
DN	14228	14228	L	DNxn186	DNxn186			VTV		brain	xn	GLUT	0.9536512719	73326706274269235	648518346477717468	73397074951376949	5
DN	13951	13951	R	DNxn186	DNxn186		previously DNxn187	VTV		brain	xn	GLUT	0.9527177889	73397075018296163	648518346526142423	73397075018296163	5
DN	14301	13951	L	DNxn186	DNxn186		previously DNxn187	VTV		brain	xn	GLUT	0.9683945479	73397075018306537	648518346495482274	73397075018296163	5
DN	46341	46341	L	DNxn188	DNxn188			none		brain	xn	unk	0.4252298578
DN	44166	44166	R	DNxn189	DNxn189			VTV		brain	xn	unk	0.4256344703
DN	49688	49688	R	DNxn190	DNxn190			none		brain	xn	unk	0.4953617055
DN	24311	24311	L	DNxn191	DNxn191			MDA		brain	xn	ACH	0.931584375
DN	49317	49317	L	DNxn192	DNxn192			none		brain	xn	GLUT	0.8873260228
DN	151739	151739	L	DNxn193	DNxn193			VTV		brain	xn	GABA	0.7007731211
SD	33987	33987	L	LN-DN1	DNfl013	labial_nerve_sensory_descending		VTV	x	brain	fl	ACH	0.8094192222	73256337597080171	648518346465192565	73467443829687986	4
SD	41739	33987	R	LN-DN1	DNfl013	labial_nerve_sensory_descending		VTV	x	brain	fl	ACH	0.8186985072	73467443829687986	648518346479705588	73467443829687986	4
SD	27524	25155	L	LN-DN2	DNxl071	labial_nerve_sensory_descending		VTV	x	brain	xl	ACH	0.8838873302	73256337597076153	648518346475225185	73467443829666259	5
SD	25155	25155	R	LN-DN2	DNxl071	labial_nerve_sensory_descending		VTV	x	brain	xl	ACH	0.9066206665	73467443829666259	648518346491961644	73467443829666259	5
SD	53202877530	25155	R	LN-DN2	DNxl071	labial_nerve_sensory_descending		VTV	x	brain	xl	unk	0.6596970248	73467443829676738	648518346490869112	73256337597068862	3
SD	25960	25155	L	LN-DN2	DNxl071	labial_nerve_sensory_descending		VTV	x	brain	xl	ACH	0.8882784682	73256337597068862	648518346492132652	73256337597068862	3
DN	14523	13438	L	MDN	DNxn049	DNp50		MTD-I	p	brain	xn	ACH	0.971241085	73326706139901563	648518346475400628	73326706139840140	5
DN	13438	13438	L	MDN	DNxn049	DNp50		MTD-I	p	brain	xn	ACH	0.969865034	73326706139840140	648518346474413506	73326706139840140	5
DN	13809	13438	R	MDN	DNxn050	DNp50		MTD-I	p	brain	xn	ACH	0.9635573129	73467443427254162	648518346481250703	73326706139840140	5
DN	14419	13438	R	MDN	DNxn050	DNp50		MTD-I	p	brain	xn	ACH	0.9563792291	73467443494121411	648518346501195096	73326706139840140	5
DN	15424	15424	R	oviDN	DNad001	pMP1		MDA	p	brain	ad	ACH	0.9434919085
DN	15827	15424	L	oviDN	DNad001	pMP1		MDA	p	brain	ad	ACH	0.9680094908
DN	13038	13038	R	pIP10	DNxn048			DLV	p	brain	xn	ACH	0.9479013565
DN	13417	13038	L	pIP10	DNxn048			DLV	p	brain	xn	ACH	0.9429927276
DN	166304	12380	R	pIP9	DNxn047	DNp36		MDA	p	brain	xn	GLUT	0.9725204724	73397074884069612	648518346485836228	73326706072869291	4
DN	12380	12380	L	pIP9	DNxn047	DNp36		MDA	p	brain	xn	GLUT	0.9547580534	73326706072869291	648518346475622580	73326706072869291	4
DN	11987	11977	R	pMP2	DNxn046			MDA	p	brain	xn	ACH	0.9079837155
DN	11977	11977	L	pMP2	DNxn046			MDA	p	brain	xn	ACH	0.9103294389
