# Supplementary material for: Comparative connectomics of Drosophila descending and ascending neurons
Source: Nature. 2025 Apr 30;643(8070):158–72. doi: 10.1038/s41586-025-08925-z (PMC12222017; doi:10.1038/s41586-025-08925-z)
Supplement: Supplementary file 1 — Supplementary Files 1–16 and guide. [file 41586_2025_8925_MOESM1_ESM.zip › 2024-06-12178B-s1/2024-06-12178B-Supplemental_file8_FAFB_ANs_SAs.txt]

class	supervoxel_id	root_id	group	side	type	synonyms	neuropil	neuropilgroup	confidence	SA subclass	xyz	x	y	z
AN	79451466875761047	720575940628710555	720575940617440029	L	AN_AMMC_SAD_1		AMMC_SAD	AVLP_AMMC_WED	5		(128652, 82804, 5798)	128652	82804	5798
AN	79451466875757363	720575940628115561	720575940617440029	L	AN_AMMC_SAD_1		AMMC_SAD	AVLP_AMMC_WED	5		(128700, 82880, 5798)	128700	82880	5798
AN	79873748060325270	720575940617440029	720575940617440029	R	AN_AMMC_SAD_1		AMMC_SAD	AVLP_AMMC_WED	5		(134232, 84084, 5798)	134232	84084	5798
AN	79873748060327965	720575940626404429	720575940617440029	R	AN_AMMC_SAD_1		AMMC_SAD	AVLP_AMMC_WED	5		(134297, 84337, 5798)	134297	84337	5798
AN	79451466875754937	720575940620122561	720575940620122561	L	AN_AMMC_SAD_2		AMMC_SAD	AVLP_AMMC_WED	5		(128473, 82901, 5798)	128473	82901	5798
AN	79873748060325155	720575940628358533	720575940620122561	R	AN_AMMC_SAD_2		AMMC_SAD	AVLP_AMMC_WED	5		(134511, 83974, 5798)	134511	83974	5798
AN	79592066925174728	720575940605707198	720575940605707198	L	AN_AVLP_1		AVLP	AVLP_AMMC_WED	5		(130698, 80876, 5798)	130698	80876	5798
AN	79873541901894768	720575940608662318	720575940605707198	R	AN_AVLP_1		AVLP	AVLP_AMMC_WED	5		(134550, 80674, 5798)	134550	80674	5798
AN	79451466875759392	720575940623817776	720575940617415803	L	AN_AVLP_10		AVLP	AVLP_AMMC_WED	5		(128758, 82565, 5798)	128758	82565	5798
AN	79944116804497202	720575940617415803	720575940617415803	R	AN_AVLP_10		AVLP	AVLP_AMMC_WED	5		(135482, 83800, 5798)	135482	83800	5798
AN	79451466875769892	720575940626651691	720575940616835717	L	AN_AVLP_11		AVLP	AVLP_AMMC_WED	5		(128918, 82671, 5798)	128918	82671	5798
AN	79944048085025084	720575940616835717	720575940616835717	R	AN_AVLP_11		AVLP	AVLP_AMMC_WED	5		(135287, 82917, 5798)	135287	82917	5798
AN	79451535595219408	720575940634627214	720575940629589711	L	AN_AVLP_12		AVLP	AVLP_AMMC_WED	5		(128350, 83595, 5798)	128350	83595	5798
AN	79873748060329204	720575940629589711	720575940629589711	R	AN_AVLP_12		AVLP	AVLP_AMMC_WED	5		(134065, 84363, 5798)	134065	84363	5798
AN	79451535595226931	720575940627360774	720575940615297681	L	AN_AVLP_13		AVLP	AVLP_AMMC_WED	5		(128847, 83742, 5798)	128847	83742	5798
AN	79662641827776838	720575940615297681	720575940615297681	R	AN_AVLP_13		AVLP	AVLP_AMMC_WED	5		(131563, 83618, 5798)	131563	83618	5798
AN	79521766900477931	720575940619373703	720575940619373703	L	AN_AVLP_14		AVLP	AVLP_AMMC_WED	5		(129622, 81939, 5798)	129622	81939	5798
AN	79873610621377587	720575940659063169	720575940619373703	R	AN_AVLP_14		AVLP	AVLP_AMMC_WED	5		(134945, 82450, 5798)	134945	82450	5798
AN	79521766900479237	720575940623755312	720575940614519775	L	AN_AVLP_15		AVLP	AVLP_AMMC_WED	5		(129606, 82284, 5798)	129606	82284	5798
AN	79873679340854757	720575940614519775	720575940614519775	R	AN_AVLP_15		AVLP	AVLP_AMMC_WED	5		(134476, 82577, 5798)	134476	82577	5798
AN	79521766900479536	720575940643142560	720575940633662871	L	AN_AVLP_16		AVLP	AVLP_AMMC_WED	5		(129512, 82547, 5798)	129512	82547	5798
AN	79873679340844659	720575940633662871	720575940633662871	R	AN_AVLP_16		AVLP	AVLP_AMMC_WED	5		(134762, 83438, 5798)	134762	83438	5798
AN	79521766900480266	720575940639811024	720575940639811024	L	AN_AVLP_17		AVLP	AVLP_AMMC_WED	5		(129101, 82243, 5798)	129101	82243	5798
AN	79873679340844411	720575940645122948	720575940639811024	R	AN_AVLP_17		AVLP	AVLP_AMMC_WED	5		(135058, 83096, 5798)	135058	83096	5798
AN	79521766900481415	720575940627064420	720575940613771666	L	AN_AVLP_18		AVLP	AVLP_AMMC_WED	5		(129218, 82119, 5798)	129218	82119	5798
AN	79873679340849617	720575940613771666	720575940613771666	R	AN_AVLP_18		AVLP	AVLP_AMMC_WED	5		(134912, 82656, 5798)	134912	82656	5798
AN	79592135644651416	720575940623788519	720575940623788519	L	AN_AVLP_19		AVLP	AVLP_AMMC_WED	5		(130361, 81644, 5798)	130361	81644	5798
AN	79803310596666560	720575940632678099	720575940623788519	R	AN_AVLP_19		AVLP	AVLP_AMMC_WED	5		(134020, 82596, 5798)	134020	82596	5798
AN	79592135644638878	720575940603460640	720575940603460640	L	AN_AVLP_2		AVLP	AVLP_AMMC_WED	5		(130608, 81985, 5798)	130608	81985	5798
AN	79873679340847064	720575940614836027	720575940603460640	R	AN_AVLP_2		AVLP	AVLP_AMMC_WED	5		(134683, 82934, 5798)	134683	82934	5798
AN	79592204364126751	720575940610125688	720575940610125688	L	AN_AVLP_20		AVLP	AVLP_AMMC_WED	5		(130649, 83401, 5798)	130649	83401	5798
AN	79733010571961514	720575940610903409	720575940610125688	R	AN_AVLP_20		AVLP	AVLP_AMMC_WED	5		(132900, 83761, 5798)	132900	83761	5798
AN	79592273083591579	720575940654220193	720575940633677167	L	AN_AVLP_21		AVLP	AVLP_AMMC_WED	5		(130842, 83676, 5798)	130842	83676	5798
AN	79732941852490793	720575940633677167	720575940633677167	R	AN_AVLP_21		AVLP	AVLP_AMMC_WED	5		(132135, 83491, 5798)	132135	83491	5798
AN	79592273083596334	720575940630780589	720575940630780589	L	AN_AVLP_22		AVLP	AVLP_AMMC_WED	5		(130870, 84173, 5798)	130870	84173	5798
AN	79662573108313399	720575940632674003	720575940630780589	R	AN_AVLP_22		AVLP	AVLP_AMMC_WED	5		(131824, 83513, 5798)	131824	83513	5798
AN	79662641827778423	720575940629850105	720575940620950042	L	AN_AVLP_23		AVLP	AVLP_AMMC_WED	5		(131075, 83984, 5798)	131075	83984	5798
AN	79662573108308282	720575940620950042	720575940620950042	R	AN_AVLP_23		AVLP	AVLP_AMMC_WED	5		(132012, 83162, 5798)	132012	83162	5798
AN	79662641827776895	720575940625188741	720575940625188741	L	AN_AVLP_24		AVLP	AVLP_AMMC_WED	5		(131052, 83687, 5798)	131052	83687	5798
AN	79662573108309640	720575940628083516	720575940625188741	R	AN_AVLP_24		AVLP	AVLP_AMMC_WED	5		(131820, 83433, 5798)	131820	83433	5798
AN	79662641827777050	720575940603595366	720575940603595366	L	AN_AVLP_25		AVLP	AVLP_AMMC_WED	5		(131175, 83912, 5798)	131175	83912	5798
AN	79662573108302495	720575940616427357	720575940603595366	R	AN_AVLP_25		AVLP	AVLP_AMMC_WED	5		(131963, 83343, 5798)	131963	83343	5798
AN	79451466875757456	720575940620232686	720575940618398878	L	AN_AVLP_26		AVLP	AVLP_AMMC_WED	5		(128774, 82980, 5798)	128774	82980	5798
AN	79873679340850084	720575940618398878	720575940618398878	R	AN_AVLP_26		AVLP	AVLP_AMMC_WED	5		(134874, 83331, 5798)	134874	83331	5798
AN	79451466875762285	720575940608276949	720575940608276949	L	AN_AVLP_27		AVLP	AVLP_AMMC_WED	5		(128743, 82755, 5798)	128743	82755	5798
AN	79451466875757406	720575940626319900	720575940608276949	L	AN_AVLP_27		AVLP	AVLP_AMMC_WED	5		(128869, 82894, 5798)	128869	82894	5798
AN	79873679340845929	720575940647574916	720575940608276949	R	AN_AVLP_27		AVLP	AVLP_AMMC_WED	5		(134802, 83284, 5798)	134802	83284	5798
AN	79873679340841991	720575940610056516	720575940608276949	R	AN_AVLP_27		AVLP	AVLP_AMMC_WED	5		(134819, 83538, 5798)	134819	83538	5798
AN	79521766900481391	720575940606525058	720575940606525058	L	AN_AVLP_28		AVLP	AVLP_AMMC_WED	5		(129702, 82105, 5798)	129702	82105	5798
AN	79521766900482491	720575940630174033	720575940606525058	L	AN_AVLP_28		AVLP	AVLP_AMMC_WED	5		(129773, 82009, 5798)	129773	82009	5798
AN	79521766900480285	720575940630502604	720575940606525058	L	AN_AVLP_28		AVLP	AVLP_AMMC_WED	5		(129778, 82283, 5798)	129778	82283	5798
AN	79521766900480238	720575940637203389	720575940606525058	L	AN_AVLP_28		AVLP	AVLP_AMMC_WED	5		(129863, 82145, 5798)	129863	82145	5798
AN	79873679340845945	720575940615174493	720575940606525058	R	AN_AVLP_28		AVLP	AVLP_AMMC_WED	5		(134653, 83260, 5798)	134653	83260	5798
AN	79873679340851200	720575940629864844	720575940606525058	R	AN_AVLP_28		AVLP	AVLP_AMMC_WED	5		(134979, 82837, 5798)	134979	82837	5798
AN	79944048085025125	720575940617610837	720575940606525058	R	AN_AVLP_28		AVLP	AVLP_AMMC_WED	5		(135118, 82980, 5798)	135118	82980	5798
AN	79944048085022594	720575940627003495	720575940606525058	R	AN_AVLP_28		AVLP	AVLP_AMMC_WED	5		(135625, 83281, 5798)	135625	83281	5798
AN	79521766900478141	720575940627378950	720575940627378950	L	AN_AVLP_29		AVLP	AVLP_AMMC_WED	5		(129512, 82393, 5798)	129512	82393	5798
AN	79944048085025282	720575940651808758	720575940627378950	R	AN_AVLP_29		AVLP	AVLP_AMMC_WED	5		(135351, 83168, 5798)	135351	83168	5798
AN	79169785740607798	720575940624792880	720575940624792880	L	AN_AVLP_3		AVLP	AVLP_AMMC_WED	5		(124713, 80169, 5798)	124713	80169	5798
AN	80225523061724500	720575940632930711	720575940624792880	R	AN_AVLP_3		AVLP	AVLP_AMMC_WED	5		(139513, 83018, 5798)	139513	83018	5798
AN	79521835619945551	720575940621106977	720575940619358885	L	AN_AVLP_30		AVLP	AVLP_AMMC_WED	5		(129182, 82646, 5798)	129182	82646	5798
AN	79944116804509343	720575940619358885	720575940619358885	R	AN_AVLP_30		AVLP	AVLP_AMMC_WED	5		(135148, 83788, 5798)	135148	83788	5798
AN	79451466875759342	720575940621057285	720575940621057285	L	AN_AVLP_31		AVLP	AVLP_AMMC_WED	5		(128460, 82598, 5798)	128460	82598	5798
AN	79944048085024532	720575940639151960	720575940621057285	R	AN_AVLP_31		AVLP	AVLP_AMMC_WED	5		(135254, 82576, 5798)	135254	82576	5798
AN	79451466875758656	720575940635668622	720575940624392171	L	AN_AVLP_32		AVLP	AVLP_AMMC_WED	5		(127993, 82971, 5799)	127993	82971	5799
AN	79944116804498608	720575940624392171	720575940624392171	R	AN_AVLP_32		AVLP	AVLP_AMMC_WED	5		(135719, 83611, 5798)	135719	83611	5798
AN	79521766900481327	720575940623685193	720575940623685193	L	AN_AVLP_33		AVLP	AVLP_AMMC_WED	5		(129467, 81951, 5798)	129467	81951	5798
AN	79944116804498367	720575940625147883	720575940623685193	R	AN_AVLP_33		AVLP	AVLP_AMMC_WED	5		(135401, 83585, 5798)	135401	83585	5798
AN	79451398156295324	720575940611255475	720575940607888585	L	AN_AVLP_34		AVLP	AVLP_AMMC_WED	5		(127999, 82453, 5798)	127999	82453	5798
AN	79451398156294073	720575940611710322	720575940607888585	L	AN_AVLP_34		AVLP	AVLP_AMMC_WED	5		(128176, 82461, 5798)	128176	82461	5798
AN	79451398156291493	720575940628552054	720575940607888585	L	AN_AVLP_34		AVLP	AVLP_AMMC_WED	5		(128713, 82061, 5798)	128713	82061	5798
AN	79944116804500174	720575940612267518	720575940607888585	R	AN_AVLP_34		AVLP	AVLP_AMMC_WED	5		(136093, 84039, 5798)	136093	84039	5798
AN	80014485548677144	720575940607888585	720575940607888585	R	AN_AVLP_34		AVLP	AVLP_AMMC_WED	5		(136189, 84290, 5798)	136189	84290	5798
AN	80014485548677191	720575940612685162	720575940607888585	R	AN_AVLP_34		AVLP	AVLP_AMMC_WED	5		(136272, 84307, 5798)	136272	84307	5798
AN	79451398156295360	720575940629630520	720575940629630520	L	AN_AVLP_35		AVLP	AVLP_AMMC_WED	5		(128764, 82410, 5798)	128764	82410	5798
AN	79944116804501011	720575940635634533	720575940629630520	R	AN_AVLP_35		AVLP	AVLP_AMMC_WED	5		(135988, 83625, 5798)	135988	83625	5798
AN	79451466875757648	720575940611603502	720575940611603502	L	AN_AVLP_36		AVLP	AVLP_AMMC_WED	5		(128191, 83141, 5798)	128191	83141	5798
AN	79944048085019962	720575940618855883	720575940611603502	R	AN_AVLP_36		AVLP	AVLP_AMMC_WED	5		(135343, 83366, 5798)	135343	83366	5798
AN	79451398156286481	720575940625065786	720575940622803859	L	AN_AVLP_37		AVLP	AVLP_AMMC_WED	5		(128209, 82365, 5798)	128209	82365	5798
AN	79944116804508659	720575940622803859	720575940622803859	R	AN_AVLP_37		AVLP	AVLP_AMMC_WED	5		(135285, 83936, 5798)	135285	83936	5798
AN	79451398156294123	720575940622886158	720575940622886158	L	AN_AVLP_38		AVLP	AVLP_AMMC_WED	5		(128108, 82485, 5798)	128108	82485	5798
AN	79944116804501378	720575940633908472	720575940622886158	R	AN_AVLP_38		AVLP	AVLP_AMMC_WED	5		(135750, 83814, 5798)	135750	83814	5798
AN	79451466875753975	720575940610148505	720575940610148505	L	AN_AVLP_39		AVLP	AVLP_AMMC_WED	5		(128048, 83186, 5799)	128048	83186	5799
AN	79944116804490995	720575940623748389	720575940610148505	R	AN_AVLP_39		AVLP	AVLP_AMMC_WED	5		(135831, 84077, 5798)	135831	84077	5798
AN	79381098131580419	720575940624871710	720575940616113291	L	AN_AVLP_4		AVLP	AVLP_AMMC_WED	5		(127304, 83418, 5799)	127304	83418	5799
AN	79944185523945416	720575940616113291	720575940616113291	R	AN_AVLP_4		AVLP	AVLP_AMMC_WED	5		(135803, 84889, 5798)	135803	84889	5798
AN	79451466875760780	720575940612422654	720575940612422654	L	AN_AVLP_40		AVLP	AVLP_AMMC_WED	5		(127998, 82629, 5799)	127998	82629	5799
AN	79944116804497529	720575940628321531	720575940612422654	R	AN_AVLP_40		AVLP	AVLP_AMMC_WED	5		(136061, 84190, 5798)	136061	84190	5798
AN	79521766900469816	720575940627137223	720575940602337504	L	AN_AVLP_41		AVLP	AVLP_AMMC_WED	5		(129852, 82320, 5798)	129852	82320	5798
AN	79592135644640306	720575940612669933	720575940602337504	L	AN_AVLP_41		AVLP	AVLP_AMMC_WED	5		(130123, 82248, 5798)	130123	82248	5798
AN	79873748060327677	720575940621163802	720575940602337504	R	AN_AVLP_41		AVLP	AVLP_AMMC_WED	5		(134441, 83863, 5798)	134441	83863	5798
AN	79873748060331560	720575940602337504	720575940602337504	R	AN_AVLP_41		AVLP	AVLP_AMMC_WED	5		(134557, 84361, 5798)	134557	84361	5798
AN	79381098131582267	720575940612335102	720575940609651758	L	AN_AVLP_42		AVLP	AVLP_AMMC_WED	5		(127839, 82630, 5799)	127839	82630	5799
AN	79451398156292873	720575940609651758	720575940609651758	L	AN_AVLP_42		AVLP	AVLP_AMMC_WED	5		(128298, 82380, 5798)	128298	82380	5798
AN	79944116804500063	720575940645109124	720575940609651758	R	AN_AVLP_42		AVLP	AVLP_AMMC_WED	5		(135869, 83864, 5798)	135869	83864	5798
AN	80014485548671478	720575940619154203	720575940609651758	R	AN_AVLP_42		AVLP	AVLP_AMMC_WED	5		(136234, 84089, 5798)	136234	84089	5798
AN	79521766900478174	720575940633209996	720575940607606852	L	AN_AVLP_43		AVLP	AVLP_AMMC_WED	5		(129217, 82451, 5798)	129217	82451	5798
AN	79521766900463193	720575940623234567	720575940607606852	L	AN_AVLP_43		AVLP	AVLP_AMMC_WED	5		(129351, 82463, 5798)	129351	82463	5798
AN	79592135644647849	720575940630151455	720575940607606852	L	AN_AVLP_43		AVLP	AVLP_AMMC_WED	5		(130322, 82005, 5798)	130322	82005	5798
AN	79944048085028275	720575940612522646	720575940607606852	R	AN_AVLP_43		AVLP	AVLP_AMMC_WED	5		(135483, 83456, 5798)	135483	83456	5798
AN	79944048085032158	720575940633430112	720575940607606852	R	AN_AVLP_43		AVLP	AVLP_AMMC_WED	5		(135543, 83285, 5798)	135543	83285	5798
AN	79944048085017327	720575940607606852	720575940607606852	R	AN_AVLP_43		AVLP	AVLP_AMMC_WED	5		(135720, 83101, 5798)	135720	83101	5798
AN	79451466875754027	720575940632118479	720575940623901415	L	AN_AVLP_44		AVLP	AVLP_AMMC_WED	5		(127970, 83326, 5798)	127970	83326	5798
AN	79944116804497658	720575940623901415	720575940623901415	R	AN_AVLP_44		AVLP	AVLP_AMMC_WED	5		(135367, 84215, 5798)	135367	84215	5798
AN	79451398156291571	720575940624180519	720575940623863614	L	AN_AVLP_45		AVLP	AVLP_AMMC_WED	5		(128641, 82179, 5798)	128641	82179	5798
AN	79451398156292655	720575940637629016	720575940623863614	L	AN_AVLP_45		AVLP	AVLP_AMMC_WED	5		(128924, 82001, 5798)	128924	82001	5798
AN	79521766900478004	720575940627546750	720575940623863614	L	AN_AVLP_45		AVLP	AVLP_AMMC_WED	5		(128944, 82100, 5798)	128944	82100	5798
AN	79944116804499606	720575940623863614	720575940623863614	R	AN_AVLP_45		AVLP	AVLP_AMMC_WED	5		(135536, 83602, 5798)	135536	83602	5798
AN	79944048085024087	720575940627410042	720575940623863614	R	AN_AVLP_45		AVLP	AVLP_AMMC_WED	5		(135660, 83406, 5798)	135660	83406	5798
AN	79944116804501322	720575940627631360	720575940623863614	R	AN_AVLP_45		AVLP	AVLP_AMMC_WED	5		(135834, 83758, 5798)	135834	83758	5798
AN	79521766900480287	720575940610039219	720575940610039219	L	AN_AVLP_46		AVLP	AVLP_AMMC_WED	5		(129319, 82258, 5798)	129319	82258	5798
AN	79521766900482623	720575940623368375	720575940610039219	L	AN_AVLP_46		AVLP	AVLP_AMMC_WED	5		(129337, 82327, 5798)	129337	82327	5798
AN	79944048085026702	720575940616824965	720575940610039219	R	AN_AVLP_46		AVLP	AVLP_AMMC_WED	5		(135812, 83215, 5798)	135812	83215	5798
AN	79944048085022583	720575940629412156	720575940610039219	R	AN_AVLP_46		AVLP	AVLP_AMMC_WED	5		(135848, 83290, 5798)	135848	83290	5798
AN	79944048085022774	720575940627067368	720575940610039219	R	AN_AVLP_46		AVLP	AVLP_AMMC_WED	5		(135864, 83427, 5798)	135864	83427	5798
AN	79592135644655853	720575940617076052	720575940617076052	L	AN_AVLP_47		AVLP	AVLP_AMMC_WED	5		(130136, 81656, 5798)	130136	81656	5798
AN	79944048085022331	720575940622867687	720575940617076052	R	AN_AVLP_47		AVLP	AVLP_AMMC_WED	5		(135094, 82877, 5798)	135094	82877	5798
AN	79521766900469777	720575940630193060	720575940603453542	L	AN_AVLP_48		AVLP	AVLP_AMMC_WED	5		(129183, 82257, 5798)	129183	82257	5798
AN	79521766900489834	720575940629561400	720575940603453542	L	AN_AVLP_48		AVLP	AVLP_AMMC_WED	5		(129244, 82332, 5798)	129244	82332	5798
AN	79521766900475832	720575940629810316	720575940603453542	L	AN_AVLP_48		AVLP	AVLP_AMMC_WED	5		(129261, 82257, 5798)	129261	82257	5798
AN	79944048085026713	720575940610501315	720575940603453542	R	AN_AVLP_48		AVLP	AVLP_AMMC_WED	5		(135596, 83234, 5798)	135596	83234	5798
AN	79944048085022549	720575940603453542	720575940603453542	R	AN_AVLP_48		AVLP	AVLP_AMMC_WED	5		(135715, 83233, 5798)	135715	83233	5798
AN	79944048085026605	720575940628686423	720575940603453542	R	AN_AVLP_48		AVLP	AVLP_AMMC_WED	5		(135783, 83108, 5798)	135783	83108	5798
AN	79944048085029478	720575940614528629	720575940603453542	R	AN_AVLP_48		AVLP	AVLP_AMMC_WED	5		(135819, 83321, 5798)	135819	83321	5798
AN	79944048085021269	720575940618599150	720575940603453542	R	AN_AVLP_48		AVLP	AVLP_AMMC_WED	5		(135858, 83373, 5798)	135858	83373	5798
AN	79521766900478102	720575940628820474	720575940603453542	L	AN_AVLP_48		AVLP	AVLP_AMMC_WED	5		(129286, 82303, 5798)	129286	82303	5798
AN	79521766900477838	720575940638800437	720575940621567564	L	AN_AVLP_49		AVLP	AVLP_AMMC_WED	5		(129792, 81787, 5798)	129792	81787	5798
AN	79873610621379895	720575940621567564	720575940621567564	R	AN_AVLP_49		AVLP	AVLP_AMMC_WED	5		(134435, 82400, 5798)	134435	82400	5798
AN	79381098131582501	720575940610624682	720575940610624682	L	AN_AVLP_5		AVLP	AVLP_AMMC_WED	5		(127546, 83214, 5799)	127546	83214	5799
AN	79944116804498855	720575940615879965	720575940610624682	R	AN_AVLP_5		AVLP	AVLP_AMMC_WED	5		(135427, 84057, 5798)	135427	84057	5798
AN	79592135644638855	720575940621970445	720575940621970445	L	AN_AVLP_50		AVLP	AVLP_AMMC_WED	5		(130637, 81889, 5798)	130637	81889	5798
AN	79873610621379773	720575940629044854	720575940621970445	R	AN_AVLP_50		AVLP	AVLP_AMMC_WED	5		(134936, 82231, 5798)	134936	82231	5798
AN	79521766900478010	720575940623553936	720575940609025092	L	AN_AVLP_51		AVLP	AVLP_AMMC_WED	5		(129798, 82136, 5798)	129798	82136	5798
AN	79521766900481280	720575940609025092	720575940609025092	L	AN_AVLP_51		AVLP	AVLP_AMMC_WED	5		(129828, 81908, 5798)	129828	81908	5798
AN	79521766900479033	720575940626574504	720575940609025092	L	AN_AVLP_51		AVLP	AVLP_AMMC_WED	5		(129898, 81962, 5798)	129898	81962	5798
AN	79521766900480241	720575940612608790	720575940609025092	L	AN_AVLP_51		AVLP	AVLP_AMMC_WED	5		(129919, 82173, 5798)	129919	82173	5798
AN	79521766900473450	720575940616169787	720575940609025092	L	AN_AVLP_51		AVLP	AVLP_AMMC_WED	5		(129921, 82278, 5798)	129921	82278	5798
AN	79592135644645369	720575940620257750	720575940609025092	L	AN_AVLP_51		AVLP	AVLP_AMMC_WED	5		(130132, 82153, 5798)	130132	82153	5798
AN	79592135644647865	720575940622136573	720575940609025092	L	AN_AVLP_51		AVLP	AVLP_AMMC_WED	5		(130209, 82041, 5798)	130209	82041	5798
AN	79592135644645398	720575940619841886	720575940609025092	L	AN_AVLP_51		AVLP	AVLP_AMMC_WED	5		(130308, 82209, 5798)	130308	82209	5798
AN	79873679340849985	720575940627239336	720575940609025092	R	AN_AVLP_51		AVLP	AVLP_AMMC_WED	5		(134527, 83204, 5798)	134527	83204	5798
AN	79873679340852818	720575940639746979	720575940609025092	R	AN_AVLP_51		AVLP	AVLP_AMMC_WED	5		(134595, 83223, 5798)	134595	83223	5798
AN	79873679340847124	720575940614380771	720575940609025092	R	AN_AVLP_51		AVLP	AVLP_AMMC_WED	5		(134785, 83016, 5798)	134785	83016	5798
AN	79873679340847178	720575940614398570	720575940609025092	R	AN_AVLP_51		AVLP	AVLP_AMMC_WED	5		(134874, 83110, 5798)	134874	83110	5798
AN	79873679340845775	720575940629008655	720575940609025092	R	AN_AVLP_51		AVLP	AVLP_AMMC_WED	5		(134888, 83028, 5798)	134888	83028	5798
AN	79873679340847084	720575940622239553	720575940609025092	R	AN_AVLP_51		AVLP	AVLP_AMMC_WED	5		(134950, 82971, 5798)	134950	82971	5798
AN	79873679340844333	720575940632632474	720575940609025092	R	AN_AVLP_51		AVLP	AVLP_AMMC_WED	5		(135057, 82965, 5798)	135057	82965	5798
AN	79944048085022206	720575940629087682	720575940609025092	R	AN_AVLP_51		AVLP	AVLP_AMMC_WED	5		(135192, 82782, 5798)	135192	82782	5798
AN	79944048085022402	720575940625140755	720575940609025092	R	AN_AVLP_51		AVLP	AVLP_AMMC_WED	5		(135209, 83062, 5798)	135209	83062	5798
AN	79451604247770438	720575940627022824	720575940620706486	L	AN_AVLP_52		AVLP	AVLP_AMMC_WED	5		(128335, 85571, 5382)	128335	85571	5382
AN	79873748060325297	720575940620706486	720575940620706486	R	AN_AVLP_52		AVLP	AVLP_AMMC_WED	5		(135083, 84208, 5798)	135083	84208	5798
AN	79521766900482577	720575940618542808	720575940603574374	L	AN_AVLP_53		AVLP	AVLP_AMMC_WED	5		(129266, 82209, 5798)	129266	82209	5798
AN	79521766900478147	720575940607136707	720575940603574374	L	AN_AVLP_53		AVLP	AVLP_AMMC_WED	5		(129335, 82394, 5798)	129335	82394	5798
AN	79521766900472596	720575940611427697	720575940603574374	L	AN_AVLP_53		AVLP	AVLP_AMMC_WED	5		(129337, 82531, 5798)	129337	82531	5798
AN	79521766900482584	720575940611444633	720575940603574374	L	AN_AVLP_53		AVLP	AVLP_AMMC_WED	5		(129379, 82221, 5798)	129379	82221	5798
AN	79521766900480333	720575940609073506	720575940603574374	L	AN_AVLP_53		AVLP	AVLP_AMMC_WED	5		(129381, 82369, 5798)	129381	82369	5798
AN	79521835619950109	720575940652663457	720575940603574374	L	AN_AVLP_53		AVLP	AVLP_AMMC_WED	5		(129393, 82581, 5798)	129393	82581	5798
AN	79521766900481734	720575940625923527	720575940603574374	L	AN_AVLP_53		AVLP	AVLP_AMMC_WED	5		(129395, 82521, 5798)	129395	82521	5798
AN	79521766900473470	720575940635989390	720575940603574374	L	AN_AVLP_53		AVLP	AVLP_AMMC_WED	5		(129400, 82309, 5798)	129400	82309	5798
AN	79521766900472101	720575940603574374	720575940603574374	L	AN_AVLP_53		AVLP	AVLP_AMMC_WED	5		(129405, 82020, 5798)	129405	82020	5798
AN	79521766900475919	720575940641703584	720575940603574374	L	AN_AVLP_53		AVLP	AVLP_AMMC_WED	5		(129411, 82412, 5798)	129411	82412	5798
AN	79521766900478239	720575940626426823	720575940603574374	L	AN_AVLP_53		AVLP	AVLP_AMMC_WED	5		(129427, 82477, 5798)	129427	82477	5798
AN	79521766900480273	720575940620677302	720575940603574374	L	AN_AVLP_53		AVLP	AVLP_AMMC_WED	5		(129445, 82242, 5798)	129445	82242	5798
AN	79521766900474747	720575940618899041	720575940603574374	L	AN_AVLP_53		AVLP	AVLP_AMMC_WED	5		(129477, 82439, 5798)	129477	82439	5798
AN	79521766900477005	720575940635905893	720575940603574374	L	AN_AVLP_53		AVLP	AVLP_AMMC_WED	5		(129500, 82221, 5798)	129500	82221	5798
AN	79521766900481482	720575940626210949	720575940603574374	L	AN_AVLP_53		AVLP	AVLP_AMMC_WED	5		(129718, 82283, 5798)	129718	82283	5798
AN	79873679340847294	720575940635677668	720575940603574374	R	AN_AVLP_53		AVLP	AVLP_AMMC_WED	5		(134761, 83231, 5798)	134761	83231	5798
AN	79944048085025357	720575940634858096	720575940603574374	R	AN_AVLP_53		AVLP	AVLP_AMMC_WED	5		(135224, 83273, 5798)	135224	83273	5798
AN	79944048085025273	720575940628116183	720575940603574374	R	AN_AVLP_53		AVLP	AVLP_AMMC_WED	5		(135450, 83204, 5798)	135450	83204	5798
AN	79944048085026718	720575940613608089	720575940603574374	R	AN_AVLP_53		AVLP	AVLP_AMMC_WED	5		(135494, 83238, 5798)	135494	83238	5798
AN	79944048085023873	720575940629856505	720575940603574374	R	AN_AVLP_53		AVLP	AVLP_AMMC_WED	5		(135530, 83202, 5798)	135530	83202	5798
AN	79944048085029361	720575940620637576	720575940603574374	R	AN_AVLP_53		AVLP	AVLP_AMMC_WED	5		(135547, 83151, 5798)	135547	83151	5798
AN	79944048085023839	720575940605256894	720575940603574374	R	AN_AVLP_53		AVLP	AVLP_AMMC_WED	5		(135604, 83144, 5798)	135604	83144	5798
AN	79944048085025263	720575940629598521	720575940603574374	R	AN_AVLP_53		AVLP	AVLP_AMMC_WED	5		(135604, 83181, 5798)	135604	83181	5798
AN	79944048085027896	720575940614607675	720575940603574374	R	AN_AVLP_53		AVLP	AVLP_AMMC_WED	5		(135617, 83066, 5798)	135617	83066	5798
AN	79944048085023843	720575940631978592	720575940603574374	R	AN_AVLP_53		AVLP	AVLP_AMMC_WED	5		(135758, 83157, 5798)	135758	83157	5798
AN	79944048085026549	720575940616824197	720575940603574374	R	AN_AVLP_53		AVLP	AVLP_AMMC_WED	5		(135785, 83023, 5798)	135785	83023	5798
AN	79944048085029374	720575940616824709	720575940603574374	R	AN_AVLP_53		AVLP	AVLP_AMMC_WED	5		(135833, 83159, 5798)	135833	83159	5798
AN	79521835619945703	720575940631240403	720575940612435353	L	AN_AVLP_54		AVLP	AVLP_AMMC_WED	5		(129207, 82865, 5798)	129207	82865	5798
AN	79521835619942231	720575940639057973	720575940612435353	L	AN_AVLP_54		AVLP	AVLP_AMMC_WED	5		(129414, 82895, 5798)	129414	82895	5798
AN	79803379316152382	720575940617307097	720575940612435353	R	AN_AVLP_54		AVLP	AVLP_AMMC_WED	5		(133835, 84383, 5798)	133835	84383	5798
AN	79873748060327638	720575940612435353	720575940612435353	R	AN_AVLP_54		AVLP	AVLP_AMMC_WED	5		(134566, 83797, 5798)	134566	83797	5798
AN	79451398156294055	720575940645704996	720575940610244266	L	AN_AVLP_6		AVLP	AVLP_AMMC_WED	5		(128656, 82295, 5798)	128656	82295	5798
AN	79873679340848883	720575940610244266	720575940610244266	R	AN_AVLP_6		AVLP	AVLP_AMMC_WED	5		(135059, 83471, 5798)	135059	83471	5798
AN	79451466875753743	720575940629264938	720575940629264938	L	AN_AVLP_7		AVLP	AVLP_AMMC_WED	5		(128132, 82870, 5799)	128132	82870	5799
AN	79944116804501482	720575940637679421	720575940629264938	R	AN_AVLP_7		AVLP	AVLP_AMMC_WED	5		(135945, 83961, 5798)	135945	83961	5798
AN	79451466875756063	720575940628552699	720575940628552699	L	AN_AVLP_8		AVLP	AVLP_AMMC_WED	5		(128585, 82704, 5798)	128585	82704	5798
AN	79873748060325411	720575940630107855	720575940628552699	R	AN_AVLP_8		AVLP	AVLP_AMMC_WED	5		(134416, 84376, 5798)	134416	84376	5798
AN	79451466875757710	720575940629901047	720575940629901047	L	AN_AVLP_9		AVLP	AVLP_AMMC_WED	5		(128538, 83332, 5798)	128538	83332	5798
AN	79873748060331215	720575940630058752	720575940629901047	R	AN_AVLP_9		AVLP	AVLP_AMMC_WED	5		(134779, 83788, 5798)	134779	83788	5798
AN	79169785740608735	720575940626339130	720575940623646963	L	AN_AVLP_GNG_1		AVLP_GNG	AVLP_AMMC_WED	5		(124453, 80101, 5797)	124453	80101	5797
AN	80225523061722478	720575940623646963	720575940623646963	R	AN_AVLP_GNG_1		AVLP_GNG	AVLP_AMMC_WED	5		(139356, 82851, 5798)	139356	82851	5798
AN	79662573108306186	720575940617894429	720575940617894429	L	AN_AVLP_GNG_10		AVLP_GNG	AVLP_AMMC_WED	5		(131121, 83508, 5798)	131121	83508	5798
AN	79732941852496600	720575940621327913	720575940617894429	R	AN_AVLP_GNG_10		AVLP_GNG	AVLP_AMMC_WED	5		(132473, 83451, 5798)	132473	83451	5798
AN	79662573108313118	720575940628772034	720575940628772034	L	AN_AVLP_GNG_11		AVLP_GNG	AVLP_AMMC_WED	5		(131139, 83414, 5798)	131139	83414	5798
AN	79733010571964116	720575940631095289	720575940628772034	R	AN_AVLP_GNG_11		AVLP_GNG	AVLP_AMMC_WED	5		(132597, 83736, 5798)	132597	83736	5798
AN	79521835619944577	720575940644555572	720575940627538370	L	AN_AVLP_GNG_12		AVLP_GNG	AVLP_AMMC_WED	5		(129384, 83099, 5798)	129384	83099	5798
AN	79803379316150958	720575940627538370	720575940627538370	R	AN_AVLP_GNG_12		AVLP_GNG	AVLP_AMMC_WED	5		(133646, 84051, 5798)	133646	84051	5798
AN	79521835619948245	720575940617662438	720575940617662438	L	AN_AVLP_GNG_13		AVLP_GNG	AVLP_AMMC_WED	5		(129966, 82986, 5798)	129966	82986	5798
AN	79803379316155050	720575940627226450	720575940617662438	R	AN_AVLP_GNG_13		AVLP_GNG	AVLP_AMMC_WED	5		(133430, 83659, 5798)	133430	83659	5798
AN	79803379316145625	720575940625370194	720575940617662438	R	AN_AVLP_GNG_13		AVLP_GNG	AVLP_AMMC_WED	5		(133792, 83833, 5798)	133792	83833	5798
AN	79521835619949676	720575940608958788	720575940608958788	L	AN_AVLP_GNG_14		AVLP_GNG	AVLP_AMMC_WED	5		(129396, 83341, 5798)	129396	83341	5798
AN	79803379316148346	720575940626271806	720575940608958788	R	AN_AVLP_GNG_14		AVLP_GNG	AVLP_AMMC_WED	5		(133601, 84139, 5798)	133601	84139	5798
AN	79521835619948215	720575940629459420	720575940606617557	L	AN_AVLP_GNG_15		AVLP_GNG	AVLP_AMMC_WED	5		(129499, 82876, 5798)	129499	82876	5798
AN	79803379316151216	720575940606617557	720575940606617557	R	AN_AVLP_GNG_15		AVLP_GNG	AVLP_AMMC_WED	5		(133964, 84445, 5798)	133964	84445	5798
AN	79521835619948255	720575940629725033	720575940617932289	L	AN_AVLP_GNG_16		AVLP_GNG	AVLP_AMMC_WED	5		(129623, 82958, 5798)	129623	82958	5798
AN	79803379316149523	720575940617932289	720575940617932289	R	AN_AVLP_GNG_16		AVLP_GNG	AVLP_AMMC_WED	5		(133428, 83954, 5798)	133428	83954	5798
AN	79381098131576083	720575940612775130	720575940612775130	L	AN_AVLP_GNG_17		AVLP_GNG	AVLP_AMMC_WED	5		(127768, 83342, 5798)	127768	83342	5798
AN	79944185523947409	720575940637464691	720575940612775130	R	AN_AVLP_GNG_17		AVLP_GNG	AVLP_AMMC_WED	5		(135256, 84726, 5798)	135256	84726	5798
AN	79381098131580271	720575940628595944	720575940628595944	L	AN_AVLP_GNG_18		AVLP_GNG	AVLP_AMMC_WED	5		(127815, 83184, 5799)	127815	83184	5799
AN	79944116804492796	720575940628635751	720575940628595944	R	AN_AVLP_GNG_18		AVLP_GNG	AVLP_AMMC_WED	5		(135859, 84569, 5798)	135859	84569	5798
AN	79592204364120247	720575940623776743	720575940612580067	L	AN_AVLP_GNG_19		AVLP_GNG	AVLP_AMMC_WED	5		(130977, 83537, 5798)	130977	83537	5798
AN	79733010571957298	720575940612580067	720575940612580067	R	AN_AVLP_GNG_19		AVLP_GNG	AVLP_AMMC_WED	5		(132953, 83637, 5798)	132953	83637	5798
AN	79381029412119524	720575940626985220	720575940625638916	L	AN_AVLP_GNG_2		AVLP_GNG	AVLP_AMMC_WED	5		(127385, 82233, 5798)	127385	82233	5798
AN	80014485548674904	720575940625638916	720575940625638916	R	AN_AVLP_GNG_2		AVLP_GNG	AVLP_AMMC_WED	5		(136423, 84363, 5798)	136423	84363	5798
AN	79592204364125542	720575940604843710	720575940604843710	L	AN_AVLP_GNG_20		AVLP_GNG	AVLP_AMMC_WED	5		(130865, 83299, 5798)	130865	83299	5798
AN	79803379316150286	720575940610522210	720575940604843710	R	AN_AVLP_GNG_20		AVLP_GNG	AVLP_AMMC_WED	5		(133063, 83620, 5798)	133063	83620	5798
AN	79451466875756075	720575940622102182	720575940610514073	L	AN_AVLP_GNG_21		AVLP_GNG	AVLP_AMMC_WED	5		(128175, 82734, 5799)	128175	82734	5799
AN	79451398156299074	720575940610514073	720575940610514073	L	AN_AVLP_GNG_21		AVLP_GNG	AVLP_AMMC_WED	5		(128495, 82490, 5798)	128495	82490	5798
AN	79451398156293747	720575940625161530	720575940610514073	L	AN_AVLP_GNG_21		AVLP_GNG	AVLP_AMMC_WED	5		(128824, 81896, 5798)	128824	81896	5798
AN	79944048085030502	720575940616892062	720575940610514073	R	AN_AVLP_GNG_21		AVLP_GNG	AVLP_AMMC_WED	5		(135655, 82854, 5798)	135655	82854	5798
AN	80014485548682692	720575940637671552	720575940610514073	R	AN_AVLP_GNG_21		AVLP_GNG	AVLP_AMMC_WED	5		(136184, 83906, 5798)	136184	83906	5798
AN	80014416829204322	720575940643552366	720575940610514073	R	AN_AVLP_GNG_21		AVLP_SAD	AVLP_AMMC_WED	5		(136134, 82744, 5798)	136134	82744	5798
AN	79381098131575900	720575940632996920	720575940623165965	L	AN_AVLP_GNG_22		AVLP_GNG	AVLP_AMMC_WED	5		(127711, 82987, 5799)	127711	82987	5799
AN	79451672967232660	720575940635047068	720575940623165965	L	AN_AVLP_GNG_22		AVLP_GNG	AVLP_AMMC_WED	5		(128288, 85654, 5382)	128288	85654	5382
AN	79873748060318854	720575940623165965	720575940623165965	R	AN_AVLP_GNG_22		AVLP_GNG	AVLP_AMMC_WED	5		(134428, 84533, 5798)	134428	84533	5798
AN	79873748060328452	720575940625319245	720575940623165965	R	AN_AVLP_GNG_22		AVLP_GNG	AVLP_AMMC_WED	5		(134916, 84537, 5798)	134916	84537	5798
AN	79521835619943305	720575940627560386	720575940603767473	L	AN_AVLP_GNG_23		AVLP_GNG	AVLP_AMMC_WED	5		(129103, 82911, 5798)	129103	82911	5798
AN	79521835619948456	720575940623222185	720575940603767473	L	AN_AVLP_GNG_23		AVLP_GNG	AVLP_AMMC_WED	5		(129200, 83310, 5798)	129200	83310	5798
AN	79521835619951779	720575940623900052	720575940603767473	L	AN_AVLP_GNG_23		AVLP_GNG	AVLP_AMMC_WED	5		(129607, 83053, 5798)	129607	83053	5798
AN	79521835619945724	720575940603814060	720575940603767473	L	AN_AVLP_GNG_23		AVLP_GNG	AVLP_AMMC_WED	5		(129638, 82870, 5798)	129638	82870	5798
AN	79521835619948449	720575940634381454	720575940603767473	L	AN_AVLP_GNG_23		AVLP_GNG	AVLP_AMMC_WED	5		(129907, 83291, 5798)	129907	83291	5798
AN	79592204364127638	720575940609265476	720575940603767473	L	AN_AVLP_GNG_23		AVLP_GNG	AVLP_AMMC_WED	5		(130075, 83004, 5798)	130075	83004	5798
AN	79592204364118871	720575940659523969	720575940603767473	L	AN_AVLP_GNG_23		AVLP_GNG	AVLP_AMMC_WED	5		(130245, 83120, 5798)	130245	83120	5798
AN	79803379316150773	720575940621846525	720575940603767473	R	AN_AVLP_GNG_23		AVLP_GNG	AVLP_AMMC_WED	5		(133330, 83885, 5798)	133330	83885	5798
AN	79803379316149439	720575940615322553	720575940603767473	R	AN_AVLP_GNG_23		AVLP_GNG	AVLP_AMMC_WED	5		(133433, 83880, 5798)	133433	83880	5798
AN	79803379316149652	720575940622976845	720575940603767473	R	AN_AVLP_GNG_23		AVLP_GNG	AVLP_AMMC_WED	5		(133507, 84114, 5798)	133507	84114	5798
AN	79803379316149602	720575940603767473	720575940603767473	R	AN_AVLP_GNG_23		AVLP_GNG	AVLP_AMMC_WED	5		(133532, 84032, 5798)	133532	84032	5798
AN	79803379316150657	720575940628508534	720575940603767473	R	AN_AVLP_GNG_23		AVLP_GNG	AVLP_AMMC_WED	5		(133836, 83737, 5798)	133836	83737	5798
AN	79803379316149414	720575940624807301	720575940603767473	R	AN_AVLP_GNG_23		AVLP_GNG	AVLP_AMMC_WED	5		(133897, 83803, 5798)	133897	83803	5798
AN	79803379316145729	720575940635473886	720575940603767473	R	AN_AVLP_GNG_23		AVLP_GNG	AVLP_AMMC_WED	5		(133943, 84030, 5798)	133943	84030	5798
AN	79803379316140080	720575940638197737	720575940603767473	R	AN_AVLP_GNG_23		AVLP_GNG	AVLP_AMMC_WED	5		(134025, 84061, 5798)	134025	84061	5798
AN	79381098131579353	720575940628894251	720575940624005834	L	AN_AVLP_GNG_3		AVLP_GNG	AVLP_AMMC_WED	5		(127594, 83456, 5798)	127594	83456	5798
AN	79873748060331405	720575940624005834	720575940624005834	R	AN_AVLP_GNG_3		AVLP_GNG	AVLP_AMMC_WED	5		(134866, 84097, 5798)	134866	84097	5798
AN	79381098131580372	720575940616553300	720575940615537041	L	AN_AVLP_GNG_4		AVLP_GNG	AVLP_AMMC_WED	5		(127568, 83349, 5799)	127568	83349	5799
AN	79944185523949816	720575940615537041	720575940615537041	R	AN_AVLP_GNG_4		AVLP_GNG	AVLP_AMMC_WED	5		(135737, 84716, 5798)	135737	84716	5798
AN	79381098131581445	720575940613706546	720575940613706546	L	AN_AVLP_GNG_5		AVLP_GNG	AVLP_AMMC_WED	5		(127375, 83256, 5799)	127375	83256	5799
AN	79944185523948777	720575940624901107	720575940613706546	R	AN_AVLP_GNG_5		AVLP_GNG	AVLP_AMMC_WED	5		(135913, 84704, 5798)	135913	84704	5798
AN	79451466875761044	720575940632875746	720575940632875746	L	AN_AVLP_GNG_6		AVLP_GNG	AVLP_AMMC_WED	5		(128897, 82774, 5798)	128897	82774	5798
AN	79873748060331079	720575940659264385	720575940632875746	R	AN_AVLP_GNG_6		AVLP_GNG	AVLP_AMMC_WED	5		(134881, 83683, 5798)	134881	83683	5798
AN	79521835619946080	720575940634725345	720575940607625737	L	AN_AVLP_GNG_7		AVLP_GNG	AVLP_AMMC_WED	5		(129728, 83408, 5798)	129728	83408	5798
AN	79521835619948280	720575940626663187	720575940607625737	L	AN_AVLP_GNG_7		AVLP_GNG	AVLP_AMMC_WED	5		(129930, 83042, 5798)	129930	83042	5798
AN	79803379316151984	720575940627331940	720575940607625737	R	AN_AVLP_GNG_7		AVLP_GNG	AVLP_AMMC_WED	5		(133405, 83734, 5798)	133405	83734	5798
AN	79803379316154534	720575940607625737	720575940607625737	R	AN_AVLP_GNG_7		AVLP_GNG	AVLP_AMMC_WED	5		(133566, 84249, 5798)	133566	84249	5798
AN	79592204364122259	720575940640934363	720575940624431288	L	AN_AVLP_GNG_8		AVLP_GNG	AVLP_AMMC_WED	5		(130368, 83233, 5798)	130368	83233	5798
AN	79732941852494239	720575940624431288	720575940624431288	R	AN_AVLP_GNG_8		AVLP_GNG	AVLP_AMMC_WED	5		(132972, 83457, 5798)	132972	83457	5798
AN	79592204364126629	720575940604865312	720575940604865312	L	AN_AVLP_GNG_9		AVLP_GNG	AVLP_AMMC_WED	5		(130712, 83261, 5798)	130712	83261	5798
AN	79732941852491792	720575940605694752	720575940604865312	R	AN_AVLP_GNG_9		AVLP_GNG	AVLP_AMMC_WED	5		(132314, 83347, 5798)	132314	83347	5798
AN	79451398156296614	720575940632015699	720575940632015699	L	AN_AVLP_GNG_unmatched		AVLP_GNG	AVLP_AMMC_WED	0		(128863, 82473, 5798)	128863	82473	5798
AN	79451466875756115	720575940606663881	720575940606663881	L	AN_AVLP_PVLP_1		AVLP_PVLP	AVLP_AMMC_WED	5		(128332, 82800, 5798)	128332	82800	5798
AN	79944116804490379	720575940619519092	720575940606663881	R	AN_AVLP_PVLP_1		AVLP_PVLP	AVLP_AMMC_WED	5		(135448, 84597, 5798)	135448	84597	5798
AN	79662641827777899	720575940614298986	720575940614298986	L	AN_AVLP_PVLP_10		AVLP_PVLP	AVLP_AMMC_WED	5		(131229, 83592, 5798)	131229	83592	5798
AN	79733010571956060	720575940621650712	720575940614298986	R	AN_AVLP_PVLP_10		AVLP_PVLP	AVLP_AMMC_WED	5		(132399, 83729, 5798)	132399	83729	5798
AN	79521835619933018	720575940620887536	720575940620887536	L	AN_AVLP_PVLP_2		AVLP_PVLP	AVLP_AMMC_WED	5		(129895, 83416, 5798)	129895	83416	5798
AN	79733010571966584	720575940639468160	720575940620887536	R	AN_AVLP_PVLP_2		AVLP_PVLP	AVLP_AMMC_WED	5		(132682, 84161, 5798)	132682	84161	5798
AN	79592135644645351	720575940622160460	720575940620107585	L	AN_AVLP_PVLP_3		AVLP_PVLP	AVLP_AMMC_WED	5		(130466, 82105, 5798)	130466	82105	5798
AN	79873679340844891	720575940620107585	720575940620107585	R	AN_AVLP_PVLP_3		AVLP_PVLP	AVLP_AMMC_WED	5		(134647, 83559, 5798)	134647	83559	5798
AN	79592204364119888	720575940643683744	720575940643683744	L	AN_AVLP_PVLP_4		AVLP_PVLP	AVLP_AMMC_WED	5		(130679, 83007, 5798)	130679	83007	5798
AN	79803379316146831	720575940644275223	720575940643683744	R	AN_AVLP_PVLP_4		AVLP_PVLP	AVLP_AMMC_WED	5		(133198, 83810, 5798)	133198	83810	5798
AN	79592204364125577	720575940614633122	720575940604276652	L	AN_AVLP_PVLP_5		AVLP_PVLP	AVLP_AMMC_WED	5		(130570, 83315, 5798)	130570	83315	5798
AN	79733010571963742	720575940604276652	720575940604276652	R	AN_AVLP_PVLP_5		AVLP_PVLP	AVLP_AMMC_WED	5		(132287, 83640, 5798)	132287	83640	5798
AN	79592204364126478	720575940621493068	720575940621493068	L	AN_AVLP_PVLP_6		AVLP_PVLP	AVLP_AMMC_WED	5		(130290, 82926, 5798)	130290	82926	5798
AN	79803379316150875	720575940626569554	720575940621493068	R	AN_AVLP_PVLP_6		AVLP_PVLP	AVLP_AMMC_WED	5		(133272, 84007, 5798)	133272	84007	5798
AN	79592204364128141	720575940620192677	720575940620192677	L	AN_AVLP_PVLP_7		AVLP_PVLP	AVLP_AMMC_WED	5		(130148, 83561, 5798)	130148	83561	5798
AN	79803379316147203	720575940632815315	720575940620192677	R	AN_AVLP_PVLP_7		AVLP_PVLP	AVLP_AMMC_WED	5		(133340, 84299, 5798)	133340	84299	5798
AN	79662573108303571	720575940623324395	720575940618238635	L	AN_AVLP_PVLP_8		AVLP_PVLP	AVLP_AMMC_WED	5		(131278, 83128, 5798)	131278	83128	5798
AN	79733010571961156	720575940618238635	720575940618238635	R	AN_AVLP_PVLP_8		AVLP_PVLP	AVLP_AMMC_WED	5		(132461, 83590, 5798)	132461	83590	5798
AN	79662573108307198	720575940607909899	720575940607909899	L	AN_AVLP_PVLP_9		AVLP_PVLP	AVLP_AMMC_WED	5		(131128, 83275, 5798)	131128	83275	5798
AN	79733010571962895	720575940636538340	720575940607909899	R	AN_AVLP_PVLP_9		AVLP_PVLP	AVLP_AMMC_WED	5		(132430, 83881, 5798)	132430	83881	5798
AN	79451466875757577	720575940625486357	720575940620928647	L	AN_AVLP_SAD_1		AVLP_SAD	AVLP_AMMC_WED	5		(128096, 83092, 5799)	128096	83092	5799
AN	79873679340843159	720575940620928647	720575940620928647	R	AN_AVLP_SAD_1		AVLP_SAD	AVLP_AMMC_WED	5		(135011, 83256, 5798)	135011	83256	5798
AN	79451466875774002	720575940618260500	720575940618260500	L	AN_AVLP_SAD_2		AVLP_SAD	AVLP_AMMC_WED	5		(127960, 83078, 5799)	127960	83078	5799
AN	79873748060329059	720575940631558597	720575940618260500	R	AN_AVLP_SAD_2		AVLP_SAD	AVLP_AMMC_WED	5		(134633, 84150, 5798)	134633	84150	5798
AN	79451466875750690	720575940609984881	720575940609984881	L	AN_AVLP_SAD_3		AVLP_SAD	AVLP_AMMC_WED	5		(128109, 83353, 5798)	128109	83353	5798
AN	79873748060336191	720575940632011091	720575940609984881	R	AN_AVLP_SAD_3		AVLP_SAD	AVLP_AMMC_WED	5		(134859, 83924, 5798)	134859	83924	5798
AN	79521766900479279	720575940630121503	720575940620228428	L	AN_AVLP_SAD_5		AVLP_SAD	AVLP_AMMC_WED	5		(129826, 82392, 5798)	129826	82392	5798
AN	79521766900477912	720575940625758980	720575940620228428	L	AN_AVLP_SAD_5		AVLP_SAD	AVLP_AMMC_WED	5		(129926, 81939, 5798)	129926	81939	5798
AN	79592135644647896	720575940620228428	720575940620228428	L	AN_AVLP_SAD_5		AVLP_SAD	AVLP_AMMC_WED	5		(130128, 82084, 5798)	130128	82084	5798
AN	79873679340841696	720575940628074199	720575940620228428	R	AN_AVLP_SAD_5		AVLP_SAD	AVLP_AMMC_WED	5		(134472, 83172, 5798)	134472	83172	5798
AN	79944116804502960	720575940606586325	720575940606586325	R	AN_AVLP_unmatched		AVLP	AVLP_AMMC_WED	0		(135483, 84353, 5798)	135483	84353	5798
AN	79521766900478101	720575940626655311	720575940626655311	L	AN_AVLP_WED_unmatched		AVLP_WED	AVLP_AMMC_WED	0		(129027, 82292, 5798)	129027	82292	5798
AN	79662229510927414	720575940634321855	720575940619953065	L	AN_FLA_1		FLA	PRW_FLA	5		(131491, 77878, 5798)	131491	77878	5798
AN	79732666974585903	720575940619953065	720575940619953065	R	AN_FLA_1		FLA	PRW_FLA	5		(132831, 79237, 5798)	132831	79237	5798
AN	79662229510939874	720575940630170421	720575940622642663	L	AN_FLA_GNG_1		FLA_GNG	PRW_FLA	5		(131425, 77863, 5798)	131425	77863	5798
AN	79662229510925920	720575940622642663	720575940622642663	L	AN_FLA_GNG_1		FLA_GNG	PRW_FLA	5		(131468, 77575, 5798)	131468	77575	5798
AN	79732598255098624	720575940628991051	720575940622642663	R	AN_FLA_GNG_1		FLA_GNG	PRW_FLA	5		(132048, 77601, 5798)	132048	77601	5798
AN	79732598255084040	720575940638604021	720575940622642663	R	AN_FLA_GNG_1		FLA_GNG	PRW_FLA	5		(132502, 77737, 5798)	132502	77737	5798
AN	79662229510928861	720575940628249938	720575940602703072	L	AN_FLA_GNG_2		FLA_GNG	PRW_FLA	5		(131446, 78087, 5798)	131446	78087	5798
AN	79732529535644906	720575940602703072	720575940602703072	R	AN_FLA_GNG_2		FLA_GNG	PRW_FLA	5		(132673, 76961, 5798)	132673	76961	5798
AN	79169785740607676	720575940620672432	720575940620672432	L	AN_FLA_PRW_1		FLA_PRW	PRW_FLA	5		(123978, 79971, 5798)	123978	79971	5798
AN	80225454342248010	720575940627244200	720575940620672432	R	AN_FLA_PRW_1		FLA_PRW	PRW_FLA	5		(139575, 82541, 5798)	139575	82541	5798
AN	79662229510927343	720575940637434202	720575940611290354	L	AN_FLA_PRW_2		FLA_PRW	PRW_FLA	5		(131431, 77718, 5798)	131431	77718	5798
AN	79662229510931417	720575940618354267	720575940611290354	L	AN_FLA_PRW_2		FLA_PRW	PRW_FLA	5		(131544, 77724, 5798)	131544	77724	5798
AN	79732598255106718	720575940626750723	720575940611290354	R	AN_FLA_PRW_2		FLA_PRW	PRW_FLA	5		(132259, 77684, 5798)	132259	77684	5798
AN	79732598255103950	720575940611290354	720575940611290354	R	AN_FLA_PRW_2		FLA_PRW	PRW_FLA	5		(132426, 77608, 5798)	132426	77608	5798
AN	79662298230401360	720575940632647725	720575940622489302	L	AN_FLA_SMP_1		FLA_SMP	SMP_SLP	5		(131228, 79351, 5798)	131228	79351	5798
AN	79803035718763088	720575940622489302	720575940622489302	R	AN_FLA_SMP_1		FLA_SMP	SMP_SLP	5		(133098, 79155, 5798)	133098	79155	5798
AN	79662298230406850	720575940614614162	720575940614614162	L	AN_FLA_SMP_2		FLA_SMP	SMP_SLP	5		(131311, 79397, 5798)	131311	79397	5798
AN	79732666974578479	720575940638396998	720575940614614162	R	AN_FLA_SMP_2		FLA_SMP	SMP_SLP	5		(132910, 78945, 5798)	132910	78945	5798
AN	79451398156297772	720575940632786586	720575940618423899	L	AN_FLA_VES_1		FLA_VES	PRW_FLA	5		(128407, 82362, 5798)	128407	82362	5798
AN	79944048085021196	720575940618423899	720575940618423899	R	AN_FLA_VES_1		FLA_VES	PRW_FLA	5		(135917, 83323, 5798)	135917	83323	5798
AN	79451398156297802	720575940615689634	720575940615689634	L	AN_FLA_VES_2		FLA_VES	PRW_FLA	5		(128426, 82423, 5798)	128426	82423	5798
AN	79944048085029431	720575940622118566	720575940615689634	R	AN_FLA_VES_2		FLA_VES	PRW_FLA	5		(135890, 83235, 5798)	135890	83235	5798
AN	79592204364126542	720575940625519633	720575940625519633	L	AN_GNG_1		GNG	GNG	5		(130330, 83083, 5798)	130330	83083	5798
AN	79873748060325275	720575940635837786	720575940625519633	R	AN_GNG_1		GNG	GNG	5		(134171, 84102, 5798)	134171	84102	5798
AN	79240154484803163	720575940611813362	720575940611813362	L	AN_GNG_10		GNG	GNG	5		(125186, 80047, 5798)	125186	80047	5798
AN	80155154317554614	720575940645125508	720575940611813362	R	AN_GNG_10		GNG	GNG	5		(138943, 82895, 5798)	138943	82895	5798
AN	79592273083595200	720575940639606747	720575940617227042	L	AN_GNG_100		GNG	GNG	5		(130686, 84222, 5798)	130686	84222	5798
AN	79662641827779377	720575940617227042	720575940617227042	R	AN_GNG_100		GNG	GNG	5		(131357, 83809, 5798)	131357	83809	5798
AN	79592273083598404	720575940620094366	720575940620094366	L	AN_GNG_101		GNG	GNG	5		(130144, 83729, 5799)	130144	83729	5799
AN	79733010571961720	720575940641229520	720575940620094366	R	AN_GNG_101		GNG	GNG	5		(132535, 84073, 5798)	132535	84073	5798
AN	79662023352488662	720575940621406090	720575940621406090	L	AN_GNG_102		GNG	GNG	5		(131124, 75247, 5798)	131124	75247	5798
AN	79732529535639054	720575940634629353	720575940621406090	R	AN_GNG_102		GNG	GNG	5		(132073, 77153, 5798)	132073	77153	5798
AN	79662160791462353	720575940638206773	720575940615900189	L	AN_GNG_103		GNG	GNG	5		(131489, 77398, 5798)	131489	77398	5798
AN	79732529535641460	720575940641728712	720575940615900189	R	AN_GNG_103		GNG	GNG	5		(132181, 77072, 5798)	132181	77072	5798
AN	79732529535638389	720575940615900189	720575940615900189	R	AN_GNG_103		GNG	GNG	5		(132751, 76416, 5798)	132751	76416	5798
AN	79662229510928990	720575940631803929	720575940628274396	L	AN_GNG_104		GNG	GNG	5		(131408, 78249, 5798)	131408	78249	5798
AN	79732529535645101	720575940628274396	720575940628274396	R	AN_GNG_104		GNG	GNG	5		(132257, 77259, 5798)	132257	77259	5798
AN	79662229510936922	720575940633299481	720575940633299481	L	AN_GNG_105		GNG	GNG	5		(131129, 77607, 5798)	131129	77607	5798
AN	79732529535645978	720575940638637022	720575940633299481	R	AN_GNG_105		GNG	GNG	5		(132621, 76844, 5798)	132621	76844	5798
AN	79662298230403937	720575940614569944	720575940614569944	L	AN_GNG_106		GNG	GNG	5		(131265, 79264, 5798)	131265	79264	5798
AN	79732666974574175	720575940624352747	720575940614569944	R	AN_GNG_106		GNG	GNG	5		(132393, 78992, 5798)	132393	78992	5798
AN	79662504388827338	720575940631244648	720575940612950642	L	AN_GNG_107		GNG	GNG	5		(131089, 82120, 5798)	131089	82120	5798
AN	79803241877202121	720575940612950642	720575940612950642	R	AN_GNG_107		GNG	GNG	5		(133044, 82377, 5798)	133044	82377	5798
AN	79662504388835270	720575940632519588	720575940621380220	L	AN_GNG_108		GNG	GNG	5		(131182, 82286, 5798)	131182	82286	5798
AN	79803241877196773	720575940621380220	720575940621380220	R	AN_GNG_108		GNG	GNG	5		(133670, 82509, 5798)	133670	82509	5798
AN	79662504388836308	720575940640096976	720575940613958194	L	AN_GNG_109		GNG	GNG	5		(131510, 82099, 5798)	131510	82099	5798
AN	79732873133021396	720575940613958194	720575940613958194	R	AN_GNG_109		GNG	GNG	5		(132720, 82229, 5798)	132720	82229	5798
AN	79240154484803199	720575940629212098	720575940618092289	L	AN_GNG_11		GNG	GNG	5		(125180, 80121, 5798)	125180	80121	5798
AN	80225523061724212	720575940618092289	720575940618092289	R	AN_GNG_11		GNG	GNG	5		(139467, 82614, 5798)	139467	82614	5798
AN	79662573108312641	720575940630791597	720575940621651383	L	AN_GNG_110		GNG	GNG	5		(131335, 82702, 5798)	131335	82702	5798
AN	79732941852489711	720575940621651383	720575940621651383	R	AN_GNG_110		GNG	GNG	5		(132927, 83542, 5798)	132927	83542	5798
AN	79521904339411713	720575940647036724	720575940625175310	L	AN_GNG_111		GNG	GNG	5		(129614, 84173, 5799)	129614	84173	5799
AN	79662641827779574	720575940625175310	720575940625175310	R	AN_GNG_111		GNG	GNG	5		(131606, 84194, 5798)	131606	84194	5798
AN	79592204364122009	720575940608321922	720575940608321922	L	AN_GNG_112		GNG	GNG	5		(130749, 82721, 5798)	130749	82721	5798
AN	79732941852475630	720575940631989817	720575940608321922	R	AN_GNG_112		GNG	GNG	5		(132977, 83363, 5798)	132977	83363	5798
AN	79239879606911895	720575940620718605	720575940620718605	L	AN_GNG_113		GNG	GNG	5		(125122, 76313, 5798)	125122	76313	5798
AN	79802966999300744	720575940627333826	720575940620718605	R	AN_GNG_113		GNG	GNG	5		(133064, 77779, 5798)	133064	77779	5798
AN	79591860766749055	720575940620082598	720575940620082598	L	AN_GNG_114		GNG	GNG	5		(130488, 77807, 5798)	130488	77807	5798
AN	79803035718752730	720575940622519591	720575940620082598	R	AN_GNG_114		GNG	GNG	5		(133988, 79452, 5798)	133988	79452	5798
AN	79592066925179360	720575940630021392	720575940630021392	L	AN_GNG_115		GNG	GNG	5		(130902, 80889, 5798)	130902	80889	5798
AN	79803241877199798	720575940637568613	720575940630021392	R	AN_GNG_115		GNG	GNG	5		(133495, 82130, 5798)	133495	82130	5798
AN	79592204364122169	720575940634557594	720575940620472956	L	AN_GNG_116		GNG	GNG	5		(130187, 83028, 5798)	130187	83028	5798
AN	79803310596669706	720575940620472956	720575940620472956	R	AN_GNG_116		GNG	GNG	5		(133672, 82865, 5798)	133672	82865	5798
AN	79592204364127649	720575940611778713	720575940611778713	L	AN_GNG_117		GNG	GNG	5		(130267, 83041, 5798)	130267	83041	5798
AN	79803310596673074	720575940617555897	720575940611778713	R	AN_GNG_117		GNG	GNG	5		(133477, 83578, 5798)	133477	83578	5798
AN	79592204364124352	720575940608996450	720575940608996450	L	AN_GNG_118		GNG	GNG	5		(130362, 83165, 5798)	130362	83165	5798
AN	79803379316145609	720575940619206772	720575940608996450	R	AN_GNG_118		GNG	GNG	5		(133364, 83816, 5798)	133364	83816	5798
AN	79592204364118833	720575940610906773	720575940610906773	L	AN_GNG_119		GNG	GNG	5		(130336, 83018, 5798)	130336	83018	5798
AN	79803379316148052	720575940621399156	720575940610906773	R	AN_GNG_119		GNG	GNG	5		(133529, 83720, 5798)	133529	83720	5798
AN	79240154484803233	720575940632001640	720575940623224811	L	AN_GNG_12		GNG	GNG	5		(124890, 80151, 5798)	124890	80151	5798
AN	80155154317558394	720575940623224811	720575940623224811	R	AN_GNG_12		GNG	GNG	5		(138945, 83014, 5798)	138945	83014	5798
AN	79521835619951821	720575940606346332	720575940606346332	L	AN_GNG_120		GNG	GNG	5		(129462, 83126, 5798)	129462	83126	5798
AN	79521835619944589	720575940617422941	720575940606346332	L	AN_GNG_120		GNG	GNG	5		(129885, 83110, 5798)	129885	83110	5798
AN	79521835619942581	720575940606197193	720575940606197193	L	AN_GNG_121		GNG	GNG	5		(129407, 83494, 5798)	129407	83494	5798
AN	79803448035588965	720575940646687364	720575940606197193	R	AN_GNG_121		GNG	GNG	5		(133429, 84614, 5798)	133429	84614	5798
AN	79592066925172524	720575940629810882	720575940628971008	L	AN_GNG_122		GNG	GNG	5		(130354, 81326, 5798)	130354	81326	5798
AN	79873610621376227	720575940628971008	720575940628971008	R	AN_GNG_122		GNG	GNG	5		(134705, 82147, 5798)	134705	82147	5798
AN	79521835619944690	720575940640515699	720575940639301747	L	AN_GNG_123		GNG	GNG	5		(128998, 83202, 5798)	128998	83202	5798
AN	79873748060328022	720575940639301747	720575940639301747	R	AN_GNG_123		GNG	GNG	5		(134188, 84507, 5798)	134188	84507	5798
AN	79310110912033279	720575940620551046	720575940618092965	L	AN_GNG_124		GNG	GNG	5		(125913, 74008, 5794)	125913	74008	5794
AN	79310110912034764	720575940621949675	720575940618092965	L	AN_GNG_124		GNG	GNG	5		(126481, 74033, 5798)	126481	74033	5798
AN	79450917119963600	720575940618092965	720575940618092965	L	AN_GNG_124		GNG	GNG	5		(128848, 74914, 5798)	128848	74914	5798
AN	79450917119963614	720575940645264260	720575940618092965	L	AN_GNG_124		GNG	GNG	5		(128940, 74949, 5798)	128940	74949	5798
AN	79451329436812368	720575940637737088	720575940637737088	L	AN_GNG_125		GNG	GNG	5		(128510, 81477, 5798)	128510	81477	5798
AN	79943910646062744	720575940652617121	720575940637737088	R	AN_GNG_125		GNG	GNG	5		(135162, 81041, 5798)	135162	81041	5798
AN	79381098131581344	720575940627398855	720575940614658727	L	AN_GNG_126		GNG	GNG	5		(127708, 83069, 5799)	127708	83069	5799
AN	79944185523945403	720575940614658727	720575940614658727	R	AN_GNG_126		GNG	GNG	5		(135425, 84884, 5798)	135425	84884	5798
AN	79381098131582445	720575940627558082	720575940612547698	L	AN_GNG_127		GNG	GNG	5		(127798, 83079, 5799)	127798	83079	5799
AN	79944185523946466	720575940612547698	720575940612547698	R	AN_GNG_127		GNG	GNG	5		(135278, 84827, 5798)	135278	84827	5798
AN	79381098131585310	720575940623315856	720575940613148625	L	AN_GNG_128		GNG	GNG	5		(127786, 82992, 5799)	127786	82992	5799
AN	79944185523947537	720575940613148625	720575940613148625	R	AN_GNG_128		GNG	GNG	5		(135352, 84968, 5798)	135352	84968	5798
AN	79944185523952722	720575940622941005	720575940622941005	R	AN_GNG_129		GNG	GNG	5		(135339, 84980, 5807)	135339	84980	5807
AN	79944185523949860	720575940628641879	720575940622941005	R	AN_GNG_129		GNG	GNG	5		(135393, 84791, 5798)	135393	84791	5798
AN	79240154484803345	720575940634472590	720575940610487410	L	AN_GNG_13		GNG	GNG	5		(125528, 80360, 5798)	125528	80360	5798
AN	80225523061718268	720575940610487410	720575940610487410	R	AN_GNG_13		GNG	GNG	5		(139483, 82768, 5798)	139483	82768	5798
AN	79239810887418136	720575940650261494	720575940627760640	L	AN_GNG_130		GNG	GNG	5		(124923, 74881, 5798)	124923	74881	5798
AN	79310110912036925	720575940627760640	720575940627760640	L	AN_GNG_130		GNG	GNG	5		(126391, 74122, 5798)	126391	74122	5798
AN	79170129271038440	720575940623564435	720575940615814171	L	AN_GNG_131		GNG	GNG	5		(124262, 85382, 5368)	124262	85382	5368
AN	80014554268110555	720575940615814171	720575940615814171	R	AN_GNG_131		GNG	GNG	5		(136640, 84611, 5798)	136640	84611	5798
AN	79099142118519269	720575940622109769	720575940622109769	L	AN_GNG_132		GNG	GNG	5		(123810, 76324, 5798)	123810	76324	5798
AN	80225042025364403	720575940631096527	720575940622109769	R	AN_GNG_132		GNG	GNG	5		(139325, 75672, 5798)	139325	75672	5798
AN	79310729387397022	720575940622714004	720575940622714004	L	AN_GNG_133		GNG	GNG	5		(126687, 82680, 5799)	126687	82680	5799
AN	80014554268106814	720575940637842246	720575940622714004	R	AN_GNG_133		GNG	GNG	5		(136393, 84916, 5798)	136393	84916	5798
AN	79592204364129624	720575940633185676	720575940629041790	L	AN_GNG_134		GNG	GNG	5		(130643, 82685, 5798)	130643	82685	5798
AN	79732941852492567	720575940629041790	720575940629041790	R	AN_GNG_134		GNG	GNG	5		(132995, 82786, 5798)	132995	82786	5798
AN	79451466875758640	720575940626582095	720575940625584783	L	AN_GNG_135		GNG	GNG	5		(128638, 82961, 5798)	128638	82961	5798
AN	79944116804501826	720575940625584783	720575940625584783	R	AN_GNG_135		GNG	GNG	5		(135903, 84456, 5798)	135903	84456	5798
AN	79662641827773815	720575940626035556	720575940622018565	R	AN_GNG_136		GNG	GNG	5		(131987, 84234, 5798)	131987	84234	5798
AN	79733010571969431	720575940622018565	720575940622018565	R	AN_GNG_136		GNG	GNG	5		(132190, 84034, 5798)	132190	84034	5798
AN	79592204364118879	720575940607118275	720575940607118275	L	AN_GNG_137		GNG	GNG	5		(130378, 83095, 5798)	130378	83095	5798
AN	79803379316154070	720575940628833989	720575940607118275	R	AN_GNG_137		GNG	GNG	5		(133350, 83670, 5798)	133350	83670	5798
AN	79521835619943401	720575940627415827	720575940624208201	L	AN_GNG_138		GNG	GNG	5		(129405, 83191, 5798)	129405	83191	5798
AN	79803379316150912	720575940624208201	720575940624208201	R	AN_GNG_138		GNG	GNG	5		(133427, 84031, 5798)	133427	84031	5798
AN	79521766900481159	720575940603600230	720575940603600230	L	AN_GNG_139		GNG	GNG	5		(129750, 81670, 5798)	129750	81670	5798
AN	79873610621382303	720575940618572270	720575940603600230	R	AN_GNG_139		GNG	GNG	5		(134661, 82218, 5798)	134661	82218	5798
AN	79240223204268759	720575940627775375	720575940615520159	L	AN_GNG_14		GNG	GNG	5		(125582, 80520, 5798)	125582	80520	5798
AN	80225523061722480	720575940615520159	720575940615520159	R	AN_GNG_14		GNG	GNG	5		(139588, 82867, 5798)	139588	82867	5798
AN	79592135644640808	720575940627754496	720575940625287998	L	AN_GNG_140		GNG	GNG	5		(130876, 82536, 5798)	130876	82536	5798
AN	79592135644643009	720575940645199748	720575940625287998	L	AN_GNG_140		GNG	GNG	5		(130987, 82506, 5798)	130987	82506	5798
AN	79803310596681457	720575940625287998	720575940625287998	R	AN_GNG_140		GNG	GNG	5		(133307, 82747, 5798)	133307	82747	5798
AN	79803310596681834	720575940633206924	720575940625287998	R	AN_GNG_140		GNG	GNG	5		(133432, 83394, 5798)	133432	83394	5798
AN	79380960692626831	720575940633059179	720575940625411109	L	AN_GNG_141		GNG	GNG	5		(127528, 81132, 5798)	127528	81132	5798
AN	80014348109716926	720575940625411109	720575940625411109	R	AN_GNG_141		GNG	GNG	5		(137022, 81877, 5798)	137022	81877	5798
AN	79240154484801553	720575940637149006	720575940602447328	L	AN_GNG_142		GNG	GNG	5		(125373, 79544, 5798)	125373	79544	5798
AN	79240154484805911	720575940602447328	720575940602447328	L	AN_GNG_142		GNG	GNG	5		(125557, 79571, 5798)	125557	79571	5798
AN	79240154484799435	720575940623777061	720575940602447328	L	AN_GNG_142		GNG	GNG	5		(125597, 79536, 5798)	125597	79536	5798
AN	80084716853899401	720575940634361998	720575940602447328	R	AN_GNG_142		GNG	GNG	5		(137803, 82212, 5798)	137803	82212	5798
AN	80084648134409329	720575940633782135	720575940602447328	R	AN_GNG_142		GNG	GNG	5		(137891, 81388, 5798)	137891	81388	5798
AN	80155016878602284	720575940637714560	720575940602447328	R	AN_GNG_142		GNG	GNG	5		(138345, 81167, 5798)	138345	81167	5798
AN	79310729387391689	720575940633791599	720575940622912500	L	AN_GNG_143		GNG	GNG	5		(126576, 82886, 5799)	126576	82886	5799
AN	80014554268108887	720575940622912500	720575940622912500	R	AN_GNG_143		GNG	GNG	5		(136757, 84673, 5798)	136757	84673	5798
AN	79240154484801819	720575940608672092	720575940608672092	L	AN_GNG_144		GNG	GNG	5		(125683, 79682, 5798)	125683	79682	5798
AN	80155016878608664	720575940618066555	720575940608672092	R	AN_GNG_144		GNG	GNG	5		(138804, 81075, 5798)	138804	81075	5798
AN	79521698180992193	720575940606450955	720575940606450955	L	AN_GNG_145		GNG	GNG	5		(129436, 80661, 5798)	129436	80661	5798
AN	79732735694057508	720575940631283727	720575940606450955	R	AN_GNG_145		GNG	GNG	5		(133005, 79925, 5798)	133005	79925	5798
AN	79592066925174959	720575940629676857	720575940608655883	L	AN_GNG_146		GNG	GNG	5		(130390, 81288, 5798)	130390	81288	5798
AN	79873610621379745	720575940608655883	720575940608655883	R	AN_GNG_146		GNG	GNG	5		(134240, 82197, 5798)	134240	82197	5798
AN	79592066925171096	720575940630598671	720575940630598671	L	AN_GNG_147		GNG	GNG	5		(130397, 81081, 5798)	130397	81081	5798
AN	79873610621376142	720575940634333338	720575940630598671	R	AN_GNG_147		GNG	GNG	5		(134849, 82000, 5798)	134849	82000	5798
AN	79521766900487051	720575940619801793	720575940612373362	L	AN_GNG_148		GNG	GNG	5		(129045, 81740, 5798)	129045	81740	5798
AN	79521698180989076	720575940630461302	720575940612373362	L	AN_GNG_148		GNG	GNG	5		(129648, 81515, 5798)	129648	81515	5798
AN	79592066925180831	720575940612373362	720575940612373362	L	AN_GNG_148		GNG	GNG	5		(130166, 81248, 5798)	130166	81248	5798
AN	79803241877206222	720575940625739056	720575940612373362	R	AN_GNG_148		GNG	GNG	5		(133835, 81749, 5798)	133835	81749	5798
AN	79803241877204032	720575940635044344	720575940612373362	R	AN_GNG_148		GNG	GNG	5		(133839, 82153, 5798)	133839	82153	5798
AN	79873610621382066	720575940624311369	720575940612373362	R	AN_GNG_148		GNG	GNG	5		(134332, 81804, 5798)	134332	81804	5798
AN	79521766900483271	720575940627283475	720575940617992000	L	AN_GNG_149		GNG	GNG	5		(129896, 81547, 5798)	129896	81547	5798
AN	79592066925177256	720575940617992000	720575940617992000	L	AN_GNG_149		GNG	GNG	5		(130803, 81359, 5798)	130803	81359	5798
AN	79873610621384386	720575940626206809	720575940617992000	R	AN_GNG_149		GNG	GNG	5		(134148, 81867, 5798)	134148	81867	5798
AN	79873610621377262	720575940627245992	720575940617992000	R	AN_GNG_149		GNG	GNG	5		(134274, 81870, 5798)	134274	81870	5798
AN	79310523228956876	720575940619657972	720575940619657972	L	AN_GNG_15		GNG	GNG	5		(126646, 80252, 5798)	126646	80252	5798
AN	80155085598070776	720575940620580272	720575940619657972	R	AN_GNG_15		GNG	GNG	5		(138516, 81550, 5798)	138516	81550	5798
AN	79592204364120114	720575940625355920	720575940625355920	L	AN_GNG_150		GNG	GNG	5		(130940, 83380, 5798)	130940	83380	5798
AN	79803379316138106	720575940652593398	720575940625355920	R	AN_GNG_150		GNG	GNG	5		(133229, 83658, 5798)	133229	83658	5798
AN	79733079291401382	720575940638842933	720575940635768895	R	AN_GNG_151		GNG	GNG	5		(133014, 84938, 5809)	133014	84938	5809
AN	79592479175032619	720575940635768895	720575940635768895	L	AN_GNG_151		GNG	GNG	5		(130423, 86772, 5348)	130423	86772	5348
AN	79521904339409254	720575940623962430	720575940623962430	L	AN_GNG_152		GNG	GNG	5		(129443, 83727, 5798)	129443	83727	5798
AN	79733010571963224	720575940625164302	720575940623962430	R	AN_GNG_152		GNG	GNG	5		(132714, 84362, 5798)	132714	84362	5798
AN	79521904339408370	720575940627538690	720575940627538690	L	AN_GNG_153		GNG	GNG	5		(129591, 83936, 5799)	129591	83936	5799
AN	79733010571962007	720575940636168628	720575940627538690	R	AN_GNG_153		GNG	GNG	5		(132711, 84482, 5798)	132711	84482	5798
AN	79521904339402360	720575940637106295	720575940628946731	L	AN_GNG_154		GNG	GNG	5		(129338, 83764, 5798)	129338	83764	5798
AN	79803448035589782	720575940628946731	720575940628946731	R	AN_GNG_154		GNG	GNG	5		(133213, 84641, 5798)	133213	84641	5798
AN	79381098131578977	720575940618422875	720575940618422875	L	AN_GNG_155		GNG	GNG	5		(127026, 82729, 5799)	127026	82729	5799
AN	80014416829197279	720575940633969815	720575940618422875	R	AN_GNG_155		GNG	GNG	5		(137000, 83053, 5798)	137000	83053	5798
AN	79380960692620427	720575940634584312	720575940623264904	L	AN_GNG_156		GNG	GNG	5		(127721, 81403, 5798)	127721	81403	5798
AN	80014348109724388	720575940623264904	720575940623264904	R	AN_GNG_156		GNG	GNG	5		(136400, 81985, 5798)	136400	81985	5798
AN	79943429609507935	720575940657604225	720575940657604225	R	AN_GNG_157		GNG	GNG	5		(135334, 74006, 5773)	135334	74006	5773
AN	79380410869907675	720575940659056001	720575940657604225	L	AN_GNG_157		GNG	GNG	5		(127177, 72837, 5421)	127177	72837	5421
AN	79381029412120032	720575940620015787	720575940620015787	L	AN_GNG_158		GNG	GNG	5		(127663, 81569, 5798)	127663	81569	5798
AN	80014348109715036	720575940635164779	720575940620015787	R	AN_GNG_158		GNG	GNG	5		(136575, 82210, 5798)	136575	82210	5798
AN	79521766900470673	720575940626654107	720575940616831877	L	AN_GNG_159		GNG	GNG	5		(129321, 81742, 5798)	129321	81742	5798
AN	79521766900475594	720575940627963947	720575940616831877	L	AN_GNG_159		GNG	GNG	5		(129437, 81795, 5798)	129437	81795	5798
AN	79803241877200599	720575940617625413	720575940616831877	R	AN_GNG_159		GNG	GNG	5		(133744, 81615, 5798)	133744	81615	5798
AN	79873610621382112	720575940616831877	720575940616831877	R	AN_GNG_159		GNG	GNG	5		(134779, 81902, 5798)	134779	81902	5798
AN	79310523228972073	720575940630114079	720575940624387992	L	AN_GNG_16		GNG	GNG	5		(126487, 80510, 5798)	126487	80510	5798
AN	80014416829199154	720575940624387992	720575940624387992	R	AN_GNG_16		GNG	GNG	5		(137110, 82584, 5798)	137110	82584	5798
AN	79521835619943359	720575940622264444	720575940615572597	L	AN_GNG_160		GNG	GNG	5		(129435, 83029, 5798)	129435	83029	5798
AN	79873748060337585	720575940615572597	720575940615572597	R	AN_GNG_160		GNG	GNG	5		(134310, 83979, 5798)	134310	83979	5798
AN	79591792047274597	720575940620354262	720575940620354262	L	AN_GNG_161		GNG	GNG	5		(130270, 76578, 5798)	130270	76578	5798
AN	79591860766751435	720575940633954927	720575940620354262	L	AN_GNG_161		GNG	GNG	5		(130336, 77537, 5798)	130336	77537	5798
AN	79802898279816269	720575940631417057	720575940620354262	R	AN_GNG_161		GNG	GNG	5		(133735, 77107, 5798)	133735	77107	5798
AN	79170129271093354	720575940631922489	720575940612303271	L	AN_GNG_162		GNG	GNG	4		(124209, 84931, 5411)	124209	84931	5411
AN	79170060551631165	720575940633302995	720575940612303271	L	AN_GNG_162		GNG	GNG	4		(124808, 84272, 5418)	124808	84272	5418
AN	79310660667934268	720575940627697664	720575940612303271	L	AN_GNG_162		GNG	GNG	4		(125989, 82333, 5799)	125989	82333	5799
AN	79310660667942595	720575940612303271	720575940612303271	L	AN_GNG_162		GNG	GNG	4		(126118, 82314, 5799)	126118	82314	5799
AN	80014554268109408	720575940629023870	720575940612303271	R	AN_GNG_162		GNG	GNG	4		(137126, 84698, 5798)	137126	84698	5798
AN	80084923012280506	720575940618066369	720575940612303271	R	AN_GNG_162		GNG	GNG	4		(137256, 84680, 5798)	137256	84680	5798
AN	80084923012280987	720575940625393189	720575940612303271	R	AN_GNG_162		GNG	GNG	4		(137330, 84757, 5798)	137330	84757	5798
AN	80084923012282059	720575940634126711	720575940612303271	R	AN_GNG_162		GNG	GNG	4		(137395, 84664, 5798)	137395	84664	5798
AN	79310523228976516	720575940647523705	720575940603792486	L	AN_GNG_163		GNG	GNG	4		(126690, 80396, 5798)	126690	80396	5798
AN	79310523228978518	720575940625100169	720575940603792486	L	AN_GNG_163		GNG	GNG	4		(126705, 80118, 5798)	126705	80118	5798
AN	79310591948461642	720575940614284946	720575940603792486	L	AN_GNG_163		GNG	GNG	4		(126839, 80538, 5798)	126839	80538	5798
AN	80084716853902503	720575940635206763	720575940603792486	R	AN_GNG_163		GNG	GNG	4		(138104, 81578, 5798)	138104	81578	5798
AN	80084716853892925	720575940621318420	720575940603792486	R	AN_GNG_163		GNG	GNG	4		(138138, 81762, 5798)	138138	81762	5798
AN	80155085598069819	720575940623471044	720575940603792486	R	AN_GNG_163		GNG	GNG	4		(138220, 81631, 5798)	138220	81631	5798
AN	80155016878606407	720575940603792486	720575940603792486	R	AN_GNG_163		GNG	GNG	4		(138234, 81523, 5798)	138234	81523	5798
AN	79592135644652233	720575940633206831	720575940607128771	L	AN_GNG_164		GNG	GNG	4		(130277, 81561, 5798)	130277	81561	5798
AN	79592135644643391	720575940620312797	720575940607128771	L	AN_GNG_164		GNG	GNG	4		(130343, 81540, 5798)	130343	81540	5798
AN	79592066925180961	720575940629460986	720575940607128771	L	AN_GNG_164		GNG	GNG	4		(130397, 81453, 5798)	130397	81453	5798
AN	79592066925174074	720575940629921835	720575940607128771	L	AN_GNG_164		GNG	GNG	4		(130493, 81524, 5798)	130493	81524	5798
AN	79592066925186197	720575940607128771	720575940607128771	L	AN_GNG_164		GNG	GNG	4		(130577, 81498, 5798)	130577	81498	5798
AN	79803241877209598	720575940660211841	720575940607128771	R	AN_GNG_164		GNG	GNG	4		(133693, 82047, 5798)	133693	82047	5798
AN	79803241877200793	720575940647022644	720575940607128771	R	AN_GNG_164		GNG	GNG	4		(133709, 81979, 5798)	133709	81979	5798
AN	79803241877200776	720575940616858501	720575940607128771	R	AN_GNG_164		GNG	GNG	4		(133804, 81968, 5798)	133804	81968	5798
AN	79803241877201790	720575940622947475	720575940607128771	R	AN_GNG_164		GNG	GNG	4		(133909, 81823, 5798)	133909	81823	5798
AN	79803241877207501	720575940627744143	720575940607128771	R	AN_GNG_164		GNG	GNG	4		(134055, 82137, 5798)	134055	82137	5798
AN	79873610621378595	720575940615385823	720575940607128771	R	AN_GNG_164		GNG	GNG	4		(134277, 82283, 5798)	134277	82283	5798
AN	79521766900480197	720575940613530093	720575940606300508	L	AN_GNG_165		GNG	GNG	2		(129772, 82087, 5798)	129772	82087	5798
AN	79521766900481536	720575940613882822	720575940606300508	L	AN_GNG_165		GNG	GNG	2		(129788, 82356, 5798)	129788	82356	5798
AN	79521766900480214	720575940630182716	720575940606300508	L	AN_GNG_165		GNG	GNG	2		(129822, 82090, 5798)	129822	82090	5798
AN	79521766900477886	720575940631928121	720575940606300508	L	AN_GNG_165		GNG	GNG	2		(129902, 81874, 5798)	129902	81874	5798
AN	79521766900476904	720575940622150152	720575940606300508	L	AN_GNG_165		GNG	GNG	2		(129907, 82057, 5798)	129907	82057	5798
AN	79521766900479156	720575940624933765	720575940606300508	L	AN_GNG_165		GNG	GNG	2		(129910, 82220, 5798)	129910	82220	5798
AN	79521766900472049	720575940615438521	720575940606300508	L	AN_GNG_165		GNG	GNG	2		(129952, 81978, 5798)	129952	81978	5798
AN	79521766900477003	720575940621288230	720575940606300508	L	AN_GNG_165		GNG	GNG	2		(129960, 82221, 5798)	129960	82221	5798
AN	79521766900473406	720575940624310601	720575940606300508	L	AN_GNG_165		GNG	GNG	2		(129966, 82163, 5798)	129966	82163	5798
AN	79592135644645376	720575940618556142	720575940606300508	L	AN_GNG_165		GNG	GNG	2		(130006, 82189, 5798)	130006	82189	5798
AN	79592135644648072	720575940622510323	720575940606300508	L	AN_GNG_165		GNG	GNG	2		(130153, 82355, 5798)	130153	82355	5798
AN	79592135644647932	720575940618083749	720575940606300508	L	AN_GNG_165		GNG	GNG	2		(130339, 82166, 5798)	130339	82166	5798
AN	79592135644646621	720575940624339996	720575940606300508	L	AN_GNG_165		GNG	GNG	2		(130368, 82077, 5798)	130368	82077	5798
AN	79592135644652901	720575940617641301	720575940606300508	L	AN_GNG_165		GNG	GNG	2		(130377, 82229, 5798)	130377	82229	5798
AN	79592135644642828	720575940621978365	720575940606300508	L	AN_GNG_165		GNG	GNG	2		(130392, 82165, 5798)	130392	82165	5798
AN	79592135644648012	720575940644530484	720575940606300508	L	AN_GNG_165		GNG	GNG	2		(130458, 82228, 5798)	130458	82228	5798
AN	79873679340848462	720575940625178501	720575940606300508	R	AN_GNG_165		GNG	GNG	2		(134418, 82961, 5798)	134418	82961	5798
AN	79873679340847030	720575940633000162	720575940606300508	R	AN_GNG_165		GNG	GNG	2		(134434, 82847, 5798)	134434	82847	5798
AN	79873679340848418	720575940624974473	720575940606300508	R	AN_GNG_165		GNG	GNG	2		(134467, 82885, 5798)	134467	82885	5798
AN	79873679340851257	720575940633281272	720575940606300508	R	AN_GNG_165		GNG	GNG	2		(134493, 82943, 5798)	134493	82943	5798
AN	79873679340851337	720575940613194818	720575940606300508	R	AN_GNG_165		GNG	GNG	2		(134495, 83064, 5798)	134495	83064	5798
AN	79873679340845684	720575940618880865	720575940606300508	R	AN_GNG_165		GNG	GNG	2		(134533, 82891, 5798)	134533	82891	5798
AN	79873679340854086	720575940619297520	720575940606300508	R	AN_GNG_165		GNG	GNG	2		(134547, 83024, 5798)	134547	83024	5798
AN	79873679340848448	720575940613580594	720575940606300508	R	AN_GNG_165		GNG	GNG	2		(134573, 82935, 5798)	134573	82935	5798
AN	79873679340847053	720575940614118546	720575940606300508	R	AN_GNG_165		GNG	GNG	2		(134592, 82891, 5798)	134592	82891	5798
AN	79873679340842832	720575940606300508	720575940606300508	R	AN_GNG_165		GNG	GNG	2		(134712, 82829, 5798)	134712	82829	5798
AN	79873679340848436	720575940617937287	720575940606300508	R	AN_GNG_165		GNG	GNG	2		(134799, 82897, 5798)	134799	82897	5798
AN	79873679340845703	720575940622399783	720575940606300508	R	AN_GNG_165		GNG	GNG	2		(134810, 82944, 5798)	134810	82944	5798
AN	79873679340844513	720575940624082788	720575940606300508	R	AN_GNG_165		GNG	GNG	2		(134825, 83192, 5798)	134825	83192	5798
AN	79873679340851251	720575940657604737	720575940606300508	R	AN_GNG_165		GNG	GNG	2		(134862, 82939, 5798)	134862	82939	5798
AN	79873679340849768	720575940608603512	720575940606300508	R	AN_GNG_165		GNG	GNG	2		(134865, 82897, 5798)	134865	82897	5798
AN	79873679340844342	720575940613235615	720575940606300508	R	AN_GNG_165		GNG	GNG	2		(134871, 82983, 5798)	134871	82983	5798
AN	79873679340843089	720575940634388622	720575940606300508	R	AN_GNG_165		GNG	GNG	2		(134874, 83176, 5798)	134874	83176	5798
AN	79873679340849730	720575940621668533	720575940606300508	R	AN_GNG_165		GNG	GNG	2		(134878, 82852, 5798)	134878	82852	5798
AN	79873679340847220	720575940621712821	720575940606300508	R	AN_GNG_165		GNG	GNG	2		(134929, 83150, 5798)	134929	83150	5798
AN	79873679340845740	720575940627008359	720575940606300508	R	AN_GNG_165		GNG	GNG	2		(134942, 83009, 5798)	134942	83009	5798
AN	79873679340847238	720575940619119600	720575940606300508	R	AN_GNG_165		GNG	GNG	2		(134974, 83173, 5798)	134974	83173	5798
AN	79873610621372834	720575940632512703	720575940606300508	R	AN_GNG_165		GNG	GNG	2		(135064, 82524, 5798)	135064	82524	5798
AN	79521766900481563	720575940622577300	720575940605811657	L	AN_GNG_166		GNG	GNG	2		(129090, 82381, 5798)	129090	82381	5798
AN	79521766900479139	720575940620695387	720575940605811657	L	AN_GNG_166		GNG	GNG	2		(129729, 82193, 5798)	129729	82193	5798
AN	79521766900478061	720575940638991349	720575940605811657	L	AN_GNG_166		GNG	GNG	2		(129866, 82208, 5798)	129866	82208	5798
AN	79592135644644058	720575940605811657	720575940605811657	L	AN_GNG_166		GNG	GNG	2		(130029, 82108, 5798)	130029	82108	5798
AN	79873679340852667	720575940632815199	720575940605811657	R	AN_GNG_166		GNG	GNG	2		(134513, 82986, 5798)	134513	82986	5798
AN	79873679340851299	720575940617291421	720575940605811657	R	AN_GNG_166		GNG	GNG	2		(134579, 82995, 5798)	134579	82995	5798
AN	79873748060329924	720575940642495524	720575940605811657	R	AN_GNG_166		GNG	GNG	2		(135010, 83654, 5798)	135010	83654	5798
AN	79873679340847125	720575940624989833	720575940605811657	R	AN_GNG_166		GNG	GNG	2		(135019, 83023, 5798)	135019	83023	5798
AN	79944048085025025	720575940627026279	720575940605811657	R	AN_GNG_166		GNG	GNG	2		(135200, 82839, 5798)	135200	82839	5798
AN	79944048085022287	720575940638722549	720575940605811657	R	AN_GNG_166		GNG	GNG	2		(135303, 82831, 5798)	135303	82831	5798
AN	79944048085027797	720575940628407963	720575940605811657	R	AN_GNG_166		GNG	GNG	2		(135389, 82841, 5798)	135389	82841	5798
AN	79592273083595990	720575940626258448	720575940620298260	L	AN_GNG_167		GNG	GNG	4		(130279, 83730, 5798)	130279	83730	5798
AN	79592273083598098	720575940628034108	720575940620298260	L	AN_GNG_167		GNG	GNG	4		(130340, 83612, 5798)	130340	83612	5798
AN	79592273083598481	720575940629185084	720575940620298260	L	AN_GNG_167		GNG	GNG	4		(130349, 83841, 5798)	130349	83841	5798
AN	79592204364126397	720575940622488103	720575940620298260	L	AN_GNG_167		GNG	GNG	4		(130572, 82752, 5798)	130572	82752	5798
AN	79592204364127509	720575940623426192	720575940620298260	L	AN_GNG_167		GNG	GNG	4		(130680, 82782, 5798)	130680	82782	5798
AN	79662641827776174	720575940629876473	720575940620298260	R	AN_GNG_167		GNG	GNG	4		(131926, 84378, 5798)	131926	84378	5798
AN	79732941852492610	720575940637723008	720575940620298260	R	AN_GNG_167		GNG	GNG	4		(132910, 82833, 5798)	132910	82833	5798
AN	79733010571960340	720575940624109340	720575940620298260	R	AN_GNG_167		GNG	GNG	4		(133038, 84022, 5798)	133038	84022	5798
AN	79803379316150827	720575940620298260	720575940620298260	R	AN_GNG_167		GNG	GNG	4		(133140, 83927, 5798)	133140	83927	5798
AN	79803310596675480	720575940640373557	720575940620298260	R	AN_GNG_167		GNG	GNG	4		(133560, 83427, 5798)	133560	83427	5798
AN	79592273083593799	720575940637396851	720575940604820354	L	AN_GNG_168		GNG	GNG	4		(130352, 83676, 5798)	130352	83676	5798
AN	79592204364127927	720575940627904828	720575940604820354	L	AN_GNG_168		GNG	GNG	4		(130854, 83461, 5798)	130854	83461	5798
AN	79803379316150822	720575940604820354	720575940604820354	R	AN_GNG_168		GNG	GNG	4		(133049, 83943, 5798)	133049	83943	5798
AN	79310729387393675	720575940613266026	720575940613266026	L	AN_GNG_169		GNG	GNG	4		(126285, 82624, 5799)	126285	82624	5799
AN	79310729387400955	720575940641824200	720575940613266026	L	AN_GNG_169		GNG	GNG	4		(126483, 82767, 5799)	126483	82767	5799
AN	80014554268108467	720575940625985098	720575940613266026	R	AN_GNG_169		GNG	GNG	4		(136837, 84684, 5798)	136837	84684	5798
AN	80014554268110397	720575940618096321	720575940613266026	R	AN_GNG_169		GNG	GNG	4		(136865, 84769, 5798)	136865	84769	5798
AN	79310523228975334	720575940619657989	720575940619657989	L	AN_GNG_17		GNG	GNG	4		(126397, 80391, 5798)	126397	80391	5798
AN	80084716853901692	720575940628586071	720575940619657989	R	AN_GNG_17		GNG	GNG	4		(137275, 82100, 5798)	137275	82100	5798
AN	79380960692631684	720575940635891546	720575940635891546	L	AN_GNG_170		GNG	GNG	4		(126936, 80828, 5798)	126936	80828	5798
AN	80155085598068967	720575940646307574	720575940635891546	R	AN_GNG_170		GNG	GNG	4		(138462, 82206, 5798)	138462	82206	5798
AN	79169717021143153	720575940615509734	720575940609656689	L	AN_GNG_171		GNG	GNG	4		(124322, 79287, 5798)	124322	79287	5798
AN	79240154484796197	720575940613439903	720575940609656689	L	AN_GNG_171		GNG	GNG	4		(125028, 80098, 5798)	125028	80098	5798
AN	80155085598066090	720575940609656689	720575940609656689	R	AN_GNG_171		GNG	GNG	4		(138951, 81600, 5798)	138951	81600	5798
AN	80225523061720500	720575940628539735	720575940609656689	R	AN_GNG_171		GNG	GNG	4		(139313, 82591, 5798)	139313	82591	5798
AN	79240085765334056	720575940619910177	720575940610158821	L	AN_GNG_172		GNG	GNG	4		(125172, 79193, 5798)	125172	79193	5798
AN	79240085765317636	720575940611399573	720575940610158821	L	AN_GNG_172		GNG	GNG	4		(125213, 79131, 5798)	125213	79131	5798
AN	79240085765327864	720575940621084040	720575940610158821	L	AN_GNG_172		GNG	GNG	4		(125430, 79174, 5798)	125430	79174	5798
AN	79240154484803759	720575940616862550	720575940610158821	L	AN_GNG_172		GNG	GNG	4		(125433, 79522, 5798)	125433	79522	5798
AN	79240085765325401	720575940619054433	720575940610158821	L	AN_GNG_172		GNG	GNG	4		(125439, 79102, 5798)	125439	79102	5798
AN	79310523228971381	720575940629473067	720575940610158821	L	AN_GNG_172		GNG	GNG	4		(125894, 79736, 5798)	125894	79736	5798
AN	79310523228970134	720575940639022707	720575940610158821	L	AN_GNG_172		GNG	GNG	4		(126189, 79841, 5798)	126189	79841	5798
AN	79310523228973940	720575940627606394	720575940610158821	L	AN_GNG_172		GNG	GNG	4		(126291, 79904, 5798)	126291	79904	5798
AN	79310523228973979	720575940618699841	720575940610158821	L	AN_GNG_172		GNG	GNG	4		(126390, 79978, 5798)	126390	79978	5798
AN	79310523228968865	720575940621363469	720575940610158821	L	AN_GNG_172		GNG	GNG	4		(126497, 79887, 5798)	126497	79887	5798
AN	79310523228976400	720575940631414180	720575940610158821	L	AN_GNG_172		GNG	GNG	4		(126703, 80189, 5798)	126703	80189	5798
AN	80084648134394919	720575940616877456	720575940610158821	R	AN_GNG_172		GNG	GNG	4		(137935, 81025, 5798)	137935	81025	5798
AN	80084648134400556	720575940627554604	720575940610158821	R	AN_GNG_172		GNG	GNG	4		(138056, 81121, 5798)	138056	81121	5798
AN	80155016878607353	720575940617373072	720575940610158821	R	AN_GNG_172		GNG	GNG	4		(138163, 81155, 5798)	138163	81155	5798
AN	80155085598069908	720575940613264799	720575940610158821	R	AN_GNG_172		GNG	GNG	4		(138211, 81758, 5798)	138211	81758	5798
AN	80155016878599702	720575940610158821	720575940610158821	R	AN_GNG_172		GNG	GNG	4		(138242, 81057, 5798)	138242	81057	5798
AN	79310523228976099	720575940624888445	720575940614132177	L	AN_GNG_173		GNG	GNG	4		(125985, 79761, 5798)	125985	79761	5798
AN	79310523228979414	720575940622025989	720575940614132177	L	AN_GNG_173		GNG	GNG	4		(126102, 79870, 5798)	126102	79870	5798
AN	80084716853896680	720575940614132177	720575940614132177	R	AN_GNG_173		GNG	GNG	4		(138053, 81630, 5798)	138053	81630	5798
AN	80155016878597446	720575940615646109	720575940614132177	R	AN_GNG_173		GNG	GNG	4		(138238, 81471, 5798)	138238	81471	5798
AN	79310523228978466	720575940637496179	720575940631365089	L	AN_GNG_174		GNG	GNG	4		(126643, 80016, 5798)	126643	80016	5798
AN	80155085598070050	720575940631365089	720575940631365089	R	AN_GNG_174		GNG	GNG	4		(138179, 81950, 5798)	138179	81950	5798
AN	79169648301667263	720575940616813947	720575940602444512	L	AN_GNG_175		GNG	GNG	4		(124559, 77933, 5798)	124559	77933	5798
AN	79169648301666164	720575940608508681	720575940602444512	L	AN_GNG_175		GNG	GNG	4		(124602, 77797, 5798)	124602	77797	5798
AN	79169717021145809	720575940605692704	720575940602444512	L	AN_GNG_175		GNG	GNG	4		(124650, 78603, 5798)	124650	78603	5798
AN	79169648301673599	720575940629972983	720575940602444512	L	AN_GNG_175		GNG	GNG	4		(124678, 78094, 5798)	124678	78094	5798
AN	79169579582195852	720575940622072299	720575940602444512	L	AN_GNG_175		GNG	GNG	4		(124681, 77349, 5798)	124681	77349	5798
AN	79239948326362601	720575940617484248	720575940602444512	L	AN_GNG_175		GNG	GNG	4		(124975, 77429, 5798)	124975	77429	5798
AN	79239948326385848	720575940650875769	720575940602444512	L	AN_GNG_175		GNG	GNG	4		(125278, 76848, 5798)	125278	76848	5798
AN	79239948326378706	720575940631401698	720575940602444512	L	AN_GNG_175		GNG	GNG	4		(125303, 77044, 5798)	125303	77044	5798
AN	79239948326382300	720575940650215670	720575940602444512	L	AN_GNG_175		GNG	GNG	4		(125413, 76700, 5798)	125413	76700	5798
AN	79240154484787259	720575940650924022	720575940602444512	L	AN_GNG_175		GNG	GNG	4		(125529, 79524, 5798)	125529	79524	5798
AN	79310523228969015	720575940612281086	720575940602444512	L	AN_GNG_175		GNG	GNG	4		(126712, 80047, 5798)	126712	80047	5798
AN	80084373256503323	720575940633284276	720575940602444512	R	AN_GNG_175		GNG	GNG	4		(137290, 76796, 5798)	137290	76796	5798
AN	80084648134403963	720575940612836374	720575940602444512	R	AN_GNG_175		GNG	GNG	4		(137798, 80837, 5798)	137798	80837	5798
AN	80084716853898145	720575940614780219	720575940602444512	R	AN_GNG_175		GNG	GNG	4		(137906, 82119, 5798)	137906	82119	5798
AN	80084648134402919	720575940637431613	720575940602444512	R	AN_GNG_175		GNG	GNG	4		(138011, 81048, 5798)	138011	81048	5798
AN	80155085598069455	720575940621022856	720575940602444512	R	AN_GNG_175		GNG	GNG	4		(138265, 81544, 5798)	138265	81544	5798
AN	80155085598070758	720575940630307639	720575940602444512	R	AN_GNG_175		GNG	GNG	4		(138330, 81551, 5798)	138330	81551	5798
AN	80155016878599493	720575940639245631	720575940602444512	R	AN_GNG_175		GNG	GNG	4		(138352, 80767, 5798)	138352	80767	5798
AN	80155016878600968	720575940631821891	720575940602444512	R	AN_GNG_175		GNG	GNG	4		(138492, 81002, 5798)	138492	81002	5798
AN	80155016878606604	720575940627372165	720575940602444512	R	AN_GNG_175		GNG	GNG	4		(138537, 80532, 5798)	138537	80532	5798
AN	80155085598071129	720575940606699989	720575940602444512	R	AN_GNG_175		GNG	GNG	4		(138579, 81809, 5798)	138579	81809	5798
AN	80154948159104873	720575940614773307	720575940602444512	R	AN_GNG_175		GNG	GNG	4		(138589, 80163, 5798)	138589	80163	5798
AN	80155016878608274	720575940613879227	720575940602444512	R	AN_GNG_175		GNG	GNG	4		(138702, 80616, 5798)	138702	80616	5798
AN	80155016878604538	720575940622871117	720575940602444512	R	AN_GNG_175		GNG	GNG	4		(138763, 80713, 5798)	138763	80713	5798
AN	80155016878604123	720575940628884267	720575940602444512	R	AN_GNG_175		GNG	GNG	4		(138782, 80555, 5798)	138782	80555	5798
AN	80154948159102907	720575940602444512	720575940602444512	R	AN_GNG_175		GNG	GNG	4		(138900, 80462, 5798)	138900	80462	5798
AN	80225316903314495	720575940617618137	720575940602444512	R	AN_GNG_175		GNG	GNG	4		(139195, 80351, 5798)	139195	80351	5798
AN	80084648134405016	720575940626340624	720575940609108174	R	AN_GNG_176		GNG	GNG	4		(137497, 80760, 5798)	137497	80760	5798
AN	80084510695469152	720575940609108174	720575940609108174	R	AN_GNG_176		GNG	GNG	4		(137863, 78645, 5798)	137863	78645	5798
AN	80084648134399394	720575940636400966	720575940609108174	R	AN_GNG_176		GNG	GNG	4		(138067, 81178, 5798)	138067	81178	5798
AN	79239879606917763	720575940606552450	720575940605223601	L	AN_GNG_177		GNG	GNG	4		(125158, 75857, 5798)	125158	75857	5798
AN	79240017045853118	720575940605223601	720575940605223601	L	AN_GNG_177		GNG	GNG	4		(125545, 77954, 5798)	125545	77954	5798
AN	79240154484787397	720575940621362835	720575940605223601	L	AN_GNG_177		GNG	GNG	4		(125846, 79708, 5798)	125846	79708	5798
AN	80155016878591143	720575940628250076	720575940605223601	R	AN_GNG_177		GNG	GNG	4		(138394, 80958, 5798)	138394	80958	5798
AN	80155016878599429	720575940628832516	720575940605223601	R	AN_GNG_177		GNG	GNG	4		(138810, 80642, 5798)	138810	80642	5798
AN	79451329436815947	720575940641781152	720575940617871394	L	AN_GNG_178		GNG	GNG	4		(128338, 81285, 5798)	128338	81285	5798
AN	79451329436812227	720575940639652678	720575940617871394	L	AN_GNG_178		GNG	GNG	4		(128667, 81275, 5798)	128667	81275	5798
AN	79451329436816023	720575940633142831	720575940617871394	L	AN_GNG_178		GNG	GNG	4		(128747, 81376, 5798)	128747	81376	5798
AN	80014348109719009	720575940617871394	720575940617871394	R	AN_GNG_178		GNG	GNG	4		(136409, 81727, 5798)	136409	81727	5798
AN	80014348109720273	720575940620589147	720575940617871394	R	AN_GNG_178		GNG	GNG	4		(136532, 81878, 5798)	136532	81878	5798
AN	80014348109716895	720575940638858549	720575940617871394	R	AN_GNG_178		GNG	GNG	4		(136847, 81757, 5798)	136847	81757	5798
AN	79451329436814671	720575940645167492	720575940607771972	L	AN_GNG_179		GNG	GNG	4		(128457, 81331, 5798)	128457	81331	5798
AN	79451329436812179	720575940620095356	720575940607771972	L	AN_GNG_179		GNG	GNG	4		(128784, 81195, 5798)	128784	81195	5798
AN	79451329436819775	720575940613235423	720575940607771972	L	AN_GNG_179		GNG	GNG	4		(128883, 81125, 5798)	128883	81125	5798
AN	79451329436805026	720575940632223457	720575940607771972	L	AN_GNG_179		GNG	GNG	4		(128893, 80993, 5798)	128893	80993	5798
AN	79943910646061783	720575940607771972	720575940607771972	R	AN_GNG_179		GNG	GNG	4		(135934, 81484, 5798)	135934	81484	5798
AN	80014348109727899	720575940620859416	720575940607771972	R	AN_GNG_179		GNG	GNG	4		(136235, 81581, 5798)	136235	81581	5798
AN	80014348109716932	720575940622675016	720575940607771972	R	AN_GNG_179		GNG	GNG	4		(136894, 81895, 5798)	136894	81895	5798
AN	80014348109720365	720575940622674504	720575940607771972	R	AN_GNG_179		GNG	GNG	4		(137001, 81960, 5798)	137001	81960	5798
AN	79310591948441758	720575940628422139	720575940619411327	L	AN_GNG_18		GNG	GNG	4		(126263, 80577, 5798)	126263	80577	5798
AN	80155085598062431	720575940619411327	720575940619411327	R	AN_GNG_18		GNG	GNG	4		(138429, 82397, 5798)	138429	82397	5798
AN	79521698180982789	720575940632987859	720575940616838789	L	AN_GNG_180		GNG	GNG	4		(129193, 81518, 5798)	129193	81518	5798
AN	79592066925175987	720575940628885264	720575940616838789	L	AN_GNG_180		GNG	GNG	4		(130604, 81105, 5798)	130604	81105	5798
AN	79943979365545646	720575940624791941	720575940616838789	R	AN_GNG_180		GNG	GNG	4		(135216, 82119, 5798)	135216	82119	5798
AN	79943979365540431	720575940616838789	720575940616838789	R	AN_GNG_180		GNG	GNG	4		(135252, 81772, 5798)	135252	81772	5798
AN	79451329436819718	720575940624822003	720575940615110450	L	AN_GNG_181		GNG	GNG	4		(128629, 81072, 5798)	128629	81072	5798
AN	79521629461512950	720575940615110450	720575940615110450	L	AN_GNG_181		GNG	GNG	4		(129596, 80495, 5798)	129596	80495	5798
AN	79943910646067700	720575940618230443	720575940615110450	R	AN_GNG_181		GNG	GNG	4		(135309, 80707, 5798)	135309	80707	5798
AN	79943910646065433	720575940639740368	720575940615110450	R	AN_GNG_181		GNG	GNG	4		(135973, 81269, 5798)	135973	81269	5798
AN	79521766900486766	720575940617378843	720575940617378843	L	AN_GNG_182		GNG	GNG	4		(129575, 81596, 5798)	129575	81596	5798
AN	79803241877206389	720575940641679501	720575940617378843	R	AN_GNG_182		GNG	GNG	4		(133940, 82160, 5798)	133940	82160	5798
AN	79873610621378283	720575940627684614	720575940617378843	R	AN_GNG_182		GNG	GNG	4		(134194, 81803, 5798)	134194	81803	5798
AN	79873610621382014	720575940627382405	720575940617378843	R	AN_GNG_182		GNG	GNG	4		(134384, 81694, 5798)	134384	81694	5798
AN	79873610621386366	720575940631958615	720575940617378843	R	AN_GNG_182		GNG	GNG	4		(134437, 81594, 5798)	134437	81594	5798
AN	79592066925173968	720575940611832490	720575940607403275	L	AN_GNG_183		GNG	GNG	4		(130446, 81518, 5798)	130446	81518	5798
AN	79803241877206190	720575940625729342	720575940607403275	R	AN_GNG_183		GNG	GNG	4		(133901, 81669, 5798)	133901	81669	5798
AN	79873679340845589	720575940637309924	720575940607403275	R	AN_GNG_183		GNG	GNG	4		(134504, 82749, 5798)	134504	82749	5798
AN	79873610621380889	720575940607403275	720575940607403275	R	AN_GNG_183		GNG	GNG	4		(134726, 82025, 5798)	134726	82025	5798
AN	79521766900473126	720575940628599803	720575940610160357	L	AN_GNG_184		GNG	GNG	4		(129546, 81753, 5798)	129546	81753	5798
AN	79521766900480001	720575940644591668	720575940610160357	L	AN_GNG_184		GNG	GNG	4		(129588, 81726, 5798)	129588	81726	5798
AN	79592135644650441	720575940623078221	720575940610160357	L	AN_GNG_184		GNG	GNG	4		(130008, 82142, 5798)	130008	82142	5798
AN	79803241877202796	720575940633724271	720575940610160357	R	AN_GNG_184		GNG	GNG	4		(133876, 81717, 5798)	133876	81717	5798
AN	79873610621373505	720575940627738679	720575940610160357	R	AN_GNG_184		GNG	GNG	4		(134117, 81779, 5798)	134117	81779	5798
AN	79873610621376192	720575940619737876	720575940610160357	R	AN_GNG_184		GNG	GNG	4		(134146, 82137, 5798)	134146	82137	5798
AN	79873610621376086	720575940610160357	720575940610160357	R	AN_GNG_184		GNG	GNG	4		(134501, 81914, 5798)	134501	81914	5798
AN	79803241877193054	720575940613694634	720575940611373169	R	AN_GNG_185		GNG	GNG	5		(134030, 81895, 5798)	134030	81895	5798
AN	79873610621380828	720575940617942036	720575940611373169	R	AN_GNG_185		GNG	GNG	5		(134163, 81986, 5798)	134163	81986	5798
AN	79873610621379598	720575940617296945	720575940611373169	R	AN_GNG_185		GNG	GNG	5		(134477, 81963, 5798)	134477	81963	5798
AN	79873610621372203	720575940611373169	720575940611373169	R	AN_GNG_185		GNG	GNG	5		(134665, 81796, 5798)	134665	81796	5798
AN	79521766900483401	720575940620116001	720575940620116001	L	AN_GNG_186		GNG	GNG	5		(129641, 81618, 5798)	129641	81618	5798
AN	79521698180994960	720575940620492246	720575940620116001	L	AN_GNG_186		GNG	GNG	5		(129726, 81445, 5798)	129726	81445	5798
AN	79873610621372431	720575940623778229	720575940620116001	R	AN_GNG_186		GNG	GNG	5		(134519, 82253, 5798)	134519	82253	5798
AN	79943979365542089	720575940623371920	720575940620116001	R	AN_GNG_186		GNG	GNG	5		(135254, 82296, 5798)	135254	82296	5798
AN	79873610621376148	720575940625845242	720575940617693264	R	AN_GNG_187		GNG	GNG	5		(134126, 82059, 5798)	134126	82059	5798
AN	79873610621382133	720575940619057054	720575940617693264	R	AN_GNG_187		GNG	GNG	5		(134182, 81933, 5798)	134182	81933	5798
AN	79873610621379566	720575940634814832	720575940617693264	R	AN_GNG_187		GNG	GNG	5		(134254, 81917, 5798)	134254	81917	5798
AN	79873610621376173	720575940625844474	720575940617693264	R	AN_GNG_187		GNG	GNG	5		(134256, 82127, 5798)	134256	82127	5798
AN	79873610621377284	720575940624872581	720575940617693264	R	AN_GNG_187		GNG	GNG	5		(134392, 81910, 5798)	134392	81910	5798
AN	79873610621378462	720575940628911620	720575940617693264	R	AN_GNG_187		GNG	GNG	5		(134565, 82046, 5798)	134565	82046	5798
AN	79873610621376214	720575940617693264	720575940617693264	R	AN_GNG_187		GNG	GNG	5		(134621, 82164, 5798)	134621	82164	5798
AN	79873610621379698	720575940626505551	720575940617693264	R	AN_GNG_187		GNG	GNG	5		(134634, 82114, 5798)	134634	82114	5798
AN	79873610621382265	720575940627544451	720575940617693264	R	AN_GNG_187		GNG	GNG	5		(134857, 82121, 5798)	134857	82121	5798
AN	79381098131579172	720575940612713322	720575940612713322	L	AN_GNG_188		GNG	GNG	5		(127552, 83088, 5799)	127552	83088	5799
AN	79381098131575878	720575940617050196	720575940612713322	L	AN_GNG_188		GNG	GNG	5		(127859, 82958, 5799)	127859	82958	5799
AN	79873816779774735	720575940650082038	720575940612713322	R	AN_GNG_188		GNG	GNG	5		(135025, 84983, 5798)	135025	84983	5798
AN	79944185523948891	720575940629971852	720575940612713322	R	AN_GNG_188		GNG	GNG	5		(135258, 84885, 5798)	135258	84885	5798
AN	79944116804498781	720575940635886682	720575940612713322	R	AN_GNG_188		GNG	GNG	5		(135750, 83947, 5798)	135750	83947	5798
AN	79381098131574830	720575940626232848	720575940626232848	L	AN_GNG_189		GNG	GNG	5		(127385, 83186, 5799)	127385	83186	5799
AN	79381098131605638	720575940630126161	720575940626232848	L	AN_GNG_189		GNG	GNG	5		(127850, 83020, 5799)	127850	83020	5799
AN	79310591948460699	720575940618942721	720575940618942721	L	AN_GNG_19		GNG	GNG	5		(126477, 80892, 5798)	126477	80892	5798
AN	80155085598063682	720575940632126412	720575940618942721	R	AN_GNG_19		GNG	GNG	5		(138871, 82152, 5798)	138871	82152	5798
AN	79592204364122184	720575940631295703	720575940626986877	L	AN_GNG_190		GNG	GNG	5		(129984, 83110, 5798)	129984	83110	5798
AN	79592204364128618	720575940627403719	720575940626986877	L	AN_GNG_190		GNG	GNG	5		(130498, 82804, 5798)	130498	82804	5798
AN	79592135644647947	720575940646684292	720575940626986877	L	AN_GNG_190		GNG	GNG	5		(130726, 82112, 5798)	130726	82112	5798
AN	79803310596670149	720575940626986877	720575940626986877	R	AN_GNG_190		GNG	GNG	5		(133336, 83480, 5798)	133336	83480	5798
AN	79803310596675508	720575940629669433	720575940626986877	R	AN_GNG_190		GNG	GNG	5		(133631, 83432, 5798)	133631	83432	5798
AN	79592204364126534	720575940622401267	720575940619679471	L	AN_GNG_191		GNG	GNG	5		(130444, 83014, 5798)	130444	83014	5798
AN	79592204364127635	720575940619679471	720575940619679471	L	AN_GNG_191		GNG	GNG	5		(130527, 83024, 5798)	130527	83024	5798
AN	79592204364127581	720575940621978109	720575940619679471	L	AN_GNG_191		GNG	GNG	5		(130796, 82932, 5798)	130796	82932	5798
AN	79803310596671100	720575940623405948	720575940619679471	R	AN_GNG_191		GNG	GNG	5		(133341, 82859, 5798)	133341	82859	5798
AN	79803379316150627	720575940643108718	720575940619679471	R	AN_GNG_191		GNG	GNG	5		(133549, 83653, 5798)	133549	83653	5798
AN	79592204364125653	720575940626046282	720575940615660033	L	AN_GNG_192		GNG	GNG	5		(130886, 83410, 5798)	130886	83410	5798
AN	79592204364121268	720575940615660033	720575940615660033	L	AN_GNG_192		GNG	GNG	5		(130920, 83472, 5798)	130920	83472	5798
AN	79732941852495498	720575940622159117	720575940615660033	R	AN_GNG_192		GNG	GNG	5		(132557, 83517, 5798)	132557	83517	5798
AN	79732941852493218	720575940639571931	720575940615660033	R	AN_GNG_192		GNG	GNG	5		(132849, 83583, 5798)	132849	83583	5798
AN	79733010571961662	720575940629280835	720575940615660033	R	AN_GNG_192		GNG	GNG	5		(132863, 84003, 5798)	132863	84003	5798
AN	79733010571960292	720575940621098887	720575940615660033	R	AN_GNG_192		GNG	GNG	5		(132903, 83912, 5798)	132903	83912	5798
AN	79521904339410104	720575940615040662	720575940615040662	L	AN_GNG_193		GNG	GNG	5		(129522, 83617, 5798)	129522	83617	5798
AN	79592204364127834	720575940650882937	720575940615040662	L	AN_GNG_193		GNG	GNG	5		(130798, 83330, 5798)	130798	83330	5798
AN	79733010571960485	720575940622019333	720575940615040662	R	AN_GNG_193		GNG	GNG	5		(132109, 84189, 5798)	132109	84189	5798
AN	79732941852496226	720575940620225612	720575940615040662	R	AN_GNG_193		GNG	GNG	5		(132635, 82796, 5798)	132635	82796	5798
AN	79803310596671645	720575940618057921	720575940615040662	R	AN_GNG_193		GNG	GNG	5		(133063, 83550, 5798)	133063	83550	5798
AN	79732666974577361	720575940633475695	720575940624868485	R	AN_GNG_194		GNG	GNG	5		(132231, 79311, 5798)	132231	79311	5798
AN	79732666974571859	720575940629420135	720575940624868485	R	AN_GNG_194		GNG	GNG	5		(132289, 79359, 5798)	132289	79359	5798
AN	79803104438250967	720575940624868485	720575940624868485	R	AN_GNG_194		GNG	GNG	5		(133131, 79856, 5798)	133131	79856	5798
AN	79521904339412777	720575940644561518	720575940632974443	L	AN_GNG_195		GNG	GNG	5		(129514, 84149, 5799)	129514	84149	5799
AN	79733010571960471	720575940632974443	720575940632974443	R	AN_GNG_195		GNG	GNG	5		(132203, 84152, 5798)	132203	84152	5798
AN	79521904339402544	720575940627718444	720575940627572602	L	AN_GNG_196		GNG	GNG	4		(129118, 83966, 5798)	129118	83966	5798
AN	79521835619942359	720575940631622681	720575940627572602	L	AN_GNG_196		GNG	GNG	4		(129181, 83193, 5798)	129181	83193	5798
AN	79803448035590033	720575940647654521	720575940627572602	R	AN_GNG_196		GNG	GNG	4		(133290, 84749, 5798)	133290	84749	5798
AN	79803448035586186	720575940627572602	720575940627572602	R	AN_GNG_196		GNG	GNG	4		(133344, 84810, 5798)	133344	84810	5798
AN	79873748060332599	720575940629704297	720575940627572602	R	AN_GNG_196		GNG	GNG	4		(134146, 84050, 5798)	134146	84050	5798
AN	79873748060323870	720575940628267259	720575940627572602	R	AN_GNG_196		GNG	GNG	4		(134223, 83983, 5798)	134223	83983	5798
AN	79451466875765461	720575940634332773	720575940606310748	L	AN_GNG_197		GNG	GNG	4		(128622, 83510, 5798)	128622	83510	5798
AN	79521835619950827	720575940639458037	720575940606310748	L	AN_GNG_197		GNG	GNG	4		(129231, 83365, 5798)	129231	83365	5798
AN	79521835619948619	720575940606310748	720575940606310748	L	AN_GNG_197		GNG	GNG	4		(129468, 83439, 5798)	129468	83439	5798
AN	79521835619941328	720575940613598514	720575940606310748	L	AN_GNG_197		GNG	GNG	4		(129471, 83267, 5798)	129471	83267	5798
AN	79521835619948645	720575940614678751	720575940606310748	L	AN_GNG_197		GNG	GNG	4		(129540, 83493, 5798)	129540	83493	5798
AN	79521835619943520	720575940633387768	720575940606310748	L	AN_GNG_197		GNG	GNG	4		(129555, 83285, 5798)	129555	83285	5798
AN	79803379316148609	720575940621308933	720575940606310748	R	AN_GNG_197		GNG	GNG	4		(133428, 84534, 5798)	133428	84534	5798
AN	79803379316144434	720575940640167552	720575940606310748	R	AN_GNG_197		GNG	GNG	4		(133433, 84171, 5798)	133433	84171	5798
AN	79803448035589226	720575940614976662	720575940606310748	R	AN_GNG_197		GNG	GNG	4		(133465, 84684, 5798)	133465	84684	5798
AN	79803379316147194	720575940614381283	720575940606310748	R	AN_GNG_197		GNG	GNG	4		(133509, 84292, 5798)	133509	84292	5798
AN	79803379316151160	720575940608276181	720575940606310748	R	AN_GNG_197		GNG	GNG	4		(133517, 84362, 5798)	133517	84362	5798
AN	79803448035589613	720575940629670723	720575940606310748	R	AN_GNG_197		GNG	GNG	4		(133535, 84706, 5798)	133535	84706	5798
AN	79803379316152296	720575940633038443	720575940606310748	R	AN_GNG_197		GNG	GNG	4		(133689, 84265, 5798)	133689	84265	5798
AN	79803379316151212	720575940625070650	720575940606310748	R	AN_GNG_197		GNG	GNG	4		(133758, 84460, 5798)	133758	84460	5798
AN	79803379316150745	720575940634360462	720575940606310748	R	AN_GNG_197		GNG	GNG	4		(133900, 83871, 5798)	133900	83871	5798
AN	79521904339407087	720575940630204959	720575940610784370	L	AN_GNG_198		GNG	GNG	4		(128956, 83727, 5798)	128956	83727	5798
AN	79521904339381944	720575940610784370	720575940610784370	L	AN_GNG_198		GNG	GNG	4		(129002, 83835, 5798)	129002	83835	5798
AN	79803379316148517	720575940625821672	720575940610784370	R	AN_GNG_198		GNG	GNG	4		(133589, 84471, 5798)	133589	84471	5798
AN	79803448035591268	720575940620453040	720575940610784370	R	AN_GNG_198		GNG	GNG	4		(133937, 84702, 5798)	133937	84702	5798
AN	79310110912027272	720575940629941507	720575940615076418	L	AN_GNG_199		GNG	GNG	4		(126126, 74316, 5798)	126126	74316	5798
AN	79943498329109820	720575940615288276	720575940615076418	R	AN_GNG_199		GNG	GNG	4		(135610, 75215, 5798)	135610	75215	5798
AN	79943567048670674	720575940615076418	720575940615076418	R	AN_GNG_199		GNG	GNG	4		(135905, 75589, 5798)	135905	75589	5798
AN	79169717021133080	720575940644666916	720575940617440539	L	AN_GNG_2		GNG	GNG	5		(123830, 78487, 5798)	123830	78487	5798
AN	80225248183820803	720575940617440539	720575940617440539	R	AN_GNG_2		GNG	GNG	5		(139970, 79353, 5798)	139970	79353	5798
AN	79310660667924961	720575940614128593	720575940614128593	L	AN_GNG_20		GNG	GNG	5		(126658, 82130, 5798)	126658	82130	5798
AN	80084854292846260	720575940622155290	720575940614128593	R	AN_GNG_20		GNG	GNG	5		(137253, 83884, 5798)	137253	83884	5798
AN	79944185523949865	720575940628797608	720575940615076418	R	AN_GNG_200		GNG	GNG	4		(135574, 84829, 5798)	135574	84829	5798
AN	79381098131577125	720575940612416766	720575940612416766	L	AN_GNG_200		GNG	GNG	4		(127432, 83137, 5799)	127432	83137	5799
AN	79381098131582463	720575940625947335	720575940612416766	L	AN_GNG_200		GNG	GNG	4		(127485, 83102, 5799)	127485	83102	5799
AN	79381098131578095	720575940620303830	720575940612416766	L	AN_GNG_200		GNG	GNG	4		(127616, 83091, 5799)	127616	83091	5799
AN	79944185523948425	720575940639971536	720575940612416766	R	AN_GNG_200		GNG	GNG	4		(135589, 84886, 5798)	135589	84886	5798
AN	79944185523947417	720575940625348389	720575940612416766	R	AN_GNG_200		GNG	GNG	4		(135598, 84770, 5798)	135598	84770	5798
AN	79381029412119556	720575940651404022	720575940621062655	L	AN_GNG_201		GNG	GNG	4		(127494, 82242, 5798)	127494	82242	5798
AN	79944116804500587	720575940621062655	720575940621062655	R	AN_GNG_201		GNG	GNG	4		(136092, 84523, 5798)	136092	84523	5798
AN	80014485548677783	720575940628233731	720575940621062655	R	AN_GNG_201		GNG	GNG	4		(136858, 83593, 5798)	136858	83593	5798
AN	79591860766752898	720575940603537766	720575940603537766	L	AN_GNG_202		GNG	GNG	5		(130285, 77633, 5798)	130285	77633	5798
AN	79873335743471900	720575940642245742	720575940603537766	R	AN_GNG_202		GNG	GNG	5		(134093, 78117, 5798)	134093	78117	5798
AN	79310591948463497	720575940621013517	720575940621013517	L	AN_GNG_203		GNG	GNG	5		(126161, 80940, 5798)	126161	80940	5798
AN	80225523061725505	720575940621708981	720575940621013517	R	AN_GNG_203		GNG	GNG	5		(139407, 83044, 5798)	139407	83044	5798
AN	80225523061720783	720575940626494722	720575940621013517	R	AN_GNG_203		GNG	GNG	5		(139447, 83085, 5798)	139447	83085	5798
AN	79662229510938703	720575940604705481	720575940604705481	L	AN_GNG_204		GNG	GNG	5		(131679, 78189, 5798)	131679	78189	5798
AN	79662229510931750	720575940629292842	720575940604705481	L	AN_GNG_204		GNG	GNG	5		(131717, 78159, 5798)	131717	78159	5798
AN	79662298230422479	720575940637490776	720575940604705481	L	AN_GNG_204		GNG	GNG	5		(131725, 78527, 5798)	131725	78527	5798
AN	79662229510926319	720575940620262621	720575940604705481	L	AN_GNG_204		GNG	GNG	5		(131796, 78021, 5798)	131796	78021	5798
AN	79732598255106917	720575940644598324	720575940604705481	R	AN_GNG_204		GNG	GNG	5		(132098, 78030, 5798)	132098	78030	5798
AN	79732598255098823	720575940627430906	720575940604705481	R	AN_GNG_204		GNG	GNG	5		(132108, 77966, 5798)	132108	77966	5798
AN	79732598255100404	720575940628415951	720575940604705481	R	AN_GNG_204		GNG	GNG	5		(132149, 78404, 5798)	132149	78404	5798
AN	79732598255094123	720575940624089188	720575940604705481	R	AN_GNG_204		GNG	GNG	5		(132415, 78349, 5798)	132415	78349	5798
AN	79310660667926712	720575940623210445	720575940614998166	L	AN_GNG_21		GNG	GNG	5		(126330, 82548, 5799)	126330	82548	5799
AN	80084923012279486	720575940614998166	720575940614998166	R	AN_GNG_21		GNG	GNG	5		(137327, 84899, 5798)	137327	84899	5798
AN	79310660667934264	720575940625176957	720575940609311586	L	AN_GNG_22		GNG	GNG	4		(126670, 82314, 5798)	126670	82314	5798
AN	79310660667927791	720575940618737954	720575940609311586	L	AN_GNG_22		GNG	GNG	4		(126815, 82361, 5798)	126815	82361	5798
AN	80084854292846490	720575940609311586	720575940609311586	R	AN_GNG_22		GNG	GNG	4		(137231, 84289, 5798)	137231	84289	5798
AN	80084854292847557	720575940626625179	720575940609311586	R	AN_GNG_22		GNG	GNG	4		(137378, 84194, 5798)	137378	84194	5798
AN	79310660667929424	720575940635274615	720575940630705170	L	AN_GNG_23		GNG	GNG	5		(126143, 82536, 5799)	126143	82536	5799
AN	80014554268107827	720575940630705170	720575940630705170	R	AN_GNG_23		GNG	GNG	5		(137015, 84686, 5798)	137015	84686	5798
AN	79310660667934013	720575940620066142	720575940620066142	L	AN_GNG_24		GNG	GNG	4		(126891, 81826, 5798)	126891	81826	5798
AN	80084785573382640	720575940628754453	720575940620066142	R	AN_GNG_24		GNG	GNG	4		(137138, 83419, 5798)	137138	83419	5798
AN	79310660667940235	720575940629847451	720575940619822942	L	AN_GNG_25		GNG	GNG	4		(126511, 81707, 5798)	126511	81707	5798
AN	80084785573379471	720575940619822942	720575940619822942	R	AN_GNG_25		GNG	GNG	4		(137473, 83223, 5798)	137473	83223	5798
AN	79310729387391621	720575940638928868	720575940624461576	L	AN_GNG_26		GNG	GNG	4		(126339, 82712, 5799)	126339	82712	5799
AN	80014554268110033	720575940624461576	720575940624461576	R	AN_GNG_26		GNG	GNG	4		(136796, 84919, 5798)	136796	84919	5798
AN	79310729387392646	720575940630137425	720575940627663100	L	AN_GNG_27		GNG	GNG	4		(126559, 82712, 5799)	126559	82712	5799
AN	80014485548668637	720575940627663100	720575940627663100	R	AN_GNG_27		GNG	GNG	4		(136733, 84564, 5798)	136733	84564	5798
AN	79310729387394885	720575940634057335	720575940624403843	L	AN_GNG_28		GNG	GNG	4		(126762, 82747, 5799)	126762	82747	5799
AN	80014485548677276	720575940624403843	720575940624403843	R	AN_GNG_28		GNG	GNG	4		(136546, 84415, 5798)	136546	84415	5798
AN	79310729387397002	720575940617953241	720575940617953241	L	AN_GNG_29		GNG	GNG	4		(126427, 82710, 5799)	126427	82710	5799
AN	80014554268110441	720575940623195530	720575940617953241	R	AN_GNG_29		GNG	GNG	4		(136782, 84806, 5798)	136782	84806	5798
AN	79169717021133724	720575940631769058	720575940622730239	L	AN_GNG_3		GNG	GNG	4		(124704, 79434, 5798)	124704	79434	5798
AN	80225454342264136	720575940622730239	720575940622730239	R	AN_GNG_3		GNG	GNG	4		(139215, 81789, 5798)	139215	81789	5798
AN	79310729387400943	720575940655014049	720575940632648868	L	AN_GNG_30		GNG	GNG	4		(126651, 82751, 5799)	126651	82751	5799
AN	80014554268112111	720575940632648868	720575940632648868	R	AN_GNG_30		GNG	GNG	4		(136426, 84923, 5807)	136426	84923	5807
AN	79380891973150727	720575940629202962	720575940609019093	L	AN_GNG_31		GNG	GNG	4		(126932, 80439, 5798)	126932	80439	5798
AN	80155016878597523	720575940609019093	720575940609019093	R	AN_GNG_31		GNG	GNG	4		(138175, 81526, 5798)	138175	81526	5798
AN	79380960692631826	720575940625969351	720575940625969351	L	AN_GNG_32		GNG	GNG	4		(127044, 81093, 5798)	127044	81093	5798
AN	80155016878603627	720575940626664235	720575940625969351	R	AN_GNG_32		GNG	GNG	4		(138711, 81306, 5798)	138711	81306	5798
AN	79381029412108282	720575940627230722	720575940627230722	L	AN_GNG_33		GNG	GNG	4		(127009, 82528, 5799)	127009	82528	5799
AN	80014416829203583	720575940636008559	720575940627230722	R	AN_GNG_33		GNG	GNG	4		(136480, 83490, 5798)	136480	83490	5798
AN	79381029412120482	720575940610000602	720575940610000602	L	AN_GNG_34		GNG	GNG	4		(127110, 81858, 5798)	127110	81858	5798
AN	80084785573375472	720575940612268199	720575940610000602	R	AN_GNG_34		GNG	GNG	4		(137175, 83188, 5798)	137175	83188	5798
AN	79381029412120694	720575940627348712	720575940619932363	L	AN_GNG_35		GNG	GNG	4		(127310, 82203, 5798)	127310	82203	5798
AN	79873816779783389	720575940619932363	720575940619932363	R	AN_GNG_35		GNG	GNG	4		(134129, 84972, 5810)	134129	84972	5810
AN	79381029412124231	720575940620189004	720575940612578962	L	AN_GNG_36		GNG	GNG	4		(127004, 81883, 5798)	127004	81883	5798
AN	80084785573378245	720575940612578962	720575940612578962	R	AN_GNG_36		GNG	GNG	4		(137317, 83343, 5798)	137317	83343	5798
AN	79381029412124416	720575940640396173	720575940612050033	L	AN_GNG_37		GNG	GNG	4		(127439, 82135, 5798)	127439	82135	5798
AN	80014485548679348	720575940612050033	720575940612050033	R	AN_GNG_37		GNG	GNG	4		(136494, 84276, 5798)	136494	84276	5798
AN	79381029412125441	720575940641259392	720575940629946951	L	AN_GNG_38		GNG	GNG	4		(127280, 81965, 5798)	127280	81965	5798
AN	80084785573377035	720575940629946951	720575940629946951	R	AN_GNG_38		GNG	GNG	4		(137142, 83542, 5798)	137142	83542	5798
AN	79381098131576941	720575940610612850	720575940610612850	L	AN_GNG_39		GNG	GNG	4		(127630, 82847, 5799)	127630	82847	5799
AN	80014348109713850	720575940613175215	720575940610612850	R	AN_GNG_39		GNG	GNG	4		(136184, 82184, 5798)	136184	82184	5798
AN	79169717021141187	720575940622002086	720575940622002086	L	AN_GNG_4		GNG	GNG	4		(124480, 79375, 5798)	124480	79375	5798
AN	80225385622790153	720575940628746690	720575940622002086	R	AN_GNG_4		GNG	GNG	4		(139434, 81070, 5798)	139434	81070	5798
AN	79381098131577721	720575940614291181	720575940605154988	L	AN_GNG_40		GNG	GNG	4		(126959, 82598, 5799)	126959	82598	5799
AN	80014485548678218	720575940605154988	720575940605154988	R	AN_GNG_40		GNG	GNG	4		(136343, 84197, 5798)	136343	84197	5798
AN	79381098131579014	720575940632834911	720575940632834911	L	AN_GNG_41		GNG	GNG	4		(126898, 82842, 5799)	126898	82842	5799
AN	80014485548677351	720575940633251320	720575940632834911	R	AN_GNG_41		GNG	GNG	4		(136430, 84494, 5798)	136430	84494	5798
AN	79451329436813323	720575940641702304	720575940622665544	L	AN_GNG_42		GNG	GNG	4		(127927, 81231, 5798)	127927	81231	5798
AN	79943910646060336	720575940622665544	720575940622665544	R	AN_GNG_42		GNG	GNG	4		(135791, 81218, 5798)	135791	81218	5798
AN	79451329436814571	720575940642513444	720575940628631639	L	AN_GNG_43		GNG	GNG	4		(128585, 81155, 5798)	128585	81155	5798
AN	80014348109720363	720575940635715647	720575940628631639	R	AN_GNG_43		GNG	GNG	4		(136849, 81993, 5798)	136849	81993	5798
AN	80084716853896897	720575940628631639	720575940628631639	R	AN_GNG_43		GNG	GNG	4		(137199, 81969, 5798)	137199	81969	5798
AN	79451329436814658	720575940622879758	720575940616836485	L	AN_GNG_44		GNG	GNG	4		(127980, 81297, 5798)	127980	81297	5798
AN	80014348109719282	720575940616836485	720575940616836485	R	AN_GNG_44		GNG	GNG	4		(136833, 82114, 5798)	136833	82114	5798
AN	79451329436821293	720575940624912535	720575940614511614	L	AN_GNG_45		GNG	GNG	4		(128326, 81398, 5798)	128326	81398	5798
AN	80014348109724136	720575940614511614	720575940614511614	R	AN_GNG_45		GNG	GNG	4		(136544, 81646, 5798)	136544	81646	5798
AN	79451398156296287	720575940620811656	720575940616832901	L	AN_GNG_46		GNG	GNG	4		(128438, 81889, 5798)	128438	81889	5798
AN	79873610621372225	720575940616832901	720575940616832901	R	AN_GNG_46		GNG	GNG	4		(135073, 81853, 5798)	135073	81853	5798
AN	79451398156302799	720575940623804260	720575940603545190	L	AN_GNG_47		GNG	GNG	4		(127946, 82142, 5798)	127946	82142	5798
AN	80014416829203051	720575940603545190	720575940603545190	R	AN_GNG_47		GNG	GNG	4		(136532, 82716, 5798)	136532	82716	5798
AN	79451466875757787	720575940618608110	720575940615138397	L	AN_GNG_48		GNG	GNG	4		(128815, 83478, 5798)	128815	83478	5798
AN	79803379316148802	720575940615138397	720575940615138397	R	AN_GNG_48		GNG	GNG	4		(133597, 84590, 5798)	133597	84590	5798
AN	79451535595220796	720575940617301563	720575940617301563	L	AN_GNG_49		GNG	GNG	4		(128682, 83642, 5798)	128682	83642	5798
AN	79803379316137960	720575940622707592	720575940617301563	R	AN_GNG_49		GNG	GNG	4		(133937, 84580, 5798)	133937	84580	5798
AN	79170129271047139	720575940619114918	720575940619114918	L	AN_GNG_5		GNG	GNG	4		(124279, 85519, 5368)	124279	85519	5368
AN	80014554268109923	720575940630690678	720575940619114918	R	AN_GNG_5		GNG	GNG	4		(136745, 84753, 5798)	136745	84753	5798
AN	79451535595225564	720575940629965932	720575940629075697	L	AN_GNG_51		GNG	GNG	4		(128190, 83592, 5798)	128190	83592	5798
AN	79873816779775253	720575940629075697	720575940629075697	R	AN_GNG_51		GNG	GNG	4		(134275, 84907, 5798)	134275	84907	5798
AN	79521148424950696	720575940627541954	720575940627541954	L	AN_GNG_52		GNG	GNG	4		(129362, 73092, 5791)	129362	73092	5791
AN	79873060865338730	720575940631356235	720575940627541954	R	AN_GNG_52		GNG	GNG	4		(134704, 74007, 5798)	134704	74007	5798
AN	79521148424950708	720575940630424407	720575940630012663	L	AN_GNG_53		GNG	GNG	4		(129233, 73046, 5793)	129233	73046	5793
AN	79802692121173721	720575940630012663	720575940630012663	R	AN_GNG_53		GNG	GNG	4		(133591, 74229, 5798)	133591	74229	5798
AN	79521148424951732	720575940623700661	720575940620600929	L	AN_GNG_54		GNG	GNG	4		(128944, 72999, 5798)	128944	72999	5798
AN	79873060865342003	720575940620600929	720575940620600929	R	AN_GNG_54		GNG	GNG	4		(134525, 74155, 5798)	134525	74155	5798
AN	79521148424954044	720575940620205900	720575940606537429	L	AN_GNG_55		GNG	GNG	4		(129467, 73074, 5800)	129467	73074	5800
AN	79802692121173634	720575940606537429	720575940606537429	R	AN_GNG_55		GNG	GNG	4		(133664, 74056, 5798)	133664	74056	5798
AN	79521148424954614	720575940639190205	720575940618095892	L	AN_GNG_56		GNG	GNG	4		(129552, 73058, 5800)	129552	73058	5800
AN	79873129584944574	720575940618095892	720575940618095892	R	AN_GNG_56		GNG	GNG	4		(134778, 74429, 5798)	134778	74429	5798
AN	79521629461504706	720575940635697380	720575940635697380	L	AN_GNG_57		GNG	GNG	4		(129915, 80115, 5798)	129915	80115	5798
AN	79873473182401979	720575940645246004	720575940635697380	R	AN_GNG_57		GNG	GNG	4		(134953, 80422, 5798)	134953	80422	5798
AN	79521698180985960	720575940623388198	720575940623388198	L	AN_GNG_58		GNG	GNG	4		(129212, 80936, 5798)	129212	80936	5798
AN	80084648134403073	720575940628675945	720575940623388198	R	AN_GNG_58		GNG	GNG	4		(138016, 81370, 5798)	138016	81370	5798
AN	79521698180995830	720575940625575592	720575940619295728	L	AN_GNG_59		GNG	GNG	4		(129089, 80934, 5798)	129089	80934	5798
AN	79943979365529489	720575940623529354	720575940619295728	R	AN_GNG_59		GNG	GNG	4		(136085, 81565, 5798)	136085	81565	5798
AN	80014348109715799	720575940619295728	720575940619295728	R	AN_GNG_59		GNG	GNG	4		(136228, 81677, 5798)	136228	81677	5798
AN	79239948326377341	720575940614990486	720575940614990486	L	AN_GNG_6		GNG	GNG	4		(124983, 76920, 5798)	124983	76920	5798
AN	80225316903319352	720575940629745022	720575940614990486	R	AN_GNG_6		GNG	GNG	4		(139404, 79755, 5798)	139404	79755	5798
AN	79521698180996132	720575940626239881	720575940621591477	L	AN_GNG_60		GNG	GNG	4		(129475, 81408, 5798)	129475	81408	5798
AN	79591792047276266	720575940621765813	720575940621591477	L	AN_GNG_60		GNG	GNG	4		(130763, 76904, 5798)	130763	76904	5798
AN	79873473182401048	720575940638441525	720575940621591477	R	AN_GNG_60		GNG	GNG	4		(134397, 80508, 5798)	134397	80508	5798
AN	79873541901899916	720575940621591477	720575940621591477	R	AN_GNG_60		GNG	GNG	4		(134827, 80690, 5798)	134827	80690	5798
AN	79521698180996176	720575940626648634	720575940622020613	L	AN_GNG_61		GNG	GNG	4		(129947, 81475, 5798)	129947	81475	5798
AN	79873610621379739	720575940622020613	720575940622020613	R	AN_GNG_61		GNG	GNG	4		(134140, 82210, 5798)	134140	82210	5798
AN	79521835619939312	720575940628692055	720575940606718642	L	AN_GNG_62		GNG	GNG	4		(129173, 83544, 5798)	129173	83544	5798
AN	79803379316151100	720575940606718642	720575940606718642	R	AN_GNG_62		GNG	GNG	4		(133807, 84281, 5798)	133807	84281	5798
AN	79521835619941669	720575940618208310	720575940618208310	L	AN_GNG_63		GNG	GNG	4		(129255, 83569, 5798)	129255	83569	5798
AN	79803310596676959	720575940624500313	720575940618208310	R	AN_GNG_63		GNG	GNG	4		(133424, 83513, 5798)	133424	83513	5798
AN	79521835619943599	720575940654227105	720575940624276733	L	AN_GNG_64		GNG	GNG	4		(128995, 83497, 5798)	128995	83497	5798
AN	79873816779775154	720575940624276733	720575940624276733	R	AN_GNG_64		GNG	GNG	4		(134172, 84762, 5798)	134172	84762	5798
AN	79521835619946090	720575940623934600	720575940622447309	L	AN_GNG_65		GNG	GNG	4		(129332, 83428, 5798)	129332	83428	5798
AN	79803448035590059	720575940622447309	720575940622447309	R	AN_GNG_65		GNG	GNG	4		(133722, 84770, 5798)	133722	84770	5798
AN	79521835619948558	720575940640413043	720575940624954185	L	AN_GNG_66		GNG	GNG	4		(129134, 83425, 5798)	129134	83425	5798
AN	79803448035589350	720575940624954185	720575940624954185	R	AN_GNG_66		GNG	GNG	4		(133619, 84651, 5798)	133619	84651	5798
AN	79521835619949864	720575940620096926	720575940611817779	L	AN_GNG_67		GNG	GNG	4		(129384, 83563, 5798)	129384	83563	5798
AN	79803448035588456	720575940611817779	720575940611817779	R	AN_GNG_67		GNG	GNG	4		(133413, 84934, 5798)	133413	84934	5798
AN	79521904339404828	720575940628114684	720575940621902085	L	AN_GNG_68		GNG	GNG	4		(129540, 83695, 5798)	129540	83695	5798
AN	79733079291397322	720575940621902085	720575940621902085	R	AN_GNG_68		GNG	GNG	4		(132524, 84873, 5798)	132524	84873	5798
AN	79521904339408143	720575940625328401	720575940607380914	L	AN_GNG_69		GNG	GNG	4		(129092, 83619, 5798)	129092	83619	5798
AN	79521904339408183	720575940628962891	720575940607380914	L	AN_GNG_69		GNG	GNG	4		(129179, 83626, 5798)	129179	83626	5798
AN	79521904339407081	720575940631041956	720575940607380914	L	AN_GNG_69		GNG	GNG	4		(129233, 83688, 5798)	129233	83688	5798
AN	79521835619948651	720575940622756536	720575940607380914	L	AN_GNG_69		GNG	GNG	4		(129462, 83520, 5798)	129462	83520	5798
AN	79521835619942383	720575940618459485	720575940607380914	L	AN_GNG_69		GNG	GNG	4		(129517, 83198, 5798)	129517	83198	5798
AN	79733010571960687	720575940613553202	720575940607380914	R	AN_GNG_69		GNG	GNG	4		(132980, 84484, 5798)	132980	84484	5798
AN	79803379316149765	720575940619127472	720575940607380914	R	AN_GNG_69		GNG	GNG	4		(133085, 84335, 5798)	133085	84335	5798
AN	79803379316153622	720575940617393435	720575940607380914	R	AN_GNG_69		GNG	GNG	4		(133087, 84498, 5798)	133087	84498	5798
AN	79803448035590680	720575940636981070	720575940607380914	R	AN_GNG_69		GNG	GNG	4		(133310, 84638, 5798)	133310	84638	5798
AN	79803379316150092	720575940607380914	720575940607380914	R	AN_GNG_69		GNG	GNG	4		(133371, 84591, 5798)	133371	84591	5798
AN	79803379316152463	720575940646367267	720575940607380914	R	AN_GNG_69		GNG	GNG	4		(133707, 84552, 5798)	133707	84552	5798
AN	79240154484793719	720575940628177863	720575940614642491	L	AN_GNG_7		GNG	GNG	4		(124944, 80031, 5798)	124944	80031	5798
AN	80225385622786758	720575940614642491	720575940614642491	R	AN_GNG_7		GNG	GNG	4		(140155, 81436, 5798)	140155	81436	5798
AN	79521904339408428	720575940614418794	720575940614418794	L	AN_GNG_70		GNG	GNG	4		(129306, 84076, 5798)	129306	84076	5798
AN	79662641827779625	720575940635197291	720575940614418794	R	AN_GNG_70		GNG	GNG	4		(131710, 84277, 5798)	131710	84277	5798
AN	79521904339408493	720575940632664268	720575940615407583	L	AN_GNG_71		GNG	GNG	4		(129710, 84152, 5799)	129710	84152	5799
AN	79662641827776086	720575940615407583	720575940615407583	R	AN_GNG_71		GNG	GNG	4		(131840, 84247, 5798)	131840	84247	5798
AN	79521904339411720	720575940615926796	720575940615926796	L	AN_GNG_72		GNG	GNG	4		(129363, 84152, 5798)	129363	84152	5798
AN	79733079291400446	720575940627758135	720575940615926796	R	AN_GNG_72		GNG	GNG	4		(132385, 84950, 5805)	132385	84950	5805
AN	79521904339412543	720575940621706605	720575940621706605	L	AN_GNG_73		GNG	GNG	4		(129086, 83698, 5798)	129086	83698	5798
AN	79733010571963250	720575940623351295	720575940621706605	R	AN_GNG_73		GNG	GNG	4		(132930, 84382, 5798)	132930	84382	5798
AN	79521904339413854	720575940630724652	720575940624789652	L	AN_GNG_74		GNG	GNG	4		(129700, 83969, 5799)	129700	83969	5799
AN	79733010571963127	720575940624789652	720575940624789652	R	AN_GNG_74		GNG	GNG	4		(132544, 84220, 5798)	132544	84220	5798
AN	79521904339414886	720575940641285877	720575940613190978	L	AN_GNG_75		GNG	GNG	4		(129327, 83629, 5798)	129327	83629	5798
AN	79803379316149835	720575940613190978	720575940613190978	R	AN_GNG_75		GNG	GNG	4		(133096, 84396, 5798)	133096	84396	5798
AN	79591517102485327	720575940620631974	720575940620631974	L	AN_GNG_76		GNG	GNG	4		(130660, 73267, 5464)	130660	73267	5464
AN	79873060865344534	720575940635632888	720575940620631974	R	AN_GNG_76		GNG	GNG	4		(134097, 74089, 5798)	134097	74089	5798
AN	79591723327812269	720575940634111351	720575940633119149	L	AN_GNG_77		GNG	GNG	4		(130455, 76341, 5798)	130455	76341	5798
AN	79802898279820241	720575940633119149	720575940633119149	R	AN_GNG_77		GNG	GNG	4		(133675, 77183, 5798)	133675	77183	5798
AN	79591860766751569	720575940628515115	720575940628515115	L	AN_GNG_78		GNG	GNG	4		(130572, 77762, 5798)	130572	77762	5798
AN	79802898279811119	720575940630145311	720575940628515115	R	AN_GNG_78		GNG	GNG	4		(133349, 77367, 5798)	133349	77367	5798
AN	79591929486221008	720575940630404311	720575940630121078	L	AN_GNG_79		GNG	GNG	4		(130588, 78544, 5798)	130588	78544	5798
AN	79802966999302396	720575940630121078	720575940630121078	R	AN_GNG_79		GNG	GNG	4		(133499, 78125, 5798)	133499	78125	5798
AN	79240154484795263	720575940610200217	720575940610200217	L	AN_GNG_8		GNG	GNG	4		(125503, 80494, 5798)	125503	80494	5798
AN	80225523061724463	720575940611831603	720575940610200217	R	AN_GNG_8		GNG	GNG	4		(139424, 82989, 5798)	139424	82989	5798
AN	79591929486224016	720575940606224318	720575940606224318	L	AN_GNG_80	AN06B025	GNG	GNG	4		(130293, 79412, 5798)	130293	79412	5798
AN	79873335743476782	720575940613522413	720575940606224318	R	AN_GNG_80	AN06B025	GNG	GNG	4		(134372, 77625, 5798)	134372	77625	5798
AN	79591929486225046	720575940647447161	720575940636004975	L	AN_GNG_81		GNG	GNG	4		(130437, 78957, 5798)	130437	78957	5798
AN	79873473182409285	720575940636004975	720575940636004975	R	AN_GNG_81		GNG	GNG	4		(134401, 80021, 5798)	134401	80021	5798
AN	79591929486226249	720575940605075116	720575940605075116	L	AN_GNG_82		GNG	GNG	4		(130850, 78911, 5798)	130850	78911	5798
AN	79732529535645604	720575940638155497	720575940605075116	R	AN_GNG_82		GNG	GNG	4		(132908, 76509, 5798)	132908	76509	5798
AN	79591998205709779	720575940627200004	720575940620055454	L	AN_GNG_83		GNG	GNG	4		(130097, 80024, 5798)	130097	80024	5798
AN	79873473182420618	720575940620055454	720575940620055454	R	AN_GNG_83		GNG	GNG	4		(134128, 80106, 5798)	134128	80106	5798
AN	79592066925163688	720575940632805983	720575940631361249	L	AN_GNG_84		GNG	GNG	4		(130981, 80990, 5798)	130981	80990	5798
AN	79732666974573110	720575940631361249	720575940631361249	R	AN_GNG_84		GNG	GNG	4		(132209, 79365, 5798)	132209	79365	5798
AN	79592066925174978	720575940644751908	720575940614004143	L	AN_GNG_85		GNG	GNG	4		(130312, 81261, 5798)	130312	81261	5798
AN	79873610621380988	720575940614004143	720575940614004143	R	AN_GNG_85		GNG	GNG	4		(134378, 82162, 5798)	134378	82162	5798
AN	79592066925180759	720575940632466643	720575940619753761	L	AN_GNG_86		GNG	GNG	4		(130500, 81122, 5798)	130500	81122	5798
AN	79873610621374840	720575940619753761	720575940619753761	R	AN_GNG_86		GNG	GNG	4		(134087, 81981, 5798)	134087	81981	5798
AN	79592135644638246	720575940633701487	720575940623194333	L	AN_GNG_87		GNG	GNG	4		(130638, 82544, 5798)	130638	82544	5798
AN	79732941852499850	720575940623194333	720575940623194333	R	AN_GNG_87		GNG	GNG	4		(132785, 82799, 5798)	132785	82799	5798
AN	79592135644641439	720575940633324724	720575940633051499	L	AN_GNG_88		GNG	GNG	4		(129995, 82033, 5798)	129995	82033	5798
AN	79873679340848412	720575940633051499	720575940633051499	R	AN_GNG_88		GNG	GNG	4		(134753, 82866, 5798)	134753	82866	5798
AN	79592135644641622	720575940638907108	720575940637218672	L	AN_GNG_89		GNG	GNG	4		(130638, 82317, 5798)	130638	82317	5798
AN	79803241877206615	720575940637218672	720575940637218672	R	AN_GNG_89		GNG	GNG	4		(133552, 82415, 5798)	133552	82415	5798
AN	79240154484797185	720575940623060883	720575940619410303	L	AN_GNG_9		GNG	GNG	4		(125559, 79692, 5798)	125559	79692	5798
AN	80155085598062362	720575940619410303	720575940619410303	R	AN_GNG_9		GNG	GNG	4		(138279, 82295, 5798)	138279	82295	5798
AN	79592135644644094	720575940619781914	720575940612294311	L	AN_GNG_90		GNG	GNG	4		(130424, 82198, 5798)	130424	82198	5798
AN	79662298230405272	720575940612294311	720575940612294311	L	AN_GNG_90		GNG	GNG	4		(131419, 79221, 5798)	131419	79221	5798
AN	79803241877206255	720575940629794700	720575940612294311	R	AN_GNG_90		GNG	GNG	4		(133957, 81853, 5798)	133957	81853	5798
AN	79592135644648167	720575940637160937	720575940637160937	L	AN_GNG_91		GNG	GNG	4		(130207, 82446, 5798)	130207	82446	5798
AN	79803310596662498	720575940637650830	720575940637160937	R	AN_GNG_91		GNG	GNG	4		(133784, 82803, 5798)	133784	82803	5798
AN	79592135644648922	720575940603456288	720575940603456288	L	AN_GNG_92		GNG	GNG	4		(130622, 81603, 5798)	130622	81603	5798
AN	79592066925186174	720575940623725616	720575940603456288	L	AN_GNG_92		GNG	GNG	4		(130874, 81420, 5798)	130874	81420	5798
AN	79592066925183551	720575940622904094	720575940603456288	L	AN_GNG_92		GNG	GNG	4		(130902, 81495, 5798)	130902	81495	5798
AN	79592066925184867	720575940604912770	720575940603456288	L	AN_GNG_92		GNG	GNG	4		(130952, 81438, 5798)	130952	81438	5798
AN	79873679340844242	720575940615247316	720575940603456288	R	AN_GNG_92		GNG	GNG	4		(134410, 82784, 5798)	134410	82784	5798
AN	79873679340844194	720575940617143124	720575940603456288	R	AN_GNG_92		GNG	GNG	4		(134426, 82692, 5798)	134426	82692	5798
AN	79873679340845658	720575940608269102	720575940603456288	R	AN_GNG_92		GNG	GNG	4		(134493, 82824, 5798)	134493	82824	5798
AN	79592204364125435	720575940647516025	720575940640173184	L	AN_GNG_93		GNG	GNG	4		(130114, 83085, 5798)	130114	83085	5798
AN	79733010571960530	720575940640173184	720575940640173184	R	AN_GNG_93		GNG	GNG	4		(132920, 84297, 5798)	132920	84297	5798
AN	79592204364127553	720575940616195467	720575940616195467	L	AN_GNG_94		GNG	GNG	4		(130296, 82842, 5798)	130296	82842	5798
AN	79592204364126385	720575940633432568	720575940616195467	L	AN_GNG_94		GNG	GNG	4		(130404, 82693, 5798)	130404	82693	5798
AN	79803310596676909	720575940636706118	720575940616195467	R	AN_GNG_94		GNG	GNG	4		(133502, 83499, 5798)	133502	83499	5798
AN	79803310596682968	720575940629337600	720575940616195467	R	AN_GNG_94		GNG	GNG	4		(133639, 83541, 5798)	133639	83541	5798
AN	79592135644632071	720575940616348480	720575940615301009	L	AN_GNG_95		GNG	GNG	4		(130528, 82503, 5798)	130528	82503	5798
AN	79803379316149120	720575940615301009	720575940615301009	R	AN_GNG_95		GNG	GNG	4		(133452, 83614, 5798)	133452	83614	5798
AN	79592204364128787	720575940631412778	720575940630300434	L	AN_GNG_96		GNG	GNG	4		(130492, 83155, 5798)	130492	83155	5798
AN	79733010571962462	720575940630300434	720575940630300434	R	AN_GNG_96		GNG	GNG	4		(132676, 83587, 5798)	132676	83587	5798
AN	79592204364129993	720575940622915004	720575940622915004	L	AN_GNG_97		GNG	GNG	4		(130779, 83481, 5798)	130779	83481	5798
AN	79732941852492901	720575940638985050	720575940622915004	R	AN_GNG_97		GNG	GNG	4		(132825, 83333, 5798)	132825	83333	5798
AN	79592273083592671	720575940625530114	720575940609244110	L	AN_GNG_98		GNG	GNG	2		(130211, 83648, 5798)	130211	83648	5798
AN	79732941852496455	720575940609244110	720575940609244110	R	AN_GNG_98		GNG	GNG	2		(132866, 83190, 5798)	132866	83190	5798
AN	79592273083594061	720575940608900050	720575940608900050	L	AN_GNG_99		GNG	GNG	2		(130676, 84162, 5798)	130676	84162	5798
AN	79662641827779493	720575940657585025	720575940608900050	R	AN_GNG_99		GNG	GNG	2		(131461, 84000, 5798)	131461	84000	5798
AN	79662641827771327	720575940627044901	720575940608900050	R	AN_GNG_99		GNG	GNG	2		(131502, 84042, 5798)	131502	84042	5798
AN	79381098131583605	720575940627824712	720575940627824712	L	AN_GNG_AMMC_1		GNG_AMMC	AVLP_AMMC_WED	5		(127822, 83510, 5798)	127822	83510	5798
AN	79873748060339165	720575940644096712	720575940627824712	R	AN_GNG_AMMC_1		GNG_AMMC	AVLP_AMMC_WED	5		(134799, 84321, 5798)	134799	84321	5798
AN	79451466875755202	720575940617716566	720575940617716566	L	AN_GNG_AMMC_2		GNG_AMMC	AVLP_AMMC_WED	5		(128280, 83326, 5798)	128280	83326	5798
AN	79873748060341687	720575940639232309	720575940617716566	R	AN_GNG_AMMC_2		GNG_AMMC	AVLP_AMMC_WED	5		(134636, 83907, 5798)	134636	83907	5798
AN	79451466875767780	720575940623400629	720575940603801056	L	AN_GNG_AMMC_3		GNG_AMMC	AVLP_AMMC_WED	5		(128286, 83198, 5798)	128286	83198	5798
AN	79873748060330284	720575940603801056	720575940603801056	R	AN_GNG_AMMC_3		GNG_AMMC	AVLP_AMMC_WED	5		(134550, 84286, 5798)	134550	84286	5798
AN	79592135644639825	720575940604091308	720575940604091308	L	AN_GNG_AVLP_1		GNG_AVLP	AVLP_AMMC_WED	5		(129978, 81590, 5798)	129978	81590	5798
AN	79592066925177240	720575940651689206	720575940604091308	L	AN_GNG_AVLP_1		GNG_AVLP	AVLP_AMMC_WED	5		(130126, 81323, 5798)	130126	81323	5798
AN	79873610621377447	720575940615706018	720575940604091308	R	AN_GNG_AVLP_1		GNG_AVLP	AVLP_AMMC_WED	5		(134222, 82275, 5798)	134222	82275	5798
AN	79873610621382106	720575940619066625	720575940604091308	R	AN_GNG_AVLP_1		GNG_AVLP	AVLP_AMMC_WED	5		(134658, 81883, 5798)	134658	81883	5798
AN	79592204364121449	720575940619266183	720575940619266183	L	AN_GNG_AVLP_2		GNG_AVLP	AVLP_AMMC_WED	5		(130282, 83571, 5798)	130282	83571	5798
AN	79803310596667591	720575940627855620	720575940619266183	R	AN_GNG_AVLP_2		GNG_AVLP	AVLP_AMMC_WED	5		(133196, 83531, 5798)	133196	83531	5798
AN	79521835619943626	720575940626444051	720575940625941762	L	AN_GNG_FLA_1		GNG_FLA	PRW_FLA	5		(129635, 83518, 5798)	129635	83518	5798
AN	79733010571957733	720575940625941762	720575940625941762	R	AN_GNG_FLA_1		GNG_FLA	PRW_FLA	5		(132363, 84146, 5798)	132363	84146	5798
AN	79521835619948509	720575940623118029	720575940623118029	L	AN_GNG_FLA_2		GNG_FLA	PRW_FLA	5		(129773, 83381, 5798)	129773	83381	5798
AN	79733010571965293	720575940624967561	720575940623118029	R	AN_GNG_FLA_2		GNG_FLA	PRW_FLA	5		(132273, 83802, 5798)	132273	83802	5798
AN	79591929486220458	720575940611429489	720575940611429489	L	AN_GNG_FLA_3		GNG_FLA	PRW_FLA	5		(130966, 79472, 5798)	130966	79472	5798
AN	79803104438246830	720575940632517028	720575940611429489	R	AN_GNG_FLA_3		GNG_FLA	PRW_FLA	5		(133077, 79764, 5798)	133077	79764	5798
AN	79592204364128644	720575940615500798	720575940615500798	L	AN_GNG_FLA_4		GNG_FLA	PRW_FLA	5		(130666, 82894, 5798)	130666	82894	5798
AN	79732941852492855	720575940636556718	720575940615500798	R	AN_GNG_FLA_4		GNG_FLA	PRW_FLA	5		(132365, 83231, 5798)	132365	83231	5798
AN	79521904339411680	720575940628074556	720575940614513662	L	AN_GNG_FLA_5		GNG_FLA	PRW_FLA	5		(129564, 84099, 5799)	129564	84099	5799
AN	79662641827778535	720575940614513662	720575940614513662	R	AN_GNG_FLA_5		GNG_FLA	PRW_FLA	5		(131974, 84309, 5798)	131974	84309	5798
AN	79662573108310416	720575940628975107	720575940615598849	L	AN_GNG_FLA_6		GNG_FLA	PRW_FLA	5		(131296, 82855, 5798)	131296	82855	5798
AN	79732941852494925	720575940615598849	720575940615598849	R	AN_GNG_FLA_6		GNG_FLA	PRW_FLA	5		(132274, 82695, 5798)	132274	82695	5798
AN	79239948326376307	720575940624057525	720575940622947333	L	AN_GNG_IPS_1		GNG_IPS	PS_LAL	5		(125551, 77296, 5798)	125551	77296	5798
AN	80225316903315469	720575940622947333	720575940622947333	R	AN_GNG_IPS_1		GNG_IPS	PS_LAL	5		(139261, 79864, 5798)	139261	79864	5798
AN	79521698180993472	720575940645413940	720575940628435151	L	AN_GNG_IPS_10		GNG_IPS	PS_LAL	5		(129430, 80762, 5798)	129430	80762	5798
AN	79873541901901259	720575940628435151	720575940628435151	R	AN_GNG_IPS_10		GNG_IPS	PS_LAL	5		(134961, 80778, 5798)	134961	80778	5798
AN	79169785740605114	720575940627377285	720575940627377285	L	AN_GNG_IPS_11		GNG_IPS	PS_LAL	5		(124703, 79533, 5798)	124703	79533	5798
AN	80155016878607495	720575940634038041	720575940627377285	R	AN_GNG_IPS_11		GNG_IPS	PS_LAL	5		(138979, 81287, 5798)	138979	81287	5798
AN	79521423303078351	720575940630763724	720575940615990614	L	AN_GNG_IPS_12		GNG_IPS	PS_LAL	5		(129821, 77425, 5798)	129821	77425	5798
AN	79873335743472970	720575940615990614	720575940615990614	R	AN_GNG_IPS_12		GNG_IPS	PS_LAL	5		(134339, 77900, 5798)	134339	77900	5798
AN	79521629461512514	720575940618659008	720575940618659008	L	AN_GNG_IPS_13		GNG_IPS	PS_LAL	4		(129516, 80337, 5798)	129516	80337	5798
AN	80084648134405150	720575940625086666	720575940618659008	R	AN_GNG_IPS_13		GNG_IPS	PS_LAL	4		(137187, 80972, 5798)	137187	80972	5798
AN	80084648134406550	720575940628064016	720575940618659008	R	AN_GNG_IPS_13		GNG_IPS	PS_LAL	4		(137826, 81267, 5798)	137826	81267	5798
AN	79591792047273563	720575940633717615	720575940613292610	L	AN_GNG_IPS_14		GNG_IPS	PS_LAL	2		(129989, 77092, 5798)	129989	77092	5798
AN	79591792047282837	720575940619079152	720575940613292610	L	AN_GNG_IPS_14		GNG_IPS	PS_LAL	2		(129994, 77011, 5798)	129994	77011	5798
AN	79591860766748832	720575940621871797	720575940613292610	L	AN_GNG_IPS_14		GNG_IPS	PS_LAL	2		(130016, 77618, 5798)	130016	77618	5798
AN	79591792047274674	720575940613292610	720575940613292610	L	AN_GNG_IPS_14		GNG_IPS	PS_LAL	2		(130433, 76687, 5798)	130433	76687	5798
AN	79802966999291450	720575940627701548	720575940613292610	R	AN_GNG_IPS_14		GNG_IPS	PS_LAL	2		(133520, 77851, 5798)	133520	77851	5798
AN	79873335743464473	720575940623008550	720575940613292610	R	AN_GNG_IPS_14		GNG_IPS	PS_LAL	2		(134157, 78039, 5798)	134157	78039	5798
AN	79873335743470436	720575940620762904	720575940613292610	R	AN_GNG_IPS_14		GNG_IPS	PS_LAL	2		(134207, 77880, 5798)	134207	77880	5798
AN	79873335743471246	720575940613938973	720575940613938973	R	AN_GNG_IPS_15		GNG_IPS	PS_LAL	2		(134120, 77468, 5798)	134120	77468	5798
AN	79873335743457091	720575940620665816	720575940613938973	R	AN_GNG_IPS_15		GNG_IPS	PS_LAL	2		(134140, 77625, 5798)	134140	77625	5798
AN	79873335743463017	720575940623637482	720575940613938973	R	AN_GNG_IPS_15		GNG_IPS	PS_LAL	2		(134166, 77761, 5798)	134166	77761	5798
AN	79310591948466855	720575940626198790	720575940620807437	L	AN_GNG_IPS_16		GNG_IPS	PS_LAL	2		(126699, 80520, 5798)	126699	80520	5798
AN	79310523228981116	720575940620807437	720575940620807437	L	AN_GNG_IPS_16		GNG_IPS	PS_LAL	2		(126799, 80474, 5798)	126799	80474	5798
AN	80084716853896721	720575940631943008	720575940620807437	R	AN_GNG_IPS_16		GNG_IPS	PS_LAL	2		(138019, 81711, 5798)	138019	81711	5798
AN	79169648301672789	720575940610284441	720575940610284441	L	AN_GNG_IPS_17		GNG_IPS	PS_LAL	2		(124667, 78372, 5798)	124667	78372	5798
AN	80155016878592294	720575940625363808	720575940610284441	R	AN_GNG_IPS_17		GNG_IPS	PS_LAL	2		(138429, 80859, 5798)	138429	80859	5798
AN	80154948159101430	720575940622766925	720575940610284441	R	AN_GNG_IPS_17		GNG_IPS	PS_LAL	2		(139040, 80358, 5798)	139040	80358	5798
AN	80084648134404175	720575940622444780	720575940613586700	R	AN_GNG_IPS_18		GNG_IPS	PS_LAL	5		(137916, 81341, 5798)	137916	81341	5798
AN	80084648134407839	720575940615873309	720575940613586700	R	AN_GNG_IPS_18		GNG_IPS	PS_LAL	5		(137917, 81286, 5798)	137917	81286	5798
AN	80084716853901631	720575940613586700	720575940613586700	R	AN_GNG_IPS_18		GNG_IPS	PS_LAL	5		(137930, 82041, 5798)	137930	82041	5798
AN	80155016878606183	720575940624427865	720575940613586700	R	AN_GNG_IPS_18		GNG_IPS	PS_LAL	5		(138334, 81480, 5798)	138334	81480	5798
AN	80155016878603491	720575940621833933	720575940613586700	R	AN_GNG_IPS_18		GNG_IPS	PS_LAL	5		(138375, 81106, 5798)	138375	81106	5798
AN	79310523228977356	720575940622569255	720575940606303755	L	AN_GNG_IPS_19		GNG_IPS	PS_LAL	4		(126332, 80008, 5798)	126332	80008	5798
AN	79310523228963989	720575940627108967	720575940606303755	L	AN_GNG_IPS_19		GNG_IPS	PS_LAL	4		(126512, 80124, 5798)	126512	80124	5798
AN	79310523228980998	720575940618647768	720575940606303755	L	AN_GNG_IPS_19		GNG_IPS	PS_LAL	4		(126555, 80364, 5798)	126555	80364	5798
AN	79310523228966593	720575940624138569	720575940606303755	L	AN_GNG_IPS_19		GNG_IPS	PS_LAL	4		(126570, 80281, 5798)	126570	80281	5798
AN	79380960692630571	720575940610821654	720575940606303755	L	AN_GNG_IPS_19		GNG_IPS	PS_LAL	4		(127302, 81099, 5798)	127302	81099	5798
AN	80155085598051012	720575940631958368	720575940606303755	R	AN_GNG_IPS_19		GNG_IPS	PS_LAL	4		(138176, 81683, 5798)	138176	81683	5798
AN	80155016878603454	720575940622484211	720575940606303755	R	AN_GNG_IPS_19		GNG_IPS	PS_LAL	4		(138543, 81096, 5798)	138543	81096	5798
AN	80155016878600899	720575940627931196	720575940606303755	R	AN_GNG_IPS_19		GNG_IPS	PS_LAL	4		(138587, 80820, 5798)	138587	80820	5798
AN	80155016878600842	720575940606303755	720575940606303755	R	AN_GNG_IPS_19		GNG_IPS	PS_LAL	4		(138628, 80719, 5798)	138628	80719	5798
AN	80155016878603316	720575940624108060	720575940606303755	R	AN_GNG_IPS_19		GNG_IPS	PS_LAL	4		(138702, 80831, 5798)	138702	80831	5798
AN	79239948326383436	720575940636674190	720575940619559232	L	AN_GNG_IPS_2		GNG_IPS	PS_LAL	5		(125012, 76674, 5798)	125012	76674	5798
AN	80013935792857536	720575940619559232	720575940619559232	R	AN_GNG_IPS_2		GNG_IPS	PS_LAL	5		(136737, 76299, 5798)	136737	76299	5798
AN	79239948326374999	720575940622944915	720575940607434564	L	AN_GNG_IPS_20		GNG_IPS	PS_LAL	5		(125217, 77046, 5798)	125217	77046	5798
AN	80225248183817385	720575940623387430	720575940607434564	R	AN_GNG_IPS_20		GNG_IPS	PS_LAL	5		(139247, 79412, 5798)	139247	79412	5798
AN	80225248183818423	720575940607434564	720575940607434564	R	AN_GNG_IPS_20		GNG_IPS	PS_LAL	5		(139390, 79300, 5798)	139390	79300	5798
AN	80225248183822991	720575940633362719	720575940607434564	R	AN_GNG_IPS_20		GNG_IPS	PS_LAL	5		(139437, 79080, 5798)	139437	79080	5798
AN	79240154484788666	720575940632879917	720575940632879917	L	AN_GNG_IPS_3		GNG_IPS	PS_LAL	5		(125087, 79845, 5798)	125087	79845	5798
AN	80225385622790181	720575940635139439	720575940632879917	R	AN_GNG_IPS_3		GNG_IPS	PS_LAL	5		(139234, 81107, 5798)	139234	81107	5798
AN	79310523228979363	720575940628361554	720575940620320214	L	AN_GNG_IPS_4		GNG_IPS	PS_LAL	5		(125896, 79799, 5798)	125896	79799	5798
AN	80084648134405383	720575940620320214	720575940620320214	R	AN_GNG_IPS_4		GNG_IPS	PS_LAL	5		(138110, 81377, 5798)	138110	81377	5798
AN	79310523228981870	720575940620769741	720575940610745373	L	AN_GNG_IPS_5		GNG_IPS	PS_LAL	5		(126412, 79871, 5798)	126412	79871	5798
AN	80154948159107431	720575940610745373	720575940610745373	R	AN_GNG_IPS_5		GNG_IPS	PS_LAL	5		(138589, 80057, 5798)	138589	80057	5798
AN	79310729387399997	720575940626545410	720575940617438016	L	AN_GNG_IPS_6		GNG_IPS	PS_LAL	5		(126475, 82621, 5799)	126475	82621	5799
AN	80014485548671667	720575940617438016	720575940617438016	R	AN_GNG_IPS_6		GNG_IPS	PS_LAL	5		(136921, 84587, 5798)	136921	84587	5798
AN	79451329436811050	720575940629449027	720575940629449027	L	AN_GNG_IPS_7		GNG_IPS	PS_LAL	5		(128364, 81232, 5798)	128364	81232	5798
AN	80084716853901725	720575940630670893	720575940629449027	R	AN_GNG_IPS_7		GNG_IPS	PS_LAL	5		(137415, 82083, 5798)	137415	82083	5798
AN	79521698180993454	720575940628337511	720575940607161218	L	AN_GNG_IPS_8		GNG_IPS	PS_LAL	5		(129195, 80702, 5798)	129195	80702	5798
AN	79943910646062705	720575940607161218	720575940607161218	R	AN_GNG_IPS_8		GNG_IPS	PS_LAL	5		(135523, 81017, 5798)	135523	81017	5798
AN	79591792047273467	720575940613527021	720575940613527021	L	AN_GNG_IPS_9		GNG_IPS	PS_LAL	5		(130191, 76939, 5798)	130191	76939	5798
AN	79802966999299532	720575940633569903	720575940613527021	R	AN_GNG_IPS_9		GNG_IPS	PS_LAL	5		(133982, 77908, 5798)	133982	77908	5798
AN	79240017045854203	720575940618019207	720575940608073602	L	AN_GNG_IPS_unmatched		GNG_IPS	PS_LAL	0		(125466, 77782, 5798)	125466	77782	5798
AN	79310248351086765	720575940608073602	720575940608073602	L	AN_GNG_IPS_unmatched		GNG_IPS	PS_LAL	0		(126613, 75801, 5798)	126613	75801	5798
AN	79521423303093565	720575940608969938	720575940608073602	L	AN_GNG_IPS_unmatched		GNG_IPS	PS_LAL	0		(129878, 77316, 5798)	129878	77316	5798
AN	79943635768150886	720575940620552326	720575940608073602	R	AN_GNG_IPS_unmatched		GNG_IPS	PS_LAL	0		(136093, 76580, 5798)	136093	76580	5798
AN	79591860766750269	720575940622259811	720575940622259811	L	AN_GNG_LAL_1		GNG_LAL	PS_LAL	5		(130648, 77794, 5798)	130648	77794	5798
AN	79873610621377536	720575940630693494	720575940622259811	R	AN_GNG_LAL_1		GNG_LAL	PS_LAL	5		(134248, 82411, 5798)	134248	82411	5798
AN	79592273083594105	720575940623696362	720575940617539355	L	AN_GNG_PRW_1		GNG_PRW	PRW_FLA	5		(130550, 84231, 5798)	130550	84231	5798
AN	79662641827772687	720575940617539355	720575940617539355	R	AN_GNG_PRW_1		GNG_PRW	PRW_FLA	5		(131560, 84331, 5798)	131560	84331	5798
AN	79592273083598771	720575940647033396	720575940610916465	L	AN_GNG_PRW_2		GNG_PRW	PRW_FLA	5		(130958, 84245, 5798)	130958	84245	5798
AN	79662641827780204	720575940610916465	720575940610916465	R	AN_GNG_PRW_2		GNG_PRW	PRW_FLA	5		(131445, 83613, 5798)	131445	83613	5798
AN	79521904339411743	720575940604891360	720575940604891360	L	AN_GNG_PRW_3		GNG_PRW	PRW_FLA	5		(129881, 84224, 5799)	129881	84224	5799
AN	79662641827777179	720575940623207885	720575940604891360	R	AN_GNG_PRW_3		GNG_PRW	PRW_FLA	5		(131367, 84057, 5798)	131367	84057	5798
AN	79592273083605276	720575940605158572	720575940605158572	L	AN_GNG_PRW_4		GNG_PRW	PRW_FLA	5		(130001, 84113, 5799)	130001	84113	5799
AN	79662641827781709	720575940626622339	720575940605158572	R	AN_GNG_PRW_4		GNG_PRW	PRW_FLA	5		(131354, 84148, 5798)	131354	84148	5798
AN	79592135644641739	720575940612195495	720575940612195495	L	AN_GNG_SAD_1		GNG_SAD	GNG	5		(130617, 82424, 5798)	130617	82424	5798
AN	79803310596674074	720575940619153136	720575940612195495	R	AN_GNG_SAD_1		GNG_SAD	GNG	5		(133101, 83416, 5798)	133101	83416	5798
AN	79592135644653094	720575940638250293	720575940635860058	L	AN_GNG_SAD_10		GNG_SAD	GNG	5		(130377, 82535, 5798)	130377	82535	5798
AN	79803310596668292	720575940635860058	720575940635860058	R	AN_GNG_SAD_10		GNG_SAD	GNG	5		(134009, 82881, 5798)	134009	82881	5798
AN	79592135644653922	720575940653617910	720575940632879405	L	AN_GNG_SAD_11		GNG_SAD	GNG	5		(130509, 81906, 5798)	130509	81906	5798
AN	79873679340843015	720575940632879405	720575940632879405	R	AN_GNG_SAD_11		GNG_SAD	GNG	5		(134745, 83136, 5798)	134745	83136	5798
AN	79592204364123151	720575940620079440	720575940611775717	L	AN_GNG_SAD_12		GNG_SAD	GNG	5		(130416, 82861, 5798)	130416	82861	5798
AN	79803379316150834	720575940611775717	720575940611775717	R	AN_GNG_SAD_12		GNG_SAD	GNG	5		(133659, 83923, 5798)	133659	83923	5798
AN	79592204364134343	720575940602382304	720575940602382304	L	AN_GNG_SAD_13		GNG_SAD	GNG	5		(130878, 83547, 5798)	130878	83547	5798
AN	79662573108300329	720575940632879149	720575940602382304	R	AN_GNG_SAD_13		GNG_SAD	GNG	5		(131949, 83467, 5798)	131949	83467	5798
AN	79592273083591727	720575940640177280	720575940632000104	L	AN_GNG_SAD_14		GNG_SAD	GNG	5		(130661, 83903, 5798)	130661	83903	5798
AN	79733010571960171	720575940632000104	720575940632000104	R	AN_GNG_SAD_14		GNG_SAD	GNG	5		(132217, 83710, 5798)	132217	83710	5798
AN	79662092071972916	720575940636812772	720575940615309106	L	AN_GNG_SAD_15		GNG_SAD	GNG	5		(131282, 75819, 5798)	131282	75819	5798
AN	79802966999311874	720575940615309106	720575940615309106	R	AN_GNG_SAD_15		GNG_SAD	GNG	5		(133097, 77942, 5798)	133097	77942	5798
AN	79662092071987020	720575940635329180	720575940635329180	L	AN_GNG_SAD_16		GNG_SAD	GNG	5		(131675, 76061, 5798)	131675	76061	5798
AN	79732598255106491	720575940645187784	720575940635329180	R	AN_GNG_SAD_16		GNG_SAD	GNG	5		(132854, 77562, 5798)	132854	77562	5798
AN	79662504388830794	720575940632830163	720575940627070494	L	AN_GNG_SAD_17		GNG_SAD	GNG	5		(131024, 82401, 5798)	131024	82401	5798
AN	79803310596677837	720575940627070494	720575940627070494	R	AN_GNG_SAD_17		GNG_SAD	GNG	5		(133530, 82827, 5798)	133530	82827	5798
AN	79662504388841832	720575940630234684	720575940626252163	L	AN_GNG_SAD_18		GNG_SAD	GNG	5		(131141, 81884, 5798)	131141	81884	5798
AN	79732873133021255	720575940626252163	720575940626252163	R	AN_GNG_SAD_18		GNG_SAD	GNG	5		(132760, 82036, 5798)	132760	82036	5798
AN	79521904339411742	720575940630456028	720575940630456028	L	AN_GNG_SAD_19		GNG_SAD	GNG	5		(129752, 84227, 5799)	129752	84227	5799
AN	79662573108304012	720575940633075885	720575940630456028	R	AN_GNG_SAD_19		GNG_SAD	GNG	5		(131534, 83554, 5798)	131534	83554	5798
AN	79451466875761420	720575940605119776	720575940605119776	L	AN_GNG_SAD_2		GNG_SAD	GNG	5		(128722, 83403, 5798)	128722	83403	5798
AN	79803379316147073	720575940625454162	720575940605119776	R	AN_GNG_SAD_2		GNG_SAD	GNG	5		(133765, 84156, 5798)	133765	84156	5798
AN	79662573108310275	720575940623330192	720575940614595643	L	AN_GNG_SAD_20		GNG_SAD	GNG	5		(131494, 82644, 5798)	131494	82644	5798
AN	79732873133025060	720575940614595643	720575940614595643	R	AN_GNG_SAD_20		GNG_SAD	GNG	5		(132669, 82531, 5798)	132669	82531	5798
AN	79592135644643204	720575940620052059	720575940620052059	L	AN_GNG_SAD_21		GNG_SAD	GNG	5		(130194, 82550, 5798)	130194	82550	5798
AN	79803310596665352	720575940622197313	720575940620052059	R	AN_GNG_SAD_21		GNG_SAD	GNG	5		(134022, 82759, 5798)	134022	82759	5798
AN	79451535595232521	720575940627488252	720575940627488252	L	AN_GNG_SAD_22		GNG_SAD	GNG	5		(127955, 83649, 5798)	127955	83649	5798
AN	79944185523955650	720575940642798359	720575940627488252	R	AN_GNG_SAD_22		GNG_SAD	GNG	5		(135164, 84973, 5810)	135164	84973	5810
AN	79240154484804329	720575940626901521	720575940626901521	L	AN_GNG_SAD_23		GNG_SAD	GNG	5		(125613, 80241, 5798)	125613	80241	5798
AN	80155085598062119	720575940633264888	720575940626901521	R	AN_GNG_SAD_23		GNG_SAD	GNG	5		(138715, 81802, 5798)	138715	81802	5798
AN	79521148424950656	720575940605662822	720575940605662822	L	AN_GNG_SAD_24		GNG_SAD	GNG	5		(129386, 72995, 5792)	129386	72995	5792
AN	79873060865335168	720575940635659748	720575940605662822	R	AN_GNG_SAD_24		GNG_SAD	GNG	5		(134949, 74032, 5786)	134949	74032	5786
AN	79521835619942336	720575940635968319	720575940611765032	L	AN_GNG_SAD_25		GNG_SAD	GNG	5		(129322, 83062, 5798)	129322	83062	5798
AN	79803379316148298	720575940611765032	720575940611765032	R	AN_GNG_SAD_25		GNG_SAD	GNG	5		(133925, 84111, 5798)	133925	84111	5798
AN	79521835619943405	720575940633292769	720575940610167961	L	AN_GNG_SAD_26		GNG_SAD	GNG	5		(129322, 83173, 5798)	129322	83173	5798
AN	79521835619941277	720575940610167961	720575940610167961	L	AN_GNG_SAD_26		GNG_SAD	GNG	5		(129325, 83252, 5798)	129325	83252	5798
AN	79733079291394332	720575940617621734	720575940610167961	R	AN_GNG_SAD_26		GNG_SAD	GNG	5		(133012, 84968, 5798)	133012	84968	5798
AN	79803448035590020	720575940620332253	720575940610167961	R	AN_GNG_SAD_26		GNG_SAD	GNG	5		(133391, 84697, 5798)	133391	84697	5798
AN	79803448035590048	720575940618831213	720575940610167961	R	AN_GNG_SAD_26		GNG_SAD	GNG	5		(133455, 84760, 5798)	133455	84760	5798
AN	79662504388828534	720575940629183131	720575940605173792	L	AN_GNG_SAD_27		GNG_SAD	GNG	5		(131676, 82078, 5798)	131676	82078	5798
AN	79803241877200721	720575940605173792	720575940605173792	R	AN_GNG_SAD_27		GNG_SAD	GNG	5		(133175, 81884, 5798)	133175	81884	5798
AN	79662504388836486	720575940617999700	720575940607375794	L	AN_GNG_SAD_28		GNG_SAD	GNG	5		(131305, 82518, 5798)	131305	82518	5798
AN	79803310596676499	720575940607375794	720575940607375794	R	AN_GNG_SAD_28		GNG_SAD	GNG	5		(133147, 82843, 5798)	133147	82843	5798
AN	79662504388833391	720575940640713843	720575940613622501	L	AN_GNG_SAD_29		GNG_SAD	GNG	5		(131464, 82555, 5798)	131464	82555	5798
AN	79732873133026304	720575940613622501	720575940613622501	R	AN_GNG_SAD_29		GNG_SAD	GNG	5		(132825, 82470, 5798)	132825	82470	5798
AN	79451672967240824	720575940613497395	720575940613497395	L	AN_GNG_SAD_3		GNG_SAD	GNG	5		(128779, 85700, 5382)	128779	85700	5382
AN	79873816779775760	720575940624910887	720575940613497395	R	AN_GNG_SAD_3		GNG_SAD	GNG	5		(134660, 84815, 5798)	134660	84815	5798
AN	79592273083605019	720575940627493638	720575940615137804	L	AN_GNG_SAD_30		GNG_SAD	GNG	5		(130488, 83685, 5798)	130488	83685	5798
AN	79592273083593845	720575940626227774	720575940615137804	L	AN_GNG_SAD_30		GNG_SAD	GNG	5		(130650, 83735, 5798)	130650	83735	5798
AN	79733010571961474	720575940615137804	720575940615137804	R	AN_GNG_SAD_30		GNG_SAD	GNG	5		(132120, 83762, 5798)	132120	83762	5798
AN	79733010571960242	720575940620303380	720575940615137804	R	AN_GNG_SAD_30		GNG_SAD	GNG	5		(132188, 83866, 5798)	132188	83866	5798
AN	79240154484802991	720575940619389168	720575940612220071	L	AN_GNG_SAD_31		GNG_SAD	GNG	5		(125829, 79760, 5798)	125829	79760	5798
AN	79310523228973998	720575940623160202	720575940612220071	L	AN_GNG_SAD_31		GNG_SAD	GNG	5		(126605, 80068, 5798)	126605	80068	5798
AN	80084716853891719	720575940612220071	720575940612220071	R	AN_GNG_SAD_31		GNG_SAD	GNG	5		(138103, 81819, 5798)	138103	81819	5798
AN	79521766900481153	720575940628347471	720575940606635186	L	AN_GNG_SAD_32		GNG_SAD	GNG	5		(129454, 81672, 5798)	129454	81672	5798
AN	79521766900466019	720575940627404090	720575940606635186	L	AN_GNG_SAD_32		GNG_SAD	GNG	5		(129519, 81791, 5798)	129519	81791	5798
AN	79521766900478874	720575940631811097	720575940606635186	L	AN_GNG_SAD_32		GNG_SAD	GNG	5		(129529, 81686, 5798)	129529	81686	5798
AN	79592066925179551	720575940606635186	720575940606635186	L	AN_GNG_SAD_32		GNG_SAD	GNG	5		(130235, 81323, 5798)	130235	81323	5798
AN	79803241877198603	720575940625837799	720575940606635186	R	AN_GNG_SAD_32		GNG_SAD	GNG	5		(133807, 82040, 5798)	133807	82040	5798
AN	79873610621380643	720575940642468644	720575940606635186	R	AN_GNG_SAD_32		GNG_SAD	GNG	5		(134072, 81690, 5798)	134072	81690	5798
AN	79873610621378186	720575940624728504	720575940606635186	R	AN_GNG_SAD_32		GNG_SAD	GNG	5		(134189, 81694, 5798)	134189	81694	5798
AN	79873610621376059	720575940619655814	720575940606635186	R	AN_GNG_SAD_32		GNG_SAD	GNG	5		(134580, 81851, 5798)	134580	81851	5798
AN	79381098131579113	720575940659379073	720575940611123093	L	AN_GNG_SAD_33		GNG_SAD	GNG	5		(127085, 82929, 5799)	127085	82929	5799
AN	79381098131571382	720575940611123093	720575940611123093	L	AN_GNG_SAD_33		GNG_SAD	GNG	5		(127125, 82872, 5799)	127125	82872	5799
AN	80014416829201077	720575940625003653	720575940611123093	R	AN_GNG_SAD_33		GNG_SAD	GNG	5		(136674, 83502, 5798)	136674	83502	5798
AN	80014416829194796	720575940627803720	720575940611123093	R	AN_GNG_SAD_33		GNG_SAD	GNG	5		(136892, 82917, 5798)	136892	82917	5798
AN	79591998205712097	720575940617423105	720575940617423105	L	AN_GNG_SAD_34		GNG_SAD	GNG	5		(130639, 79714, 5798)	130639	79714	5798
AN	79591998205712146	720575940625202505	720575940617423105	L	AN_GNG_SAD_34		GNG_SAD	GNG	5		(130817, 79795, 5798)	130817	79795	5798
AN	79802966999309278	720575940631344971	720575940617423105	R	AN_GNG_SAD_34		GNG_SAD	GNG	5		(133270, 78159, 5798)	133270	78159	5798
AN	79802966999301063	720575940618106553	720575940617423105	R	AN_GNG_SAD_34		GNG_SAD	GNG	5		(133494, 78247, 5798)	133494	78247	5798
AN	79732873133025027	720575940629748606	720575940623619549	R	AN_GNG_SAD_35		GNG_SAD	GNG	5		(132598, 82413, 5798)	132598	82413	5798
AN	79732941852490036	720575940623619549	720575940623619549	R	AN_GNG_SAD_35		GNG_SAD	GNG	5		(132912, 82592, 5798)	132912	82592	5798
AN	79521698180991493	720575940621697193	720575940621697193	L	AN_GNG_SAD_4		GNG_SAD	GNG	5		(129830, 81525, 5798)	129830	81525	5798
AN	79873610621378369	720575940629524483	720575940621697193	R	AN_GNG_SAD_4		GNG_SAD	GNG	5		(135012, 81935, 5798)	135012	81935	5798
AN	79521766900489729	720575940633764247	720575940624810782	L	AN_GNG_SAD_5		GNG_SAD	GNG	5		(129501, 82127, 5798)	129501	82127	5798
AN	79944048085024946	720575940624810782	720575940624810782	R	AN_GNG_SAD_5		GNG_SAD	GNG	5		(135434, 82761, 5798)	135434	82761	5798
AN	79521835619942647	720575940626180638	720575940626180638	L	AN_GNG_SAD_6		GNG_SAD	GNG	5		(129503, 83553, 5798)	129503	83553	5798
AN	79733010571960555	720575940632680895	720575940626180638	R	AN_GNG_SAD_6		GNG_SAD	GNG	5		(132488, 84319, 5798)	132488	84319	5798
AN	79592135644632890	720575940626021016	720575940617251841	L	AN_GNG_SAD_7		GNG_SAD	GNG	5		(130944, 81985, 5798)	130944	81985	5798
AN	79803241877205533	720575940617251841	720575940617251841	R	AN_GNG_SAD_7		GNG_SAD	GNG	5		(133786, 82504, 5798)	133786	82504	5798
AN	79592135644635270	720575940629176007	720575940606913202	L	AN_GNG_SAD_8		GNG_SAD	GNG	5		(130037, 81853, 5798)	130037	81853	5798
AN	79873610621381131	720575940606913202	720575940606913202	R	AN_GNG_SAD_8		GNG_SAD	GNG	5		(134089, 82312, 5798)	134089	82312	5798
AN	79592135644647626	720575940617084673	720575940617084673	L	AN_GNG_SAD_9		GNG_SAD	GNG	5		(130856, 81670, 5798)	130856	81670	5798
AN	79732873133026017	720575940630798378	720575940617084673	R	AN_GNG_SAD_9		GNG_SAD	GNG	5		(132937, 81990, 5798)	132937	81990	5798
AN	79592135644649255	720575940625883934	720575940619029680	L	AN_GNG_SAD_unmatched		GNG_SAD	GNG	0		(130229, 82117, 5798)	130229	82117	5798
AN	79592135644645054	720575940621883844	720575940619029680	L	AN_GNG_SAD_unmatched		GNG_SAD	GNG	0		(130548, 81674, 5798)	130548	81674	5798
AN	79592066925175932	720575940622803494	720575940619029680	L	AN_GNG_SAD_unmatched		GNG_SAD	GNG	0		(130930, 80954, 5798)	130930	80954	5798
AN	79592066925176937	720575940623997539	720575940619029680	L	AN_GNG_SAD_unmatched		GNG_SAD	GNG	0		(130954, 80829, 5798)	130954	80829	5798
AN	79592066925169760	720575940625101389	720575940619029680	L	AN_GNG_SAD_unmatched		GNG_SAD	GNG	0		(130990, 80915, 5798)	130990	80915	5798
AN	79873610621378436	720575940624928137	720575940619029680	R	AN_GNG_SAD_unmatched		GNG_SAD	GNG	0		(134184, 82023, 5798)	134184	82023	5798
AN	79873679340847000	720575940630173689	720575940619029680	R	AN_GNG_SAD_unmatched		GNG_SAD	GNG	0		(134580, 82815, 5798)	134580	82815	5798
AN	79873610621376260	720575940627083080	720575940619029680	R	AN_GNG_SAD_unmatched		GNG_SAD	GNG	0		(134780, 82224, 5798)	134780	82224	5798
AN	79943979365535745	720575940619818876	720575940619029680	R	AN_GNG_SAD_unmatched		GNG_SAD	GNG	0		(135362, 81692, 5798)	135362	81692	5798
AN	80224973305837780	720575940619029680	720575940619029680	R	AN_GNG_SAD_unmatched		GNG_SAD	GNG	0		(139216, 75123, 5798)	139216	75123	5798
AN	79310523228959394	720575940622620455	720575940619296752	L	AN_GNG_SPS_1		GNG_SPS	PS_LAL	5		(126652, 80302, 5798)	126652	80302	5798
AN	79310523228974254	720575940623161869	720575940619296752	L	AN_GNG_SPS_1		GNG_SPS	PS_LAL	5		(126789, 80415, 5798)	126789	80415	5798
AN	80084716853892958	720575940619296752	720575940619296752	R	AN_GNG_SPS_1		GNG_SPS	PS_LAL	5		(138040, 81776, 5798)	138040	81776	5798
AN	80084716853899064	720575940625063694	720575940619296752	R	AN_GNG_SPS_1		GNG_SPS	PS_LAL	5		(138106, 81704, 5798)	138106	81704	5798
AN	79310729387397134	720575940629820794	720575940622276744	L	AN_GNG_VES_1		GNG_VES	VES	5		(126865, 83055, 5799)	126865	83055	5799
AN	80014554268108393	720575940622276744	720575940622276744	R	AN_GNG_VES_1		GNG_VES	VES	5		(136200, 84730, 5798)	136200	84730	5798
AN	79591792047266057	720575940624471683	720575940613772317	L	AN_GNG_VES_10		GNG_VES	VES	5		(130904, 76548, 5798)	130904	76548	5798
AN	79591792047278858	720575940629528380	720575940613772317	L	AN_GNG_VES_10		GNG_VES	VES	5		(130977, 76766, 5798)	130977	76766	5798
AN	79802966999300868	720575940613772317	720575940613772317	R	AN_GNG_VES_10		GNG_VES	VES	5		(133472, 77884, 5798)	133472	77884	5798
AN	79802966999298278	720575940613772829	720575940613772317	R	AN_GNG_VES_10		GNG_VES	VES	5		(133510, 77988, 5798)	133510	77988	5798
AN	79381029412124608	720575940623695252	720575940623695252	L	AN_GNG_VES_11		GNG_VES	VES	5		(127347, 82534, 5798)	127347	82534	5798
AN	80014416829197673	720575940636656888	720575940623695252	R	AN_GNG_VES_11		GNG_VES	VES	5		(136737, 83574, 5798)	136737	83574	5798
AN	79591792047274737	720575940634138743	720575940627177800	L	AN_GNG_VES_12		GNG_VES	VES	5		(130874, 76723, 5798)	130874	76723	5798
AN	79591792047271897	720575940627177800	720575940627177800	L	AN_GNG_VES_12		GNG_VES	VES	5		(130926, 76683, 5798)	130926	76683	5798
AN	79802966999306437	720575940629411962	720575940627177800	R	AN_GNG_VES_12		GNG_VES	VES	5		(133525, 77927, 5798)	133525	77927	5798
AN	79381029412123129	720575940619273398	720575940619273398	L	AN_GNG_VES_2		GNG_VES	VES	5		(127337, 82144, 5798)	127337	82144	5798
AN	80014485548679677	720575940632033361	720575940619273398	R	AN_GNG_VES_2		GNG_VES	VES	5		(136285, 84572, 5798)	136285	84572	5798
AN	79592066925158837	720575940644570932	720575940613749702	L	AN_GNG_VES_3		GNG_VES	VES	5		(130945, 80625, 5798)	130945	80625	5798
AN	79732735694078318	720575940613749702	720575940613749702	R	AN_GNG_VES_3		GNG_VES	VES	5		(132326, 79551, 5798)	132326	79551	5798
AN	79381098131582086	720575940627734293	720575940611164634	L	AN_GNG_VES_4		GNG_VES	VES	5		(127112, 82603, 5799)	127112	82603	5799
AN	79381098131584152	720575940619145045	720575940611164634	L	AN_GNG_VES_4		GNG_VES	VES	5		(127188, 82658, 5799)	127188	82658	5799
AN	79381098131578952	720575940646473838	720575940611164634	L	AN_GNG_VES_4		GNG_VES	VES	5		(127272, 82676, 5799)	127272	82676	5799
AN	80014416829204316	720575940620862746	720575940611164634	R	AN_GNG_VES_4		GNG_VES	VES	5		(136849, 82763, 5798)	136849	82763	5798
AN	80014416829200624	720575940611164634	720575940611164634	R	AN_GNG_VES_4		GNG_VES	VES	5		(136913, 82724, 5798)	136913	82724	5798
AN	80014416829200688	720575940652563361	720575940611164634	R	AN_GNG_VES_4		GNG_VES	VES	5		(136932, 82847, 5798)	136932	82847	5798
AN	79381098131580774	720575940621170721	720575940621170721	L	AN_GNG_VES_5		GNG_VES	VES	5		(127287, 82593, 5799)	127287	82593	5799
AN	80014485548677049	720575940626669355	720575940621170721	R	AN_GNG_VES_5		GNG_VES	VES	5		(136687, 84176, 5798)	136687	84176	5798
AN	79381098131580038	720575940617387549	720575940617387549	L	AN_GNG_VES_6		GNG_VES	VES	5		(127075, 82678, 5799)	127075	82678	5799
AN	80014416829198357	720575940633507637	720575940617387549	R	AN_GNG_VES_6		GNG_VES	VES	5		(136985, 82965, 5798)	136985	82965	5798
AN	79381098131580201	720575940635029146	720575940608729795	L	AN_GNG_VES_7		GNG_VES	VES	5		(126955, 82966, 5799)	126955	82966	5799
AN	79381098131578974	720575940621590237	720575940608729795	L	AN_GNG_VES_7		GNG_VES	VES	5		(127194, 82756, 5799)	127194	82756	5799
AN	79381098131584303	720575940608729795	720575940608729795	L	AN_GNG_VES_7		GNG_VES	VES	5		(127194, 82930, 5799)	127194	82930	5799
AN	79803448035590479	720575940621975773	720575940608729795	R	AN_GNG_VES_7		GNG_VES	VES	5		(133497, 84969, 5798)	133497	84969	5798
AN	80014416829198603	720575940620294420	720575940608729795	R	AN_GNG_VES_7		GNG_VES	VES	5		(136558, 83431, 5798)	136558	83431	5798
AN	80014416829199672	720575940620752408	720575940608729795	R	AN_GNG_VES_7		GNG_VES	VES	5		(136762, 83316, 5798)	136762	83316	5798
AN	79381029412129334	720575940603599206	720575940603599206	L	AN_GNG_VES_8		GNG_VES	VES	5		(127088, 82479, 5799)	127088	82479	5799
AN	80014485548673511	720575940631269843	720575940603599206	R	AN_GNG_VES_8		GNG_VES	VES	5		(136756, 83990, 5798)	136756	83990	5798
AN	79591792047284009	720575940611853265	720575940611835955	L	AN_GNG_VES_9		GNG_VES	VES	5		(130882, 76808, 5798)	130882	76808	5798
AN	79591792047270540	720575940633183559	720575940611835955	L	AN_GNG_VES_9		GNG_VES	VES	5		(130886, 76633, 5798)	130886	76633	5798
AN	79802966999311748	720575940623396240	720575940611835955	R	AN_GNG_VES_9		GNG_VES	VES	5		(133453, 77819, 5798)	133453	77819	5798
AN	79802966999298202	720575940611835955	720575940611835955	R	AN_GNG_VES_9		GNG_VES	VES	5		(133463, 77940, 5798)	133463	77940	5798
AN	79310660667933011	720575940621751792	720575940615961542	L	AN_GNG_WED_1		GNG_WED	AVLP_AMMC_WED	5		(126253, 82394, 5799)	126253	82394	5799
AN	80014485548674854	720575940615961542	720575940615961542	R	AN_GNG_WED_1		GNG_WED	AVLP_AMMC_WED	5		(136925, 84314, 5798)	136925	84314	5798
AN	79662641827776919	720575940628952875	720575940615915805	R	AN_GNG_WED_2		GNG_WED	AVLP_AMMC_WED	5		(131571, 83696, 5798)	131571	83696	5798
AN	79451535595223640	720575940639276349	720575940615915805	L	AN_GNG_WED_2		GNG_WED	AVLP_AMMC_WED	5		(128250, 83835, 5798)	128250	83835	5798
AN	79451535595224673	720575940644376355	720575940615915805	L	AN_GNG_WED_2		GNG_WED	AVLP_AMMC_WED	5		(128594, 83714, 5798)	128594	83714	5798
AN	79803448035590202	720575940615915805	720575940615915805	R	AN_GNG_WED_2		GNG_WED	AVLP_AMMC_WED	5		(133720, 84613, 5798)	133720	84613	5798
AN	79591860766750493	720575940627621628	720575940627621628	L	AN_GNG_WED_3		GNG_WED	AVLP_AMMC_WED	5		(130735, 78055, 5798)	130735	78055	5798
AN	79803035718769289	720575940631505711	720575940627621628	R	AN_GNG_WED_3		GNG_WED	AVLP_AMMC_WED	5		(133158, 78473, 5798)	133158	78473	5798
AN	80084648134405166	720575940637383027	720575940637383027	R	AN_IPS_1		IPS	PS_LAL	5		(138043, 80989, 5798)	138043	80989	5798
AN	80155016878599637	720575940640773491	720575940637383027	R	AN_IPS_1		IPS	PS_LAL	5		(138172, 80921, 5798)	138172	80921	5798
AN	79310317070551094	720575940626894394	720575940612786995	L	AN_IPS_GNG_1		IPS_GNG	PS_LAL	5		(126634, 76960, 5798)	126634	76960	5798
AN	80084648134400131	720575940612786995	720575940612786995	R	AN_IPS_GNG_1		IPS_GNG	PS_LAL	5		(137444, 80585, 5798)	137444	80585	5798
AN	79450985839433374	720575940627881728	720575940627881728	L	AN_IPS_GNG_2		IPS_GNG	PS_LAL	5		(128917, 75664, 5798)	128917	75664	5798
AN	79943635768162634	720575940628558679	720575940627881728	R	AN_IPS_GNG_2		IPS_GNG	PS_LAL	5		(135417, 76458, 5798)	135417	76458	5798
AN	79521698180992398	720575940626333971	720575940626333971	L	AN_IPS_GNG_3		IPS_GNG	PS_LAL	5		(129184, 81010, 5798)	129184	81010	5798
AN	79943979365550136	720575940627175445	720575940626333971	R	AN_IPS_GNG_3		IPS_GNG	PS_LAL	5		(135902, 81568, 5798)	135902	81568	5798
AN	79591792047269168	720575940606421001	720575940606421001	L	AN_IPS_GNG_4		IPS_GNG	PS_LAL	5		(130287, 76817, 5798)	130287	76817	5798
AN	79873335743456149	720575940634081655	720575940606421001	R	AN_IPS_GNG_4		IPS_GNG	PS_LAL	5		(134132, 77932, 5798)	134132	77932	5798
AN	79591998205706022	720575940623854276	720575940620882603	L	AN_IPS_GNG_5		IPS_GNG	PS_LAL	5		(130313, 79890, 5798)	130313	79890	5798
AN	79803104438245827	720575940620882603	720575940620882603	R	AN_IPS_GNG_5		IPS_GNG	PS_LAL	5		(134046, 80240, 5798)	134046	80240	5798
AN	79240085765330164	720575940625429647	720575940602893228	L	AN_IPS_GNG_6		IPS_GNG	PS_LAL	4		(124965, 78896, 5798)	124965	78896	5798
AN	79240085765332775	720575940602893228	720575940602893228	L	AN_IPS_GNG_6		IPS_GNG	PS_LAL	4		(125045, 78963, 5798)	125045	78963	5798
AN	79240085765329054	720575940627604471	720575940602893228	L	AN_IPS_GNG_6		IPS_GNG	PS_LAL	4		(125133, 79073, 5798)	125133	79073	5798
AN	79240085765332902	720575940633702511	720575940602893228	L	AN_IPS_GNG_6		IPS_GNG	PS_LAL	4		(125239, 79260, 5798)	125239	79260	5798
AN	79240085765326614	720575940618401605	720575940602893228	L	AN_IPS_GNG_6		IPS_GNG	PS_LAL	4		(125285, 79195, 5798)	125285	79195	5798
AN	79240085765327913	720575940623467664	720575940602893228	L	AN_IPS_GNG_6		IPS_GNG	PS_LAL	4		(125288, 79312, 5798)	125288	79312	5798
AN	79240085765330325	720575940628005676	720575940602893228	L	AN_IPS_GNG_6		IPS_GNG	PS_LAL	4		(125308, 79240, 5798)	125308	79240	5798
AN	80084648134406400	720575940628375148	720575940602893228	R	AN_IPS_GNG_6		IPS_GNG	PS_LAL	4		(138129, 80972, 5798)	138129	80972	5798
AN	80084648134390154	720575940606274827	720575940602893228	R	AN_IPS_GNG_6		IPS_GNG	PS_LAL	4		(138133, 81028, 5798)	138133	81028	5798
AN	80155016878602178	720575940627925564	720575940602893228	R	AN_IPS_GNG_6		IPS_GNG	PS_LAL	4		(138211, 80983, 5798)	138211	80983	5798
AN	80155016878593515	720575940625865724	720575940602893228	R	AN_IPS_GNG_6		IPS_GNG	PS_LAL	4		(138252, 80854, 5798)	138252	80854	5798
AN	80155016878600951	720575940627578306	720575940602893228	R	AN_IPS_GNG_6		IPS_GNG	PS_LAL	4		(138275, 80926, 5798)	138275	80926	5798
AN	80155016878603399	720575940620252630	720575940602893228	R	AN_IPS_GNG_6		IPS_GNG	PS_LAL	4		(138296, 80985, 5798)	138296	80985	5798
AN	79591929486219820	720575940623747984	720575940612861077	L	AN_IPS_GNG_7		IPS_GNG	PS_LAL	4		(130826, 78751, 5798)	130826	78751	5798
AN	79592066925187331	720575940612861077	720575940612861077	L	AN_IPS_GNG_7		IPS_GNG	PS_LAL	4		(130853, 81008, 5798)	130853	81008	5798
AN	79592066925175828	720575940626621317	720575940612861077	L	AN_IPS_GNG_7		IPS_GNG	PS_LAL	4		(130909, 80735, 5798)	130909	80735	5798
AN	79591998205687850	720575940631372088	720575940612861077	L	AN_IPS_GNG_7		IPS_GNG	PS_LAL	4		(130958, 79822, 5798)	130958	79822	5798
AN	79591929486226276	720575940632530913	720575940612861077	L	AN_IPS_GNG_7		IPS_GNG	PS_LAL	4		(130960, 78877, 5798)	130960	78877	5798
AN	79592066925167381	720575940627137540	720575940612861077	L	AN_IPS_GNG_7		IPS_GNG	PS_LAL	4		(130962, 81110, 5798)	130962	81110	5798
AN	79732666974565558	720575940623606857	720575940612861077	R	AN_IPS_GNG_7		IPS_GNG	PS_LAL	4		(132283, 79459, 5798)	132283	79459	5798
AN	79803241877201881	720575940651145857	720575940612861077	R	AN_IPS_GNG_7		IPS_GNG	PS_LAL	4		(133387, 82030, 5798)	133387	82030	5798
AN	79803104438250870	720575940630652876	720575940612861077	R	AN_IPS_GNG_7		IPS_GNG	PS_LAL	4		(133410, 79636, 5798)	133410	79636	5798
AN	79803035718752779	720575940638745060	720575940612861077	R	AN_IPS_GNG_7		IPS_GNG	PS_LAL	4		(133440, 79431, 5798)	133440	79431	5798
AN	79803104438252495	720575940620809599	720575940612861077	R	AN_IPS_GNG_7		IPS_GNG	PS_LAL	4		(133667, 79936, 5798)	133667	79936	5798
AN	79803104438245533	720575940616194443	720575940612861077	R	AN_IPS_GNG_7		IPS_GNG	PS_LAL	4		(133779, 79798, 5798)	133779	79798	5798
AN	79239948326386940	720575940624245176	720575940624245176	L	AN_IPS_GNG_unmatched		IPS_GNG	PS_LAL	0		(125589, 76710, 5798)	125589	76710	5798
AN	79310523228977468	720575940654222241	720575940605076401	L	AN_IPS_LAL_1		IPS_LAL	PS_LAL	5		(126839, 80181, 5798)	126839	80181	5798
AN	79380891973154532	720575940631106767	720575940605076401	L	AN_IPS_LAL_1		IPS_LAL	PS_LAL	5		(126970, 80333, 5798)	126970	80333	5798
AN	79380960692631767	720575940634523232	720575940605076401	L	AN_IPS_LAL_1		IPS_LAL	PS_LAL	5		(127354, 80974, 5798)	127354	80974	5798
AN	80084716853901611	720575940611772914	720575940605076401	R	AN_IPS_LAL_1		IPS_LAL	PS_LAL	5		(137715, 81971, 5798)	137715	81971	5798
AN	80084716853895612	720575940628876111	720575940605076401	R	AN_IPS_LAL_1		IPS_LAL	PS_LAL	5		(138000, 81919, 5798)	138000	81919	5798
AN	80155085598067646	720575940605076401	720575940605076401	R	AN_IPS_LAL_1		IPS_LAL	PS_LAL	5		(138164, 82110, 5798)	138164	82110	5798
AN	79451329436814554	720575940644733988	720575940625346130	L	AN_IPS_SPS_1		IPS_SPS	PS_LAL	5		(128254, 81164, 5798)	128254	81164	5798
AN	80084716853904916	720575940625346130	720575940625346130	R	AN_IPS_SPS_1		IPS_SPS	PS_LAL	5		(137972, 81607, 5798)	137972	81607	5798
AN	79521560742035854	720575940610033394	720575940610033394	L	AN_IPS_SPS_unmatched		IPS_SPS	PS_LAL	0		(129745, 78892, 5798)	129745	78892	5798
AN	79873335743471937	720575940622137443	720575940610033394	R	AN_IPS_SPS_unmatched		IPS_SPS	PS_LAL	0		(134261, 78132, 5798)	134261	78132	5798
AN	79451329436813444	720575940602430944	720575940602430944	L	AN_IPS_WED_1		IPS_WED	PS_LAL	5		(128556, 81397, 5798)	128556	81397	5798
AN	80014348109715876	720575940631844300	720575940602430944	R	AN_IPS_WED_1		IPS_WED	PS_LAL	5		(136659, 81796, 5798)	136659	81796	5798
AN	79451329436815931	720575940615443805	720575940615443805	L	AN_IPS_WED_2		IPS_WED	PS_LAL	5		(128129, 81265, 5798)	128129	81265	5798
AN	80084716853894128	720575940627640817	720575940615443805	R	AN_IPS_WED_2		IPS_WED	PS_LAL	5		(137816, 81608, 5798)	137816	81608	5798
AN	79591792047276128	720575940622631382	720575940622631382	L	AN_LAL_1		LAL	PS_LAL	5		(130768, 76689, 5798)	130768	76689	5798
AN	79802898279816363	720575940640962158	720575940622631382	R	AN_LAL_1		LAL	PS_LAL	5		(133379, 77268, 5798)	133379	77268	5798
AN	79592273083595037	720575940612599215	720575940612087758	L	AN_LH_AVLP_1		LH_AVLP	AVLP_AMMC_WED	5		(130004, 83921, 5799)	130004	83921	5799
AN	79662641827781683	720575940612087758	720575940612087758	L	AN_LH_AVLP_1		LH_AVLP	AVLP_AMMC_WED	5		(131093, 84116, 5798)	131093	84116	5798
AN	79662573108318739	720575940615460255	720575940612087758	R	AN_LH_AVLP_1		LH_AVLP	AVLP_AMMC_WED	5		(131726, 83339, 5798)	131726	83339	5798
AN	79662641827773866	720575940619644336	720575940612087758	R	AN_LH_AVLP_1		LH_AVLP	AVLP_AMMC_WED	5		(131805, 84354, 5798)	131805	84354	5798
AN	79662160791454328	720575940634615288	720575940622779076	L	AN_multi_1		multi	multi	5		(131449, 77049, 5798)	131449	77049	5798
AN	79732529535647276	720575940622779076	720575940622779076	R	AN_multi_1		multi	multi	5		(132213, 76936, 5798)	132213	76936	5798
AN	79169785740611720	720575940616414859	720575940609713710	L	AN_multi_10		multi	multi	5		(124536, 79774, 5798)	124536	79774	5798
AN	80225385622792639	720575940609713710	720575940609713710	R	AN_multi_10		multi	multi	5		(139985, 80716, 5798)	139985	80716	5798
AN	79591860766762051	720575940615964614	720575940615964614	L	AN_multi_100		multi	multi	5		(130476, 78265, 5798)	130476	78265	5798
AN	79873473182399151	720575940633565536	720575940615964614	R	AN_multi_100		multi	multi	5		(134134, 79715, 5798)	134134	79715	5798
AN	79592066925186088	720575940605916640	720575940605916640	L	AN_multi_101		multi	multi	5		(130390, 81221, 5798)	130390	81221	5798
AN	79873610621377145	720575940611514282	720575940605916640	R	AN_multi_101		multi	multi	5		(134539, 81692, 5798)	134539	81692	5798
AN	79592066925179562	720575940612018545	720575940612018545	L	AN_multi_102		multi	multi	5		(130243, 81212, 5798)	130243	81212	5798
AN	79873610621379557	720575940618907376	720575940612018545	R	AN_multi_102		multi	multi	5		(134468, 81846, 5798)	134468	81846	5798
AN	79521835619945804	720575940611904296	720575940611904296	L	AN_multi_103		multi	multi	5		(129124, 83035, 5798)	129124	83035	5798
AN	79873748060323940	720575940613603737	720575940611904296	R	AN_multi_103		multi	multi	5		(134409, 84156, 5798)	134409	84156	5798
AN	79592066925167713	720575940619273126	720575940619273126	L	AN_multi_104		multi	multi	5		(130145, 81525, 5798)	130145	81525	5798
AN	79944048085027452	720575940621787371	720575940619273126	R	AN_multi_104		multi	multi	5		(135508, 82571, 5798)	135508	82571	5798
AN	79169717021137038	720575940636821616	720575940626768442	L	AN_multi_105		multi	multi	5		(124308, 79468, 5798)	124308	79468	5798
AN	80225385622785483	720575940626768442	720575940626768442	R	AN_multi_105		multi	multi	5		(140127, 81278, 5798)	140127	81278	5798
AN	79662641827779306	720575940625809539	720575940621241072	R	AN_multi_106		multi	multi	5		(131377, 83711, 5798)	131377	83711	5798
AN	79733079291397048	720575940621241072	720575940621241072	R	AN_multi_106		multi	multi	5		(132967, 84631, 5798)	132967	84631	5798
AN	79522110363724604	720575940630160384	720575940621241072	L	AN_multi_106		multi	multi	5		(129587, 87505, 4814)	129587	87505	4814
AN	79451741552333432	720575940631447879	720575940621241072	L	AN_multi_106		multi	multi	5		(128734, 87264, 4241)	128734	87264	4241
AN	79803035718772931	720575940623531301	720575940623531301	R	AN_multi_107		multi	multi	5		(133278, 79185, 5798)	133278	79185	5798
AN	79662366949742150	720575940631914783	720575940623531301	L	AN_multi_107		multi	multi	5		(131279, 79618, 5683)	131279	79618	5683
AN	80225523061715255	720575940612102769	720575940612102769	R	AN_multi_108		multi	multi	5		(139351, 82662, 5798)	139351	82662	5798
AN	79240223204151601	720575940622479763	720575940612102769	L	AN_multi_108		multi	multi	5		(125583, 81276, 5690)	125583	81276	5690
AN	79873541901892102	720575940631183330	720575940622443400	R	AN_multi_109		multi	multi	5		(134809, 80843, 5798)	134809	80843	5798
AN	79451329369744360	720575940622443400	720575940622443400	L	AN_multi_109		multi	multi	5		(128260, 81232, 5307)	128260	81232	5307
AN	79239948326375882	720575940629486714	720575940610640482	L	AN_multi_11		multi	multi	5		(125740, 76578, 5798)	125740	76578	5798
AN	80154948159107404	720575940610640482	720575940610640482	R	AN_multi_11		multi	multi	5		(139174, 80053, 5798)	139174	80053	5798
AN	80225385622785245	720575940627331560	720575940627331560	R	AN_multi_110		multi	multi	5		(140090, 80917, 5798)	140090	80917	5798
AN	79169785740610677	720575940633767588	720575940627331560	L	AN_multi_110		multi	multi	5		(124133, 79811, 5798)	124133	79811	5798
AN	79873748060325068	720575940633049963	720575940623865748	R	AN_multi_111		multi	multi	5		(134436, 83776, 5798)	134436	83776	5798
AN	79592204364123936	720575940623865748	720575940623865748	L	AN_multi_111		multi	multi	5		(130043, 82576, 5798)	130043	82576	5798
AN	79451535595225908	720575940629752190	720575940615624961	L	AN_multi_112		multi	multi	5		(128724, 83837, 5798)	128724	83837	5798
AN	79803448035603539	720575940615624961	720575940615624961	R	AN_multi_112		multi	multi	5		(133348, 84831, 5828)	133348	84831	5828
AN	79521835619942346	720575940619048315	720575940619048315	L	AN_multi_113		multi	multi	5		(129908, 83201, 5798)	129908	83201	5798
AN	79733010571960353	720575940620463732	720575940619048315	R	AN_multi_113		multi	multi	5		(132770, 84031, 5798)	132770	84031	5798
AN	79592135644635791	720575940612512146	720575940612512146	L	AN_multi_114		multi	multi	5		(130758, 82524, 5798)	130758	82524	5798
AN	79732941852495091	720575940624448138	720575940612512146	R	AN_multi_114		multi	multi	5		(133008, 82894, 5798)	133008	82894	5798
AN	79451535595216929	720575940639429504	720575940622166664	L	AN_multi_115		multi	multi	5		(128845, 83849, 5798)	128845	83849	5798
AN	79733079291404985	720575940622166664	720575940622166664	R	AN_multi_115		multi	multi	5		(133000, 84969, 5814)	133000	84969	5814
AN	79592204364127253	720575940620670657	720575940620670657	L	AN_multi_116		multi	multi	5		(130530, 82603, 5798)	130530	82603	5798
AN	79732941852495107	720575940625760912	720575940620670657	R	AN_multi_116		multi	multi	5		(132900, 82904, 5798)	132900	82904	5798
AN	79592273083597492	720575940621227173	720575940621227173	L	AN_multi_117		multi	multi	5		(129983, 84020, 5799)	129983	84020	5799
AN	79592273083599744	720575940626148520	720575940621227173	L	AN_multi_117		multi	multi	5		(130070, 83957, 5799)	130070	83957	5799
AN	79733010571963040	720575940626760600	720575940621227173	R	AN_multi_117		multi	multi	5		(132090, 84115, 5798)	132090	84115	5798
AN	79732873133025077	720575940626953049	720575940621227173	R	AN_multi_117		multi	multi	5		(132308, 82535, 5798)	132308	82535	5798
AN	79592204364124086	720575940610960021	720575940610960021	L	AN_multi_118		multi	multi	5		(130715, 82623, 5798)	130715	82623	5798
AN	79803310596673756	720575940639297408	720575940610960021	R	AN_multi_118		multi	multi	5		(133161, 83021, 5798)	133161	83021	5798
AN	79592273083588397	720575940627699599	720575940616541585	L	AN_multi_119		multi	multi	5		(130148, 83867, 5798)	130148	83867	5798
AN	79733010571961604	720575940616541585	720575940616541585	R	AN_multi_119		multi	multi	5		(132310, 83895, 5798)	132310	83895	5798
AN	79310042192432870	720575940633157919	720575940632847661	L	AN_multi_12		multi	multi	5		(126785, 72990, 5780)	126785	72990	5780
AN	79802760840782256	720575940632847661	720575940632847661	R	AN_multi_12		multi	multi	5		(133892, 74808, 5798)	133892	74808	5798
AN	79592273083597601	720575940630137655	720575940624012981	L	AN_multi_120		multi	multi	5		(130751, 84168, 5798)	130751	84168	5798
AN	79662641827778151	720575940624012981	720575940624012981	R	AN_multi_120		multi	multi	5		(131680, 83642, 5798)	131680	83642	5798
AN	79592273083592661	720575940629416266	720575940629416266	L	AN_multi_121		multi	multi	5		(130926, 83636, 5798)	130926	83636	5798
AN	79732941852496519	720575940638681919	720575940629416266	R	AN_multi_121		multi	multi	5		(132089, 83288, 5798)	132089	83288	5798
AN	79592204364120115	720575940608090069	720575940608090069	L	AN_multi_122		multi	multi	5		(130712, 83348, 5798)	130712	83348	5798
AN	79733010571967060	720575940623064909	720575940608090069	R	AN_multi_122		multi	multi	5		(132189, 83603, 5798)	132189	83603	5798
AN	79381098131581147	720575940610264490	720575940610264490	L	AN_multi_123		multi	multi	5		(127317, 82768, 5799)	127317	82768	5799
AN	80014485548674741	720575940625002633	720575940610264490	R	AN_multi_123		multi	multi	5		(137008, 84076, 5798)	137008	84076	5798
AN	79662160791462005	720575940628209801	720575940615411161	L	AN_multi_124		multi	multi	2		(131643, 76602, 5798)	131643	76602	5798
AN	79662092071980403	720575940628644239	720575940615411161	L	AN_multi_124		multi	multi	2		(131727, 76406, 5798)	131727	76406	5798
AN	79662160791458657	720575940619985089	720575940615411161	L	AN_multi_124		multi	multi	2		(131851, 76524, 5798)	131851	76524	5798
AN	79732460816161863	720575940628680177	720575940615411161	R	AN_multi_124		multi	multi	2		(132130, 75659, 5798)	132130	75659	5798
AN	79732598255108957	720575940635487845	720575940615411161	R	AN_multi_124		multi	multi	2		(132267, 77455, 5798)	132267	77455	5798
AN	79732460816168890	720575940631530348	720575940615411161	R	AN_multi_124		multi	multi	2		(132355, 75941, 5798)	132355	75941	5798
AN	79732529535641159	720575940622474868	720575940615411161	R	AN_multi_124		multi	multi	2		(132376, 76613, 5798)	132376	76613	5798
AN	79732460816158472	720575940615411161	720575940615411161	R	AN_multi_124		multi	multi	2		(132393, 76295, 5798)	132393	76295	5798
AN	79732460816162280	720575940644438039	720575940615411161	R	AN_multi_124		multi	multi	2		(132464, 76338, 5798)	132464	76338	5798
AN	79732460816154304	720575940629306667	720575940615411161	R	AN_multi_124		multi	multi	2		(132701, 76227, 5798)	132701	76227	5798
AN	79662160791456382	720575940623758377	720575940623758377	L	AN_multi_125		multi	multi	5		(131243, 76538, 5798)	131243	76538	5798
AN	79662092071985734	720575940629591793	720575940623758377	L	AN_multi_125		multi	multi	5		(131720, 76314, 5798)	131720	76314	5798
AN	79451535595219706	720575940627302908	720575940610275192	L	AN_multi_127		multi	multi	5		(128387, 83792, 5798)	128387	83792	5798
AN	79451466875762783	720575940632958253	720575940610275192	L	AN_multi_127		multi	multi	5		(128541, 83462, 5798)	128541	83462	5798
AN	79803448035589213	720575940610275192	720575940610275192	R	AN_multi_127		multi	multi	5		(133759, 84675, 5798)	133759	84675	5798
AN	79803379316143566	720575940627758833	720575940610275192	R	AN_multi_127		multi	multi	5		(133839, 84534, 5798)	133839	84534	5798
AN	79169785673958024	720575940627368079	720575940617918091	L	AN_multi_128		multi	multi	5		(123926, 79985, 5620)	123926	79985	5620
AN	79169785740459835	720575940617918091	720575940617918091	L	AN_multi_128		multi	multi	5		(124733, 80424, 5668)	124733	80424	5668
AN	80225385622786641	720575940620705240	720575940617918091	R	AN_multi_128		multi	multi	5		(139968, 81223, 5798)	139968	81223	5798
AN	80225385622784400	720575940630391639	720575940617918091	R	AN_multi_128		multi	multi	5		(139987, 81374, 5798)	139987	81374	5798
AN	79310248351077649	720575940618206262	720575940618206262	L	AN_multi_13		multi	multi	5		(126823, 75940, 5798)	126823	75940	5798
AN	79803035718767264	720575940624568416	720575940618206262	R	AN_multi_13		multi	multi	5		(133938, 79117, 5798)	133938	79117	5798
AN	79310591948460501	720575940622303446	720575940612358642	L	AN_multi_14		multi	multi	5		(125880, 80576, 5798)	125880	80576	5798
AN	80225454342262043	720575940612358642	720575940612358642	R	AN_multi_14		multi	multi	5		(139286, 82297, 5798)	139286	82297	5798
AN	79381029412126987	720575940615307154	720575940615307154	L	AN_multi_15		multi	multi	5		(127426, 82404, 5798)	127426	82404	5798
AN	80014416829207845	720575940615942924	720575940615307154	R	AN_multi_15		multi	multi	5		(136814, 82652, 5798)	136814	82652	5798
AN	79381098131569031	720575940603882174	720575940603882174	L	AN_multi_16		multi	multi	5		(127899, 82869, 5799)	127899	82869	5799
AN	79944116804501498	720575940639843035	720575940603882174	R	AN_multi_16		multi	multi	5		(135655, 84008, 5798)	135655	84008	5798
AN	79451398156294488	720575940609643017	720575940609643017	L	AN_multi_17		multi	multi	5		(128282, 81604, 5798)	128282	81604	5798
AN	79943910646054675	720575940611932586	720575940609643017	R	AN_multi_17		multi	multi	5		(135586, 81359, 5798)	135586	81359	5798
AN	79451466875744711	720575940649812857	720575940628391686	L	AN_multi_18		multi	multi	5		(128434, 83517, 5798)	128434	83517	5798
AN	79451466875744578	720575940639623795	720575940628391686	L	AN_multi_18		multi	multi	5		(128722, 83530, 5798)	128722	83530	5798
AN	79733079291396314	720575940628391686	720575940628391686	R	AN_multi_18		multi	multi	5		(133002, 84841, 5798)	133002	84841	5798
AN	79873748060331469	720575940632670156	720575940628391686	R	AN_multi_18		multi	multi	5		(134165, 84219, 5798)	134165	84219	5798
AN	79451466875761305	720575940611932842	720575940611932842	L	AN_multi_19		multi	multi	5		(128633, 83131, 5798)	128633	83131	5798
AN	79944116804499167	720575940623295415	720575940611932842	R	AN_multi_19		multi	multi	5		(135166, 84422, 5798)	135166	84422	5798
AN	79099142118511655	720575940611877841	720575940611877841	L	AN_multi_2		multi	multi	5		(123270, 76332, 5798)	123270	76332	5798
AN	80225179464347661	720575940654123169	720575940611877841	R	AN_multi_2		multi	multi	5		(139790, 77590, 5798)	139790	77590	5798
AN	79451535595224787	720575940637993542	720575940614668347	L	AN_multi_20		multi	multi	5		(128603, 83864, 5798)	128603	83864	5798
AN	79803448035603592	720575940614668347	720575940614668347	R	AN_multi_20		multi	multi	5		(133207, 84959, 5823)	133207	84959	5823
AN	79451535595225835	720575940623871015	720575940615254782	L	AN_multi_21		multi	multi	5		(128179, 83709, 5798)	128179	83709	5798
AN	79873816779780669	720575940615254782	720575940615254782	R	AN_multi_21		multi	multi	5		(134794, 84949, 5806)	134794	84949	5806
AN	79521766900478153	720575940632533203	720575940630440645	L	AN_multi_22		multi	multi	5		(129742, 82441, 5798)	129742	82441	5798
AN	79873748060325050	720575940630440645	720575940630440645	R	AN_multi_22		multi	multi	5		(134528, 83674, 5798)	134528	83674	5798
AN	79521766900478673	720575940622830836	720575940622830836	L	AN_multi_23		multi	multi	5		(129735, 81560, 5798)	129735	81560	5798
AN	79873610621378395	720575940629297664	720575940622830836	R	AN_multi_23		multi	multi	5		(134628, 81980, 5798)	134628	81980	5798
AN	79521766900487181	720575940616449093	720575940616449093	L	AN_multi_24		multi	multi	5		(129230, 81977, 5798)	129230	81977	5798
AN	79943979365539241	720575940634332570	720575940616449093	R	AN_multi_24		multi	multi	5		(135153, 81606, 5798)	135153	81606	5798
AN	79521766900489836	720575940631011781	720575940625857923	L	AN_multi_25		multi	multi	5		(129724, 82345, 5798)	129724	82345	5798
AN	79873679340845575	720575940625857923	720575940625857923	R	AN_multi_25		multi	multi	5		(134314, 82735, 5798)	134314	82735	5798
AN	79521835619935098	720575940642427789	720575940620731608	L	AN_multi_26		multi	multi	5		(129110, 82736, 5798)	129110	82736	5798
AN	79873679340847318	720575940620731608	720575940620731608	R	AN_multi_26		multi	multi	5		(134912, 83234, 5798)	134912	83234	5798
AN	79521835619944486	720575940632754003	720575940612306786	L	AN_multi_27		multi	multi	5		(129817, 82856, 5798)	129817	82856	5798
AN	79803379316152302	720575940612306786	720575940612306786	R	AN_multi_27		multi	multi	5		(133928, 84280, 5798)	133928	84280	5798
AN	79521835619944858	720575940626462014	720575940612718563	L	AN_multi_28		multi	multi	5		(129922, 83472, 5798)	129922	83472	5798
AN	79803310596666951	720575940612718563	720575940612718563	R	AN_multi_28		multi	multi	5		(133635, 83047, 5798)	133635	83047	5798
AN	79521835619945574	720575940611562393	720575940611562393	L	AN_multi_29		multi	multi	5		(129437, 82686, 5798)	129437	82686	5798
AN	79873610621369934	720575940627125842	720575940611562393	R	AN_multi_29		multi	multi	5		(134625, 82449, 5798)	134625	82449	5798
AN	79099279557490928	720575940633304601	720575940631008824	L	AN_multi_3		multi	multi	5		(123471, 78316, 5798)	123471	78316	5798
AN	80225385622782757	720575940631008824	720575940631008824	R	AN_multi_3		multi	multi	5		(140169, 80768, 5798)	140169	80768	5798
AN	79521835619951975	720575940636686170	720575940622262493	L	AN_multi_30		multi	multi	5		(129035, 83331, 5798)	129035	83331	5798
AN	79803448035591168	720575940622262493	720575940622262493	R	AN_multi_30		multi	multi	5		(133770, 84927, 5798)	133770	84927	5798
AN	79521904339401452	720575940621749697	720575940621749697	L	AN_multi_31		multi	multi	5		(129402, 84049, 5798)	129402	84049	5798
AN	79733079291397006	720575940632116943	720575940621749697	R	AN_multi_31		multi	multi	5		(132711, 84631, 5798)	132711	84631	5798
AN	79521904339406126	720575940627372090	720575940617556153	L	AN_multi_32		multi	multi	5		(129848, 84011, 5799)	129848	84011	5799
AN	79803379316151237	720575940617556153	720575940617556153	R	AN_multi_32		multi	multi	5		(133289, 84524, 5798)	133289	84524	5798
AN	79521904339411424	720575940619891591	720575940617286517	L	AN_multi_33		multi	multi	5		(129836, 83709, 5799)	129836	83709	5799
AN	79733010571950314	720575940617286517	720575940617286517	R	AN_multi_33		multi	multi	5		(132324, 84387, 5798)	132324	84387	5798
AN	79521904339411666	720575940637013349	720575940605976521	L	AN_multi_34		multi	multi	5		(129722, 84054, 5799)	129722	84054	5799
AN	79662573108310811	720575940605976521	720575940605976521	R	AN_multi_34		multi	multi	5		(131523, 83438, 5798)	131523	83438	5798
AN	79521904339413971	720575940628212695	720575940628212695	L	AN_multi_35		multi	multi	5		(129652, 84095, 5799)	129652	84095	5799
AN	79662641827773761	720575940648652921	720575940628212695	R	AN_multi_35		multi	multi	5		(132011, 84138, 5798)	132011	84138	5798
AN	79591723327797135	720575940637635429	720575940637635429	L	AN_multi_36		multi	multi	5		(130829, 76392, 5798)	130829	76392	5798
AN	79802966999297389	720575940645995543	720575940637635429	R	AN_multi_36		multi	multi	5		(133341, 78418, 5798)	133341	78418	5798
AN	79591723327812160	720575940639137955	720575940638453437	L	AN_multi_37		multi	multi	5		(130697, 76293, 5798)	130697	76293	5798
AN	79802966999298289	720575940638453437	720575940638453437	R	AN_multi_37		multi	multi	5		(133597, 77996, 5798)	133597	77996	5798
AN	79591792047262286	720575940612331618	720575940611227029	L	AN_multi_38		multi	multi	5		(130526, 77376, 5798)	130526	77376	5798
AN	79802966999297173	720575940611227029	720575940611227029	R	AN_multi_38		multi	multi	5		(133484, 78340, 5798)	133484	78340	5798
AN	79591792047269309	720575940621523421	720575940621523421	L	AN_multi_39		multi	multi	5		(130581, 76983, 5798)	130581	76983	5798
AN	79802898279808501	720575940642875080	720575940621523421	R	AN_multi_39		multi	multi	5		(133177, 77172, 5798)	133177	77172	5798
AN	79099416996422744	720575940635591776	720575940635591776	L	AN_multi_4		multi	multi	5		(123772, 79659, 5798)	123772	79659	5798
AN	80225316903321943	720575940637388004	720575940635591776	R	AN_multi_4		multi	multi	5		(139645, 79537, 5798)	139645	79537	5798
AN	79591792047276380	720575940633884512	720575940617109004	L	AN_multi_40		multi	multi	5		(130372, 77064, 5798)	130372	77064	5798
AN	79803035718763955	720575940617109004	720575940617109004	R	AN_multi_40		multi	multi	5		(133745, 78536, 5798)	133745	78536	5798
AN	79591792047280146	720575940631262252	720575940617208065	L	AN_multi_41		multi	multi	5		(130802, 76788, 5798)	130802	76788	5798
AN	79802966999296740	720575940617208065	720575940617208065	R	AN_multi_41		multi	multi	5		(133527, 77760, 5798)	133527	77760	5798
AN	79591860766745315	720575940610083682	720575940610083682	L	AN_multi_42		multi	multi	5		(130771, 78323, 5798)	130771	78323	5798
AN	79802966999300976	720575940639654515	720575940610083682	R	AN_multi_42		multi	multi	5		(133409, 78011, 5798)	133409	78011	5798
AN	79591860766747847	720575940626625546	720575940626625546	L	AN_multi_43		multi	multi	5		(130619, 78114, 5798)	130619	78114	5798
AN	79803035718759245	720575940631274745	720575940626625546	R	AN_multi_43		multi	multi	5		(133838, 79342, 5798)	133838	79342	5798
AN	79591860766751886	720575940614438685	720575940614438685	L	AN_multi_44		multi	multi	5		(130762, 78182, 5798)	130762	78182	5798
AN	79803035718764007	720575940638700707	720575940614438685	R	AN_multi_44		multi	multi	5		(133061, 78576, 5798)	133061	78576	5798
AN	79591860766753155	720575940636703374	720575940617997716	L	AN_multi_45		multi	multi	5		(130592, 77996, 5798)	130592	77996	5798
AN	79803035718775804	720575940617997716	720575940617997716	R	AN_multi_45		multi	multi	5		(133804, 79205, 5798)	133804	79205	5798
AN	79591929486203345	720575940620373469	720575940614153937	L	AN_multi_46		multi	multi	5		(130740, 79434, 5798)	130740	79434	5798
AN	79802966999305310	720575940614153937	720575940614153937	R	AN_multi_46		multi	multi	5		(133193, 78271, 5798)	133193	78271	5798
AN	79591929486227693	720575940614189310	720575940614189310	L	AN_multi_47		multi	multi	5		(130872, 79152, 5798)	130872	79152	5798
AN	79803104438246796	720575940622300429	720575940614189310	R	AN_multi_47		multi	multi	5		(133617, 79741, 5798)	133617	79741	5798
AN	79591929486232297	720575940614784710	720575940614784710	L	AN_multi_48		multi	multi	5		(130814, 78513, 5798)	130814	78513	5798
AN	79732529535641183	720575940623743892	720575940614784710	R	AN_multi_48		multi	multi	5		(132918, 76627, 5798)	132918	76627	5798
AN	79591998205699160	720575940628428443	720575940612409059	L	AN_multi_49		multi	multi	5		(130293, 79649, 5798)	130293	79649	5798
AN	79873473182411905	720575940612409059	720575940612409059	R	AN_multi_49		multi	multi	5		(134524, 80420, 5798)	134524	80420	5798
AN	79591998205702234	720575940631672268	720575940621166625	L	AN_multi_50		multi	multi	5		(130294, 80028, 5798)	130294	80028	5798
AN	79873473182410546	720575940621166625	720575940621166625	R	AN_multi_50		multi	multi	5		(134371, 80271, 5798)	134371	80271	5798
AN	79591998205703510	720575940635620709	720575940633416604	L	AN_multi_51		multi	multi	5		(130124, 80145, 5798)	130124	80145	5798
AN	79943979365542592	720575940633416604	720575940633416604	R	AN_multi_51		multi	multi	5		(135412, 81578, 5798)	135412	81578	5798
AN	79591998205707138	720575940615903605	720575940615903605	L	AN_multi_52		multi	multi	5		(130745, 79685, 5798)	130745	79685	5798
AN	79802966999295735	720575940615949836	720575940615903605	R	AN_multi_52		multi	multi	5		(133347, 78254, 5798)	133347	78254	5798
AN	79592066925171172	720575940630016761	720575940615637334	L	AN_multi_53		multi	multi	5		(130514, 81216, 5798)	130514	81216	5798
AN	79873541901883015	720575940615637334	720575940615637334	R	AN_multi_53		multi	multi	5		(134546, 81475, 5798)	134546	81475	5798
AN	79592066925174851	720575940623497340	720575940603789228	L	AN_multi_54		multi	multi	5		(130196, 81123, 5798)	130196	81123	5798
AN	79873610621382949	720575940603789228	720575940603789228	R	AN_multi_54		multi	multi	5		(134535, 81588, 5798)	134535	81588	5798
AN	79592066925176179	720575940635754853	720575940635754853	L	AN_multi_55		multi	multi	5		(130524, 81456, 5798)	130524	81456	5798
AN	79803241877204206	720575940644050376	720575940635754853	R	AN_multi_55		multi	multi	5		(133802, 82364, 5798)	133802	82364	5798
AN	79592066925179420	720575940610610990	720575940610610990	L	AN_multi_56		multi	multi	5		(130503, 81011, 5798)	130503	81011	5798
AN	79943979365534604	720575940614138163	720575940610610990	R	AN_multi_56		multi	multi	5		(135127, 81963, 5798)	135127	81963	5798
AN	79592066925183493	720575940613656557	720575940613656557	L	AN_multi_57		multi	multi	5		(130211, 81431, 5798)	130211	81431	5798
AN	79803241877205074	720575940627637521	720575940613656557	R	AN_multi_57		multi	multi	5		(133964, 81970, 5798)	133964	81970	5798
AN	79592066925186695	720575940619202901	720575940619202901	L	AN_multi_58		multi	multi	5		(130820, 80558, 5798)	130820	80558	5798
AN	79803104438249659	720575940622416628	720575940619202901	R	AN_multi_58		multi	multi	5		(133442, 79967, 5798)	133442	79967	5798
AN	79592066925188734	720575940626951513	720575940625480394	L	AN_multi_59		multi	multi	5		(130503, 81335, 5798)	130503	81335	5798
AN	79803241877199411	720575940625480394	720575940625480394	R	AN_multi_59		multi	multi	5		(134036, 81552, 5798)	134036	81552	5798
AN	79169648301664180	720575940621114974	720575940615799179	L	AN_multi_6		multi	multi	5		(124431, 78244, 5798)	124431	78244	5798
AN	80154948159104990	720575940615799179	720575940615799179	R	AN_multi_6		multi	multi	5		(138758, 80350, 5798)	138758	80350	5798
AN	79592135644642865	720575940618426021	720575940613632997	L	AN_multi_60		multi	multi	5		(130725, 82260, 5798)	130725	82260	5798
AN	79873679340838976	720575940613632997	720575940613632997	R	AN_multi_60		multi	multi	5		(134245, 82807, 5798)	134245	82807	5798
AN	79592135644645256	720575940624910128	720575940624910128	L	AN_multi_61		multi	multi	5		(130412, 81964, 5798)	130412	81964	5798
AN	79873679340853877	720575940630521931	720575940624910128	R	AN_multi_61		multi	multi	5		(134600, 82703, 5798)	134600	82703	5798
AN	79592135644650268	720575940618344606	720575940618344606	L	AN_multi_62		multi	multi	5		(129984, 81777, 5798)	129984	81777	5798
AN	79803241877205462	720575940626533634	720575940618344606	R	AN_multi_62		multi	multi	5		(133688, 82410, 5798)	133688	82410	5798
AN	79592135644652988	720575940616343441	720575940613981330	L	AN_multi_63		multi	multi	5		(130459, 82355, 5798)	130459	82355	5798
AN	79803310596684425	720575940613981330	720575940613981330	R	AN_multi_63		multi	multi	5		(133464, 82644, 5798)	133464	82644	5798
AN	79592135644653882	720575940636444742	720575940625479370	L	AN_multi_64		multi	multi	5		(130270, 81822, 5798)	130270	81822	5798
AN	79873610621370280	720575940625479370	720575940625479370	R	AN_multi_64		multi	multi	5		(134236, 82558, 5798)	134236	82558	5798
AN	79592204364118908	720575940612327091	720575940612327091	L	AN_multi_65		multi	multi	5		(130979, 83201, 5798)	130979	83201	5798
AN	79732941852494156	720575940629015040	720575940612327091	R	AN_multi_65		multi	multi	5		(132588, 83345, 5798)	132588	83345	5798
AN	79592204364123409	720575940619987438	720575940619987438	L	AN_multi_66		multi	multi	5		(130380, 83323, 5798)	130380	83323	5798
AN	79803310596671776	720575940631000773	720575940619987438	R	AN_multi_66		multi	multi	5		(133347, 83582, 5798)	133347	83582	5798
AN	79592204364125263	720575940617593157	720575940617593157	L	AN_multi_67		multi	multi	5		(130071, 82782, 5798)	130071	82782	5798
AN	79803379316137304	720575940621553348	720575940617593157	R	AN_multi_67		multi	multi	5		(134033, 84169, 5798)	134033	84169	5798
AN	79592204364125328	720575940613510002	720575940613510002	L	AN_multi_68		multi	multi	5		(130054, 82901, 5798)	130054	82901	5798
AN	79803379316145683	720575940616943572	720575940613510002	R	AN_multi_68		multi	multi	5		(133817, 83985, 5798)	133817	83985	5798
AN	79592204364125425	720575940639295347	720575940626394114	L	AN_multi_69		multi	multi	5		(130657, 83069, 5798)	130657	83069	5798
AN	79732941852482194	720575940626394114	720575940626394114	R	AN_multi_69		multi	multi	5		(132332, 83518, 5798)	132332	83518	5798
AN	79169717021143184	720575940613403378	720575940608646665	L	AN_multi_7		multi	multi	5		(124246, 79302, 5798)	124246	79302	5798
AN	80225385622785332	720575940608646665	720575940608646665	R	AN_multi_7		multi	multi	5		(139619, 81056, 5798)	139619	81056	5798
AN	79592273083593963	720575940613524973	720575940613524973	L	AN_multi_70		multi	multi	5		(130256, 83940, 5798)	130256	83940	5798
AN	79662641827780248	720575940622323382	720575940613524973	R	AN_multi_70		multi	multi	5		(131940, 83585, 5798)	131940	83585	5798
AN	79592273083594003	720575940619914581	720575940617936641	L	AN_multi_71		multi	multi	5		(130859, 84047, 5798)	130859	84047	5798
AN	79733010571966163	720575940617936641	720575940617936641	R	AN_multi_71		multi	multi	5		(132098, 83659, 5798)	132098	83659	5798
AN	79592273083599576	720575940634626144	720575940613640429	L	AN_multi_72		multi	multi	5		(130247, 83822, 5798)	130247	83822	5798
AN	79733010571961820	720575940613640429	720575940613640429	R	AN_multi_72		multi	multi	5		(132118, 84253, 5798)	132118	84253	5798
AN	79662160791450433	720575940620390054	720575940620390054	L	AN_multi_73		multi	multi	5		(131462, 76673, 5798)	131462	76673	5798
AN	79732529535642817	720575940626727301	720575940620390054	R	AN_multi_73		multi	multi	5		(132134, 77363, 5798)	132134	77363	5798
AN	79662160791450795	720575940635416686	720575940635416686	L	AN_multi_74		multi	multi	5		(131391, 77353, 5798)	131391	77353	5798
AN	79732529535639048	720575940638737341	720575940635416686	R	AN_multi_74		multi	multi	5		(132291, 77114, 5798)	132291	77114	5798
AN	79662160791467759	720575940605708478	720575940605708478	L	AN_multi_75		multi	multi	5		(131457, 77215, 5798)	131457	77215	5798
AN	79732529535640001	720575940620718472	720575940605708478	R	AN_multi_75		multi	multi	5		(132249, 76708, 5798)	132249	76708	5798
AN	79662229510920184	720575940606324402	720575940606324402	L	AN_multi_76		multi	multi	5		(131812, 78389, 5798)	131812	78389	5798
AN	79732666974579877	720575940628397775	720575940606324402	R	AN_multi_76		multi	multi	5		(132560, 78780, 5798)	132560	78780	5798
AN	79662229510926209	720575940618054981	720575940618054981	L	AN_multi_77		multi	multi	5		(131813, 77888, 5798)	131813	77888	5798
AN	79732598255103031	720575940637957446	720575940618054981	R	AN_multi_77		multi	multi	5		(132337, 78270, 5798)	132337	78270	5798
AN	79662229510930937	720575940614648273	720575940609082180	L	AN_multi_78		multi	multi	5		(131593, 77449, 5798)	131593	77449	5798
AN	79732598255091335	720575940609082180	720575940609082180	R	AN_multi_78		multi	multi	5		(132247, 78066, 5798)	132247	78066	5798
AN	79662229510931838	720575940622461636	720575940622461636	L	AN_multi_79		multi	multi	5		(131698, 78272, 5798)	131698	78272	5798
AN	79732666974571232	720575940622467113	720575940622461636	R	AN_multi_79		multi	multi	5		(132193, 78708, 5798)	132193	78708	5798
AN	79169717021145067	720575940642422157	720575940614138577	L	AN_multi_8		multi	multi	5		(124128, 79131, 5798)	124128	79131	5798
AN	80225385622785455	720575940614138577	720575940614138577	R	AN_multi_8		multi	multi	5		(139297, 81278, 5798)	139297	81278	5798
AN	79662298230403945	720575940636805958	720575940636805958	L	AN_multi_80		multi	multi	5		(131593, 79354, 5798)	131593	79354	5798
AN	79732735694069665	720575940638744804	720575940636805958	R	AN_multi_80		multi	multi	5		(132712, 79490, 5798)	132712	79490	5798
AN	79662298230408089	720575940623302988	720575940623302988	L	AN_multi_81		multi	multi	5		(131683, 79175, 5798)	131683	79175	5798
AN	79732598255100232	720575940629247682	720575940623302988	R	AN_multi_81		multi	multi	5		(132106, 78188, 5798)	132106	78188	5798
AN	79662298230413664	720575940617611921	720575940608683477	L	AN_multi_82		multi	multi	5		(131567, 79168, 5798)	131567	79168	5798
AN	79732666974578354	720575940608683477	720575940608683477	R	AN_multi_82		multi	multi	5		(132363, 78704, 5798)	132363	78704	5798
AN	79662298230419039	720575940630689388	720575940606603186	L	AN_multi_83		multi	multi	5		(131539, 79027, 5798)	131539	79027	5798
AN	79732666974579778	720575940606603186	720575940606603186	R	AN_multi_83		multi	multi	5		(132238, 78574, 5798)	132238	78574	5798
AN	79662298230420244	720575940611548273	720575940611548273	L	AN_multi_84		multi	multi	5		(131763, 78761, 5798)	131763	78761	5798
AN	79732598255099006	720575940621599741	720575940611548273	R	AN_multi_84		multi	multi	5		(132183, 78291, 5798)	132183	78291	5798
AN	79662366949898643	720575940620407105	720575940620407105	L	AN_multi_85		multi	multi	5		(131085, 79506, 5798)	131085	79506	5798
AN	79803104438245519	720575940627417064	720575940620407105	R	AN_multi_85		multi	multi	5		(133220, 79766, 5798)	133220	79766	5798
AN	79662366949902707	720575940618957825	720575940611872149	L	AN_multi_86		multi	multi	5		(131237, 79650, 5798)	131237	79650	5798
AN	79732735694060019	720575940611872149	720575940611872149	R	AN_multi_86		multi	multi	5		(132975, 79666, 5798)	132975	79666	5798
AN	79662504388828955	720575940630026745	720575940630026745	L	AN_multi_87		multi	multi	5		(131611, 82549, 5798)	131611	82549	5798
AN	79732941852498602	720575940630609170	720575940630026745	R	AN_multi_87		multi	multi	5		(132395, 82646, 5798)	132395	82646	5798
AN	79662504388836160	720575940618395205	720575940618395205	L	AN_multi_88		multi	multi	5		(131188, 81743, 5798)	131188	81743	5798
AN	79803241877201836	720575940634525792	720575940618395205	R	AN_multi_88		multi	multi	5		(133454, 81907, 5798)	133454	81907	5798
AN	79662504388837324	720575940627304424	720575940627304424	L	AN_multi_89		multi	multi	5		(131344, 82015, 5798)	131344	82015	5798
AN	79803241877203155	720575940635611060	720575940627304424	R	AN_multi_89		multi	multi	5		(133254, 82410, 5798)	133254	82410	5798
AN	79169785740604558	720575940626044418	720575940626044418	L	AN_multi_9		multi	multi	5		(124670, 80086, 5798)	124670	80086	5798
AN	80225454342257654	720575940638558953	720575940626044418	R	AN_multi_9		multi	multi	5		(139710, 81968, 5798)	139710	81968	5798
AN	79662504388840515	720575940613261810	720575940613261810	L	AN_multi_90		multi	multi	5		(131042, 81650, 5798)	131042	81650	5798
AN	79803241877205181	720575940634243775	720575940613261810	R	AN_multi_90		multi	multi	5		(133185, 82094, 5798)	133185	82094	5798
AN	79662573108305702	720575940623147802	720575940618192694	L	AN_multi_91		multi	multi	5		(131281, 82769, 5798)	131281	82769	5798
AN	79732941852490311	720575940618192694	720575940618192694	R	AN_multi_91		multi	multi	5		(132154, 82896, 5798)	132154	82896	5798
AN	79662573108305875	720575940635527092	720575940620833901	L	AN_multi_92		multi	multi	5		(131274, 82957, 5798)	131274	82957	5798
AN	79732941852491573	720575940620833901	720575940620833901	R	AN_multi_92		multi	multi	5		(132223, 83057, 5798)	132223	83057	5798
AN	79662573108307033	720575940630993194	720575940630993194	L	AN_multi_93		multi	multi	5		(131084, 83084, 5798)	131084	83084	5798
AN	79732941852493023	720575940639205821	720575940630993194	R	AN_multi_93		multi	multi	5		(132774, 83493, 5798)	132774	83493	5798
AN	79592273083598482	720575940620181825	720575940620181825	L	AN_multi_94		multi	multi	5		(130593, 83823, 5798)	130593	83823	5798
AN	79662573108309760	720575940622443007	720575940620181825	R	AN_multi_94		multi	multi	5		(131676, 83509, 5798)	131676	83509	5798
AN	79662641827774673	720575940618259269	720575940618259269	L	AN_multi_95		multi	multi	5		(131160, 83760, 5798)	131160	83760	5798
AN	79662573108307130	720575940623982323	720575940618259269	R	AN_multi_95		multi	multi	5		(131730, 83227, 5798)	131730	83227	5798
AN	79662641827773602	720575940620122503	720575940620122503	L	AN_multi_96		multi	multi	5		(131094, 83889, 5798)	131094	83889	5798
AN	79732941852492958	720575940627330566	720575940620122503	R	AN_multi_96		multi	multi	5		(132181, 83363, 5798)	132181	83363	5798
AN	79662573108307202	720575940631295506	720575940631295506	L	AN_multi_97		multi	multi	5		(131344, 83296, 5798)	131344	83296	5798
AN	79732941852497711	720575940636263543	720575940631295506	R	AN_multi_97		multi	multi	5		(132201, 83215, 5798)	132201	83215	5798
AN	79592066925177046	720575940615394527	720575940608887235	L	AN_multi_98		multi	multi	5		(130276, 81054, 5798)	130276	81054	5798
AN	79592066925182094	720575940639772221	720575940608887235	L	AN_multi_98		multi	multi	5		(130684, 81336, 5798)	130684	81336	5798
AN	79803241877200893	720575940608887235	720575940608887235	R	AN_multi_98		multi	multi	5		(133669, 82207, 5798)	133669	82207	5798
AN	79873610621383399	720575940612586905	720575940608887235	R	AN_multi_98		multi	multi	5		(134998, 82106, 5798)	134998	82106	5798
AN	79592066925184870	720575940621157364	720575940621157364	L	AN_multi_99		multi	multi	5		(130072, 81431, 5798)	130072	81431	5798
AN	79803241877204178	720575940628382875	720575940621157364	R	AN_multi_99		multi	multi	5		(133914, 82327, 5798)	133914	82327	5798
AN	79451329436812235	720575940623195725	720575940613808326	L	AN_multi_unmatched		multi	multi	0		(128930, 81285, 5798)	128930	81285	5798
AN	79592066925184767	720575940613808326	720575940613808326	L	AN_multi_unmatched		multi	multi	0		(130872, 81209, 5798)	130872	81209	5798
AN	79662160791461128	720575940626981157	720575940613808326	L	AN_multi_unmatched		multi	multi	0		(131620, 77023, 5798)	131620	77023	5798
AN	79662298230412860	720575940626890027	720575940613808326	L	AN_multi_unmatched		multi	multi	0		(131706, 78491, 5798)	131706	78491	5798
AN	79662298230408934	720575940628876741	720575940613808326	L	AN_multi_unmatched		multi	multi	0		(131718, 78637, 5798)	131718	78637	5798
AN	79662160791456573	720575940634614008	720575940613808326	L	AN_multi_unmatched		multi	multi	0		(131826, 76835, 5798)	131826	76835	5798
AN	79803035718739894	720575940629202114	720575940613808326	R	AN_multi_unmatched		multi	multi	0		(133310, 79357, 5798)	133310	79357	5798
AN	79873610621382181	720575940619762341	720575940613808326	R	AN_multi_unmatched		multi	multi	0		(134532, 81985, 5798)	134532	81985	5798
AN	79873679340843146	720575940616302912	720575940613808326	R	AN_multi_unmatched		multi	multi	0		(134763, 83261, 5798)	134763	83261	5798
AN	80084716853896724	720575940626170865	720575940613808326	R	AN_multi_unmatched		multi	multi	0		(137951, 81742, 5798)	137951	81742	5798
AN	79169785740606585	720575940619888622	720575940615222634	L	AN_PRW_FLA_1		PRW_FLA	PRW_FLA	4		(124306, 79951, 5798)	124306	79951	5798
AN	80225454342258279	720575940615222634	720575940615222634	R	AN_PRW_FLA_1		PRW_FLA	PRW_FLA	4		(139697, 82497, 5798)	139697	82497	5798
AN	80225316903316913	720575940633548128	720575940615222634	R	AN_PRW_FLA_1		PRW_FLA	PRW_FLA	4		(140163, 80162, 5798)	140163	80162	5798
AN	79662229510926378	720575940616986310	720575940603708350	L	AN_SAD_FLA_1		SAD_FLA	PRW_FLA	5		(131751, 78114, 5798)	131751	78114	5798
AN	79732598255098812	720575940603708350	720575940603708350	R	AN_SAD_FLA_1		SAD_FLA	PRW_FLA	5		(132218, 77906, 5798)	132218	77906	5798
AN	79591860766744787	720575940628548711	720575940628548711	L	AN_SAD_GNG_1		SAD_GNG	GNG	5		(130384, 77649, 5798)	130384	77649	5798
AN	79873404462929480	720575940631083833	720575940628548711	R	AN_SAD_GNG_1		SAD_GNG	GNG	5		(134090, 79364, 5798)	134090	79364	5798
AN	79662504388841728	720575940637444771	720575940629163820	L	AN_SAD_GNG_2		SAD_GNG	GNG	5		(131342, 81727, 5798)	131342	81727	5798
AN	79803241877198639	720575940629163820	720575940629163820	R	AN_SAD_GNG_2		SAD_GNG	GNG	5		(133344, 82109, 5798)	133344	82109	5798
AN	79521904339411389	720575940631901977	720575940631901977	L	AN_SAD_GNG_unmatched		SAD_GNG	GNG	0		(129575, 83640, 5798)	129575	83640	5798
AN	79662779200068148	720575940639264590	720575940611878258	L	AN_SLP_AVLP_1		SLP_AVLP	SMP_SLP	5		(131440, 85917, 5637)	131440	85917	5637
AN	79662573108304764	720575940621044048	720575940611878258	R	AN_SLP_AVLP_1		SLP_AVLP	SMP_SLP	5		(131945, 83248, 5798)	131945	83248	5798
AN	79732873133025045	720575940622913123	720575940611878258	R	AN_SLP_AVLP_1		SLP_AVLP	SMP_SLP	5		(132245, 82464, 5798)	132245	82464	5798
AN	79662847919409697	720575940611878258	720575940611878258	L	AN_SLP_AVLP_1		SLP_AVLP	SMP_SLP	5		(131423, 86704, 5493)	131423	86704	5493
AN	79592273083598660	720575940632556831	720575940608601355	L	AN_SLP_LH_1		SLP_LH	SMP_SLP	5		(130067, 84039, 5799)	130067	84039	5799
AN	79662641827778236	720575940608601355	720575940608601355	R	AN_SLP_LH_1		SLP_LH	SMP_SLP	5		(131509, 83784, 5798)	131509	83784	5798
AN	79662298163420445	720575940627490065	720575940606762953	L	AN_SMP_1		SMP	SMP_SLP	5		(131246, 78543, 5391)	131246	78543	5391
AN	79662229510937020	720575940653877409	720575940606762953	L	AN_SMP_1		SMP	SMP_SLP	5		(131700, 77797, 5798)	131700	77797	5798
AN	79662229510935507	720575940611003858	720575940606762953	L	AN_SMP_1		SMP	SMP_SLP	5		(131745, 77613, 5798)	131745	77613	5798
AN	79662298230408944	720575940620686360	720575940606762953	L	AN_SMP_1		SMP	SMP_SLP	5		(131782, 78589, 5798)	131782	78589	5798
AN	79662298230410324	720575940606762953	720575940606762953	L	AN_SMP_1		SMP	SMP_SLP	5		(131868, 78570, 5798)	131868	78570	5798
AN	79662298230412859	720575940623363000	720575940623363000	L	AN_SMP_2		SMP	SMP_SLP	5		(131686, 78470, 5798)	131686	78470	5798
AN	79732666974576731	720575940631004202	720575940623363000	R	AN_SMP_2		SMP	SMP_SLP	5		(132100, 78551, 5798)	132100	78551	5798
AN	79662298230408929	720575940619661888	720575940614501672	L	AN_SMP_3		SMP	SMP_SLP	5		(131610, 78588, 5798)	131610	78588	5798
AN	79732666974581293	720575940614501672	720575940614501672	R	AN_SMP_3		SMP	SMP_SLP	5		(132351, 78816, 5798)	132351	78816	5798
AN	79662298230416516	720575940620860654	720575940620860654	L	AN_SMP_FLA_1		SMP_FLA	SMP_SLP	5		(131343, 79281, 5798)	131343	79281	5798
AN	79732666974586953	720575940644446062	720575940620860654	R	AN_SMP_FLA_1		SMP_FLA	SMP_SLP	5		(132841, 78844, 5798)	132841	78844	5798
AN	79380617095270382	720575940640281653	720575940621147998	L	AN_SPS_GNG_1		SPS_GNG	PS_LAL	5		(126904, 76351, 5798)	126904	76351	5798
AN	80014004512331048	720575940621147998	720575940621147998	R	AN_SPS_GNG_1		SPS_GNG	PS_LAL	5		(136714, 76932, 5798)	136714	76932	5798
AN	79310523228981810	720575940621314836	720575940621314836	L	AN_SPS_IPS_1		SPS_IPS	PS_LAL	5		(126013, 79845, 5798)	126013	79845	5798
AN	80155016878599787	720575940654759553	720575940621314836	R	AN_SPS_IPS_1		SPS_IPS	PS_LAL	5		(138556, 81181, 5798)	138556	81181	5798
AN	79310523228983134	720575940619241456	720575940607561540	L	AN_SPS_IPS_2		SPS_IPS	PS_LAL	5		(126109, 79951, 5798)	126109	79951	5798
AN	79310523228973943	720575940612066223	720575940607561540	L	AN_SPS_IPS_2		SPS_IPS	PS_LAL	5		(126177, 79930, 5798)	126177	79930	5798
AN	79310523228977376	720575940646554659	720575940607561540	L	AN_SPS_IPS_2		SPS_IPS	PS_LAL	5		(126480, 80013, 5798)	126480	80013	5798
AN	80155085598072278	720575940607561540	720575940607561540	R	AN_SPS_IPS_2		SPS_IPS	PS_LAL	5		(138239, 81844, 5798)	138239	81844	5798
AN	80155085598071793	720575940610850965	720575940607561540	R	AN_SPS_IPS_2		SPS_IPS	PS_LAL	5		(138415, 81536, 5798)	138415	81536	5798
AN	80155016878606029	720575940613171454	720575940607561540	R	AN_SPS_IPS_2		SPS_IPS	PS_LAL	5		(138454, 81161, 5798)	138454	81161	5798
AN	79380960692623614	720575940629439043	720575940620983902	L	AN_SPS_IPS_3		SPS_IPS	PS_LAL	5		(127350, 81310, 5798)	127350	81310	5798
AN	80084716853895883	720575940620983902	720575940620983902	R	AN_SPS_IPS_3		SPS_IPS	PS_LAL	5		(138016, 82431, 5798)	138016	82431	5798
AN	79521285864126962	720575940629739068	720575940629312768	L	AN_SPS_IPS_4		SPS_IPS	PS_LAL	5		(128953, 74815, 5798)	128953	74815	5798
AN	79943567048685225	720575940629312768	720575940629312768	R	AN_SPS_IPS_4		SPS_IPS	PS_LAL	5		(135201, 75799, 5798)	135201	75799	5798
AN	79591860766746248	720575940620539563	720575940615211195	L	AN_SPS_IPS_5		SPS_IPS	PS_LAL	5		(130351, 77811, 5798)	130351	77811	5798
AN	79873267024002916	720575940615211195	720575940615211195	R	AN_SPS_IPS_5		SPS_IPS	PS_LAL	5		(134565, 77139, 5798)	134565	77139	5798
AN	79451260717339934	720575940623202633	720575940619487425	L	AN_SPS_IPS_6		SPS_IPS	PS_LAL	5		(128602, 80418, 5798)	128602	80418	5798
AN	79873541901902513	720575940619487425	720575940619487425	R	AN_SPS_IPS_6		SPS_IPS	PS_LAL	5		(134679, 80599, 5798)	134679	80599	5798
AN	79310729387394867	720575940612887080	720575940612887080	L	AN_VES_GNG_1		VES_GNG	VES	5		(126866, 82683, 5799)	126866	82683	5799
AN	80014416829198371	720575940613693469	720575940612887080	R	AN_VES_GNG_1		VES_GNG	VES	5		(136841, 82998, 5798)	136841	82998	5798
AN	79381029412120771	720575940639140341	720575940618014528	L	AN_VES_GNG_2		VES_GNG	VES	5		(127302, 82284, 5798)	127302	82284	5798
AN	80014416829206054	720575940618014528	720575940618014528	R	AN_VES_GNG_2		VES_GNG	VES	5		(136944, 83365, 5798)	136944	83365	5798
AN	79451329436818639	720575940627313180	720575940627313180	L	AN_VES_GNG_3		VES_GNG	VES	5		(128161, 81369, 5798)	128161	81369	5798
AN	80014348109729855	720575940635462757	720575940627313180	R	AN_VES_GNG_3		VES_GNG	VES	5		(136659, 82014, 5798)	136659	82014	5798
AN	79591929486220085	720575940628505039	720575940618393398	L	AN_VES_GNG_4		VES_GNG	VES	5		(130968, 79307, 5798)	130968	79307	5798
AN	79803035718760543	720575940618393398	720575940618393398	R	AN_VES_GNG_4		VES_GNG	VES	5		(133187, 79296, 5798)	133187	79296	5798
AN	79592135644642519	720575940626719621	720575940616001036	L	AN_VES_GNG_5		VES_GNG	VES	5		(130957, 81815, 5798)	130957	81815	5798
AN	79803241877205558	720575940616001036	720575940616001036	R	AN_VES_GNG_5		VES_GNG	VES	5		(133465, 82504, 5798)	133465	82504	5798
AN	79591929486211426	720575940639352947	720575940623497653	L	AN_VES_GNG_6		VES_GNG	VES	5		(130991, 79176, 5798)	130991	79176	5798
AN	79803035718768634	720575940623497653	720575940623497653	R	AN_VES_GNG_6		VES_GNG	VES	5		(133196, 79027, 5798)	133196	79027	5798
AN	79521698180990031	720575940615669826	720575940615669826	L	AN_VES_GNG_7		VES_GNG	VES	5		(129647, 81360, 5798)	129647	81360	5798
AN	79943979365542978	720575940616833669	720575940615669826	R	AN_VES_GNG_7		VES_GNG	VES	5		(135216, 81889, 5798)	135216	81889	5798
AN	79451535595216952	720575940624511833	720575940611905433	L	AN_VES_GNG_8		VES_GNG	VES	5		(128361, 83874, 5798)	128361	83874	5798
AN	79451535595225960	720575940628598142	720575940611905433	L	AN_VES_GNG_8		VES_GNG	VES	5		(128844, 83975, 5798)	128844	83975	5798
AN	79733079291404126	720575940631594015	720575940611905433	R	AN_VES_GNG_8		VES_GNG	VES	5		(132830, 84969, 5815)	132830	84969	5815
AN	79803448035596249	720575940611905433	720575940611905433	R	AN_VES_GNG_8		VES_GNG	VES	5		(133863, 84967, 5813)	133863	84967	5813
AN	79451535595225605	720575940632300973	720575940625854616	L	AN_VES_WED_1		VES_WED	VES	5		(128538, 83615, 5798)	128538	83615	5798
AN	79803448035588448	720575940625854616	720575940625854616	R	AN_VES_WED_1		VES_WED	VES	5		(133585, 84951, 5798)	133585	84951	5798
AN	79591929486216170	720575940622135757	720575940622135757	L	AN_VES_WED_2		VES_WED	VES	5		(130913, 79030, 5798)	130913	79030	5798
AN	79803241877201769	720575940628400650	720575940622135757	R	AN_VES_WED_2		VES_WED	VES	5		(133988, 81759, 5798)	133988	81759	5798
AN	79592066925174706	720575940626728323	720575940611061038	L	AN_VES_WED_3		VES_WED	VES	5		(130835, 80822, 5798)	130835	80822	5798
AN	79803104438244447	720575940611061038	720575940611061038	R	AN_VES_WED_3		VES_WED	VES	5		(133801, 80148, 5798)	133801	80148	5798
AN	79381166851023141	720575940624309006	720575940624309006	L	AN_WED_GNG_1		WED_GNG	AVLP_AMMC_WED	5		(127909, 83739, 5798)	127909	83739	5798
AN	79803448035596711	720575940628319335	720575940624309006	R	AN_WED_GNG_1		WED_GNG	AVLP_AMMC_WED	5		(133495, 84929, 5812)	133495	84929	5812
AN	79521835619949460	720575940620742605	720575940620742605	L	AN_WED_GNG_2		WED_GNG	AVLP_AMMC_WED	5		(129510, 83042, 5798)	129510	83042	5798
AN	79592204364124303	720575940645197188	720575940620742605	L	AN_WED_GNG_2		WED_GNG	AVLP_AMMC_WED	5		(130027, 83048, 5798)	130027	83048	5798
AN	79803379316151130	720575940621369066	720575940620742605	R	AN_WED_GNG_2		WED_GNG	AVLP_AMMC_WED	5		(133589, 84331, 5798)	133589	84331	5798
AN	79873748060331201	720575940625481749	720575940620742605	R	AN_WED_GNG_2		WED_GNG	AVLP_AMMC_WED	5		(134342, 83835, 5798)	134342	83835	5798
AN	79169648301659813	720575940632781722	720575940603479910	L	GNG_unmatched		GNG	GNG	0		(124064, 77462, 5798)	124064	77462	5798
AN	79169579582195535	720575940625716552	720575940603479910	L	GNG_unmatched		GNG	GNG	0		(124091, 76677, 5798)	124091	76677	5798
AN	79169785740612640	720575940621481450	720575940603479910	L	GNG_unmatched		GNG	GNG	0		(124563, 79625, 5798)	124563	79625	5798
AN	79169442143216318	720575940619423216	720575940603479910	L	GNG_unmatched		GNG	GNG	0		(124799, 74609, 5798)	124799	74609	5798
AN	79240085765325334	720575940622561063	720575940603479910	L	GNG_unmatched		GNG	GNG	0		(125086, 79026, 5798)	125086	79026	5798
AN	79240154484805078	720575940627123206	720575940603479910	L	GNG_unmatched		GNG	GNG	0		(125129, 79639, 5798)	125129	79639	5798
AN	79310523228979358	720575940626791964	720575940603479910	L	GNG_unmatched		GNG	GNG	0		(126143, 79823, 5798)	126143	79823	5798
AN	79310110912035591	720575940639152117	720575940603479910	L	GNG_unmatched		GNG	GNG	0		(126204, 74143, 5798)	126204	74143	5798
AN	79310523228965592	720575940635221172	720575940603479910	L	GNG_unmatched		GNG	GNG	0		(126361, 80455, 5798)	126361	80455	5798
AN	79310729387397056	720575940612341683	720575940603479910	L	GNG_unmatched		GNG	GNG	0		(126438, 82845, 5799)	126438	82845	5799
AN	79381098131581486	720575940628597455	720575940603479910	L	GNG_unmatched		GNG	GNG	0		(127403, 83305, 5799)	127403	83305	5799
AN	79380823253679089	720575940621762567	720575940603479910	L	GNG_unmatched		GNG	GNG	0		(127878, 78859, 5798)	127878	78859	5798
AN	79451535595219588	720575940630254929	720575940603479910	L	GNG_unmatched		GNG	GNG	0		(128235, 83652, 5798)	128235	83652	5798
AN	79451329436813186	720575940628591567	720575940603479910	L	GNG_unmatched		GNG	GNG	0		(128400, 80986, 5798)	128400	80986	5798
AN	79451329436817047	720575940626098694	720575940603479910	L	GNG_unmatched		GNG	GNG	0		(128864, 80909, 5798)	128864	80909	5798
AN	79521698180992401	720575940615263188	720575940603479910	L	GNG_unmatched		GNG	GNG	0		(129056, 81040, 5798)	129056	81040	5798
AN	79521217144522842	720575940612137895	720575940603479910	L	GNG_unmatched		GNG	GNG	0		(129134, 73766, 5793)	129134	73766	5793
AN	79521217144521683	720575940628335611	720575940603479910	L	GNG_unmatched		GNG	GNG	0		(129136, 73591, 5793)	129136	73591	5793
AN	79521766900474432	720575940634325916	720575940603479910	L	GNG_unmatched		GNG	GNG	0		(129232, 81866, 5798)	129232	81866	5798
AN	79521766900480088	720575940628851984	720575940603479910	L	GNG_unmatched		GNG	GNG	0		(129349, 81896, 5798)	129349	81896	5798
AN	79521148424950662	720575940632381970	720575940603479910	L	GNG_unmatched		GNG	GNG	0		(129491, 73011, 5791)	129491	73011	5791
AN	79521835619942267	720575940629425346	720575940603479910	L	GNG_unmatched		GNG	GNG	0		(129508, 82933, 5798)	129508	82933	5798
AN	79521285864136369	720575940620896525	720575940603479910	L	GNG_unmatched		GNG	GNG	0		(129554, 74525, 5798)	129554	74525	5798
AN	79521904339411628	720575940630127660	720575940603479910	L	GNG_unmatched		GNG	GNG	0		(129577, 84024, 5799)	129577	84024	5799
AN	79521766900471946	720575940627844407	720575940603479910	L	GNG_unmatched		GNG	GNG	0		(129618, 81785, 5798)	129618	81785	5798
AN	79521835619941334	720575940619066881	720575940603479910	L	GNG_unmatched		GNG	GNG	0		(129796, 83294, 5798)	129796	83294	5798
AN	79521766900479149	720575940630633231	720575940603479910	L	GNG_unmatched		GNG	GNG	0		(129818, 82192, 5798)	129818	82192	5798
AN	79521766900477006	720575940647474041	720575940603479910	L	GNG_unmatched		GNG	GNG	0		(129821, 82246, 5798)	129821	82246	5798
AN	79521766900482265	720575940613977706	720575940603479910	L	GNG_unmatched		GNG	GNG	0		(129865, 81610, 5798)	129865	81610	5798
AN	79521766900480280	720575940622951757	720575940603479910	L	GNG_unmatched		GNG	GNG	0		(129876, 82259, 5798)	129876	82259	5798
AN	79591998205702177	720575940623538884	720575940603479910	L	GNG_unmatched		GNG	GNG	0		(130121, 79877, 5798)	130121	79877	5798
AN	79592066925177282	720575940628030972	720575940603479910	L	GNG_unmatched		GNG	GNG	0		(130315, 81390, 5798)	130315	81390	5798
AN	79592066925176025	720575940628065852	720575940603479910	L	GNG_unmatched		GNG	GNG	0		(130370, 81150, 5798)	130370	81150	5798
AN	79592135644649246	720575940639048181	720575940603479910	L	GNG_unmatched		GNG	GNG	0		(130374, 82117, 5798)	130374	82117	5798
AN	79592273083595017	720575940604621257	720575940603479910	L	GNG_unmatched		GNG	GNG	0		(130381, 83937, 5798)	130381	83937	5798
AN	79591792047277419	720575940639696499	720575940603479910	L	GNG_unmatched		GNG	GNG	0		(130429, 76577, 5798)	130429	76577	5798
AN	79592135644652642	720575940621463699	720575940603479910	L	GNG_unmatched		GNG	GNG	0		(130433, 81741, 5798)	130433	81741	5798
AN	79591654608321678	720575940619533483	720575940603479910	L	GNG_unmatched		GNG	GNG	0		(130504, 74896, 5798)	130504	74896	5798
AN	79591998205710926	720575940617757269	720575940603479910	L	GNG_unmatched		GNG	GNG	0		(130512, 79802, 5798)	130512	79802	5798
AN	79592066925175938	720575940606401970	720575940603479910	L	GNG_unmatched		GNG	GNG	0		(130598, 80963, 5798)	130598	80963	5798
AN	79591654608331549	720575940619767073	720575940603479910	L	GNG_unmatched		GNG	GNG	0		(130775, 74482, 5798)	130775	74482	5798
AN	79592135644656335	720575940611937967	720575940603479910	L	GNG_unmatched		GNG	GNG	0		(130781, 81843, 5798)	130781	81843	5798
AN	79592066925178319	720575940630513060	720575940603479910	L	GNG_unmatched		GNG	GNG	0		(130808, 81264, 5798)	130808	81264	5798
AN	79591654608326354	720575940627252808	720575940603479910	L	GNG_unmatched		GNG	GNG	0		(130890, 74475, 5798)	130890	74475	5798
AN	79662573108313091	720575940633294817	720575940603479910	L	GNG_unmatched		GNG	GNG	0		(131039, 83389, 5798)	131039	83389	5798
AN	79662298230405241	720575940620405869	720575940603479910	L	GNG_unmatched		GNG	GNG	0		(131100, 79198, 5798)	131100	79198	5798
AN	79662160791458917	720575940610935062	720575940603479910	L	GNG_unmatched		GNG	GNG	0		(131167, 76959, 5798)	131167	76959	5798
AN	79662366949899934	720575940621201092	720575940603479910	L	GNG_unmatched		GNG	GNG	0		(131248, 79539, 5798)	131248	79539	5798
AN	79662504388833859	720575940626216720	720575940603479910	L	GNG_unmatched		GNG	GNG	0		(131309, 81806, 5798)	131309	81806	5798
AN	79662092071979162	720575940614736699	720575940603479910	L	GNG_unmatched		GNG	GNG	0		(131667, 76399, 5798)	131667	76399	5798
AN	79662573108310808	720575940639960717	720575940603479910	R	GNG_unmatched		GNG	GNG	0		(131699, 83429, 5798)	131699	83429	5798
AN	79662573108309244	720575940629483576	720575940603479910	R	GNG_unmatched		GNG	GNG	0		(131875, 82723, 5798)	131875	82723	5798
AN	79662573108307298	720575940632237408	720575940603479910	R	GNG_unmatched		GNG	GNG	0		(132015, 83428, 5798)	132015	83428	5798
AN	79733010571964254	720575940631815844	720575940603479910	R	GNG_unmatched		GNG	GNG	0		(132425, 83996, 5798)	132425	83996	5798
AN	79732873133017031	720575940611477229	720575940603479910	R	GNG_unmatched		GNG	GNG	0		(133035, 81620, 5798)	133035	81620	5798
AN	79803448035590862	720575940619037616	720575940603479910	R	GNG_unmatched		GNG	GNG	0		(133202, 84958, 5798)	133202	84958	5798
AN	79803310596672793	720575940634224540	720575940603479910	R	GNG_unmatched		GNG	GNG	0		(133245, 83416, 5798)	133245	83416	5798
AN	79803104438250965	720575940624810270	720575940603479910	R	GNG_unmatched		GNG	GNG	0		(133346, 79848, 5798)	133346	79848	5798
AN	79803241877203960	720575940635883327	720575940603479910	R	GNG_unmatched		GNG	GNG	0		(133656, 81987, 5798)	133656	81987	5798
AN	79803241877196293	720575940622870349	720575940603479910	R	GNG_unmatched		GNG	GNG	0		(133666, 81671, 5798)	133666	81671	5798
AN	79803379316148435	720575940615333076	720575940603479910	R	GNG_unmatched		GNG	GNG	0		(133749, 84331, 5798)	133749	84331	5798
AN	79803241877207453	720575940618018497	720575940603479910	R	GNG_unmatched		GNG	GNG	0		(133886, 82019, 5798)	133886	82019	5798
AN	79803379316149355	720575940614444959	720575940603479910	R	GNG_unmatched		GNG	GNG	0		(134016, 83742, 5798)	134016	83742	5798
AN	79873610621384451	720575940626967399	720575940603479910	R	GNG_unmatched		GNG	GNG	0		(134120, 81947, 5798)	134120	81947	5798
AN	79873816779776924	720575940620287820	720575940603479910	R	GNG_unmatched		GNG	GNG	0		(134152, 84942, 5806)	134152	84942	5806
AN	79873610621377336	720575940621321706	720575940603479910	R	GNG_unmatched		GNG	GNG	0		(134234, 82061, 5798)	134234	82061	5798
AN	79873610621374844	720575940615430450	720575940603479910	R	GNG_unmatched		GNG	GNG	0		(134302, 81999, 5798)	134302	81999	5798
AN	79873610621378484	720575940612468130	720575940603479910	R	GNG_unmatched		GNG	GNG	0		(134308, 82092, 5798)	134308	82092	5798
AN	79873610621382129	720575940626626949	720575940603479910	R	GNG_unmatched		GNG	GNG	0		(134311, 81922, 5798)	134311	81922	5798
AN	79873610621379746	720575940603479910	720575940603479910	R	GNG_unmatched		GNG	GNG	0		(134323, 82232, 5798)	134323	82232	5798
AN	79873610621376164	720575940618388614	720575940603479910	R	GNG_unmatched		GNG	GNG	0		(134370, 82080, 5798)	134370	82080	5798
AN	79873610621379787	720575940621709237	720575940603479910	R	GNG_unmatched		GNG	GNG	0		(134406, 82243, 5798)	134406	82243	5798
AN	79873610621378426	720575940630729005	720575940603479910	R	GNG_unmatched		GNG	GNG	0		(134422, 81996, 5798)	134422	81996	5798
AN	79873610621383411	720575940615934069	720575940603479910	R	GNG_unmatched		GNG	GNG	0		(134426, 82117, 5798)	134426	82117	5798
AN	79873610621378449	720575940611223445	720575940603479910	R	GNG_unmatched		GNG	GNG	0		(134430, 82058, 5798)	134430	82058	5798
AN	79873610621378547	720575940628226012	720575940603479910	R	GNG_unmatched		GNG	GNG	0		(134457, 82203, 5798)	134457	82203	5798
AN	79873610621379806	720575940631603737	720575940603479910	R	GNG_unmatched		GNG	GNG	0		(134458, 82251, 5798)	134458	82251	5798
AN	79873610621379721	720575940613584652	720575940603479910	R	GNG_unmatched		GNG	GNG	0		(134466, 82159, 5798)	134466	82159	5798
AN	79873610621382184	720575940620606600	720575940603479910	R	GNG_unmatched		GNG	GNG	0		(134489, 82024, 5798)	134489	82024	5798
AN	79873610621382255	720575940629321734	720575940603479910	R	GNG_unmatched		GNG	GNG	0		(134493, 82083, 5798)	134493	82083	5798
AN	79873335743471673	720575940615977541	720575940603479910	R	GNG_unmatched		GNG	GNG	0		(134561, 77813, 5798)	134561	77813	5798
AN	79873816779789403	720575940618447238	720575940603479910	R	GNG_unmatched		GNG	GNG	0		(134613, 84957, 5819)	134613	84957	5819
AN	79873610621377465	720575940620291286	720575940603479910	R	GNG_unmatched		GNG	GNG	0		(134645, 82304, 5798)	134645	82304	5798
AN	79873335743467926	720575940637374323	720575940603479910	R	GNG_unmatched		GNG	GNG	0		(134646, 77704, 5798)	134646	77704	5798
AN	79873748060329270	720575940618291883	720575940603479910	R	GNG_unmatched		GNG	GNG	0		(134689, 84498, 5798)	134689	84498	5798
AN	79873610621377461	720575940627467642	720575940603479910	R	GNG_unmatched		GNG	GNG	0		(134710, 82299, 5798)	134710	82299	5798
AN	79873060865327833	720575940628614487	720575940603479910	R	GNG_unmatched		GNG	GNG	0		(134925, 73996, 5775)	134925	73996	5775
AN	79873679340847056	720575940626623387	720575940603479910	R	GNG_unmatched		GNG	GNG	0		(134973, 82910, 5798)	134973	82910	5798
AN	79873610621373620	720575940618202539	720575940603479910	R	GNG_unmatched		GNG	GNG	0		(135027, 82024, 5798)	135027	82024	5798
AN	79944116804504007	720575940632716698	720575940603479910	R	GNG_unmatched		GNG	GNG	0		(135517, 84154, 5798)	135517	84154	5798
AN	79944185523947971	720575940613834438	720575940603479910	R	GNG_unmatched		GNG	GNG	0		(135661, 84884, 5798)	135661	84884	5798
AN	79944185523949859	720575940604023724	720575940603479910	R	GNG_unmatched		GNG	GNG	0		(135672, 84813, 5798)	135672	84813	5798
AN	79943498329105668	720575940631316281	720575940603479910	R	GNG_unmatched		GNG	GNG	0		(135719, 75386, 5798)	135719	75386	5798
AN	79944116804503864	720575940629994755	720575940603479910	R	GNG_unmatched		GNG	GNG	0		(135728, 83856, 5798)	135728	83856	5798
AN	79943567048678155	720575940627788032	720575940603479910	R	GNG_unmatched		GNG	GNG	0		(135966, 75830, 5798)	135966	75830	5798
AN	80014416829195126	720575940619973134	720575940603479910	R	GNG_unmatched		GNG	GNG	0		(136473, 83366, 5798)	136473	83366	5798
AN	80014348109718015	720575940626008160	720575940603479910	R	GNG_unmatched		GNG	GNG	0		(136700, 81899, 5798)	136700	81899	5798
AN	80014348109718013	720575940618518766	720575940603479910	R	GNG_unmatched		GNG	GNG	0		(136784, 81864, 5798)	136784	81864	5798
AN	80084648134403976	720575940642477860	720575940603479910	R	GNG_unmatched		GNG	GNG	0		(137992, 80923, 5798)	137992	80923	5798
AN	80155085598069292	720575940627480442	720575940603479910	R	GNG_unmatched		GNG	GNG	0		(138364, 82510, 5798)	138364	82510	5798
AN	80155085598070224	720575940619346102	720575940603479910	R	GNG_unmatched		GNG	GNG	0		(139078, 82353, 5798)	139078	82353	5798
AN	79099416996422892	720575940614997555	720575940614997555	L	MsAHN	AN_multi_5	multi	multi	5		(123790, 80044, 5798)	123790	80044	5798
AN	80225454342259343	720575940630175276	720575940614997555	R	MsAHN	AN_multi_5	multi	multi	5		(139565, 82338, 5798)	139565	82338	5798
AN	80225454342256699	720575940636437172	720575940636436916	R	MtAHN	AN_GNG_AMMC_4	GNG_AMMC	AVLP_AMMC_WED	5		(139237, 82521, 5798)	139237	82521	5798
AN	79169854393449432	720575940636436916	720575940636436916	L	MtAHN	AN_GNG_AMMC_4	GNG_AMMC	AVLP_AMMC_WED	5		(124711, 81213, 5644)	124711	81213	5644
SA	79451398156296573	720575940607157955	720575940603374624	L	SA_DLV		AVLP_SAD	AVLP_AMMC_WED	5	chordotonal organ	(128925, 82344, 5798)	128925	82344	5798
SA	79451398156281347	720575940623753765	720575940603374624	L	SA_DLV		AVLP_SAD	AVLP_AMMC_WED	5	chordotonal organ	(128931, 82296, 5798)	128931	82296	5798
SA	79521766900479278	720575940613796806	720575940603374624	L	SA_DLV		AVLP_SAD	AVLP_AMMC_WED	5	chordotonal organ	(128993, 82386, 5798)	128993	82386	5798
SA	79521766900478133	720575940629847436	720575940603374624	L	SA_DLV		AVLP_SAD	AVLP_AMMC_WED	5	chordotonal organ	(129042, 82346, 5798)	129042	82346	5798
SA	79521766900479229	720575940610022642	720575940603374624	L	SA_DLV		AVLP_SAD	AVLP_AMMC_WED	5	chordotonal organ	(129114, 82303, 5798)	129114	82303	5798
SA	79521766900476126	720575940630163281	720575940603374624	L	SA_DLV		AVLP_SAD	AVLP_AMMC_WED	5	chordotonal organ	(129131, 82554, 5798)	129131	82554	5798
SA	79873748060327340	720575940608612984	720575940603374624	R	SA_DLV		AVLP_SAD	AVLP_AMMC_WED	5	chordotonal organ	(134973, 83590, 5798)	134973	83590	5798
SA	79873748060327747	720575940612326654	720575940603374624	R	SA_DLV		AVLP_SAD	AVLP_AMMC_WED	5	chordotonal organ	(134982, 84010, 5798)	134982	84010	5798
SA	79944116804497471	720575940603516006	720575940603374624	R	SA_DLV		AVLP_SAD	AVLP_AMMC_WED	5	chordotonal organ	(135092, 84120, 5798)	135092	84120	5798
SA	79944116804500189	720575940630139556	720575940603374624	R	SA_DLV		AVLP_SAD	AVLP_AMMC_WED	5	chordotonal organ	(135093, 84050, 5798)	135093	84050	5798
SA	79944116804498795	720575940616683678	720575940603374624	R	SA_DLV		AVLP_SAD	AVLP_AMMC_WED	5	chordotonal organ	(135115, 83981, 5798)	135115	83981	5798
SA	79944116804498919	720575940620762723	720575940603374624	R	SA_DLV		AVLP_SAD	AVLP_AMMC_WED	5	chordotonal organ	(135192, 84135, 5798)	135192	84135	5798
SA	79944116804494726	720575940603374624	720575940603374624	R	SA_DLV		AVLP_SAD	AVLP_AMMC_WED	5	chordotonal organ	(135208, 84007, 5798)	135208	84007	5798
SA	79521766900482728	720575940611871919	720575940603374624	L	SA_DLV		AVLP_WED	AVLP_AMMC_WED	5	chordotonal organ	(129003, 82447, 5798)	129003	82447	5798
SA	79521766900480509	720575940622948028	720575940603374624	L	SA_DLV		AVLP_WED	AVLP_AMMC_WED	5	chordotonal organ	(129117, 82491, 5798)	129117	82491	5798
SA	79521766900477085	720575940622527015	720575940603374624	L	SA_DLV		AVLP_WED	AVLP_AMMC_WED	5	chordotonal organ	(129132, 82412, 5798)	129132	82412	5798
SA	79521766900465428	720575940623801034	720575940603374624	L	SA_DLV		SAD_AVLP	AVLP_AMMC_WED	5	chordotonal organ	(129066, 82529, 5798)	129066	82529	5798
SA	79521766900480323	720575940627816492	720575940603374624	L	SA_DLV		SAD_AVLP	AVLP_AMMC_WED	5	chordotonal organ	(129173, 82346, 5798)	129173	82346	5798
SA	79873748060330155	720575940626193168	720575940603374624	R	SA_DLV		SAD_AVLP	AVLP_AMMC_WED	5	chordotonal organ	(135037, 83998, 5798)	135037	83998	5798
SA	79944116804499822	720575940618544622	720575940603374624	R	SA_DLV		SAD_AVLP	AVLP_AMMC_WED	5	chordotonal organ	(135096, 83613, 5798)	135096	83613	5798
SA	79944116804498850	720575940633178872	720575940603374624	R	SA_DLV		SAD_AVLP	AVLP_AMMC_WED	5	chordotonal organ	(135186, 84073, 5798)	135186	84073	5798
SA	79944116804500319	720575940609116622	720575940603374624	R	SA_DLV		SAD_AVLP	AVLP_AMMC_WED	5	chordotonal organ	(135261, 84196, 5798)	135261	84196	5798
SA	79944116804503989	720575940615961157	720575940603374624	R	SA_DLV		SAD_AVLP	AVLP_AMMC_WED	5	chordotonal organ	(135263, 84096, 5798)	135263	84096	5798
SA	79944116804501513	720575940610186905	720575940603374624	R	SA_DLV		SAD_AVLP	AVLP_AMMC_WED	5	chordotonal organ	(135275, 84033, 5798)	135275	84033	5798
SA	79944116804500276	720575940614677307	720575940603374624	R	SA_DLV		SAD_AVLP	AVLP_AMMC_WED	5	chordotonal organ	(135287, 84155, 5798)	135287	84155	5798
SA	79451329436820716	720575940619389680	720575940617567691	L	SA_DMT_ADMN_1		GNG	GNG	5	campaniform sensilla	(128209, 80592, 5798)	128209	80592	5798
SA	79451329436813182	720575940617567691	720575940617567691	L	SA_DMT_ADMN_1		GNG	GNG	5	campaniform sensilla	(128250, 80947, 5798)	128250	80947	5798
SA	79451329436813057	720575940630042951	720575940617567691	L	SA_DMT_ADMN_1		GNG	GNG	4	campaniform sensilla	(128295, 80724, 5798)	128295	80724	5798
SA	79451329436815473	720575940625033653	720575940617567691	L	SA_DMT_ADMN_1		GNG	GNG	5	campaniform sensilla	(128593, 80562, 5798)	128593	80562	5798
SA	80014279390229624	720575940617718864	720575940617567691	R	SA_DMT_ADMN_1		GNG	GNG	5	campaniform sensilla	(136177, 80920, 5798)	136177	80920	5798
SA	80084716853891611	720575940647524473	720575940617567691	R	SA_DMT_ADMN_1		GNG	GNG	5	campaniform sensilla	(137409, 81673, 5798)	137409	81673	5798
SA	79943910646063809	720575940626931708	720575940617567691	R	SA_DMT_ADMN_1		GNG_IPS	PS_LAL	5	campaniform sensilla	(135937, 80758, 5798)	135937	80758	5798
SA	80014279390233103	720575940623862590	720575940617567691	R	SA_DMT_ADMN_1		GNG_SAD	GNG	5	campaniform sensilla	(137051, 81215, 5798)	137051	81215	5798
SA	80084648134405356	720575940632286816	720575940617567691	R	SA_DMT_ADMN_1		GNG_SAD	GNG	5	campaniform sensilla	(137220, 81285, 5798)	137220	81285	5798
SA	80084716853890433	720575940626551707	720575940617567691	R	SA_DMT_ADMN_1		GNG_SAD	GNG	5	campaniform sensilla	(137360, 81788, 5798)	137360	81788	5798
SA	79380960692625638	720575940631635271	720575940619981550	L	SA_DMT_ADMN_10		GNG	GNG	5	campaniform sensilla	(127881, 81050, 5798)	127881	81050	5798
SA	79451329436815203	720575940619981550	720575940619981550	L	SA_DMT_ADMN_10		GNG	GNG	5	campaniform sensilla	(128462, 80529, 5798)	128462	80529	5798
SA	79521629461492578	720575940628494587	720575940619981550	L	SA_DMT_ADMN_10		GNG	GNG	5	campaniform sensilla	(129125, 80417, 5798)	129125	80417	5798
SA	80084716853892909	720575940625897603	720575940619981550	R	SA_DMT_ADMN_10		GNG_IPS	PS_LAL	5	campaniform sensilla	(137555, 81686, 5798)	137555	81686	5798
SA	80014348109719881	720575940636068270	720575940619981550	R	SA_DMT_ADMN_10		GNG_SAD	GNG	5	campaniform sensilla	(136580, 81541, 5798)	136580	81541	5798
SA	79380960692627807	720575940618095173	720575940605244704	L	SA_DMT_ADMN_11		GNG	GNG	2	campaniform sensilla	(127117, 80713, 5798)	127117	80713	5798
SA	79380960692629140	720575940619679111	720575940605244704	L	SA_DMT_ADMN_11		GNG	GNG	2	campaniform sensilla	(127262, 80740, 5798)	127262	80740	5798
SA	79380960692627822	720575940622517784	720575940605244704	L	SA_DMT_ADMN_11		GNG	GNG	2	campaniform sensilla	(127389, 80752, 5798)	127389	80752	5798
SA	79380960692625490	720575940605999049	720575940605244704	L	SA_DMT_ADMN_11		GNG	GNG	2	campaniform sensilla	(127489, 80787, 5798)	127489	80787	5798
SA	79380960692617644	720575940630179579	720575940605244704	L	SA_DMT_ADMN_11		GNG	GNG	2	campaniform sensilla	(127692, 80920, 5798)	127692	80920	5798
SA	79380960692634220	720575940622788071	720575940605244704	L	SA_DMT_ADMN_11		GNG	GNG	2	campaniform sensilla	(127754, 80690, 5798)	127754	80690	5798
SA	79380960692634160	720575940623060924	720575940605244704	L	SA_DMT_ADMN_11		GNG	GNG	2	campaniform sensilla	(127864, 80596, 5798)	127864	80596	5798
SA	79380960692635448	720575940616729211	720575940605244704	L	SA_DMT_ADMN_11		GNG	GNG	2	campaniform sensilla	(127886, 80669, 5798)	127886	80669	5798
SA	79451329436813277	720575940630118186	720575940605244704	L	SA_DMT_ADMN_11		GNG	GNG	2	campaniform sensilla	(127947, 81149, 5798)	127947	81149	5798
SA	80014279390235281	720575940615242964	720575940605244704	R	SA_DMT_ADMN_11		GNG	GNG	2	campaniform sensilla	(136579, 81102, 5798)	136579	81102	5798
SA	80084716853905917	720575940620967679	720575940605244704	R	SA_DMT_ADMN_11		GNG	GNG	2	campaniform sensilla	(137311, 81585, 5798)	137311	81585	5798
SA	80084648134400712	720575940626336784	720575940605244704	R	SA_DMT_ADMN_11		GNG	GNG	2	campaniform sensilla	(137433, 81446, 5798)	137433	81446	5798
SA	80084716853901113	720575940627362715	720575940605244704	R	SA_DMT_ADMN_11		GNG	GNG	2	campaniform sensilla	(137438, 81552, 5798)	137438	81552	5798
SA	80084716853899975	720575940652606881	720575940605244704	R	SA_DMT_ADMN_11		GNG	GNG	2	campaniform sensilla	(137605, 81543, 5798)	137605	81543	5798
SA	79380891973136114	720575940605244704	720575940605244704	L	SA_DMT_ADMN_11		GNG_IPS	PS_LAL	2	campaniform sensilla	(127180, 80492, 5798)	127180	80492	5798
SA	80014279390231865	720575940619800560	720575940605244704	R	SA_DMT_ADMN_11		GNG_IPS	PS_LAL	2	campaniform sensilla	(136204, 81034, 5798)	136204	81034	5798
SA	80014279390226647	720575940620245718	720575940605244704	R	SA_DMT_ADMN_11		GNG_IPS	PS_LAL	2	campaniform sensilla	(136807, 81310, 5798)	136807	81310	5798
SA	80084716853905173	720575940615634589	720575940605244704	R	SA_DMT_ADMN_11		GNG_IPS	PS_LAL	2	campaniform sensilla	(137241, 81691, 5798)	137241	81691	5798
SA	79943910646071905	720575940629371960	720575940605244704	R	SA_DMT_ADMN_11		GNG_SAD	GNG	2	campaniform sensilla	(136030, 80926, 5798)	136030	80926	5798
SA	80014279390227672	720575940638863093	720575940605244704	R	SA_DMT_ADMN_11		GNG_SAD	GNG	2	campaniform sensilla	(136413, 81310, 5798)	136413	81310	5798
SA	80014348109714701	720575940636970830	720575940605244704	R	SA_DMT_ADMN_11		GNG_SAD	GNG	2	campaniform sensilla	(137045, 81623, 5798)	137045	81623	5798
SA	79451329436820949	720575940615354054	720575940615354054	L	SA_DMT_ADMN_2		GNG_SAD	GNG	5	campaniform sensilla	(128172, 80855, 5798)	128172	80855	5798
SA	79451329436813142	720575940619003969	720575940615354054	L	SA_DMT_ADMN_2		IPS_GNG	PS_LAL	5	campaniform sensilla	(128391, 80852, 5798)	128391	80852	5798
SA	80014279390237703	720575940627404154	720575940615354054	R	SA_DMT_ADMN_2		multi	multi	5	campaniform sensilla	(136452, 81181, 5798)	136452	81181	5798
SA	80014348109717840	720575940640002071	720575940615354054	R	SA_DMT_ADMN_2		multi	multi	5	campaniform sensilla	(136906, 81610, 5798)	136906	81610	5798
SA	79380960692625531	720575940637955968	720575940613770182	L	SA_DMT_ADMN_3		GNG	GNG	5	campaniform sensilla	(127641, 80846, 5798)	127641	80846	5798
SA	79451329436815738	720575940613770182	720575940613770182	L	SA_DMT_ADMN_3		GNG	GNG	5	campaniform sensilla	(127993, 80957, 5798)	127993	80957	5798
SA	80014279390231066	720575940630216735	720575940613770182	R	SA_DMT_ADMN_3		GNG_IPS	PS_LAL	5	campaniform sensilla	(137100, 81521, 5798)	137100	81521	5798
SA	80084648134404217	720575940626484523	720575940613770182	R	SA_DMT_ADMN_3		GNG_IPS	PS_LAL	5	campaniform sensilla	(137290, 81448, 5798)	137290	81448	5798
SA	80084648134405375	720575940638446032	720575940613770182	R	SA_DMT_ADMN_3		GNG_IPS	PS_LAL	5	campaniform sensilla	(137522, 81337, 5798)	137522	81337	5798
SA	79451329436816904	720575940630790723	720575940614697275	L	SA_DMT_ADMN_4		GNG	GNG	5	campaniform sensilla	(128113, 80759, 5798)	128113	80759	5798
SA	80014279390235451	720575940614697275	720575940614697275	R	SA_DMT_ADMN_4		GNG_SAD	GNG	5	campaniform sensilla	(136659, 81386, 5798)	136659	81386	5798
SA	80014279390231979	720575940630217503	720575940614697275	R	SA_DMT_ADMN_4		multi	multi	5	campaniform sensilla	(136998, 81311, 5798)	136998	81311	5798
SA	79380960692624432	720575940641791904	720575940609348676	L	SA_DMT_ADMN_5		GNG	GNG	5	campaniform sensilla	(127715, 80750, 5798)	127715	80750	5798
SA	79380960692624467	720575940628651369	720575940609348676	L	SA_DMT_ADMN_5		GNG	GNG	5	campaniform sensilla	(127810, 80864, 5798)	127810	80864	5798
SA	80014279390234344	720575940626348560	720575940609348676	R	SA_DMT_ADMN_5		GNG	GNG	5	campaniform sensilla	(136984, 81509, 5798)	136984	81509	5798
SA	79380960692630395	720575940626866691	720575940609348676	L	SA_DMT_ADMN_5		GNG_IPS	PS_LAL	5	campaniform sensilla	(127812, 80758, 5798)	127812	80758	5798
SA	80014279390234023	720575940609348676	720575940609348676	R	SA_DMT_ADMN_5		GNG_IPS	PS_LAL	5	campaniform sensilla	(136544, 80879, 5798)	136544	80879	5798
SA	80014279390228522	720575940626357865	720575940609348676	R	SA_DMT_ADMN_5		GNG_IPS	PS_LAL	5	campaniform sensilla	(136642, 80988, 5798)	136642	80988	5798
SA	80014279390233013	720575940630020639	720575940609348676	R	SA_DMT_ADMN_5		GNG_IPS	PS_LAL	5	campaniform sensilla	(136840, 81067, 5798)	136840	81067	5798
SA	79380960692623359	720575940637457571	720575940617582107	L	SA_DMT_ADMN_6		GNG	GNG	5	campaniform sensilla	(127664, 80793, 5798)	127664	80793	5798
SA	80014279390237960	720575940657606529	720575940617582107	R	SA_DMT_ADMN_6		GNG	GNG	4	campaniform sensilla	(136879, 81487, 5798)	136879	81487	5798
SA	80014279390230799	720575940632607423	720575940617582107	R	SA_DMT_ADMN_6		GNG_IPS	PS_LAL	5	campaniform sensilla	(136830, 81126, 5798)	136830	81126	5798
SA	80014279390234304	720575940617582107	720575940617582107	R	SA_DMT_ADMN_6		GNG_IPS	PS_LAL	5	campaniform sensilla	(137032, 81428, 5798)	137032	81428	5798
SA	79380891973150487	720575940629633536	720575940604191200	L	SA_DMT_ADMN_7		GNG	GNG	4	campaniform sensilla	(127177, 80328, 5798)	127177	80328	5798
SA	79380960692626692	720575940638457552	720575940604191200	L	SA_DMT_ADMN_7		GNG	GNG	4	campaniform sensilla	(127429, 80840, 5798)	127429	80840	5798
SA	79380960692623275	720575940617867589	720575940604191200	L	SA_DMT_ADMN_7		GNG	GNG	5	campaniform sensilla	(127489, 80666, 5798)	127489	80666	5798
SA	79380960692630393	720575940638128198	720575940604191200	L	SA_DMT_ADMN_7		GNG	GNG	4	campaniform sensilla	(127582, 80752, 5798)	127582	80752	5798
SA	79380960692636659	720575940604191200	720575940604191200	L	SA_DMT_ADMN_7		GNG	GNG	4	campaniform sensilla	(127598, 80697, 5798)	127598	80697	5798
SA	79451329436822286	720575940615810717	720575940604191200	L	SA_DMT_ADMN_7		GNG	GNG	4	campaniform sensilla	(128268, 80827, 5798)	128268	80827	5798
SA	80014279390231985	720575940629017419	720575940604191200	R	SA_DMT_ADMN_7		GNG	GNG	5	campaniform sensilla	(136619, 81274, 5798)	136619	81274	5798
SA	80014279390235236	720575940620804109	720575940604191200	R	SA_DMT_ADMN_7		GNG	GNG	4	campaniform sensilla	(136923, 80955, 5798)	136923	80955	5798
SA	80014279390235326	720575940632628122	720575940604191200	R	SA_DMT_ADMN_7		GNG	GNG	4	campaniform sensilla	(137007, 81112, 5798)	137007	81112	5798
SA	80084648134407771	720575940619037342	720575940604191200	R	SA_DMT_ADMN_7		GNG	GNG	4	campaniform sensilla	(137355, 81168, 5798)	137355	81168	5798
SA	79451329436812077	720575940622328328	720575940615881501	L	SA_DMT_ADMN_8		GNG	GNG	5	campaniform sensilla	(127924, 80997, 5798)	127924	80997	5798
SA	79451329436815719	720575940620357597	720575940615881501	L	SA_DMT_ADMN_8		GNG	GNG	5	campaniform sensilla	(128096, 80907, 5798)	128096	80907	5798
SA	80014279390223717	720575940625599304	720575940615881501	R	SA_DMT_ADMN_8		GNG_SAD	GNG	5	campaniform sensilla	(136626, 81461, 5798)	136626	81461	5798
SA	80014279390228902	720575940615881501	720575940615881501	R	SA_DMT_ADMN_8		multi	multi	5	campaniform sensilla	(136761, 81514, 5798)	136761	81514	5798
SA	79380960692637740	720575940621761293	720575940613066207	L	SA_DMT_ADMN_9		GNG	GNG	5	campaniform sensilla	(127496, 80615, 5798)	127496	80615	5798
SA	79380891973157416	720575940627748352	720575940613066207	L	SA_DMT_ADMN_9		GNG	GNG	5	campaniform sensilla	(127819, 80462, 5798)	127819	80462	5798
SA	79451329436818368	720575940613066207	720575940613066207	L	SA_DMT_ADMN_9		GNG	GNG	5	campaniform sensilla	(128089, 80978, 5798)	128089	80978	5798
SA	80084648134403009	720575940631976544	720575940613066207	R	SA_DMT_ADMN_9		GNG	GNG	5	campaniform sensilla	(137562, 81242, 5798)	137562	81242	5798
SA	80084648134413180	720575940633009121	720575940613066207	R	SA_DMT_ADMN_9		GNG	GNG	5	campaniform sensilla	(137610, 81156, 5798)	137610	81156	5798
SA	80084648134404199	720575940627915580	720575940613066207	R	SA_DMT_ADMN_9		GNG	GNG	5	campaniform sensilla	(137621, 81395, 5798)	137621	81395	5798
SA	80084648134407856	720575940625403409	720575940613066207	R	SA_DMT_ADMN_9		GNG	GNG	5	campaniform sensilla	(137635, 81331, 5798)	137635	81331	5798
SA	79380754534201510	720575940636985934	720575940624107548	L	SA_DMT_DMetaN_1		GNG	GNG	4	campaniform sensilla	(126925, 77785, 5798)	126925	77785	5798
SA	80084441975998097	720575940624107548	720575940624107548	R	SA_DMT_DMetaN_1		GNG	GNG	4	campaniform sensilla	(137305, 78092, 5798)	137305	78092	5798
SA	79451329436821092	720575940604926082	720575940604926082	L	SA_DMT_DMetaN_10		GNG	GNG	4	campaniform sensilla	(128451, 81064, 5798)	128451	81064	5798
SA	79943841926582373	720575940623933626	720575940604926082	R	SA_DMT_DMetaN_10		GNG	GNG	4	campaniform sensilla	(135225, 80236, 5798)	135225	80236	5798
SA	79380823253680585	720575940618705902	720575940618705902	L	SA_DMT_DMetaN_11		GNG	GNG	2	campaniform sensilla	(126943, 79334, 5798)	126943	79334	5798
SA	80014210670757376	720575940633726575	720575940618705902	R	SA_DMT_DMetaN_11		GNG	GNG	2	campaniform sensilla	(136765, 79803, 5798)	136765	79803	5798
SA	79240017045860292	720575940614413685	720575940606261084	L	SA_DMT_DMetaN_12		GNG	GNG	2	campaniform sensilla	(124965, 78238, 5798)	124965	78238	5798
SA	79240085765328936	720575940630384927	720575940606261084	L	SA_DMT_DMetaN_12		GNG	GNG	2	campaniform sensilla	(125108, 78898, 5798)	125108	78898	5798
SA	79240085765331208	720575940642609700	720575940606261084	L	SA_DMT_DMetaN_12		GNG	GNG	2	campaniform sensilla	(125134, 78554, 5798)	125134	78554	5798
SA	79240085765340883	720575940618375104	720575940606261084	L	SA_DMT_DMetaN_12		GNG	GNG	2	campaniform sensilla	(125212, 78685, 5798)	125212	78685	5798
SA	79240017045850839	720575940627588602	720575940606261084	L	SA_DMT_DMetaN_12		GNG	GNG	2	campaniform sensilla	(125554, 78262, 5798)	125554	78262	5798
SA	79240017045849808	720575940633807215	720575940606261084	L	SA_DMT_DMetaN_12		GNG	GNG	2	campaniform sensilla	(125588, 78373, 5798)	125588	78373	5798
SA	79240085765321680	720575940623532176	720575940606261084	L	SA_DMT_DMetaN_12		GNG	GNG	2	campaniform sensilla	(125681, 78474, 5798)	125681	78474	5798
SA	79310523228980490	720575940617244445	720575940606261084	L	SA_DMT_DMetaN_12		GNG	GNG	2	campaniform sensilla	(126072, 79568, 5798)	126072	79568	5798
SA	79310454509501455	720575940615772706	720575940606261084	L	SA_DMT_DMetaN_12		GNG	GNG	2	campaniform sensilla	(126719, 78908, 5798)	126719	78908	5798
SA	79380823253672170	720575940622140680	720575940606261084	L	SA_DMT_DMetaN_12		GNG	GNG	2	campaniform sensilla	(127163, 79480, 5798)	127163	79480	5798
SA	79380754534208540	720575940615861405	720575940606261084	L	SA_DMT_DMetaN_12		GNG	GNG	2	campaniform sensilla	(127248, 78057, 5798)	127248	78057	5798
SA	79380754534195410	720575940618171073	720575940606261084	L	SA_DMT_DMetaN_12		GNG	GNG	2	campaniform sensilla	(127570, 77869, 5798)	127570	77869	5798
SA	79451123278378622	720575940606388060	720575940606261084	L	SA_DMT_DMetaN_12		GNG	GNG	2	campaniform sensilla	(128070, 77796, 5798)	128070	77796	5798
SA	79451054558903265	720575940627585730	720575940606261084	L	SA_DMT_DMetaN_12		GNG	GNG	2	campaniform sensilla	(128338, 77364, 5798)	128338	77364	5798
SA	79521560742027460	720575940614796171	720575940606261084	L	SA_DMT_DMetaN_12		GNG	GNG	2	campaniform sensilla	(128944, 78492, 5798)	128944	78492	5798
SA	79873335743469419	720575940624082532	720575940606261084	R	SA_DMT_DMetaN_12		GNG	GNG	2	campaniform sensilla	(134475, 78165, 5798)	134475	78165	5798
SA	79873404462937320	720575940616878882	720575940606261084	R	SA_DMT_DMetaN_12		GNG	GNG	2	campaniform sensilla	(134606, 78749, 5798)	134606	78749	5798
SA	79873404462933208	720575940625083175	720575940606261084	R	SA_DMT_DMetaN_12		GNG	GNG	2	campaniform sensilla	(135073, 78768, 5798)	135073	78768	5798
SA	79943704487629624	720575940628959685	720575940606261084	R	SA_DMT_DMetaN_12		GNG	GNG	2	campaniform sensilla	(135207, 78413, 5798)	135207	78413	5798
SA	79943773207120624	720575940629943623	720575940606261084	R	SA_DMT_DMetaN_12		GNG	GNG	2	campaniform sensilla	(135207, 78840, 5798)	135207	78840	5798
SA	79943704487629014	720575940622906189	720575940606261084	R	SA_DMT_DMetaN_12		GNG	GNG	2	campaniform sensilla	(135217, 77900, 5798)	135217	77900	5798
SA	79943841926569677	720575940610976739	720575940606261084	R	SA_DMT_DMetaN_12		GNG	GNG	2	campaniform sensilla	(135370, 80176, 5798)	135370	80176	5798
SA	79943841926581024	720575940624321538	720575940606261084	R	SA_DMT_DMetaN_12		GNG	GNG	2	campaniform sensilla	(135415, 79989, 5798)	135415	79989	5798
SA	79943841926584549	720575940613533234	720575940606261084	R	SA_DMT_DMetaN_12		GNG	GNG	2	campaniform sensilla	(135434, 80127, 5798)	135434	80127	5798
SA	79943841926581206	720575940628251100	720575940606261084	R	SA_DMT_DMetaN_12		GNG	GNG	2	campaniform sensilla	(135519, 80238, 5798)	135519	80238	5798
SA	79943704487632461	720575940606261084	720575940606261084	R	SA_DMT_DMetaN_12		GNG	GNG	2	campaniform sensilla	(135608, 77599, 5798)	135608	77599	5798
SA	79943841926583529	720575940616279872	720575940606261084	R	SA_DMT_DMetaN_12		GNG	GNG	2	campaniform sensilla	(135615, 80317, 5798)	135615	80317	5798
SA	79943910646070118	720575940633296052	720575940606261084	R	SA_DMT_DMetaN_12		GNG	GNG	2	campaniform sensilla	(135632, 80602, 5798)	135632	80602	5798
SA	79943841926573576	720575940628360812	720575940606261084	R	SA_DMT_DMetaN_12		GNG	GNG	2	campaniform sensilla	(135715, 80463, 5798)	135715	80463	5798
SA	79943841926587949	720575940606291211	720575940606261084	R	SA_DMT_DMetaN_12		GNG	GNG	2	campaniform sensilla	(135899, 80452, 5798)	135899	80452	5798
SA	79943704487627759	720575940622574823	720575940606261084	R	SA_DMT_DMetaN_12		GNG	GNG	2	campaniform sensilla	(135978, 77665, 5798)	135978	77665	5798
SA	79943841926585531	720575940637354355	720575940606261084	R	SA_DMT_DMetaN_12		GNG	GNG	2	campaniform sensilla	(135998, 80070, 5798)	135998	80070	5798
SA	79943841926584353	720575940622104584	720575940606261084	R	SA_DMT_DMetaN_12		GNG	GNG	2	campaniform sensilla	(136002, 79873, 5798)	136002	79873	5798
SA	79943773207122771	720575940617973524	720575940606261084	R	SA_DMT_DMetaN_12		GNG	GNG	2	campaniform sensilla	(136022, 78595, 5798)	136022	78595	5798
SA	79943635768155606	720575940626174193	720575940606261084	R	SA_DMT_DMetaN_12		GNG	GNG	2	campaniform sensilla	(136032, 77404, 5798)	136032	77404	5798
SA	80014279390230563	720575940615360657	720575940606261084	R	SA_DMT_DMetaN_12		GNG	GNG	2	campaniform sensilla	(136232, 80675, 5798)	136232	80675	5798
SA	80014073231800309	720575940637915113	720575940606261084	R	SA_DMT_DMetaN_12		GNG	GNG	2	campaniform sensilla	(136324, 77994, 5798)	136324	77994	5798
SA	80014073231802216	720575940635847231	720575940606261084	R	SA_DMT_DMetaN_12		GNG	GNG	2	campaniform sensilla	(136359, 77736, 5798)	136359	77736	5798
SA	80014073231809421	720575940620254796	720575940606261084	R	SA_DMT_DMetaN_12		GNG	GNG	2	campaniform sensilla	(136378, 78128, 5798)	136378	78128	5798
SA	80014141951290871	720575940639950733	720575940606261084	R	SA_DMT_DMetaN_12		GNG	GNG	2	campaniform sensilla	(136419, 78557, 5798)	136419	78557	5798
SA	80014004512342837	720575940619095472	720575940606261084	R	SA_DMT_DMetaN_12		GNG	GNG	2	campaniform sensilla	(136445, 77050, 5798)	136445	77050	5798
SA	80014141951280166	720575940615719252	720575940606261084	R	SA_DMT_DMetaN_12		GNG	GNG	2	campaniform sensilla	(136453, 78670, 5798)	136453	78670	5798
SA	80014073231803835	720575940619028144	720575940606261084	R	SA_DMT_DMetaN_12		GNG	GNG	2	campaniform sensilla	(136507, 78439, 5798)	136507	78439	5798
SA	80014279390242023	720575940612511894	720575940606261084	R	SA_DMT_DMetaN_12		GNG	GNG	2	campaniform sensilla	(136654, 80721, 5798)	136654	80721	5798
SA	80014279390232523	720575940618724517	720575940606261084	R	SA_DMT_DMetaN_12		GNG	GNG	2	campaniform sensilla	(136711, 80541, 5798)	136711	80541	5798
SA	80014279390239676	720575940622877884	720575940606261084	R	SA_DMT_DMetaN_12		GNG	GNG	2	campaniform sensilla	(136741, 80643, 5798)	136741	80643	5798
SA	80014141951281649	720575940623135053	720575940606261084	R	SA_DMT_DMetaN_12		GNG	GNG	2	campaniform sensilla	(136859, 79217, 5797)	136859	79217	5797
SA	80014210670763998	720575940622950844	720575940606261084	R	SA_DMT_DMetaN_12		GNG	GNG	2	campaniform sensilla	(137048, 80037, 5798)	137048	80037	5798
SA	80084510695471546	720575940607045059	720575940606261084	R	SA_DMT_DMetaN_12		GNG	GNG	2	campaniform sensilla	(137331, 78720, 5798)	137331	78720	5798
SA	80084441975993355	720575940619307504	720575940606261084	R	SA_DMT_DMetaN_12		GNG	GNG	2	campaniform sensilla	(137378, 78014, 5798)	137378	78014	5798
SA	80084441975980329	720575940618040997	720575940606261084	R	SA_DMT_DMetaN_12		GNG	GNG	2	campaniform sensilla	(137468, 78089, 5798)	137468	78089	5798
SA	80084510695466677	720575940625893372	720575940606261084	R	SA_DMT_DMetaN_12		GNG	GNG	2	campaniform sensilla	(137470, 78806, 5798)	137470	78806	5798
SA	80084579414925799	720575940624851589	720575940606261084	R	SA_DMT_DMetaN_12		GNG	GNG	2	campaniform sensilla	(137585, 79518, 5798)	137585	79518	5798
SA	80084579414934274	720575940633165816	720575940606261084	R	SA_DMT_DMetaN_12		GNG	GNG	2	campaniform sensilla	(137841, 79615, 5798)	137841	79615	5798
SA	80154879439646301	720575940632615359	720575940606261084	R	SA_DMT_DMetaN_12		GNG	GNG	2	campaniform sensilla	(138340, 79411, 5798)	138340	79411	5798
SA	80154879439652971	720575940633085463	720575940606261084	R	SA_DMT_DMetaN_12		GNG	GNG	2	campaniform sensilla	(138664, 78875, 5798)	138664	78875	5798
SA	80154879439634989	720575940628958405	720575940606261084	R	SA_DMT_DMetaN_12		GNG	GNG	2	campaniform sensilla	(138730, 78710, 5798)	138730	78710	5798
SA	80154879439654979	720575940631616360	720575940606261084	R	SA_DMT_DMetaN_12		GNG	GNG	2	campaniform sensilla	(138892, 78610, 5798)	138892	78610	5798
SA	80154879439646135	720575940613725371	720575940606261084	R	SA_DMT_DMetaN_12		GNG	GNG	2	campaniform sensilla	(138894, 79189, 5798)	138894	79189	5798
SA	80154879439653049	720575940621229962	720575940606261084	R	SA_DMT_DMetaN_12		GNG	GNG	2	campaniform sensilla	(138974, 78997, 5798)	138974	78997	5798
SA	80154879439642475	720575940622093832	720575940606261084	R	SA_DMT_DMetaN_12		GNG	GNG	2	campaniform sensilla	(139038, 79362, 5798)	139038	79362	5798
SA	80154879439643498	720575940621264010	720575940606261084	R	SA_DMT_DMetaN_12		GNG	GNG	2	campaniform sensilla	(139124, 79135, 5798)	139124	79135	5798
SA	79521560742043447	720575940621219524	720575940621219524	L	SA_DMT_DMetaN_2		GNG	GNG	4	campaniform sensilla	(129823, 78726, 5798)	129823	78726	5798
SA	80014141951280557	720575940622638294	720575940621219524	R	SA_DMT_DMetaN_2		GNG	GNG	4	campaniform sensilla	(136440, 79362, 5798)	136440	79362	5798
SA	79169717021147939	720575940639764083	720575940608588408	L	SA_DMT_DMetaN_3		GNG	GNG	5	campaniform sensilla	(124629, 78683, 5798)	124629	78683	5798
SA	80084648134422104	720575940608588408	720575940608588408	R	SA_DMT_DMetaN_3		GNG	GNG	5	campaniform sensilla	(137863, 80584, 5798)	137863	80584	5798
SA	80084648134405044	720575940620275677	720575940608588408	R	SA_DMT_DMetaN_3		GNG	GNG	5	campaniform sensilla	(137998, 80789, 5798)	137998	80789	5798
SA	79380823253673096	720575940632737946	720575940613668845	L	SA_DMT_DMetaN_4		GNG	GNG	4	campaniform sensilla	(126902, 79150, 5798)	126902	79150	5798
SA	79380823253671658	720575940620352109	720575940613668845	L	SA_DMT_DMetaN_4		GNG	GNG	4	campaniform sensilla	(127121, 78723, 5798)	127121	78723	5798
SA	79943841926578945	720575940617686357	720575940613668845	R	SA_DMT_DMetaN_4		GNG	GNG	4	campaniform sensilla	(135517, 80395, 5798)	135517	80395	5798
SA	79943841926584361	720575940613668845	720575940613668845	R	SA_DMT_DMetaN_4		GNG	GNG	4	campaniform sensilla	(135737, 79835, 5798)	135737	79835	5798
SA	79943841926585466	720575940626182385	720575940613668845	R	SA_DMT_DMetaN_4		GNG	GNG	4	campaniform sensilla	(135917, 79905, 5798)	135917	79905	5798
SA	79240017045846128	720575940607910980	720575940607910980	L	SA_DMT_DMetaN_5		GNG	GNG	4	campaniform sensilla	(125664, 78349, 5798)	125664	78349	5798
SA	79451260717333444	720575940630798893	720575940607910980	L	SA_DMT_DMetaN_5		GNG	GNG	4	campaniform sensilla	(128407, 79623, 5798)	128407	79623	5798
SA	80014141951285189	720575940624984378	720575940607910980	R	SA_DMT_DMetaN_5		GNG	GNG	4	campaniform sensilla	(136767, 78754, 5798)	136767	78754	5798
SA	80084510695474888	720575940630050335	720575940607910980	R	SA_DMT_DMetaN_5		GNG	GNG	4	campaniform sensilla	(137145, 78883, 5798)	137145	78883	5798
SA	79521354583619138	720575940647412601	720575940609187101	L	SA_DMT_DMetaN_6		GNG	GNG	4	campaniform sensilla	(129182, 75490, 5798)	129182	75490	5798
SA	79521354583627734	720575940609187101	720575940609187101	L	SA_DMT_DMetaN_6		GNG	GNG	4	campaniform sensilla	(129410, 76175, 5798)	129410	76175	5798
SA	79521423303089879	720575940621068996	720575940609187101	L	SA_DMT_DMetaN_6		GNG	GNG	4	campaniform sensilla	(129563, 76818, 5798)	129563	76818	5798
SA	79521423303087623	720575940625727560	720575940609187101	L	SA_DMT_DMetaN_6		GNG	GNG	4	campaniform sensilla	(129611, 77286, 5798)	129611	77286	5798
SA	79521423303091032	720575940657630337	720575940609187101	L	SA_DMT_DMetaN_6		GNG	GNG	4	campaniform sensilla	(129800, 76734, 5798)	129800	76734	5798
SA	79873267024017954	720575940621521422	720575940609187101	R	SA_DMT_DMetaN_6		GNG	GNG	4	campaniform sensilla	(134211, 77389, 5798)	134211	77389	5798
SA	79873404462940087	720575940625929671	720575940609187101	R	SA_DMT_DMetaN_6		GNG	GNG	4	campaniform sensilla	(134395, 78825, 5798)	134395	78825	5798
SA	79873267024008922	720575940621522190	720575940609187101	R	SA_DMT_DMetaN_6		GNG	GNG	4	campaniform sensilla	(134423, 77203, 5798)	134423	77203	5798
SA	79873404462942716	720575940620097262	720575940609187101	R	SA_DMT_DMetaN_6		GNG	GNG	4	campaniform sensilla	(134475, 78783, 5798)	134475	78783	5798
SA	79873473182406384	720575940624820861	720575940609187101	R	SA_DMT_DMetaN_6		GNG	GNG	4	campaniform sensilla	(135001, 79623, 5798)	135001	79623	5798
SA	79521492022562897	720575940611875503	720575940611875503	L	SA_DMT_DMetaN_7		GNG	GNG	5	campaniform sensilla	(129398, 77883, 5798)	129398	77883	5798
SA	79943841926579677	720575940612469654	720575940611875503	R	SA_DMT_DMetaN_7		GNG	GNG	5	campaniform sensilla	(135190, 79677, 5798)	135190	79677	5798
SA	79169717021137625	720575940615450854	720575940609787285	L	SA_DMT_DMetaN_8		GNG	GNG	2	campaniform sensilla	(124732, 78667, 5798)	124732	78667	5798
SA	79169717021133278	720575940627386884	720575940609787285	L	SA_DMT_DMetaN_8		GNG	GNG	2	campaniform sensilla	(124749, 78796, 5798)	124749	78796	5798
SA	79240085765334986	720575940631689753	720575940609787285	L	SA_DMT_DMetaN_8		GNG	GNG	2	campaniform sensilla	(124916, 78767, 5798)	124916	78767	5798
SA	79240017045844659	720575940616356672	720575940609787285	L	SA_DMT_DMetaN_8		GNG	GNG	2	campaniform sensilla	(125298, 77999, 5798)	125298	77999	5798
SA	79240085765330230	720575940610595442	720575940609787285	L	SA_DMT_DMetaN_8		GNG	GNG	2	campaniform sensilla	(125307, 79064, 5798)	125307	79064	5798
SA	79240017045853134	720575940619361520	720575940609787285	L	SA_DMT_DMetaN_8		GNG	GNG	2	campaniform sensilla	(125389, 77964, 5798)	125389	77964	5798
SA	80084648134397016	720575940618366447	720575940609787285	R	SA_DMT_DMetaN_8		GNG	GNG	2	campaniform sensilla	(138134, 80843, 5798)	138134	80843	5798
SA	80084579414939828	720575940625145221	720575940609787285	R	SA_DMT_DMetaN_8		GNG	GNG	2	campaniform sensilla	(138151, 80267, 5798)	138151	80267	5798
SA	80154948159117193	720575940617492939	720575940609787285	R	SA_DMT_DMetaN_8		GNG	GNG	2	campaniform sensilla	(138507, 80316, 5798)	138507	80316	5798
SA	80154948159123757	720575940628263388	720575940609787285	R	SA_DMT_DMetaN_8		GNG	GNG	2	campaniform sensilla	(139091, 79826, 5798)	139091	79826	5798
SA	80225248183815040	720575940609787285	720575940609787285	R	SA_DMT_DMetaN_8		GNG	GNG	2	campaniform sensilla	(139306, 79339, 5798)	139306	79339	5798
SA	80225316903311654	720575940630395852	720575940609787285	R	SA_DMT_DMetaN_8		GNG	GNG	2	campaniform sensilla	(139397, 79626, 5798)	139397	79626	5798
SA	79310385790020987	720575940625030922	720575940613237654	L	SA_DMT_DMetaN_9		GNG	GNG	4	campaniform sensilla	(125885, 77546, 5798)	125885	77546	5798
SA	80014210670768641	720575940629062162	720575940613237654	R	SA_DMT_DMetaN_9		GNG	GNG	4	campaniform sensilla	(137116, 80246, 5798)	137116	80246	5798
SA	80084648134404620	720575940626494210	720575940613237654	R	SA_DMT_DMetaN_9		GNG	GNG	4	campaniform sensilla	(137584, 80562, 5798)	137584	80562	5798
SA	80084579414935793	720575940630060831	720575940613237654	R	SA_DMT_DMetaN_9		GNG	GNG	4	campaniform sensilla	(137587, 80095, 5798)	137587	80095	5798
SA	80084579414929299	720575940613237654	720575940613237654	R	SA_DMT_DMetaN_9		GNG	GNG	4	campaniform sensilla	(137636, 80478, 5798)	137636	80478	5798
SA	80154948159100502	720575940618051237	720575940613237654	R	SA_DMT_DMetaN_9		GNG	GNG	4	campaniform sensilla	(138191, 80502, 5798)	138191	80502	5798
SA	80154948159112698	720575940627575495	720575940613237654	R	SA_DMT_DMetaN_9		GNG	GNG	4	campaniform sensilla	(138319, 79895, 5798)	138319	79895	5798
SA	79240085765327427	720575940621776135	720575940602309600	L	SA_DMT_DMetaN_unmatched		GNG	GNG	0	campaniform sensilla	(124854, 78530, 5798)	124854	78530	5798
SA	79240017045865717	720575940616925819	720575940602309600	L	SA_DMT_DMetaN_unmatched		GNG	GNG	0	campaniform sensilla	(124880, 78126, 5798)	124880	78126	5798
SA	79239948326378759	720575940612734570	720575940602309600	L	SA_DMT_DMetaN_unmatched		GNG	GNG	0	campaniform sensilla	(125111, 77142, 5798)	125111	77142	5798
SA	79240085765332868	720575940626668443	720575940602309600	L	SA_DMT_DMetaN_unmatched		GNG	GNG	0	campaniform sensilla	(125133, 79134, 5798)	125133	79134	5798
SA	79240017045857983	720575940618424235	720575940602309600	L	SA_DMT_DMetaN_unmatched		GNG	GNG	0	campaniform sensilla	(125134, 78214, 5798)	125134	78214	5798
SA	79240017045861115	720575940631028266	720575940602309600	L	SA_DMT_DMetaN_unmatched		GNG	GNG	0	campaniform sensilla	(125227, 77705, 5798)	125227	77705	5798
SA	79240017045852960	720575940644695860	720575940602309600	L	SA_DMT_DMetaN_unmatched		GNG	GNG	0	campaniform sensilla	(125398, 77727, 5798)	125398	77727	5798
SA	79240085765331274	720575940623296333	720575940602309600	L	SA_DMT_DMetaN_unmatched		GNG	GNG	0	campaniform sensilla	(125427, 78616, 5798)	125427	78616	5798
SA	79239948326377311	720575940615465913	720575940602309600	L	SA_DMT_DMetaN_unmatched		GNG	GNG	0	campaniform sensilla	(125477, 76906, 5798)	125477	76906	5798
SA	79240154484800665	720575940616709022	720575940602309600	L	SA_DMT_DMetaN_unmatched		GNG	GNG	0	campaniform sensilla	(125541, 79612, 5798)	125541	79612	5798
SA	79239948326368556	720575940623856176	720575940602309600	L	SA_DMT_DMetaN_unmatched		GNG	GNG	0	campaniform sensilla	(125544, 76828, 5798)	125544	76828	5798
SA	79240017045857864	720575940618473920	720575940602309600	L	SA_DMT_DMetaN_unmatched		GNG	GNG	0	campaniform sensilla	(125606, 78010, 5798)	125606	78010	5798
SA	79240154484806889	720575940624058549	720575940602309600	L	SA_DMT_DMetaN_unmatched		GNG	GNG	0	campaniform sensilla	(125646, 79561, 5798)	125646	79561	5798
SA	79240017045863521	720575940621157887	720575940602309600	L	SA_DMT_DMetaN_unmatched		GNG	GNG	0	campaniform sensilla	(125710, 77998, 5798)	125710	77998	5798
SA	79240085765326826	720575940620785869	720575940602309600	L	SA_DMT_DMetaN_unmatched		GNG	GNG	0	campaniform sensilla	(125818, 79418, 5798)	125818	79418	5798
SA	79239948326376050	720575940613684274	720575940602309600	L	SA_DMT_DMetaN_unmatched		GNG	GNG	0	campaniform sensilla	(125850, 76878, 5798)	125850	76878	5798
SA	79310523228977137	720575940632460951	720575940602309600	L	SA_DMT_DMetaN_unmatched		GNG	GNG	0	campaniform sensilla	(126113, 79622, 5798)	126113	79622	5798
SA	79310523228964902	720575940618941025	720575940602309600	L	SA_DMT_DMetaN_unmatched		GNG	GNG	0	campaniform sensilla	(126229, 79572, 5798)	126229	79572	5798
SA	79310454509494002	720575940614001595	720575940602309600	L	SA_DMT_DMetaN_unmatched		GNG	GNG	0	campaniform sensilla	(126279, 78478, 5798)	126279	78478	5798
SA	79310248351071585	720575940629926284	720575940602309600	L	SA_DMT_DMetaN_unmatched		GNG	GNG	0	campaniform sensilla	(126463, 76413, 5798)	126463	76413	5798
SA	79310523228972746	720575940640141965	720575940602309600	L	SA_DMT_DMetaN_unmatched		GNG	GNG	0	campaniform sensilla	(126527, 79955, 5798)	126527	79955	5798
SA	79310385790027048	720575940624049338	720575940602309600	L	SA_DMT_DMetaN_unmatched		GNG	GNG	0	campaniform sensilla	(126541, 78344, 5798)	126541	78344	5798
SA	79310385790030073	720575940608613934	720575940602309600	L	SA_DMT_DMetaN_unmatched		GNG	GNG	0	campaniform sensilla	(126621, 77960, 5798)	126621	77960	5798
SA	79310248351079305	720575940611900968	720575940602309600	L	SA_DMT_DMetaN_unmatched		GNG	GNG	0	campaniform sensilla	(126633, 76202, 5798)	126633	76202	5798
SA	79310385790026819	720575940612824170	720575940602309600	L	SA_DMT_DMetaN_unmatched		GNG	GNG	0	campaniform sensilla	(126634, 77910, 5798)	126634	77910	5798
SA	79310385790033505	720575940605057922	720575940602309600	L	SA_DMT_DMetaN_unmatched		GNG	GNG	0	campaniform sensilla	(126662, 77858, 5798)	126662	77858	5798
SA	79310385790017803	720575940627593978	720575940602309600	L	SA_DMT_DMetaN_unmatched		GNG	GNG	0	campaniform sensilla	(126670, 78004, 5798)	126670	78004	5798
SA	79310454509470038	720575940617816661	720575940602309600	L	SA_DMT_DMetaN_unmatched		GNG	GNG	0	campaniform sensilla	(126719, 79486, 5798)	126719	79486	5798
SA	79310385790033120	720575940615515537	720575940602309600	L	SA_DMT_DMetaN_unmatched		GNG	GNG	0	campaniform sensilla	(126824, 77490, 5798)	126824	77490	5798
SA	79310454509480108	720575940602953388	720575940602309600	L	SA_DMT_DMetaN_unmatched		GNG	GNG	0	campaniform sensilla	(126846, 79423, 5798)	126846	79423	5798
SA	79310248351071196	720575940625652879	720575940602309600	L	SA_DMT_DMetaN_unmatched		GNG	GNG	0	campaniform sensilla	(126851, 76288, 5798)	126851	76288	5798
SA	79380891973155412	720575940647673721	720575940602309600	L	SA_DMT_DMetaN_unmatched		GNG	GNG	0	campaniform sensilla	(126906, 79639, 5798)	126906	79639	5798
SA	79380823253684958	720575940614957115	720575940602309600	L	SA_DMT_DMetaN_unmatched		GNG	GNG	0	campaniform sensilla	(126914, 79255, 5798)	126914	79255	5798
SA	79380823253679090	720575940621568490	720575940602309600	L	SA_DMT_DMetaN_unmatched		GNG	GNG	0	campaniform sensilla	(126936, 78823, 5798)	126936	78823	5798
SA	79380685814724595	720575940613137375	720575940602309600	L	SA_DMT_DMetaN_unmatched		GNG	GNG	0	campaniform sensilla	(126970, 77358, 5798)	126970	77358	5798
SA	79380617095266370	720575940609157074	720575940602309600	L	SA_DMT_DMetaN_unmatched		GNG	GNG	0	campaniform sensilla	(127005, 76079, 5798)	127005	76079	5798
SA	79380823253680549	720575940643209582	720575940602309600	L	SA_DMT_DMetaN_unmatched		GNG	GNG	0	campaniform sensilla	(127006, 79219, 5798)	127006	79219	5798
SA	79380823253672812	720575940617429208	720575940602309600	L	SA_DMT_DMetaN_unmatched		GNG	GNG	0	campaniform sensilla	(127016, 78732, 5797)	127016	78732	5797
SA	79380823253675709	720575940638991605	720575940602309600	L	SA_DMT_DMetaN_unmatched		GNG	GNG	0	campaniform sensilla	(127042, 79119, 5798)	127042	79119	5798
SA	79380823253678365	720575940613302431	720575940602309600	L	SA_DMT_DMetaN_unmatched		GNG	GNG	0	campaniform sensilla	(127066, 79444, 5798)	127066	79444	5798
SA	79380754534196282	720575940609307854	720575940602309600	L	SA_DMT_DMetaN_unmatched		GNG	GNG	0	campaniform sensilla	(127140, 77540, 5798)	127140	77540	5798
SA	79380754534206296	720575940612012207	720575940602309600	L	SA_DMT_DMetaN_unmatched		GNG	GNG	0	campaniform sensilla	(127186, 77815, 5798)	127186	77815	5798
SA	79380754534197860	720575940642624292	720575940602309600	L	SA_DMT_DMetaN_unmatched		GNG	GNG	0	campaniform sensilla	(127189, 78458, 5797)	127189	78458	5797
SA	79380823253678216	720575940632807263	720575940602309600	L	SA_DMT_DMetaN_unmatched		GNG	GNG	0	campaniform sensilla	(127194, 79280, 5798)	127194	79280	5798
SA	79380754534207418	720575940614721110	720575940602309600	L	SA_DMT_DMetaN_unmatched		GNG	GNG	0	campaniform sensilla	(127209, 77993, 5798)	127209	77993	5798
SA	79380754534211688	720575940619193264	720575940602309600	L	SA_DMT_DMetaN_unmatched		GNG	GNG	0	campaniform sensilla	(127233, 77868, 5798)	127233	77868	5798
SA	79380685814727472	720575940621445779	720575940602309600	L	SA_DMT_DMetaN_unmatched		GNG	GNG	0	campaniform sensilla	(127244, 77177, 5798)	127244	77177	5798
SA	79380823253677041	720575940624604547	720575940602309600	L	SA_DMT_DMetaN_unmatched		GNG	GNG	0	campaniform sensilla	(127244, 79337, 5798)	127244	79337	5798
[truncated: 346 more rows]
