# Supplementary material for: Comparative connectomics of Drosophila descending and ascending neurons
Source: Nature. 2025 Apr 30;643(8070):158–72. doi: 10.1038/s41586-025-08925-z (PMC12222017; doi:10.1038/s41586-025-08925-z)
Supplement: Supplementary file 1 — Supplementary Files 1–16 and guide. [file 41586_2025_8925_MOESM1_ESM.zip › 2024-06-12178B-s1/2024-06-12178B-Supplemental_file9_FANC_ANs.txt]

class	cell_id	supervoxel_id	root_id	group	side	type	systematic_type	synonyms	comment	soma_division	neuropil	hemilineage	manc_match_id	manc_group	manc_type	fanc_type	xyz
AN	12599	73467443829636932	648518346499332071	648518346499332071	M	AN00A002	AN00A002			T1	xn	00A	10650	10650	AN00A002		(42099, 75200, 1980)
AN	13582	73397074884057924	648518346493958769	648518346489883609	M	AN00A006	AN00A006		dimorphic morphology	A3	ad	00A	11451	11451	AN00A006		(40609, 75200, 1579)
AN	13543	73397074884244182	648518346493850123	648518346489883609	M	AN00A006	AN00A006		dimorphic morphology	T3	xn	00A	11205	11205	AN00A006		(40881, 75200, 1651)
AN	13550	73326706139944033	648518346517252932	648518346489883609	M	AN00A006	AN00A006		dimorphic morphology	A2	ad	00A	11335	11335	AN00A006		(38563, 75200, 1592)
AN	13565	73326706139932039	648518346500632501	648518346489883609	M	AN00A006	AN00A006		dimorphic morphology	A4	ad	00A	12293	12293	AN00A006		(38693, 75200, 1588)
AN	13537	73326706139929521	648518346489883609	648518346489883609	M	AN00A006	AN00A006		dimorphic morphology	A1	xn	00A	13314	13314	AN00A006		(38563, 75200, 1584)
AN	12590	73256337596959086	648518346507239240	648518346507239240	L	AN00A009	AN00A009			T1	fl	00A	13171	13171	AN00A009		(35114, 75200, 1935)
AN	13516	73185968718599555	648518346475412065	648518346475412065	R	AN01A001	AN01A001			A1	hl	01A	10761	10518	AN01A001		(33275, 75200, 1694)
AN	13670	73608181183877776	648518346498529329	648518346475412065	L	AN01A001	AN01A001			A1	hl	01A	10518	10518	AN01A001		(46414, 75200, 1758)
AN	13737	73185968785905190	648518346518325334	648518346518325334	R	AN01A006	AN01A006			A2	xl	01A	10905	10905	AN01A006		(34456, 75200, 1907)
AN	12061	73537812171105225	648518346484153629	648518346484153629	L	AN01A014	AN01A014			T1	fl	01A	11597	10647	AN01A014		(44342, 75200, 1204)
AN	12016	73256337261629861	648518346491824913	648518346484153629	R	AN01A014	AN01A014			T1	fl	01A	10647	10647	AN01A014		(35769, 75200, 1371)
AN	13727	73185968785903889	648518346502473555	648518346502473555	R	AN01A021	AN01A021			A2	ad	01A	12563	12563	AN01A021		(34230, 75200, 1912)
AN	12073	73256337529970401	648518346490143706	648518346486915836	R	AN01A033	AN01A033			T1	xn	01A	14515	14515	AN01A033		(36762, 75200, 1843)
AN	12142	73397075018393401	648518346486915836	648518346486915836	L	AN01A033	AN01A033			T1	xn	01A	15227	14515	AN01A033		(40682, 75200, 1871)
AN	12093	73326706140078420	648518346518983391	648518346487589011	L	AN01A049	AN01A049			T1	xn	01A	16967	16967	AN01A049		(38243, 75200, 1646)
AN	12004	73397074951126115	648518346487589011	648518346487589011	R	AN01A049	AN01A049			T1	xn	01A	17075	16967	AN01A049		(40377, 75200, 1686)
AN	12428	73256337597092811	648518346498121114	648518346474308717	L	AN01A055	AN01A055			T1	XA	01A	28177	18797	AN01A055		(35992, 75200, 1994)
AN	12386	73256337597082861	648518346510126630	648518346474308717	R	AN01A055	AN01A055			T1	XA	01A	18797	18797	AN01A055		(36121, 75200, 1993)
AN	12416	73397075085498821	648518346474308717	648518346474308717	R	AN01A055	AN01A055			T1	XA	01A	22915	18797	AN01A055		(39319, 75200, 2017)
AN	12442	73326706341280633	648518346497288472	648518346474308717	L	AN01A055	AN01A055			T1	XA	01A	19222	18797	AN01A055		(37868, 75200, 1999)
AN	12422	73256337530148224	648518346494772402	648518346483430564	R	AN01A086	AN01A086			T1	XA	01A	27059	23616	AN01A086		(36422, 75200, 1917)
AN	12368	73397075085488405	648518346483430564	648518346483430564	R	AN01A086	AN01A086			T1	XA	01A	23616	23616	AN01A086		(40375, 75200, 2012)
AN	12415	73397075085495810	648518346497646183	648518346483430564	L	AN01A086	AN01A086			T1	XA	01A	25656	23616	AN01A086		(40048, 75200, 2013)
AN	12390	73256337530181501	648518346492594361	648518346483430564	L	AN01A086	AN01A086			T1	XA	01A	24406	23616	AN01A086		(35924, 75200, 1922)
AN	12562	73326706139869431	648518346491405254	648518346491405254	L	AN01A999			matching problem	T2	xn	01A	#N/A			AN01A999	(37255, 75200, 1563)
AN	13478	73185968785942689	648518346480012788	648518346479579099	L	AN01B002	AN01B002			A2	xl	01B	11478	11478	AN01B002		(34285, 75200, 1917)
AN	13782	73537812573635020	648518346488589193	648518346479579099	R	AN01B002	AN01B002			A2	xn	01B	10862	10675	AN01B002		(43530, 75200, 1952)
AN	13787	73537812573618718	648518346494621611	648518346479579099	R	AN01B002	AN01B002			A2	xl	01B	12239	11478	AN01B002		(43673, 75200, 1948)
AN	13556	73185968785906403	648518346496259852	648518346479579099	L	AN01B002	AN01B002			A3	xn	01B	11197	11197	AN01B002		(34336, 75200, 1911)
AN	13395	73185968785930031	648518346479579099	648518346479579099	L	AN01B002	AN01B002			A2	xn	01B	10675	10675	AN01B002		(34193, 75200, 1920)
AN	13802	73537812573633866	648518346512518558	648518346479579099	R	AN01B002	AN01B002			A3	xn	01B	15533	11197	AN01B002		(43675, 75200, 1954)
AN	13662	73185968785906386	648518346480455126	648518346480455126	L	AN01B004	AN01B004			T3	hl	01B	101563	12866	AN01B004		(34505, 75200, 1913)
AN	13031	73537812573602602	648518346483798447	648518346480455126	R	AN01B004	AN01B004			T2	ml	01B	12600	12577	AN01B004		(43750, 75200, 1940)
AN	12450	73185968785876271	648518346493930744	648518346480455126	L	AN01B004	AN01B004			T1	fl	01B	12809	12809	AN01B004		(34549, 75200, 1895)
AN	13596	73537812573602629	648518346494090999	648518346480455126	R	AN01B004	AN01B004			T3	hl	01B	12866	12866	AN01B004		(43858, 75200, 1938)
AN	12296	73537812573553075	648518346496387157	648518346480455126	R	AN01B004	AN01B004			T1	fl	01B	12940	12809	AN01B004		(43757, 75200, 1932)
AN	13022	73185968785919566	648518346499775043	648518346480455126	L	AN01B004	AN01B004			T2	ml	01B	12577	12577	AN01B004		(34577, 75200, 1922)
AN	12526	73256337462981355	648518346472685515	648518346472685515	L	AN01B005	AN01B005			T1	fl	01B	13783	13758	AN01B005		(35003, 75200, 1764)
AN	13642	73256337463000797	648518346480098533	648518346472685515	L	AN01B005	AN01B005			T3	hl	01B	12571	12448	AN01B005		(35005, 75200, 1776)
AN	13044	73537812439634921	648518346488788664	648518346472685515	R	AN01B005	AN01B005			T2	ml	01B	13366	12700	AN01B005		(43123, 75200, 1752)
AN	13605	73537812439677021	648518346491169315	648518346472685515	R	AN01B005	AN01B005			T3	hl	01B	12448	12448	AN01B005		(43190, 75200, 1768)
AN	13076	73185968718868098	648518346498427474	648518346472685515	L	AN01B005	AN01B005			T2	ml	01B	12700	12700	AN01B005		(34495, 75200, 1791)
AN	12508	73537812439688489	648518346509671113	648518346472685515	R	AN01B005	AN01B005			T1	fl	01B	13758	13758	AN01B005		(43269, 75200, 1780)
AN	13664	73185968718829499	648518346466137392	648518346466137392	L	AN01B011	AN01B011			T3	hl	01B	79206	15699	AN01B011		(34526, 75200, 1783)
AN	13728	73185968718764916	648518346487557267	648518346466137392	L	AN01B011	AN01B011			T1	fl	01B	26227	26227	AN01B011		(34682, 75200, 1758)
AN	12522	73537812506679829	648518346488415672	648518346466137392	R	AN01B011	AN01B011			T1	fl	01B	156551	26227	AN01B011		(44139, 75200, 1846)
AN	13164	73185968718806826	648518346489882329	648518346466137392	L	AN01B011	AN01B011			T2	ml	01B	14128	14128	AN01B011		(34565, 75200, 1775)
AN	13638	73537812506619650	648518346491241761	648518346466137392	R	AN01B011	AN01B011			T3	hl	01B	15699	15699	AN01B011		(43731, 75200, 1816)
AN	13086	73537812506656845	648518346503213179	648518346466137392	R	AN01B011	AN01B011			T2	ml	01B	15694	14128	AN01B011		(44006, 75200, 1834)
AN	12530	73185968718850460	648518346467419399	648518346467419399	L	AN01B014	AN01B014			T1	fl	01B	18326	18326	AN01B014		(34614, 75200, 1790)
AN	12523	73537812506674987	648518346486774989	648518346467419399	R	AN01B014	AN01B014			T1	fl	01B	154469	18326	AN01B014		(43635, 75200, 1842)
AN	12536	73397075085518991	648518346492928242	648518346492928242	R	AN01B018	AN01B018			T1	fl	01B	19883	19883	AN01B018		(39090, 75200, 2029)
AN	12534	73326706341294809	648518346526408407	648518346492928242	L	AN01B018	AN01B018			T1	fl	01B	21487	19883	AN01B018		(37712, 75200, 2007)
AN	12781	73678549793575088	648518346500194559	648518346500194559	R	AN02A001	AN02A001			T2	xn	02A	10137	10098	AN02A001		(47404, 75200, 1455)
AN	12768	73115599907309663	648518346511312514	648518346500194559	L	AN02A001	AN02A001			T2	xn	02A	10098	10098	AN02A001		(31411, 75200, 1570)
AN	12782	73397074749852578	648518346470605822	648518346470605822	L	AN02A002	AN02A002			T2	xn	02A	10180	10180	AN02A002		(39124, 75200, 1326)
AN	12842	73467443426981315	648518346490257435	648518346470605822	R	AN02A002	AN02A002			T2	xn	02A	10512	10180	AN02A002		(41772, 75200, 1209)
AN	12837	73537812372455010	648518346504323052	648518346504323052	R	AN02A005	AN02A005			T2	xn	02A	11096	11096	AN02A005		(44577, 75200, 1587)
AN	12846	73256337328579464	648518346507267144	648518346504323052	L	AN02A005	AN02A005			T2	xn	02A	19397	11096	AN02A005		(35005, 75200, 1428)
AN	12869	73537812305453783	648518346497402648	648518346497402648	R	AN02A009	AN02A009			T2	xn	02A	13058	12608	AN02A009		(43881, 75200, 1498)
AN	12882	73256337328783645	648518346500320984	648518346497402648	L	AN02A009	AN02A009			T2	xn	02A	12608	12608	AN02A009		(36233, 75200, 1508)
AN	12429	73467443427017880	648518346489938995	648518346489859709	R	AN02A016	AN02A016			T1	xn	02A	13761	13761	AN02A016		(41359, 75200, 1240)
AN	12424	73326705938385432	648518346489859709	648518346489859709	L	AN02A016	AN02A016			T1	xn	02A	14678	13761	AN02A016		(37110, 75200, 1279)
AN	12456	73537812171105201	648518346481110016	648518346481110016	R	AN02A017	AN02A017			T1	nt	02A	13062	13062	AN02A017		(44268, 75200, 1210)
AN	12459	73115599840043784	648518346517677860	648518346481110016	R	AN02A017	AN02A017			T1	nt	02A	16102	13062	AN02A017		(32744, 75200, 1432)
AN	13283	73256337328682954	648518346493989664	648518346493989664	R	AN02A022	AN02A022			T3	xn	02A	15341	15341	AN02A022		(36040, 75200, 1468)
AN	13245	73537812238364112	648518346524267781	648518346493989664	R	AN02A022	AN02A022			T3	xn	02A	100663	15341	AN02A022		(44470, 75200, 1371)
AN	12447	73256337194161118	648518346500217094	648518346500217094	L	AN02A025	AN02A025			T1	xn	02A	17296	17296	AN02A025		(36585, 75200, 1248)
AN	12437	73467443427037784	648518346504084064	648518346500217094	R	AN02A025	AN02A025			T1	xn	02A	18032	17296	AN02A025		(41081, 75200, 1245)
AN	12445	73256337194184518	648518346486114402	648518346486114402	R	AN02A046	AN02A046			T1	xn	02A	25466	23161	AN02A046		(36457, 75200, 1252)
AN	12452	73467443427027395	648518346488647049	648518346486114402	R	AN02A046	AN02A046			T1	xn	02A	23161	23161	AN02A046		(41197, 75200, 1238)
AN	12582	73185968517273853	648518346472473138	648518346472473138	L	AN03A002	AN03A002			T1	xn	03A	10604	10604	AN03A002		(34746, 75200, 1354)
AN	12669	73537812171239765	648518346501326733	648518346472473138	R	AN03A002	AN03A002			T1	xn	03A	11069	10604	AN03A002		(44531, 75200, 1263)
AN	13190	73678549793814858	648518346497360769	648518346497360769	L	AN03B009	AN03B009			T2	xn	03B	10429	10429	AN03B009		(47421, 75200, 1538)
AN	13073	73115599907459447	648518346499503451	648518346497360769	R	AN03B009	AN03B009			T2	xn	03B	10502	10429	AN03B009		(31344, 75200, 1628)
AN	13425	73537812372628370	648518346491166755	648518346491166755	R	AN03B011	AN03B011			T3	hl	03B	10610	10550	AN03B011		(43774, 75200, 1656)
AN	13108	73256337395697775	648518346500624053	648518346491166755	L	AN03B011	AN03B011			T2	ml	03B	10470	10452	AN03B011		(35889, 75200, 1576)
AN	13509	73256337395727283	648518346502003562	648518346491166755	L	AN03B011	AN03B011			T3	hl	03B	10550	10550	AN03B011		(35245, 75200, 1591)
AN	13062	73537812372568512	648518346531517466	648518346491166755	R	AN03B011	AN03B011			T2	ml	03B	10452	10452	AN03B011		(43710, 75200, 1624)
AN	13068	73537812305567845	648518346489774554	648518346489774554	R	AN03B039	AN03B039			T2	xn	03B	15697	15697	AN03B039		(43588, 75200, 1529)
AN	13170	73326706072949347	648518346501320024	648518346489774554	L	AN03B039	AN03B039			T2	xn	03B	16025	15697	AN03B039		(37035, 75200, 1531)
AN	13511	73537812439469056	648518346475321268	648518346475321268	R	AN03B050	AN03B050			T3	xn	03B	19937	16538	AN03B050		(44583, 75200, 1682)
AN	12689	73537812305603999	648518346483899567	648518346483899567	R	AN03B094	AN03B094			T1	fl	03B	16649	15044	AN03B094		(43092, 75200, 1535)
AN	12686	73326706072997673	648518346500082694	648518346483899567	L	AN03B094	AN03B094			T1	fl	03B	15044	15044	AN03B094		(37184, 75200, 1540)
AN	12681	73185968651602613	648518346477159952	648518346477159952	L	AN03B095	AN03B095			T1	nt	03B	17857	17857	AN03B095		(33585, 75200, 1614)
AN	12691	73608181183786678	648518346479900310	648518346477159952	R	AN03B095	AN03B095			T1	nt	03B	18874	17857	AN03B095		(45183, 75196, 1717)
AN	12466	73326706206997080	648518346500718040	648518346488914161	L	AN04A001	AN04A001			T1	xn	04A	10516	10516	AN04A001		(37452, 75200, 1709)
AN	12988	73467443695381053	648518346488914161	648518346488914161	R	AN04A001	AN04A001			T2	xn	04A	10823	10823	AN04A001		(41683, 75200, 1707)
AN	13580	73467443695400327	648518346491596712	648518346488914161	R	AN04A001	AN04A001			T3	hl	04A	11260	10925	AN04A001		(41231, 75200, 1718)
AN	12462	73467443695400331	648518346496892717	648518346488914161	R	AN04A001	AN04A001			T1	xn	04A	12834	10516	AN04A001		(40980, 75200, 1719)
AN	13599	73326706206965285	648518346501142940	648518346488914161	L	AN04A001	AN04A001			T3	hl	04A	10925	10925	AN04A001		(37530, 75200, 1694)
AN	12925	73326706206888165	648518346502176841	648518346488914161	L	AN04A001	AN04A001			T2	xn	04A	20216	10823	AN04A001		(37306, 75200, 1678)
AN	12967	73537812506711634	648518346486614449	648518346486614449	R	AN04B001	AN04B001			T2	ml	04B	10179	10179	AN04B001		(44177, 75200, 1861)
AN	12455	73537812506699571	648518346486980505	648518346486614449	R	AN04B001	AN04B001			T1	fl	04B	10413	10314	AN04B001		(43528, 75200, 1854)
AN	12473	73185968785676757	648518346491207971	648518346486614449	L	AN04B001	AN04B001			T1	fl	04B	10314	10314	AN04B001		(34521, 75200, 1808)
AN	12957	73185968785740231	648518346494103950	648518346486614449	L	AN04B001	AN04B001			T2	ml	04B	10211	10179	AN04B001		(34277, 75200, 1813)
AN	13609	73467443628369608	648518346476764616	648518346476764616	R	AN04B003	AN04B003			T3	hl	04B	11997	11997	AN04B003		(41673, 75200, 1618)
AN	12682	73326706139690133	648518346497246872	648518346476764616	L	AN04B003	AN04B003			T1	fl	04B	13436	13414	AN04B003		(38315, 75200, 1547)
AN	12652	73467443628462633	648518346486347106	648518346476764616	R	AN04B003	AN04B003			T1	fl	04B	13414	13414	AN04B003		(41855, 75200, 1648)
AN	13636	73326706139939100	648518346499707879	648518346476764616	L	AN04B003	AN04B003			T3	hl	04B	13043	11997	AN04B003		(37329, 75200, 1589)
AN	13128	73326706139917857	648518346500612533	648518346476764616	L	AN04B003	AN04B003			T2	ml	04B	11208	10394	AN04B003		(38224, 75200, 1586)
AN	13061	73467443628295847	648518346509982522	648518346476764616	R	AN04B003	AN04B003			T2	ml	04B	10394	10394	AN04B003		(41365, 75200, 1588)
AN	12910	73185968785555431	648518346475470004	648518346475470004	L	AN04B004	AN04B004		biological variability	T2	ml	04B	#N/A	11885	AN04B004		(34698, 75200, 1802)
AN	12464	73537812573597050	648518346491275194	648518346475470004	R	AN04B004	AN04B004			T1	fl	04B	11885	11885	AN04B004		(43433, 75200, 1937)
AN	12463	73185968785752895	648518346518028392	648518346475470004	L	AN04B004	AN04B004			T1	fl	04B	17395	11885	AN04B004		(34332, 75200, 1823)
AN	12490	73185968718599593	648518346480237990	648518346480237990	L	AN04B023	AN04B023			T1	fl	04B	19912	19114	AN04B023		(34627, 75200, 1690)
AN	13071	73256337328739727	648518346490274075	648518346480237990	L	AN04B023	AN04B023			T2	ml	04B	14013	14013	AN04B023		(36204, 75200, 1490)
AN	13547	73537812305394569	648518346502060650	648518346480237990	R	AN04B023	AN04B023			T3	hl	04B	18473	17924	AN04B023		(43974, 75200, 1467)
AN	13113	73467443628477961	648518346492938414	648518346480237990	R	AN04B023	AN04B023			T2	ml	04B	15288	14013	AN04B023		(42973, 75200, 1658)
AN	12492	73608181183909668	648518346493809294	648518346480237990	R	AN04B023	AN04B023			T1	fl	04B	19114	19114	AN04B023		(45681, 75200, 1763)
AN	13754	73256337328617683	648518346500218630	648518346480237990	L	AN04B023	AN04B023			T3	hl	04B	17924	17924	AN04B023		(35966, 75200, 1442)
AN	12457	73467443628348477	648518346470610686	648518346470610686	R	AN04B051	AN04B051			T1	xn	04B	20275	17490	AN04B051		(41884, 75200, 1611)
AN	12449	73326706139958826	648518346484441639	648518346470610686	L	AN04B051	AN04B051			T1	xn	04B	17490	17490	AN04B051		(37521, 75200, 1595)
AN	13700	73326706341265529	648518346490553180	648518346490553180	R	AN05B004	AN05B004			A8	xn	05B	11670	10327	AN05B004		(37856, 75200, 1986)
AN	13704	73397075085461169	648518346521690617	648518346490553180	L	AN05B004	AN05B004			A8	xn	05B	10327	10327	AN05B004		(40747, 75200, 2002)
AN	13523	73326706341274843	648518346496961837	648518346496961837	R	AN05B005	AN05B005			T3	xn	05B	10142	10142	AN05B005		(37352, 75200, 1991)
AN	13558	73397075085483573	648518346509700995	648518346496961837	L	AN05B005	AN05B005			T3	xn	05B	10159	10142	AN05B005		(40131, 75200, 2004)
AN	12622	73397074951334160	648518346489557337	648518346489557337	L	AN05B006	AN05B006			T1	xn	05B	10758	10603	AN05B006		(39766, 75200, 1775)
AN	13005	73397075018376768	648518346490236955	648518346489557337	L	AN05B006	AN05B006			T2	xn	05B	10241	10221	AN05B006		(39731, 75200, 1867)
AN	12611	73326706207077663	648518346490563164	648518346489557337	R	AN05B006	AN05B006			T1	xn	05B	10603	10603	AN05B006		(38613, 75200, 1746)
AN	12993	73397075018081256	648518346499600222	648518346489557337	R	AN05B006	AN05B006			T2	xn	05B	10221	10221	AN05B006		(39169, 75200, 1802)
AN	12671	73397074951206891	648518346488509423	648518346488509423	L	AN05B007	AN05B007			T1	xl	05B	10419	10381	AN05B007		(40077, 75200, 1722)
AN	12665	73326706207054320	648518346517524522	648518346488509423	R	AN05B007	AN05B007			T1	xl	05B	10381	10381	AN05B007		(38531, 75200, 1724)
AN	13382	73256337597014435	648518346488148304	648518346488148304	R	AN05B009	AN05B009			A3	xn	05B	11360	11360	AN05B009		(36437, 75200, 1949)
AN	13463	73467443829663104	648518346492139147	648518346488148304	L	AN05B009	AN05B009			A3	xn	05B	11387	11360	AN05B009		(41158, 75200, 1996)
AN	13347	73397075085457058	648518346497391640	648518346488148304	L	AN05B009	AN05B009			A2	xl	05B	10266	10266	AN05B009		(40950, 75200, 1987)
AN	13314	73256337597022977	648518346514632391	648518346488148304	R	AN05B009	AN05B009			A2	xl	05B	10874	10266	AN05B009		(36192, 75200, 1954)
AN	12578	73467443829710543	648518346477154760	648518346477154760	L	AN05B010	AN05B010			T1	xl	05B	10174	10174	AN05B010		(41019, 75200, 2025)
AN	12544	73256337597077608	648518346477782492	648518346477154760	R	AN05B010	AN05B010			T1	xl	05B	10591	10174	AN05B010		(36121, 75200, 1980)
AN	13387	73256337597000235	648518346509890249	648518346509890249	L	AN05B015	AN05B015			A1	xn	05B	12226	11835	AN05B015		(36702, 75200, 1944)
AN	13267	73397075085405888	648518346511947632	648518346509890249	R	AN05B015	AN05B015			A1	xn	05B	11835	11835	AN05B015		(40639, 75200, 1966)
AN	12557	73397075085467305	648518346488173854	648518346488173854	L	AN05B017	AN05B017			T1	xl	05B	12129	12129	AN05B017		(39684, 75200, 1993)
AN	12514	73326706341249744	648518346494977418	648518346488173854	R	AN05B017	AN05B017			T1	xl	05B	12264	12129	AN05B017		(37369, 75200, 1965)
AN	13015	73397075018209333	648518346479412412	648518346479412412	R	AN05B021	AN05B021			T2	xl	05B	13792	12350	AN05B021		(39006, 75200, 1809)
AN	13675	73397075085349348	648518346474513602	648518346474513602	L	AN05B023	AN05B023			A6	xn	05B	13187	11960	AN05B023		(39244, 75200, 1938)
AN	13641	73326706341168909	648518346478077653	648518346474513602	R	AN05B023	AN05B023			A6	xn	05B	11960	11960	AN05B023		(38558, 75200, 1937)
AN	13130	73326706341283178	648518346481456485	648518346474513602	L	AN05B023	AN05B023			T2	xn	05B	13441	12652	AN05B023		(37976, 75200, 1999)
AN	13386	73397075085403711	648518346490549514	648518346474513602	R	AN05B023	AN05B023	PPN1		A2	xn	05B	17603	12714	AN05B023		(39492, 75200, 1964)
AN	13710	73397075018648135	648518346491502142	648518346474513602	L	AN05B023	AN05B023			A9	xn	05B	22016	11592	AN05B023		(39565, 75200, 1927)
AN	13701	73326706274211568	648518346493182640	648518346474513602	R	AN05B023	AN05B023			A9	xn	05B	11592	11592	AN05B023		(38258, 75200, 1858)
AN	13402	73326706341256139	648518346503901536	648518346474513602	L	AN05B023	AN05B023	PPN1		A2	xn	05B	12714	12714	AN05B023		(38473, 75202, 1979)
AN	13067	73397075085455167	648518346517414949	648518346474513602	R	AN05B023	AN05B023			T2	xn	05B	12652	12652	AN05B023		(39316, 75200, 1985)
AN	12565	73397075085442873	648518346491232632	648518346491232632	L	AN05B024	AN05B024			T1	xl	05B	12371	12139	AN05B024		(39783, 75200, 1985)
AN	12517	73326706341260986	648518346496275468	648518346491232632	R	AN05B024	AN05B024			T1	xl	05B	12139	12139	AN05B024		(37357, 75200, 1982)
AN	13684	73397075085424234	648518346482876969	648518346482876969	L	AN05B025	AN05B025			A7	xl	05B	12433	12414	AN05B025		(39406, 75200, 1977)
AN	13693	73326706341222359	648518346483300260	648518346482876969	R	AN05B025	AN05B025			A7	xl	05B	12414	12414	AN05B025		(38561, 75200, 1959)
AN	12607	73397075085440812	648518346484036637	648518346484036637	L	AN05B026	AN05B026			T1	xl	05B	12488	11520	AN05B026		(39617, 75200, 1984)
AN	12615	73326706341227836	648518346493914872	648518346484036637	R	AN05B026	AN05B026			T1	xl	05B	11520	11520	AN05B026		(37490, 75200, 1959)
AN	12571	73397075085430456	648518346479571922	648518346479571922	L	AN05B027	AN05B027			T1	xl	05B	12581	12581	AN05B027		(39793, 75200, 1974)
AN	12527	73326706341210945	648518346511753840	648518346479571922	R	AN05B027	AN05B027			T1	xl	05B	12632	12581	AN05B027		(37641, 75200, 1955)
AN	12596	73397075085447247	648518346478896212	648518346478896212	L	AN05B029	AN05B029			T1	xn	05B	13044	12899	AN05B029		(39938, 75200, 1981)
AN	12602	73326706341268484	648518346517987176	648518346478896212	R	AN05B029	AN05B029			T1	xn	05B	12899	12899	AN05B029		(37205, 75200, 1988)
AN	12579	73397075085504837	648518346491179811	648518346491179811	L	AN05B040	AN05B040			T1	xn	05B	15872	14115	AN05B040		(39766, 75200, 2017)
AN	12540	73256337597074859	648518346514659783	648518346491179811	R	AN05B040	AN05B040			T1	xn	05B	14115	14115	AN05B040		(36849, 75200, 1981)
AN	12934	73467443829578158	648518346485643539	648518346485643539	R	AN05B044	AN05B044			T2	fl	05B	17248	17183	AN05B044		(42225, 75200, 1952)
AN	13082	73256337597002875	648518346501328781	648518346485643539	L	AN05B044	AN05B044			T2	fl	05B	17183	17183	AN05B044		(35173, 75200, 1939)
AN	13780	73256337597030224	648518346490866861	648518346490866861	R	AN05B045	AN05B045			A2	xn	05B	15165	15165	AN05B045		(36566, 75200, 1962)
AN	13378	73397075085374554	648518346494118279	648518346490866861	L	AN05B045	AN05B045			A2	xn	05B	17609	15165	AN05B045		(40826, 75200, 1955)
AN	12570	73397075085458957	648518346487582355	648518346487582355	L	AN05B046	AN05B046		difference in number		xn	05B	#N/A	16414	AN05B046		(40178, 75200, 1993)
AN	12550	73326706341281935	648518346491244833	648518346487582355	R	AN05B046	AN05B046			T1	xn	05B	15348	16414	AN05B046		(37273, 75200, 1996)
AN	12541	73397075085474631	648518346500340405	648518346487582355	L	AN05B046	AN05B046			T1	xn	05B	16556	16414	AN05B046		(40073, 75200, 1999)
AN	12503	73256337597054786	648518346504117454	648518346487582355	R	AN05B046	AN05B046			T1	xn	05B	16414	16414	AN05B046		(36769, 75200, 1975)
AN	12589	73326706341280602	648518346496969089	648518346496969089	R	AN05B047	AN05B047			T1	xn	05B	20000	20000	AN05B047		(37349, 75200, 1999)
AN	12987	73326706274257728	648518346490265297	648518346490265297	R	AN05B048	AN05B048			T2	xn	05B	16083	16083	AN05B048		(37669, 75200, 1879)
AN	12940	73397075018448440	648518346495724688	648518346490265297	L	AN05B048	AN05B048			T2	xn	05B	16892	16083	AN05B048		(39857, 75200, 1898)
AN	12964	73256337597046370	648518346484704845	648518346484704845	R	AN05B049	AN05B049			T2	xn	05B	15563	15563	AN05B049		(36494, 75200, 1968)
AN	13007	73397075085469219	648518346488173086	648518346484704845	L	AN05B049	AN05B049			T2	xn	05B	18311	16216	AN05B049		(40576, 75200, 1994)
AN	12972	73397075085412562	648518346493305920	648518346484704845	L	AN05B049	AN05B049			T2	xn	05B	17365	15563	AN05B049		(40597, 75200, 1972)
AN	12980	73256337597076141	648518346509720451	648518346484704845	R	AN05B049	AN05B049			T2	xn	05B	16216	16216	AN05B049		(36305, 75200, 1989)
AN	12956	73256337597026557	648518346511137922	648518346484704845	R	AN05B049	AN05B049			T2	xn	05B	15423	15239	AN05B049		(36630, 75200, 1956)
AN	12976	73397075085469208	648518346521685497	648518346484704845	L	AN05B049	AN05B049			T2	xn	05B	15239	15239	AN05B049		(40489, 75200, 1994)
AN	12982	73326706274307425	648518346476905672	648518346476905672	R	AN05B050	AN05B050			T2	xn	05B	13706	13706	AN05B050		(36959, 75200, 1904)
AN	12970	73326706274281404	648518346478189781	648518346476905672	R	AN05B050	AN05B050			T2	xn	05B	16014	16014	AN05B050		(38040, 75200, 1894)
AN	12966	73256337530135857	648518346481558465	648518346476905672	R	AN05B050	AN05B050			T2	xn	05B	15992	13706	AN05B050		(36854, 75200, 1912)
AN	12974	73397075018494892	648518346489561945	648518346476905672	L	AN05B050	AN05B050			T2	xn	05B	16257	16014	AN05B050		(39917, 75200, 1909)
AN	12969	73326706274253242	648518346494975403	648518346476905672	R	AN05B050	AN05B050			T2	xn	05B	18183	13706	AN05B050		(37748, 75200, 1879)
AN	12989	73397075018484114	648518346495587403	648518346476905672	L	AN05B050	AN05B050			T2	xn	05B	13870	13706	AN05B050		(39859, 75200, 1902)
AN	12944	73397075018416236	648518346507633273	648518346476905672	L	AN05B050	AN05B050			T2	xn	05B	18705	13706	AN05B050		(40690, 75200, 1883)
AN	12936	73256337530343780	648518346475306849	648518346475306849	R	AN05B052	AN05B052			T2	xn	05B	16857	16579	AN05B052		(36849, 75200, 1929)
AN	12986	73256337597064477	648518346486498976	648518346475306849	R	AN05B052	AN05B052			T2	xn	05B	17001	17001	AN05B052		(36575, 75200, 1977)
AN	12994	73397075085445112	648518346486738172	648518346475306849	L	AN05B052	AN05B052			T2	xn	05B	16579	16579	AN05B052		(40642, 75200, 1988)
AN	12960	73397075018445597	648518346502423463	648518346475306849	L	AN05B052	AN05B052			T2	xn	05B	17255	17001	AN05B052		(40724, 75200, 1890)
AN	13628	73397075085474559	648518346489590105	648518346489590105	L	AN05B053	AN05B053			A4	xn	05B	16026	15949	AN05B053		(40946, 75200, 2003)
AN	13629	73256337597033868	648518346491779646	648518346489590105	R	AN05B053	AN05B053			A5	xn	05B	14510	14510	AN05B053		(36415, 75200, 1959)
AN	13534	73256337597041032	648518346494621461	648518346489590105	R	AN05B053	AN05B053			A4	xn	05B	15949	15949	AN05B053		(36209, 75200, 1965)
AN	13584	73397075085451231	648518346507309128	648518346489590105	L	AN05B053	AN05B053			A5	xn	05B	16453	14510	AN05B053		(40743, 75200, 1988)
AN	12998	73397075085440809	648518346483842965	648518346483842965	L	AN05B054	AN05B054			T2	xn	05B	17254	17254	AN05B054		(40538, 75200, 1978)
AN	12947	73256337597071878	648518346486438569	648518346483842965	R	AN05B054	AN05B054			T2	xn	05B	18009	17254	AN05B054		(36339, 75200, 1983)
AN	12552	73397075085401702	648518346479135440	648518346479135440	L	AN05B056	AN05B056			T1	xn	05B	17624	17431	AN05B056		(40584, 75200, 1961)
AN	12501	73397075085408043	648518346491199674	648518346479135440	L	AN05B056	AN05B056			T1	xn	05B	17360	17360	AN05B056		(40714, 75200, 1967)
AN	12576	73256337597041051	648518346517962600	648518346479135440	R	AN05B056	AN05B056			T1	xn	05B	17431	17431	AN05B056		(36663, 75200, 1962)
AN	12653	73397075085494348	648518346502536019	648518346502536019	L	AN05B058	AN05B058			T1	xn	05B	14318	14318	AN05B058		(39874, 75200, 2013)
AN	13621	73326706274246305	648518346487990302	648518346487990302	R	AN05B059	AN05B059			T3	hl	05B	19742	19742	AN05B059		(37840, 75200, 1873)
AN	13631	73397075018476764	648518346502103113	648518346487990302	R	AN05B059	AN05B059			T3	hl	05B	21361	19742	AN05B059		(39789, 75200, 1909)
AN	13616	73326706274209002	648518346478892884	648518346478892884	R	AN05B060	AN05B060			T3	hl	05B	19874	19874	AN05B060		(38083, 75200, 1865)
AN	13645	73467443829371240	648518346502015338	648518346478892884	L	AN05B060	AN05B060			T3	hl	05B	21527	19874	AN05B060		(41199, 75200, 1931)
AN	13650	73467443762928155	648518346475574196	648518346475574196	L	AN05B062	AN05B062			T3	hl	05B	27876	22617	AN05B062		(41147, 75200, 1926)
AN	13567	73256337597037395	648518346488650633	648518346475574196	R	AN05B062	AN05B062			T3	hl	05B	22617	22617	AN05B062		(36497, 75200, 1961)
AN	13643	73397075018456513	648518346489576281	648518346475574196	R	AN05B062	AN05B062			T3	hl	05B	21137	18745	AN05B062		(40608, 75200, 1894)
AN	13592	73256337597016530	648518346512148927	648518346475574196	R	AN05B062	AN05B062			T3	hl	05B	13977	18745	AN05B062		(36665, 75200, 1949)
AN	13623	73256337530151377	648518346517430309	648518346475574196	R	AN05B062	AN05B062			T3	hl	05B	18745	18745	AN05B062		(36762, 75200, 1912)
AN	12996	73397075085478378	648518346492164370	648518346492164370	L	AN05B063	AN05B063			T2	xn	05B	14533	14533	AN05B063		(40414, 75200, 2004)
AN	13593	73397075085447249	648518346495751755	648518346492164370	L	AN05B063	AN05B063			T3	xn	05B	23105	20699	AN05B063		(40731, 75200, 1984)
AN	13529	73256337597046387	648518346507418655	648518346492164370	R	AN05B063	AN05B063			T3	xn	05B	20699	20699	AN05B063		(36415, 75200, 1968)
AN	12952	73256337597049702	648518346511958640	648518346492164370	R	AN05B063	AN05B063			T2	xn	05B	17471	14533	AN05B063		(36305, 75200, 1967)
AN	12559	73397075085376934	648518346477676695	648518346477676695	L	AN05B067	AN05B067			T1	xn	05B	21432	20530	AN05B067		(40898, 75200, 1954)
AN	12521	73397075085399537	648518346479131600	648518346477676695	L	AN05B067	AN05B067			T1	xn	05B	39801	20530	AN05B067		(40672, 75199, 1961)
AN	12573	73256337597062956	648518346494456341	648518346477676695	R	AN05B067	AN05B067			T1	xn	05B	20530	20530	AN05B067		(36601, 75200, 1967)
AN	13589	73397075085432574	648518346490532444	648518346490532444	L	AN05B068	AN05B068			T3	xn	05B	23287	22092	AN05B068		(40646, 75200, 1979)
AN	13607	73397075085436548	648518346492499395	648518346490532444	R	AN05B068	AN05B068			T3	xn	05B	24033	23591	AN05B068		(40723, 75200, 1978)
AN	13545	73256337597033906	648518346517233732	648518346490532444	R	AN05B068	AN05B068			T3	xn	05B	22092	22092	AN05B068		(36570, 75200, 1956)
AN	13602	73256337597002877	648518346526161367	648518346490532444	R	AN05B068	AN05B068			T3	xn	05B	23591	23591	AN05B068		(36638, 75200, 1944)
AN	12574	73256337597037400	648518346475750580	648518346475750580	R	AN05B069	AN05B069			T1	xn	05B	21269	20112	AN05B069		(36778, 75200, 1959)
AN	12511	73397075085426571	648518346481833119	648518346475750580	L	AN05B069	AN05B069			T1	xn	05B	20626	20112	AN05B069		(40772, 75200, 1972)
AN	12577	73256337597051427	648518346490471432	648518346475750580	R	AN05B069	AN05B069			T1	xn	05B	20112	20112	AN05B069		(36786, 75200, 1968)
AN	12546	73397075085481849	648518346517974376	648518346475750580	L	AN05B069	AN05B069			T1	xn	05B	22258	20112	AN05B069		(40474, 75200, 2001)
AN	12545	73256337596830134	648518346482831913	648518346482831913	R	AN05B071	AN05B071			T1	xn	05B	20849	20849	AN05B071		(36791, 75200, 1934)
AN	12528	73256337597065909	648518346494007153	648518346482831913	R	AN05B071	AN05B071			T1	xn	05B	22814	20849	AN05B071		(36364, 75200, 1975)
AN	12505	73256337597071902	648518346494563461	648518346482831913	R	AN05B071	AN05B071			T1	xn	05B	16225	16225	AN05B071		(36695, 75200, 1976)
AN	12533	73397075085410361	648518346487755946	648518346482831913	L	AN05B071	AN05B071			T1	xn	05B	21083	20849	AN05B071		(40569, 75200, 1967)
AN	12959	73326706341216728	648518346492946608	648518346492946608	R	AN05B076	AN05B076			T2	fl	05B	20447	20447	AN05B076		(38906, 75200, 1963)
AN	13124	73326706341272826	648518346496327997	648518346492946608	L	AN05B076	AN05B076			T2	fl	05B	20876	20447	AN05B076		(37969, 75200, 1992)
AN	12496	73326706341279284	648518346470406654	648518346470406654	R	AN05B078	AN05B078			T1	xn	05B	21434	21279	AN05B078		(37179, 75200, 1999)
AN	12606	73256337596833005	648518346481365953	648518346470406654	R	AN05B078	AN05B078			T1	xn	05B	21558	19560	AN05B078		(36772, 75200, 1930)
AN	12531	73397075085422035	648518346488435695	648518346470406654	L	AN05B078	AN05B078			T1	xn	05B	21502	21254	AN05B078		(40687, 75200, 1971)
AN	12591	73256337597044598	648518346489573721	648518346470406654	R	AN05B078	AN05B078			T1	xn	05B	19720	19560	AN05B078		(36684, 75200, 1969)
AN	12663	73397075085426522	648518346490823597	648518346470406654	L	AN05B078	AN05B078			T1	xn	05B	19560	19560	AN05B078		(40420, 75200, 1975)
AN	12551	73326706274438030	648518346492300076	648518346470406654	L	AN05B078	AN05B078			T1	xn	05B	21254	21254	AN05B078		(36920, 75200, 1928)
AN	12509	73467443762775736	648518346490297297	648518346490297297	L	AN05B081	AN05B081			T1	xn	05B	21135	21135	AN05B081		(41236, 75200, 1922)
AN	12549	73326706341274832	648518346501345814	648518346490297297	R	AN05B081	AN05B081			T1	xn	05B	24310	21135	AN05B081		(37120, 75200, 1995)
AN	12507	73326706341287582	648518346496183398	648518346496183398	R	AN05B083	AN05B083			T1	xn	05B	157177	157177	AN05B083		(37253, 75200, 2002)
AN	12524	73397075085424268	648518346499538267	648518346496183398	L	AN05B083	AN05B083			T1	xn	05B	165510	157177	AN05B083		(40520, 75200, 1972)
AN	12977	73326706139920080	648518346481105408	648518346481105408	R	AN05B094	AN05B094			T2	xn	05B	11533	11533	AN05B094		(38672, 75200, 1580)
AN	12965	73397074884244162	648518346495682667	648518346481105408	L	AN05B094	AN05B094			T2	xn	05B	12393	11533	AN05B094		(40572, 75200, 1653)
AN	12962	73397074951354750	648518346485866878	648518346485866878	R	AN05B096	AN05B096			T2	xn	05B	11470	10727	AN05B096		(39285, 75200, 1792)
AN	12992	73397075018324288	648518346489650124	648518346485866878	L	AN05B096	AN05B096			T2	xn	05B	10727	10727	AN05B096		(39886, 75200, 1837)
AN	13566	73397075018293750	648518346498277530	648518346485866878	R	AN05B096	AN05B096			T3	xn	05B	10585	10585	AN05B096		(39770, 75200, 1831)
AN	13624	73326706207030959	648518346499424743	648518346485866878	R	AN05B096	AN05B096			T3	xn	05B	11358	10585	AN05B096		(38898, 75200, 1732)
AN	12979	73397074817087079	648518346466701934	648518346466701934	L	AN05B097	AN05B097			T2	xn	05B	13828	12925	AN05B097		(39785, 75200, 1518)
AN	13531	73397074951134761	648518346466999278	648518346466701934	R	AN05B097	AN05B097			T3	xl	05B	11044	10959	AN05B097		(40182, 75200, 1687)
AN	12654	73397074884199028	648518346479264188	648518346466701934	L	AN05B097	AN05B097			T1	xn	05B	13554	12392	AN05B097		(40657, 75200, 1640)
AN	12563	73326706140008686	648518346481858463	648518346466701934	R	AN05B097	AN05B097			T1	xn	05B	12392	12392	AN05B097		(38596, 75200, 1612)
AN	12978	73397074883854846	648518346485689107	648518346466701934	R	AN05B097	AN05B097			T2	xn	05B	12925	12925	AN05B097		(39923, 75200, 1549)
AN	13490	73397074951148379	648518346499818707	648518346466701934	R	AN05B097	AN05B097			T3	xl	05B	10959	10959	AN05B097		(39233, 75200, 1691)
AN	13301	73326706207028521	648518346517436709	648518346466701934	R	AN05B097	AN05B097			A1	xl	05B	11895	11789	AN05B097		(37280, 75200, 1718)
AN	13366	73397075018245177	648518346531539994	648518346466701934	L	AN05B097	AN05B097			A1	xl	05B	11789	11789	AN05B097		(40707, 75200, 1815)
AN	13604	73326706072957157	648518346479537115	648518346479537115	R	AN05B098	AN05B098			T3	hl	05B	11816	11816	AN05B098		(38543, 75200, 1540)
AN	13559	73397074817212447	648518346494733077	648518346479537115	L	AN05B098	AN05B098			T3	hl	05B	28731	11816	AN05B098		(40510, 75200, 1542)
AN	13669	73397075018486732	648518346472314377	648518346472314377	L	AN05B099	AN05B099			A5	xn	05B	13389	13074	AN05B099		(38965, 75200, 1903)
AN	13648	73397075018262766	648518346481627073	648518346472314377	R	AN05B099	AN05B099			A6	xn	05B	13160	12985	AN05B099		(38995, 75200, 1823)
AN	13668	73326706274214027	648518346486012306	648518346472314377	R	AN05B099	AN05B099			A7	xn	05B	12063	11807	AN05B099		(38584, 75200, 1866)
AN	13686	73397075018515033	648518346490230199	648518346472314377	L	AN05B099	AN05B099			A7	xn	05B	11807	11807	AN05B099		(38989, 75200, 1915)
AN	13639	73397075018448439	648518346493959281	648518346472314377	L	AN05B099	AN05B099			A6	xn	05B	12985	12985	AN05B099		(39484, 75200, 1901)
AN	13611	73326706274211607	648518346512180927	648518346472314377	R	AN05B099	AN05B099			A5	xn	05B	13074	13074	AN05B099		(38756, 75200, 1859)
AN	12487	73397075018281257	648518346476719990	648518346476719990	L	AN05B100	AN05B100			T1	fl	05B	12919	12919	AN05B100		(39685, 75200, 1825)
AN	12924	73326706207101576	648518346488530616	648518346476719990	R	AN05B100	AN05B100			T2	ml	05B	12263	12263	AN05B100		(38872, 75200, 1746)
AN	13644	73326706207073031	648518346493181682	648518346476719990	R	AN05B100	AN05B100			T3	hl	05B	11889	11844	AN05B100		(38829, 75200, 1740)
AN	12662	73397074951302022	648518346498272666	648518346476719990	R	AN05B100	AN05B100			T1	fl	05B	12924	12919	AN05B100		(39035, 75200, 1757)
AN	12909	73397075018254570	648518346502767091	648518346476719990	L	AN05B100	AN05B100			T2	ml	05B	12334	12263	AN05B100		(39848, 75200, 1821)
AN	13590	73397075018306583	648518346492126347	648518346476719990	R	AN05B100	AN05B100			T3	hl	05B	11844	11844	AN05B100		(39691, 75200, 1833)
AN	12943	73397075018445574	648518346488199966	648518346488199966	R	AN05B101	AN05B101			T2	xn	05B	12460	12460	AN05B101		(39181, 75200, 1899)
AN	12918	73326706274299760	648518346509323386	648518346488199966	L	AN05B101	AN05B101			T2	xn	05B	13823	12460	AN05B101		(38518, 75200, 1895)
AN	12476	73326706341264099	648518346515290439	648518346488199966	R	AN05B101	AN05B101			T1	xn	05B	13531	13531	AN05B101		(38666, 75200, 1997)
AN	13518	73326706274157634	648518346479550171	648518346479550171	R	AN05B102	AN05B102			A4	xn	05B	14500	12374	AN05B102		(38457, 75200, 1843)
AN	13474	73326706274184864	648518346490999160	648518346479550171	R	AN05B102	AN05B102			A3	xn	05B	14525	13879	AN05B102		(38375, 75200, 1850)
AN	13562	73397075018510392	648518346504969587	648518346479550171	L	AN05B102	AN05B102			A4	xn	05B	12374	12374	AN05B102		(39295, 75200, 1917)
AN	13530	73397075018500123	648518346514056473	648518346479550171	L	AN05B102	AN05B102			A3	xn	05B	13879	13879	AN05B102		(39447, 75200, 1913)
AN	13010	73397074884167612	648518346484760141	648518346484760141	R	AN05B103	AN05B103			T2	xn	05B	13196	13196	AN05B103		(39949, 75200, 1620)
AN	13037	73397074884055536	648518346494285703	648518346484760141	R	AN05B103	AN05B103			T2	xn	05B	13470	13196	AN05B103		(39263, 75200, 1563)
AN	12547	73467443628422948	648518346486794543	648518346486794543	L	AN05B104	AN05B104			T1	fl	05B	24207	15496	AN05B104		(41148, 75200, 1642)
AN	12999	73467443628428040	648518346501147241	648518346486794543	L	AN05B104	AN05B104			T2	ml	05B	12635	12635	AN05B104		(41298, 75200, 1644)
AN	13499	73467443628374667	648518346496335991	648518346486794543	L	AN05B104	AN05B104			T3	hl	05B	13697	13185	AN05B104		(41205, 75200, 1619)
AN	12673	73326706207013866	648518346504133070	648518346486794543	R	AN05B104	AN05B104			T1	fl	05B	15496	15496	AN05B104		(37978, 75200, 1721)
AN	13528	73326706207086871	648518346514052377	648518346486794543	R	AN05B104	AN05B104			T3	hl	05B	13185	13185	AN05B104		(38115, 75200, 1748)
AN	13003	73326706140054407	648518346515847498	648518346486794543	R	AN05B104	AN05B104			T2	ml	05B	12653	12635	AN05B104		(38006, 75200, 1634)
AN	12618	73397075018288731	648518346489847567	648518346489847567	L	AN05B105	AN05B105			T1	xl	05B	14227	13373	AN05B105		(39925, 75200, 1827)
AN	12625	73397074951222365	648518346517404709	648518346489847567	R	AN05B105	AN05B105			T1	xl	05B	13373	13373	AN05B105		(39097, 75200, 1731)
AN	13466	73326706341199183	648518346496811522	648518346496811522	R	AN05B106	AN05B106			T3	xl	05B	13588	13588	AN05B106		(37718, 75200, 1946)
AN	13554	73397075085480101	648518346512131519	648518346496811522	L	AN05B106	AN05B106			T3	xl	05B	14442	13588	AN05B106		(39487, 75200, 1998)
AN	12535	73397075085388894	648518346459862788	648518346459862788	L	AN05B997			matching problem	T1	xn	05B	#N/A			AN05B997	(40752, 75200, 1959)
AN	13711	73397075085342608	648518346488602205	648518346488602205	L	AN05B998			matching problem	TBD	xn	05B	#N/A			AN05B998	(39715, 75200, 1939)
AN	13337	73326706207099130	648518346515661130	648518346475595136	R	AN05B999			female specific	T3	xn	05B	#N/A			AN05B999	(38771, 75200, 1752)
AN	13544	73397074951403104	648518346475595136	648518346475595136	L	AN05B999			female specific	T3	xn	05B	#N/A			AN05B999	(40458, 75200, 1800)
AN	13059	73185968651475996	648518346485643283	648518346485643283	R	AN06A010	AN06A010			T2	ut	06A	12859	12145	AN06A010		(33018, 75200, 1560)
AN	13125	73608181049704334	648518346487694250	648518346485643283	L	AN06A010	AN06A010			T2	ut	06A	12145	12145	AN06A010		(46414, 75200, 1529)
AN	12569	73326705938365122	648518346486574752	648518346486574752	R	AN06A015	AN06A015			T1	fl	06A	13400	12981	AN06A015		(36937, 75200, 1275)
AN	12631	73537812171247988	648518346515857994	648518346486574752	L	AN06A015	AN06A015			T1	fl	06A	12981	12981	AN06A015		(43180, 75200, 1261)
AN	12556	73256337261629881	648518346500721075	648518346500721075	R	AN06A016	AN06A016			T1	xn	06A	12159	12159	AN06A016		(35596, 75200, 1368)
AN	12722	73537812171269780	648518346518867167	648518346500721075	L	AN06A016	AN06A016			T1	xn	06A	166047	12159	AN06A016		(44666, 75200, 1273)
AN	12659	73256337328793977	648518346486440873	648518346486440873	R	AN06A017	AN06A017			T1	ut	06A	13253	13253	AN06A017		(35802, 75200, 1514)
AN	12676	73537812305582623	648518346496192458	648518346486440873	L	AN06A017	AN06A017			T1	ut	06A	13269	13253	AN06A017		(44042, 75200, 1542)
AN	12555	73256337328594818	648518346490556682	648518346490556682	R	AN06A018	AN06A018			T1	xn	06A	17041	13950	AN06A018		(35500, 75200, 1433)
AN	12632	73537812305402002	648518346496195786	648518346490556682	L	AN06A018	AN06A018			T1	xn	06A	13950	13950	AN06A018		(44313, 75200, 1476)
AN	13394	73608181049569645	648518346480014836	648518346480014836	L	AN06A026	AN06A026			A1	ht	06A	16801	16617	AN06A026		(45452, 75200, 1483)
AN	13517	73537812238251463	648518346488928497	648518346480014836	L	AN06A026	AN06A026			T3	ht	06A	12711	12711	AN06A026		(44976, 75200, 1321)
AN	13319	73185968584602722	648518346504153696	648518346480014836	R	AN06A026	AN06A026			A1	ht	06A	16617	16617	AN06A026		(34385, 75200, 1532)
AN	13421	73185968584715376	648518346504201256	648518346480014836	R	AN06A026	AN06A026			T3	ht	06A	15702	12711	AN06A026		(33647, 75200, 1541)
AN	12640	73397074749963637	648518346479412369	648518346479412369	L	AN06A027	AN06A027			T1	it	06A	18347	15988	AN06A027		(40638, 75200, 1378)
AN	12588	73467443494190232	648518346484816717	648518346479412369	R	AN06A027	AN06A027			T1	it	06A	15988	15988	AN06A027		(41152, 75200, 1392)
AN	13292	73397074749833196	648518346494392199	648518346494392199	R	AN06A030	AN06A030			A1	ht	06A	16962	16115	AN06A030		(40926, 75195, 1324)
AN	13553	73397074749987339	648518346496185173	648518346494392199	L	AN06A030	AN06A030			A1	ht	06A	16115	16115	AN06A030		(40852, 75200, 1393)
AN	12568	73256337328638464	648518346466143536	648518346466143536	R	AN06A041	AN06A041			T1	xn	06A	17527	17527	AN06A041		(34915, 75200, 1444)
AN	12715	73537812238413898	648518346484713219	648518346466143536	L	AN06A041	AN06A041			T1	xn	06A	18514	17527	AN06A041		(44771, 75201, 1393)
AN	12688	73608181116540017	648518346477713389	648518346477713389	L	AN06A060	AN06A060			T1	nt	06A	20873	19130	AN06A060		(46350, 75200, 1557)
AN	12660	73537812238293449	648518346482967486	648518346482967486	L	AN06A062	AN06A062			T1	nt	06A	19975	19975	AN06A062		(45046, 75201, 1350)
AN	12712	73608180982538419	648518346487485652	648518346482967486	L	AN06A062	AN06A062			T1	nt	06A	22397	19975	AN06A062		(45244, 75201, 1383)
AN	12648	73185968584321336	648518346488805866	648518346482967486	R	AN06A062	AN06A062			T1	nt	06A	21682	19975	AN06A062		(34758, 75200, 1426)
AN	12650	73256337328609634	648518346515446778	648518346482967486	R	AN06A062	AN06A062			T1	nt	06A	33610	19975	AN06A062		(34837, 75200, 1439)
AN	12617	73256337328518923	648518346475145528	648518346475145528	R	AN06A080	AN06A080			T1	xn	06A	26265	24633	AN06A080		(34859, 75200, 1423)
AN	12697	73537812238418773	648518346479139792	648518346475145528	L	AN06A080	AN06A080			T1	xn	06A	155431	23529	AN06A080		(44549, 75200, 1392)
AN	12558	73256337328390297	648518346481938621	648518346475145528	R	AN06A080	AN06A080			T1	xn	06A	23529	23529	AN06A080		(35168, 75200, 1418)
AN	12685	73537812238421293	648518346494269717	648518346475145528	L	AN06A080	AN06A080			T1	xn	06A	24633	24633	AN06A080		(44893, 75201, 1389)
AN	12666	73256337328617724	648518346491009965	648518346491009965	R	AN06A092	AN06A092			T1	xn	06A	25992	24036	AN06A092		(35514, 75200, 1441)
AN	12626	73537812305530110	648518346491449256	648518346491009965	L	AN06A092	AN06A092			T1	nt	06A	23577	22417	AN06A092		(44604, 75200, 1526)
AN	12677	73256337328612413	648518346493256434	648518346491009965	R	AN06A092	AN06A092			T1	xn	06A	15102	15102	AN06A092		(35887, 75200, 1444)
AN	12537	73256337328680534	648518346494726794	648518346491009965	R	AN06A092	AN06A092			T1	xn	06A	26584	24036	AN06A092		(35622, 75200, 1470)
AN	12674	73537812305503454	648518346497157249	648518346491009965	L	AN06A092	AN06A092			T1	xn	06A	21288	15102	AN06A092		(44441, 75200, 1514)
AN	12647	73537812305545138	648518346499681605	648518346491009965	L	AN06A092	AN06A092			T1	xn	06A	25692	24036	AN06A092		(44521, 75200, 1527)
AN	12658	73537812372400954	648518346508966778	648518346491009965	L	AN06A092	AN06A092			T1	xn	06A	24036	24036	AN06A092		(44144, 75200, 1559)
AN	12605	73537812305567673	648518346486316960	648518346486316960	L	AN06A095	AN06A095			T1	xn	06A	22338	22338	AN06A095		(44365, 75200, 1543)
AN	12642	73256337328695876	648518346497403160	648518346486316960	R	AN06A095	AN06A095			T1	xn	06A	26198	22338	AN06A095		(35674, 75200, 1474)
AN	12580	73185968584618580	648518346487359658	648518346487359658	R	AN06A112	AN06A112			T1	nt	06A	25477	25477	AN06A112		(33632, 75200, 1537)
AN	12586	73608181049486778	648518346491345350	648518346487359658	L	AN06A112	AN06A112			T1	nt	06A	25871	25477	AN06A112		(46347, 75200, 1446)
AN	12634	73185968584584802	648518346507418911	648518346487359658	R	AN06A112	AN06A112			T1	nt	06A	153995	24331	AN06A112		(33686, 75200, 1527)
AN	12670	73608181049529491	648518346518867679	648518346487359658	L	AN06A112	AN06A112			T1	nt	06A	24331	24331	AN06A112		(46292, 75200, 1458)
AN	13018	73256337395719950	648518346486786225	648518346485657726	R	AN06B002	AN06B002			T2	ml	06B	10560	10360	AN06B002		(35904, 75200, 1593)
AN	12597	73537812372625544	648518346509937097	648518346485657726	L	AN06B002	AN06B002			T1	fl	06B	10257	10257	AN06B002		(43527, 75200, 1661)
AN	13078	73537812439311485	648518346485657726	648518346485657726	L	AN06B002	AN06B002			T2	ml	06B	10360	10360	AN06B002		(43849, 75200, 1677)
AN	13603	73256337395744347	648518346488162334	648518346485657726	R	AN06B002	AN06B002			T3	hl	06B	10574	10278	AN06B002		(35750, 75200, 1595)
AN	12567	73256337395753470	648518346494313723	648518346485657726	R	AN06B002	AN06B002			T1	fl	06B	11023	10257	AN06B002		(35797, 75200, 1606)
AN	13627	73537812372516415	648518346509796666	648518346485657726	L	AN06B002	AN06B002			T3	hl	06B	10278	10278	AN06B002		(44192, 75200, 1608)
AN	13581	73537812372490050	648518346492104075	648518346492104075	L	AN06B005	AN06B005			T3	hl	06B	12692	10857	AN06B005		(44334, 75200, 1598)
AN	13380	73256337395773414	648518346512613534	648518346492104075	R	AN06B005	AN06B005			T3	hl	06B	10857	10857	AN06B005		(35350, 75200, 1607)
AN	12995	73537812372485368	648518346481010266	648518346481010266	L	AN06B007	AN06B007			T2	ml	06B	11482	11130	AN06B007		(43288, 75200, 1586)
AN	12594	73537812305524792	648518346489822223	648518346481010266	L	AN06B007	AN06B007			T1	fl	06B	11388	11388	AN06B007		(43707, 75200, 1516)
AN	12645	73326706072954485	648518346500268038	648518346481010266	R	AN06B007	AN06B007			T1	fl	06B	153991	11388	AN06B007		(36871, 75200, 1525)
AN	13009	73256337328828597	648518346500307260	648518346481010266	R	AN06B007	AN06B007			T2	ml	06B	11130	11130	AN06B007		(36712, 75200, 1529)
AN	12635	73537812238313683	648518346486591535	648518346486591535	L	AN06B009	AN06B009			T1	xn	06B	11476	11476	AN06B009		(44549, 75200, 1350)
AN	12595	73185968584561537	648518346493231936	648518346486591535	R	AN06B009	AN06B009			T1	xn	06B	11505	11476	AN06B009		(32982, 75200, 1515)
AN	13004	73608181049588329	648518346492283843	648518346492283843	L	AN06B011	AN06B011			T2	xl	06B	11738	11738	AN06B011		(46933, 75200, 1487)
AN	12946	73115599907290864	648518346499772483	648518346492283843	R	AN06B011	AN06B011			T2	xl	06B	11746	11738	AN06B011		(32066, 75200, 1562)
AN	13026	73326706072939442	648518346477731991	648518346477731991	R	AN06B012	AN06B012			T2	xn	06B	16281	16281	AN06B012		(37508, 75200, 1522)
AN	13030	73467443561431578	648518346486710241	648518346477731991	L	AN06B012	AN06B012			T2	xn	06B	17250	16281	AN06B012		(42921, 75200, 1538)
AN	13614	73608181116738132	648518346480531201	648518346480531201	L	AN06B014	AN06B014			A1	ut	06B	14029	12562	AN06B014		(45165, 75200, 1630)
AN	13429	73256337395700085	648518346497538806	648518346480531201	R	AN06B014	AN06B014			A1	ut	06B	12562	12562	AN06B014		(35406, 75200, 1580)
AN	13520	73608181116382285	648518346459848452	648518346459848452	L	AN06B015	AN06B015			T3	hl	06B	13064	12152	AN06B015		(46014, 75200, 1552)
AN	12657	73537812439550339	648518346481275841	648518346459848452	L	AN06B015	AN06B015			T1	fl	06B	12587	11787	AN06B015		(43764, 75200, 1711)
AN	13455	73185968651546664	648518346486433449	648518346459848452	R	AN06B015	AN06B015			T3	hl	06B	12152	12152	AN06B015		(33871, 75200, 1590)
AN	12633	73256337395873717	648518346499888012	648518346459848452	R	AN06B015	AN06B015			T1	fl	06B	11787	11787	AN06B015		(35790, 75200, 1650)
AN	13057	73537812238343537	648518346496930356	648518346496930356	L	AN06B023	AN06B023			T2	xn	06B	21631	12910	AN06B023		(45029, 75201, 1366)
AN	12630	73608180982423124	648518346501257059	648518346496930356	L	AN06B023	AN06B023			T1	xn	06B	26501	13013	AN06B023		(45505, 75200, 1335)
AN	12961	73185968584483400	648518346501350029	648518346496930356	R	AN06B023	AN06B023			T2	xn	06B	12910	12910	AN06B023		(34041, 75200, 1485)
AN	12629	73185968584336721	648518346515249991	648518346496930356	R	AN06B023	AN06B023			T1	xn	06B	13013	13013	AN06B023		(34594, 75200, 1432)
AN	13435	73537812305640397	648518346466675310	648518346466675310	L	AN06B025	AN06B025			T3	xn	06B	11292	11262	AN06B025		(44279, 75200, 1535)
AN	13491	73256337328751288	648518346499813189	648518346466675310	R	AN06B025	AN06B025			T3	xn	06B	11262	11262	AN06B025		(35657, 75200, 1489)
AN	12639	73537812372211163	648518346481618625	648518346481618625	L	AN06B026	AN06B026			T1	xn	06B	12436	12408	AN06B026		(43230, 75200, 1550)
AN	12601	73326706072917708	648518346496253501	648518346481618625	R	AN06B026	AN06B026			T1	xn	06B	12408	12408	AN06B026		(37692, 75200, 1521)
AN	13020	73537812372423558	648518346481929405	648518346481929405	L	AN06B031	AN06B031			T2	ut	06B	12244	12244	AN06B031		(43405, 75200, 1569)
AN	13019	73256337395640507	648518346483097062	648518346481929405	R	AN06B031	AN06B031			T2	xn	06B	12469	12469	AN06B031		(35778, 75200, 1561)
AN	13014	73537812305409115	648518346495532395	648518346481929405	L	AN06B031	AN06B031			T2	xn	06B	12656	12469	AN06B031		(43748, 75200, 1475)
AN	13021	73185968584386805	648518346499248705	648518346481929405	R	AN06B031	AN06B031			T2	ut	06B	12828	12244	AN06B031		(34711, 75200, 1442)
AN	13016	73256337395863356	648518346478195669	648518346478195669	R	AN06B034	AN06B034			T2	xn	06B	13390	13390	AN06B034		(35906, 75200, 1646)
AN	12953	73537812439550351	648518346499619166	648518346478195669	L	AN06B034	AN06B034			T2	xn	06B	13454	13390	AN06B034		(43238, 75200, 1711)
AN	12661	73256337395821752	648518346484701955	648518346484701955	R	AN06B037	AN06B037			T1	xn	06B	13812	10541	AN06B037		(36739, 75200, 1627)
AN	12638	73467443628422940	648518346498650608	648518346484701955	L	AN06B037	AN06B037			T1	xn	06B	10541	10541	AN06B037		(42825, 75200, 1640)
AN	13023	73326706140063832	648518346472624331	648518346472624331	R	AN06B039	AN06B039			T2	ml	06B	13117	13117	AN06B039		(38342, 75200, 1637)
AN	12644	73326706140023067	648518346486741892	648518346472624331	R	AN06B039	AN06B039			T1	fl	06B	13993	13732	AN06B039		(38464, 75200, 1627)
AN	13494	73326706140015754	648518346486507168	648518346472624331	R	AN06B039	AN06B039			A1	xl	06B	15759	15259	AN06B039		(38641, 75200, 1621)
AN	13013	73397074884439663	648518346488168990	648518346472624331	L	AN06B039	AN06B039			T2	ml	06B	15340	13117	AN06B039		(40579, 75200, 1663)
AN	12613	73467443628402630	648518346501671018	648518346472624331	L	AN06B039	AN06B039			T1	fl	06B	13732	13732	AN06B039		(41299, 75200, 1632)
AN	13548	73467443628446746	648518346509730947	648518346472624331	L	AN06B039	AN06B039			A1	xl	06B	15259	15259	AN06B039		(40985, 75200, 1648)
AN	13489	73397074884214697	648518346517408805	648518346472624331	R	AN06B039	AN06B039			T3	hl	06B	14376	14376	AN06B039		(40946, 75200, 1644)
AN	13753	73326706139929555	648518346493343004	648518346472624331	R	AN06B039	AN06B039			T3	hl	06B	15260	14376	AN06B039		(38858, 75200, 1587)
AN	12637	73608181116925392	648518346467415559	648518346467415559	L	AN06B040	AN06B040			T1	xn	06B	14138	14138	AN06B040		(46195, 75200, 1666)
AN	12621	73185968651525215	648518346496180838	648518346467415559	R	AN06B040	AN06B040			T1	xn	06B	14529	14138	AN06B040		(33842, 75200, 1575)
AN	12985	73537812372500046	648518346476693264	648518346476693264	L	AN06B042	AN06B042			T2	xn	06B	102062	19351	AN06B042		(43926, 75200, 1603)
AN	12984	73256337328932124	648518346480685533	648518346476693264	R	AN06B042	AN06B042			T2	xn	06B	19351	19351	AN06B042		(35992, 75200, 1541)
AN	13533	73256337328771734	648518346490274843	648518346490274843	R	AN06B044	AN06B044			T3	xn	06B	16734	14413	AN06B044		(35855, 75200, 1503)
AN	13488	73537812238323321	648518346499845126	648518346490274843	R	AN06B044	AN06B044			T3	xn	06B	14413	14413	AN06B044		(44395, 75200, 1350)
AN	13450	73256337328718220	648518346483440277	648518346483440277	R	AN06B045	AN06B045			A1	ht	06B	15078	10771	AN06B045		(35940, 75200, 1481)
AN	13571	73537812305557060	648518346496025419	648518346483440277	L	AN06B045	AN06B045			A1	ht	06B	10771	10771	AN06B045		(44437, 75200, 1529)
AN	12921	73256337328831177	648518346472663817	648518346472663817	R	AN06B046	AN06B046			T2	xn	06B	18093	18093	AN06B046		(35313, 75200, 1528)
AN	13008	73537812305500834	648518346489921623	648518346472663817	L	AN06B046	AN06B046			T2	xn	06B	20237	18093	AN06B046		(44494, 75200, 1512)
AN	13505	73608181116631260	648518346484172829	648518346484172829	L	AN06B048	AN06B048			T3	ht	06B	15871	14986	AN06B048		(45776, 75200, 1591)
AN	13447	73185968651504054	648518346510138918	648518346484172829	R	AN06B048	AN06B048			T3	ht	06B	14986	14986	AN06B048		(32914, 75200, 1574)
AN	12973	73256337328877213	648518346476986384	648518346476986384	R	AN06B051	AN06B051			T2	xn	06B	16512	16067	AN06B051		(35712, 75200, 1539)
AN	13011	73537812305527449	648518346477647324	648518346476986384	L	AN06B051	AN06B051			T2	xn	06B	16067	16067	AN06B051		(43898, 75200, 1523)
AN	12904	73256337328833610	648518346481076314	648518346476986384	R	AN06B051	AN06B051			T2	xn	06B	14454	14454	AN06B051		(36127, 75200, 1529)
AN	13027	73537812372433525	648518346491142689	648518346476986384	L	AN06B051	AN06B051			T2	xn	06B	15862	14454	AN06B051		(44143, 75200, 1580)
AN	12592	73537812238198745	648518346459860484	648518346459860484	L	AN06B057	AN06B057			T1	xn	06B	19123	19123	AN06B057		(44365, 75200, 1310)
AN	12623	73326706072883432	648518346491185955	648518346459860484	R	AN06B057	AN06B057			T1	xn	06B	168491	19123	AN06B057		(36874, 75200, 1506)
AN	13050	73537812305351730	648518346475439416	648518346475439416	L	AN06B068	AN06B068			T2	xn	06B	22061	19231	AN06B068		(44786, 75200, 1459)
AN	13000	73537812305552322	648518346477145104	648518346475439416	L	AN06B068	AN06B068			T2	xn	06B	19118	19118	AN06B068		(44559, 75200, 1533)
AN	12983	73537812372428662	648518346494527765	648518346475439416	L	AN06B068	AN06B068			T2	xn	06B	17037	17037	AN06B068		(44213, 75200, 1573)
AN	13006	73256337328622850	648518346494732821	648518346475439416	R	AN06B068	AN06B068			T2	xn	06B	19231	19231	AN06B068		(34837, 75200, 1445)
AN	13002	73185968584561630	648518346500740019	648518346475439416	R	AN06B068	AN06B068			T2	xn	06B	19464	19118	AN06B068		(33870, 75200, 1513)
AN	12963	73256337328771713	648518346501346648	648518346475439416	R	AN06B068	AN06B068			T2	xn	06B	17284	17037	AN06B068		(35391, 75200, 1507)
AN	12636	73326706139869452	648518346494397575	648518346494397575	R	AN06B075	AN06B075			T1	it	06B	19926	19926	AN06B075		(37660, 75200, 1565)
AN	12603	73467443561544591	648518346496456055	648518346494397575	L	AN06B075	AN06B075			T1	it	06B	20439	19926	AN06B075		(42337, 75200, 1536)
AN	13600	73467443427043514	648518346491822447	648518346491822447	L	AN06B998			matching problem	TBD	xl	06B	#N/A			AN06B998	(42093, 75200, 1244)
AN	12723	73537812305418050	648518346475402337	648518346475402337	L	AN06B999			female specific	T1	xn	06B	#N/A			AN06B999	(43854, 75200, 1476)
AN	12643	73256337328630606	648518346518585430	648518346475402337	R	AN06B999			female specific	T1	xn	06B	#N/A			AN06B999	(36031, 75200, 1451)
AN	12850	73185968651739676	648518346494305906	648518346494305906	R	AN07B003	AN07B003			T2	xn	07B	10294	10294	AN07B003		(33565, 75200, 1666)
AN	12341	73326706341011521	648518346489555289	648518346489555289	R	AN07B004	AN07B004			T1	xn	07B	11410	10613	AN07B004		(37537, 75200, 1930)
AN	12403	73397075018371880	648518346490140890	648518346489555289	L	AN07B004	AN07B004			T1	xn	07B	10613	10613	AN07B004		(40203, 75200, 1867)
AN	12950	73256337395776113	648518346479517888	648518346479517888	R	AN07B005	AN07B005			T2	ml	07B	10540	10295	AN07B005		(35680, 75200, 1614)
AN	12316	73537812439531966	648518346481205338	648518346479517888	L	AN07B005	AN07B005			T1	fl	07B	10418	10418	AN07B005		(43409, 75200, 1707)
AN	13493	73256337395828864	648518346496475221	648518346479517888	R	AN07B005	AN07B005			T3	hl	07B	10426	10426	AN07B005		(35801, 75200, 1638)
AN	12161	73256337462815561	648518346499241793	648518346479517888	R	AN07B005	AN07B005			T1	fl	07B	10443	10418	AN07B005		(35598, 75200, 1688)
AN	13574	73537812439526792	648518346501317517	648518346479517888	L	AN07B005	AN07B005			T3	hl	07B	10687	10426	AN07B005		(43770, 75200, 1700)
AN	12862	73537812439501159	648518346514381790	648518346479517888	L	AN07B005	AN07B005			T2	ml	07B	10295	10295	AN07B005		(43645, 75200, 1698)
AN	12731	73537812573609041	648518346484891293	648518346482496404	L	AN07B011	AN07B011			T2	xl	07B	11720	11409	AN07B011		(43822, 75200, 1943)
AN	12708	73185968785897850	648518346482496404	648518346482496404	R	AN07B011	AN07B011			T2	xl	07B	11409	11409	AN07B011		(34393, 75200, 1901)
AN	12816	73537812439309850	648518346472476722	648518346472476722	L	AN07B013	AN07B013			T2	ml	07B	10932	10746	AN07B013		(43555, 75200, 1678)
AN	12152	73256337395746674	648518346477820567	648518346472476722	R	AN07B013	AN07B013			T1	fl	07B	11068	11068	AN07B013		(36223, 75200, 1608)
AN	12208	73537812372636346	648518346499757799	648518346472476722	L	AN07B013	AN07B013			T1	fl	07B	100494	11068	AN07B013		(43115, 75200, 1657)
AN	12859	73256337395739577	648518346515837258	648518346472476722	R	AN07B013	AN07B013			T2	ml	07B	10746	10746	AN07B013		(36048, 75200, 1601)
AN	12235	73537812439460491	648518346483368100	648518346483368100	L	AN07B015	AN07B015			T1	fl	07B	13099	12765	AN07B015		(44464, 75200, 1685)
AN	12432	73537812439567604	648518346488881137	648518346483368100	L	AN07B015	AN07B015			T1	fl	07B	10884	10704	AN07B015		(44555, 75200, 1721)
AN	12150	73256337395842674	648518346489593196	648518346483368100	R	AN07B015	AN07B015			T1	fl	07B	12765	12765	AN07B015		(35640, 75200, 1634)
AN	12289	73256337395801900	648518346514382302	648518346483368100	R	AN07B015	AN07B015			T1	fl	07B	10704	10704	AN07B015		(35607, 75200, 1623)
AN	12173	73608181183946122	648518346500455861	648518346500455861	L	AN07B017	AN07B017			T1	fl	07B	11865	11560	AN07B017		(45573, 75200, 1773)
AN	12230	73185968718757857	648518346504099278	648518346500455861	R	AN07B017	AN07B017			T1	fl	07B	11560	11560	AN07B017		(33182, 75200, 1754)
AN	12382	73185968651694776	648518346487795991	648518346487795991	R	AN07B018	AN07B018			T1	xn	07B	12101	11650	AN07B018		(33946, 75200, 1658)
AN	12440	73467443695366572	648518346503840462	648518346487795991	L	AN07B018	AN07B018			T1	xn	07B	11650	11650	AN07B018		(42944, 75200, 1700)
AN	12938	73256337395679480	648518346459847940	648518346459847940	R	AN07B021	AN07B021			T2	xn	07B	12657	12541	AN07B021		(36126, 75200, 1572)
AN	12828	73537812439480754	648518346459848196	648518346459847940	L	AN07B021	AN07B021			T2	xn	07B	12541	12541	AN07B021		(44138, 75200, 1686)
AN	12891	73326706072941587	648518346474411117	648518346474411117	R	AN07B024	AN07B024			T2	xn	07B	13539	12821	AN07B024		(37180, 75200, 1524)
AN	12928	73537812372423517	648518346502340775	648518346474411117	L	AN07B024	AN07B024			T2	xn	07B	12821	12821	AN07B024		(43176, 75200, 1566)
AN	12933	73256337395712250	648518346495444406	648518346495444406	R	AN07B025	AN07B025			T2	xn	07B	11869	11869	AN07B025		(35733, 75200, 1588)
AN	12903	73537812439575005	648518346495843915	648518346495444406	L	AN07B025	AN07B025			T2	xn	07B	12979	11869	AN07B025		(44081, 75200, 1730)
AN	13539	73608181049735090	648518346493319410	648518346493319410	L	AN07B032	AN07B032			T3	xn	07B	13691	12578	AN07B032		(46202, 75200, 1545)
AN	13445	73256337328831197	648518346502097225	648518346493319410	R	AN07B032	AN07B032			T3	xn	07B	12578	12578	AN07B032		(35787, 75200, 1527)
AN	13612	73537812372670527	648518346486406536	648518346486406536	L	AN07B035	AN07B035			T3	hl	07B	14443	14443	AN07B035		(43622, 75200, 1672)
AN	12224	73537812439531926	648518346487087587	648518346486406536	L	AN07B035	AN07B035			T1	fl	07B	14214	14355	AN07B035		(44393, 75200, 1710)
AN	13532	73256337395781123	648518346491182115	648518346486406536	R	AN07B035	AN07B035			T3	hl	07B	15066	14443	AN07B035		(35904, 75200, 1615)
AN	12212	73256337395865957	648518346495913579	648518346486406536	R	AN07B035	AN07B035			T1	fl	07B	14355	14355	AN07B035		(36300, 75200, 1644)
AN	13588	73537812439480763	648518346480954333	648518346480954333	L	AN07B036	AN07B036			T3	ht	07B	15204	15204	AN07B036		(44261, 75200, 1689)
AN	13439	73185968651656525	648518346489022733	648518346480954333	R	AN07B036	AN07B036			T3	ht	07B	15349	15204	AN07B036		(34062, 75200, 1638)
AN	12448	73537812372710461	648518346481181786	648518346481181786	L	AN07B037	AN07B037			T1	xn	07B	17627	17627	AN07B037		(44340, 75200, 1670)
AN	12363	73608181183699130	648518346487024867	648518346481181786	L	AN07B037	AN07B037			T1	xn	07B	20463	17483	AN07B037		(45654, 75200, 1686)
AN	12241	73256337395868642	648518346490296072	648518346481181786	R	AN07B037	AN07B037			T1	xn	07B	18111	17627	AN07B037		(35450, 75200, 1638)
AN	12326	73537812439588979	648518346491173411	648518346481181786	L	AN07B037	AN07B037			T1	xn	07B	13513	13513	AN07B037		(45041, 75200, 1741)
AN	12439	73256337395983936	648518346496506197	648518346481181786	R	AN07B037	AN07B037			T1	xn	07B	15062	13513	AN07B037		(35034, 75200, 1665)
AN	12285	73256337395852935	648518346509733763	648518346481181786	R	AN07B037	AN07B037			T1	xn	07B	17483	17483	AN07B037		(35183, 75200, 1641)
AN	12210	73537812439632405	648518346467099911	648518346467099911	R	AN07B040	AN07B040			T1	fl	07B	15691	15691	AN07B040		(43762, 75200, 1752)
AN	12252	73185968718621928	648518346509302650	648518346467099911	L	AN07B040	AN07B040			T1	fl	07B	16311	15691	AN07B040		(34378, 75200, 1701)
AN	12923	73256337395662510	648518346481461647	648518346481461647	R	AN07B041	AN07B041			T2	xn	07B	16325	16325	AN07B041		(36306, 75200, 1564)
AN	12849	73537812372651466	648518346484170013	648518346481461647	L	AN07B041	AN07B041			T2	ut	07B	13603	13603	AN07B041		(43719, 75200, 1663)
AN	12886	73256337395714622	648518346495440546	648518346481461647	R	AN07B041	AN07B041			T2	ut	07B	16394	13603	AN07B041		(35835, 75200, 1585)
AN	12898	73537812372628366	648518346497170328	648518346481461647	L	AN07B041	AN07B041			T2	xn	07B	16551	16325	AN07B041		(43865, 75200, 1658)
AN	12214	73608181116681555	648518346467100167	648518346467100167	L	AN07B042	AN07B042			T1	xn	07B	19421	17163	AN07B042		(45449, 75200, 1611)
AN	12340	73185968584605731	648518346475743970	648518346467100167	R	AN07B042	AN07B042			T1	xn	07B	17163	17163	AN07B042		(33728, 75200, 1531)
AN	12334	73608181116706807	648518346484059175	648518346467100167	L	AN07B042	AN07B042			T1	xn	07B	17287	17163	AN07B042		(45701, 75200, 1619)
AN	13356	73256337395700073	648518346486908668	648518346486908668	R	AN07B043	AN07B043			T3	xn	07B	102592	16870	AN07B043		(35708, 75200, 1579)
AN	13498	73537812439488762	648518346503213691	648518346486908668	L	AN07B043	AN07B043			T3	xn	07B	16870	16870	AN07B043		(44590, 75200, 1688)
AN	12920	73256337395773485	648518346478887120	648518346478887120	R	AN07B045	AN07B045			T2	xn	07B	14926	14926	AN07B045		(35702, 75200, 1606)
AN	12926	73256337395768238	648518346483260236	648518346478887120	R	AN07B045	AN07B045		difference in number		xn	07B	#N/A	14004	AN07B045		(35619, 75200, 1610)
AN	12890	73537812439493718	648518346489676652	648518346478887120	L	AN07B045	AN07B045			T2	xn	07B	16824	14004	AN07B045		(43709, 75200, 1690)
AN	12820	73537812439493699	648518346495755682	648518346478887120	L	AN07B045	AN07B045		difference in number		xn	07B	#N/A	14004	AN07B045		(43812, 75200, 1692)
AN	12879	73537812439511510	648518346500524092	648518346478887120	L	AN07B045	AN07B045			T2	xn	07B	19270	14926	AN07B045		(43860, 75200, 1701)
AN	12885	73256337395748840	648518346515844426	648518346478887120	R	AN07B045	AN07B045			T2	xn	07B	14004	14004	AN07B045		(35584, 75200, 1597)
AN	12832	73185968651632054	648518346481540511	648518346477883031	R	AN07B046	AN07B046			T2	xn	07B	21628	21368	AN07B046		(34223, 75200, 1626)
AN	12875	73256337395746689	648518346486442153	648518346477883031	R	AN07B046	AN07B046			T2	it	07B	18720	18720	AN07B046		(35494, 75200, 1598)
AN	12889	73537812439501150	648518346477883031	648518346477883031	L	AN07B046	AN07B046			T2	it	07B	20018	19678	AN07B046		(43904, 75200, 1696)
AN	12810	73537812439534381	648518346489948211	648518346477883031	L	AN07B046	AN07B046			T2	it	07B	100167	18720	AN07B046		(43932, 75200, 1705)
AN	12888	73256337395734515	648518346495570511	648518346477883031	R	AN07B046	AN07B046			T2	it	07B	19678	19678	AN07B046		(35657, 75200, 1593)
AN	12941	73256337395763103	648518346497317400	648518346477883031	R	AN07B046	AN07B046			T2	xn	07B	101218	12876	AN07B046		(35919, 75200, 1606)
AN	12867	73537812439521673	648518346518577750	648518346477883031	L	AN07B046	AN07B046			T2	xn	07B	21368	21368	AN07B046		(43983, 75200, 1699)
AN	12877	73537812439486010	648518346518594902	648518346477883031	L	AN07B046	AN07B046			T2	xn	07B	12876	12876	AN07B046		(44005, 75200, 1691)
AN	12322	73185968651480511	648518346471781019	648518346471781019	R	AN07B049	AN07B049			T1	nt	07B	19581	19590	AN07B049		(33291, 75200, 1564)
AN	12300	73608181116674149	648518346476382838	648518346471781019	L	AN07B049	AN07B049			T1	ut	07B	20442	20312	AN07B049		(45647, 75200, 1605)
AN	12269	73185968651462587	648518346479804404	648518346471781019	R	AN07B049	AN07B049			T1	nt	07B	17631	19590	AN07B049		(33388, 75200, 1557)
AN	12408	73608181116655766	648518346490171402	648518346471781019	L	AN07B049	AN07B049			T1	nt	07B	22740	19590	AN07B049		(45602, 75200, 1601)
AN	12387	73608181116642378	648518346494173175	648518346471781019	L	AN07B049	AN07B049			T1	ut	07B	20632	20312	AN07B049		(45615, 75200, 1591)
AN	12374	73185968651478305	648518346495072394	648518346471781019	R	AN07B049	AN07B049			T1	ut	07B	17785	20312	AN07B049		(33134, 75200, 1559)
AN	12372	73185968651450490	648518346511915455	648518346471781019	R	AN07B049	AN07B049			T1	nt	07B	19590	19590	AN07B049		(33257, 75200, 1555)
AN	12392	73608181116686626	648518346517564484	648518346471781019	L	AN07B049	AN07B049			T1	nt	07B	21324	19590	AN07B049		(45556, 75200, 1608)
AN	13326	73185968651444868	648518346459858692	648518346459858692	R	AN07B050	AN07B050			T3	ht	07B	18161	18161	AN07B050		(32848, 75200, 1550)
AN	13240	73185968651370527	648518346480880730	648518346459858692	R	AN07B050	AN07B050			T3	ht	07B	15351	15351	AN07B050		(32931, 75200, 1550)
AN	13546	73608181116507314	648518346481613249	648518346459858692	L	AN07B050	AN07B050			T3	ht	07B	20635	15351	AN07B050		(46249, 75200, 1550)
AN	13538	73608181049621297	648518346496274188	648518346459858692	L	AN07B050	AN07B050			T3	ht	07B	21113	18161	AN07B050		(46405, 75200, 1500)
AN	12268	73185968651509051	648518346494631223	648518346494631223	R	AN07B051	AN07B051			T1	xn	07B	19677	19677	AN07B051		(33165, 75200, 1576)
AN	12330	73185968651564979	648518346475281208	648518346475281208	R	AN07B052	AN07B052		difference in number		xn	07B	#N/A	17514	AN07B052		(33364, 75200, 1599)
AN	12272	73185968651511518	648518346486877411	648518346475281208	R	AN07B052	AN07B052			T1	xn	07B	19782	15173	AN07B052		(33411, 75200, 1582)
AN	12323	73185968651527420	648518346489051370	648518346475281208	R	AN07B052	AN07B052			T1	xn	07B	19370	19370	AN07B052		(33167, 75200, 1582)
AN	12427	73608181049871211	648518346495998027	648518346475281208	L	AN07B052	AN07B052			T1	xn	07B	15173	15173	AN07B052		(45913, 75200, 1543)
AN	12298	73185968651551488	648518346499288670	648518346475281208	R	AN07B052	AN07B052			T1	xn	07B	17858	17514	AN07B052		(33771, 75200, 1595)
AN	12420	73608181116642317	648518346517548836	648518346475281208	L	AN07B052	AN07B052			T1	xn	07B	23543	19370	AN07B052		(45888, 75200, 1598)
AN	12379	73608181116738143	648518346517785960	648518346475281208	L	AN07B052	AN07B052			T1	xn	07B	17514	17514	AN07B052		(45388, 75200, 1629)
AN	13468	73608181116507030	648518346490277147	648518346490277147	L	AN07B056	AN07B056			T3	ut	07B	22434	18072	AN07B056		(46332, 75200, 1551)
AN	13747	73608181116436945	648518346491530938	648518346490277147	L	AN07B056	AN07B056			T3	ht	07B	19841	19365	AN07B056		(46178, 75200, 1551)
AN	13351	73185968584632212	648518346493312576	648518346490277147	R	AN07B056	AN07B056			T3	ut	07B	18072	18072	AN07B056		(33279, 75200, 1544)
AN	13381	73185968651499300	648518346494251767	648518346490277147	R	AN07B056	AN07B056			T3	ht	07B	19365	19365	AN07B056		(33034, 75200, 1571)
AN	13500	73537812372411268	648518346494440562	648518346490277147	L	AN07B056	AN07B056			T3	ht	07B	19871	13683	AN07B056		(44251, 75200, 1566)
AN	13410	73185968651504063	648518346512141759	648518346490277147	R	AN07B056	AN07B056			T3	ht	07B	13683	13683	AN07B056		(32850, 75200, 1575)
AN	12954	73256337395801888	648518346481642399	648518346481642399	R	AN07B057	AN07B057			T2	xn	07B	20578	19364	AN07B057		(35527, 75200, 1620)
AN	12945	73537812439465100	648518346493905144	648518346481642399	L	AN07B057	AN07B057			T2	xn	07B	19364	19364	AN07B057		(44315, 75200, 1684)
AN	12851	73185968584563712	648518346475516001	648518346475516001	R	AN07B060	AN07B060			T2	xn	07B	21790	16833	AN07B060		(33856, 75200, 1519)
AN	12896	73185968651585631	648518346491826449	648518346475516001	R	AN07B060	AN07B060			T2	xn	07B	21462	16595	AN07B060		(34747, 75200, 1609)
AN	12878	73537812372497515	648518346492436607	648518346475516001	L	AN07B060	AN07B060			T2	xn	07B	16833	16833	AN07B060		(44734, 75200, 1604)
AN	12913	73537812372571095	648518346497713142	648518346475516001	L	AN07B060	AN07B060			T2	xn	07B	16440	16440	AN07B060		(44205, 75200, 1628)
AN	12881	73256337395760667	648518346504212008	648518346475516001	R	AN07B060	AN07B060			T2	xn	07B	21560	16440	AN07B060		(35539, 75200, 1606)
AN	12899	73537812372542286	648518346507396895	648518346475516001	L	AN07B060	AN07B060			T2	xn	07B	16595	16595	AN07B060		(44481, 75200, 1624)
AN	12426	73537812439496276	648518346466138416	648518346466138416	L	AN07B062	AN07B062			T1	xn	07B	21646	20359	AN07B062		(44672, 75200, 1692)
AN	12240	73185968651750648	648518346481617601	648518346466138416	R	AN07B062	AN07B062			T1	xn	07B	20359	20359	AN07B062		(34532, 75200, 1671)
AN	12421	73537812439513988	648518346482329748	648518346466138416	L	AN07B062	AN07B062			T1	xn	07B	21103	21103	AN07B062		(44726, 75200, 1699)
AN	12277	73185968651751184	648518346482962662	648518346466138416	R	AN07B062	AN07B062		difference in number		xn	07B	#N/A	21103	AN07B062		(34665, 75200, 1664)
AN	12391	73537812439493719	648518346484713475	648518346466138416	L	AN07B062	AN07B062			T1	xn	07B	19159	19159	AN07B062		(44831, 75200, 1689)
AN	12223	73185968651844476	648518346496774445	648518346466138416	R	AN07B062	AN07B062			T1	xn	07B	17944	17944	AN07B062		(34625, 75200, 1671)
AN	12220	73185968651750983	648518346500403637	648518346466138416	R	AN07B062	AN07B062			T1	xn	07B	21608	21103	AN07B062		(34505, 75200, 1665)
AN	12395	73537812439478117	648518346501340950	648518346466138416	L	AN07B062	AN07B062			T1	xn	07B	18612	17944	AN07B062		(44751, 75200, 1691)
AN	12286	73185968718485697	648518346517432869	648518346466138416	R	AN07B062	AN07B062			T1	xn	07B	20544	19159	AN07B062		(34583, 75200, 1676)
AN	12873	73608181049497163	648518346482488361	648518346482488361	L	AN07B063	AN07B063		difference in number		ut	07B	#N/A	20597	AN07B063		(46272, 75200, 1452)
AN	12838	73608180982506237	648518346489479628	648518346482488361	L	AN07B063	AN07B063			T2	ut	07B	22038	20597	AN07B063		(45232, 75201, 1366)
AN	12861	73608180982605218	648518346493892343	648518346482488361	L	AN07B063	AN07B063		difference in number		ut	07B	#N/A	20597	AN07B063		(45420, 75200, 1399)
AN	12905	73256337395712249	648518346501082729	648518346482488361	R	AN07B063	AN07B063			T2	ut	07B	20597	20597	AN07B063		(35657, 75200, 1588)
AN	12293	73608181116926488	648518346467401735	648518346467401735	L	AN07B069	AN07B069			T1	xn	07B	23996	14464	AN07B069		(45441, 75200, 1667)
AN	12349	73185968651555984	648518346473969005	648518346467401735	R	AN07B069	AN07B069			T1	nt	07B	21746	21746	AN07B069		(33875, 75200, 1597)
AN	12178	73185968651625112	648518346477904597	648518346467401735	R	AN07B069	AN07B069			T1	nt	07B	22560	22187	AN07B069		(33831, 75200, 1626)
AN	12338	73185968651658589	648518346481625247	648518346467401735	R	AN07B069	AN07B069			T1	nt	07B	22968	20229	AN07B069		(33864, 75200, 1639)
AN	12373	73608181183723004	648518346487931860	648518346467401735	L	AN07B069	AN07B069			T1	nt	07B	22533	22187	AN07B069		(45826, 75200, 1687)
AN	12284	73608181183819937	648518346489441807	648518346467401735	L	AN07B069	AN07B069			T1	nt	07B	20532	19429	AN07B069		(45077, 75200, 1730)
AN	12354	73185968651627496	648518346490181896	648518346467401735	R	AN07B069	AN07B069			T1	nt	07B	23206	22187	AN07B069		(33713, 75200, 1626)
AN	12203	73185968651662422	648518346491561914	648518346467401735	R	AN07B069	AN07B069			T1	xn	07B	14464	14464	AN07B069		(33805, 75200, 1646)
AN	12362	73185968651558234	648518346493921934	648518346467401735	R	AN07B069	AN07B069			T1	nt	07B	19429	19429	AN07B069		(33986, 75200, 1592)
AN	12389	73537812439567613	648518346511969392	648518346467401735	L	AN07B069	AN07B069			T1	nt	07B	22187	22187	AN07B069		(44905, 75200, 1723)
AN	12365	73608181116799327	648518346515357434	648518346467401735	L	AN07B069	AN07B069			T1	nt	07B	22636	21746	AN07B069		(45341, 75200, 1657)
AN	12333	73537812439511452	648518346480319654	648518346480319654	L	AN07B070	AN07B070			T1	xn	07B	20959	20748	AN07B070		(44806, 75200, 1704)
AN	12188	73608181183733541	648518346489829727	648518346480319654	L	AN07B070	AN07B070			T1	xn	07B	20543	20025	AN07B070		(45350, 75200, 1698)
AN	12183	73185968651675828	648518346491011501	648518346480319654	R	AN07B070	AN07B070			T1	xn	07B	22324	20025	AN07B070		(34212, 75200, 1648)
AN	12118	73185968651750772	648518346493995787	648518346480319654	R	AN07B070	AN07B070			T1	xn	07B	20025	20025	AN07B070		(34702, 75200, 1671)
AN	12191	73185968651684857	648518346495437750	648518346480319654	R	AN07B070	AN07B070			T1	xn	07B	22160	20954	AN07B070		(34184, 75200, 1654)
AN	12258	73537812439550341	648518346495756706	648518346480319654	L	AN07B070	AN07B070			T1	xn	07B	20954	20954	AN07B070		(44811, 75200, 1718)
AN	12126	73185968718485427	648518346496454263	648518346480319654	R	AN07B070	AN07B070			T1	xn	07B	20748	20748	AN07B070		(34781, 75200, 1674)
AN	12399	73537812439579655	648518346470423038	648518346470423038	L	AN07B071	AN07B071			T1	nt	07B	23166	20012	AN07B071		(44790, 75200, 1725)
AN	12271	73185968651602601	648518346480015092	648518346470423038	R	AN07B071	AN07B071			T1	nt	07B	20205	18437	AN07B071		(33856, 75200, 1613)
AN	12307	73608181183807726	648518346486086498	648518346470423038	L	AN07B071	AN07B071			T1	nt	07B	22577	22577	AN07B071		(45177, 75200, 1723)
AN	12106	73185968651494601	648518346486433193	648518346470423038	R	AN07B071	AN07B071			T1	nt	07B	23905	20418	AN07B071		(33238, 75200, 1571)
AN	12345	73185968651560366	648518346486494157	648518346470423038	R	AN07B071	AN07B071			T1	nt	07B	26359	20418	AN07B071		(34021, 75200, 1596)
AN	12393	73608181116567489	648518346488588169	648518346470423038	L	AN07B071	AN07B071			T1	nt	07B	18437	18437	AN07B071		(45714, 75200, 1560)
AN	12593	73185968584632741	648518346489754199	648518346470423038	R	AN07B071	AN07B071			T1	nt	07B	21020	20418	AN07B071		(32881, 75200, 1538)
AN	12346	73608181116696716	648518346490132186	648518346470423038	L	AN07B071	AN07B071			T1	nt	07B	24456	20418	AN07B071		(45640, 75200, 1615)
AN	12319	73185968718485467	648518346490498045	648518346470423038	R	AN07B071	AN07B071			T1	nt	07B	24156	22577	AN07B071		(34516, 75200, 1676)
AN	12153	73185968651567246	648518346492966684	648518346470423038	R	AN07B071	AN07B071			T1	nt	07B	159203	20418	AN07B071		(33962, 75200, 1599)
AN	12254	73185968651632040	648518346493016860	648518346470423038	R	AN07B071	AN07B071			T1	nt	07B	22976	20418	AN07B071		(33970, 75200, 1625)
AN	12430	73608181183840622	648518346498232084	648518346470423038	L	AN07B071	AN07B071			T1	nt	07B	20418	20418	AN07B071		(46350, 75200, 1742)
AN	12120	73185968651636250	648518346499539547	648518346470423038	R	AN07B071	AN07B071			T1	nt	07B	19143	19143	AN07B071		(34039, 75200, 1630)
AN	12423	73537812439593785	648518346500677811	648518346470423038	L	AN07B071	AN07B071			T1	nt	07B	19248	19143	AN07B071		(44859, 75200, 1731)
AN	12250	73608181116735450	648518346506447906	648518346470423038	L	AN07B071	AN07B071			T1	nt	07B	27579	20418	AN07B071		(45541, 75200, 1634)
AN	12273	73185968651684838	648518346509785126	648518346470423038	R	AN07B071	AN07B071			T1	nt	07B	23828	22577	AN07B071		(33779, 75200, 1653)
AN	12376	73537812439555100	648518346512167103	648518346470423038	L	AN07B071	AN07B071			T1	nt	07B	20820	20418	AN07B071		(45041, 75200, 1722)
AN	12255	73185968651750766	648518346531530522	648518346470423038	R	AN07B071	AN07B071			T1	nt	07B	20012	20012	AN07B071		(33959, 75200, 1670)
AN	13564	73608181049688476	648518346465888816	648518346465888816	L	AN07B072	AN07B072			T3	ht	07B	24811	24811	AN07B072		(46450, 75200, 1521)
AN	13479	73185968651468786	648518346465967152	648518346465888816	R	AN07B072	AN07B072			T3	ut	07B	25233	22597	AN07B072		(32879, 75200, 1555)
AN	13409	73608181049685721	648518346475329716	648518346465888816	L	AN07B072	AN07B072			T3	ht	07B	32948	25370	AN07B072		(46347, 75200, 1521)
AN	13578	73608181049728430	648518346477183176	648518346465888816	L	AN07B072	AN07B072			T3	ut	07B	22597	22597	AN07B072		(46330, 75200, 1542)
AN	13388	73608181049660429	648518346477801180	648518346465888816	L	AN07B072	AN07B072			T3	ht	07B	20657	20657	AN07B072		(46376, 75200, 1509)
AN	13560	73608181116550905	648518346479223506	648518346465888816	L	AN07B072	AN07B072			T3	ut	07B	22955	22955	AN07B072		(46274, 75200, 1555)
AN	13430	73185968584750811	648518346479638501	648518346465888816	R	AN07B072	AN07B072			T3	ht	07B	29701	24811	AN07B072		(33347, 75200, 1545)
AN	12377	73608181116645412	648518346481459045	648518346465888816	L	AN07B072	AN07B072			T1	ut	07B	29035	21637	AN07B072		(45681, 75200, 1594)
AN	12318	73185968651544148	648518346483111142	648518346465888816	R	AN07B072	AN07B072			T1	ut	07B	22075	21637	AN07B072		(33612, 75200, 1588)
AN	12350	73185968651484987	648518346483147340	648518346465888816	R	AN07B072	AN07B072			T1	ut	07B	21637	21637	AN07B072		(33164, 75200, 1568)
AN	13481	73608181049605913	648518346486055584	648518346465888816	L	AN07B072	AN07B072			T3	ht	07B	24053	22069	AN07B072		(46361, 75200, 1496)
AN	12410	73608181116596513	648518346486894489	648518346465888816	L	AN07B072	AN07B072			T1	ut	07B	27411	21637	AN07B072		(45723, 75200, 1578)
AN	13418	73185968651511550	648518346488465742	648518346465888816	R	AN07B072	AN07B072			T3	ut	07B	24555	24555	AN07B072		(33019, 75200, 1577)
AN	13752	73608181049728473	648518346491173667	648518346465888816	L	AN07B072	AN07B072			T3	ht	07B	29369	22069	AN07B072		(46432, 75200, 1536)
AN	13334	73185968651494613	648518346491929199	648518346465888816	R	AN07B072	AN07B072			T3	ut	07B	22098	20522	AN07B072		(33109, 75200, 1570)
AN	13362	73185968651444443	648518346493948017	648518346465888816	R	AN07B072	AN07B072			T3	ut	07B	23260	21409	AN07B072		(33027, 75202, 1552)
AN	13503	73115599907307321	648518346494394759	648518346465888816	R	AN07B072	AN07B072			T3	ht	07B	154372	20657	AN07B072		(32668, 75200, 1569)
AN	13376	73185968584613431	648518346499539803	648518346465888816	R	AN07B072	AN07B072			T3	ht	07B	22069	22069	AN07B072		(33844, 75200, 1534)
AN	13454	73185968651319535	648518346500646616	648518346465888816	R	AN07B072	AN07B072			T3	ut	07B	25089	22955	AN07B072		(33140, 75200, 1551)
AN	13365	73608181116770509	648518346502007402	648518346465888816	L	AN07B072	AN07B072			T3	ut	07B	20522	20522	AN07B072		(45365, 75200, 1638)
AN	13417	73185968651459553	648518346504107304	648518346465888816	R	AN07B072	AN07B072			T3	ht	07B	25370	25370	AN07B072		(32956, 75200, 1554)
AN	13585	73608181116547740	648518346508959807	648518346465888816	L	AN07B072	AN07B072			T3	ut	07B	21409	21409	AN07B072		(46211, 75200, 1554)
AN	13452	73185968584548893	648518346480919386	648518346480919386	R	AN07B076	AN07B076			T3	ut	07B	25422	21647	AN07B076		(34022, 75200, 1513)
AN	13273	73185968584548900	648518346482427796	648518346480919386	R	AN07B076	AN07B076			T3	ut	07B	20751	20751	AN07B076		(33960, 75200, 1511)
AN	13176	73608181049534553	648518346531527450	648518346480919386	L	AN07B076	AN07B076			T3	ut	07B	35988	20751	AN07B076		(46316, 75200, 1465)
AN	12194	73185968651571913	648518346479804916	648518346479804916	R	AN07B078	AN07B078			T1	nt	07B	22580	20874	AN07B078		(33900, 75202, 1603)
AN	12347	73185968651675832	648518346489701740	648518346479804916	R	AN07B078	AN07B078			T1	xn	07B	25444	23313	AN07B078		(33735, 75200, 1646)
AN	12371	73608181116694210	648518346491255073	648518346479804916	L	AN07B078	AN07B078			T1	xn	07B	23313	23313	AN07B078		(45700, 75200, 1611)
AN	12405	73608181116751067	648518346506782242	648518346479804916	L	AN07B078	AN07B078			T1	nt	07B	20874	20874	AN07B078		(45425, 75200, 1639)
AN	12266	73608181183748977	648518346472477746	648518346472477746	L	AN07B082	AN07B082			T1	nt	07B	21605	20858	AN07B082		(45448, 75200, 1705)
AN	12396	73608181183654957	648518346479768549	648518346472477746	L	AN07B082	AN07B082			T1	nt	07B	26921	27034	AN07B082		(46252, 75200, 1682)
AN	12218	73185968651642801	648518346480927744	648518346472477746	R	AN07B082	AN07B082			T1	nt	07B	21708	20858	AN07B082		(34322, 75200, 1631)
AN	12280	73608181183728437	648518346481734303	648518346472477746	L	AN07B082	AN07B082			T1	nt	07B	27952	27034	AN07B082		(45284, 75191, 1693)
AN	12336	73608181183773466	648518346495071114	648518346472477746	L	AN07B082	AN07B082			T1	nt	07B	27907	27034	AN07B082		(46251, 75200, 1710)
AN	12406	73537812439581982	648518346495445430	648518346472477746	L	AN07B082	AN07B082			T1	nt	07B	22047	20858	AN07B082		(44986, 75200, 1728)
AN	12197	73185968651569592	648518346495756962	648518346472477746	R	AN07B082	AN07B082			T1	nt	07B	22330	20858	AN07B082		(33783, 75200, 1603)
AN	12119	73185968651581162	648518346495936363	648518346472477746	R	AN07B082	AN07B082			T1	nt	07B	27654	27034	AN07B082		(33739, 75200, 1608)
AN	12306	73185968651494596	648518346496170086	648518346472477746	R	AN07B082	AN07B082			T1	nt	07B	27034	27034	AN07B082		(33308, 75200, 1570)
AN	12436	73537812439565190	648518346499529307	648518346472477746	L	AN07B082	AN07B082			T1	nt	07B	20858	20858	AN07B082		(44986, 75200, 1718)
AN	12378	73608181116663606	648518346501617737	648518346472477746	L	AN07B082	AN07B082			T1	nt	07B	20015	20858	AN07B082		(45758, 75200, 1599)
AN	12236	73185968651711089	648518346504408812	648518346472477746	R	AN07B082	AN07B082			T1	nt	07B	23100	20858	AN07B082		(34366, 75200, 1669)
AN	13405	73185968651509038	648518346477127440	648518346477127440	R	AN07B085	AN07B085			T3	ut	07B	165870	25235	AN07B085		(33087, 75200, 1576)
AN	13536	73608181116535786	648518346485921928	648518346477127440	L	AN07B085	AN07B085			T3	ut	07B	26819	26819	AN07B085		(45714, 75200, 1554)
AN	13416	73185968651518362	648518346489886491	648518346477127440	R	AN07B085	AN07B085			T3	ut	07B	27023	26819	AN07B085		(32909, 75200, 1579)
AN	13284	73185968584538984	648518346491826961	648518346477127440	R	AN07B085	AN07B085			T3	ut	07B	100644	21311	AN07B085		(33888, 75200, 1510)
AN	13422	73608181116777875	648518346500028227	648518346477127440	L	AN07B085	AN07B085			T3	ut	07B	21311	21311	AN07B085		(45225, 75200, 1643)
AN	13513	73608181116554009	648518346511443765	648518346477127440	L	AN07B085	AN07B085			T3	ut	07B	25235	25235	AN07B085		(46234, 75200, 1559)
AN	13295	73537812372421111	648518346459716612	648518346459716612	L	AN07B089	AN07B089			A1	xn	07B	25366	24154	AN07B089		(44069, 75200, 1567)
AN	13294	73537812305524813	648518346475530593	648518346459716612	L	AN07B089	AN07B089			A1	ht	07B	26387	26387	AN07B089		(44479, 75200, 1522)
AN	13252	73537812372406322	648518346480935168	648518346459716612	L	AN07B089	AN07B089			A1	xn	07B	27133	24154	AN07B089		(44286, 75200, 1563)
AN	13238	73256337328836181	648518346499268699	648518346459716612	R	AN07B089	AN07B089			A1	xn	07B	158242	24154	AN07B089		(35931, 75338, 1532)
AN	13286	73256337328764257	648518346510132518	648518346459716612	R	AN07B089	AN07B089			A1	xn	07B	30064	24154	AN07B089		(35914, 75200, 1499)
AN	13257	73256337328776563	648518346514355422	648518346459716612	R	AN07B089	AN07B089			A1	xn	07B	16503	24154	AN07B089		(35848, 75200, 1509)
AN	12375	73608181116694168	648518346472477234	648518346472477234	L	AN07B091	AN07B091			T1	xn	07B	25134	24997	AN07B091		(45576, 75200, 1615)
AN	12215	73185968718434064	648518346475840482	648518346472477234	R	AN07B091	AN07B091			T1	xn	07B	159575	24997	AN07B091		(34462, 75200, 1675)
AN	12166	73185968651658583	648518346487852880	648518346472477234	R	AN07B091	AN07B091			T1	xn	07B	26841	26841	AN07B091		(34181, 75201, 1639)
AN	12233	73185968718538300	648518346491841553	648518346472477234	R	AN07B091	AN07B091			T1	xn	07B	24997	24997	AN07B091		(34449, 75200, 1680)
AN	12281	73608181116706806	648518346494657525	648518346472477234	L	AN07B091	AN07B091			T1	xn	07B	30249	26841	AN07B091		(45625, 75200, 1618)
AN	12337	73608181116722482	648518346489023757	648518346489023757	L	AN07B095	AN07B095			T1	nt	07B	26731	26257	AN07B095		(45508, 75200, 1627)
AN	12205	73185968651636249	648518346495562914	648518346489023757	R	AN07B095	AN07B095			T1	nt	07B	26257	26257	AN07B095		(33887, 75202, 1630)
AN	12276	73608181116714534	648518346484835149	648518346484835149	L	AN07B097	AN07B097			T1	xn	07B	25737	25737	AN07B097		(45519, 75200, 1623)
AN	12278	73185968651645139	648518346502863347	648518346484835149	R	AN07B097	AN07B097			T1	xn	07B	28579	25737	AN07B097		(33797, 75200, 1632)
AN	13260	73256337328809788	648518346488509880	648518346487907906	R	AN07B100	AN07B100			A1	ut	07B	28764	28764	AN07B100		(35390, 75199, 1517)
AN	13746	73537812372383725	648518346487907906	648518346487907906	L	AN07B100	AN07B100			A1	ut	07B	34625	28764	AN07B100		(44280, 75200, 1559)
AN	12264	73185968651651966	648518346480929280	648518346480929280	R	AN07B101	AN07B101			T1	nt	07B	27949	27753	AN07B101		(33769, 75200, 1638)
AN	12328	73256337395739576	648518346489641559	648518346480929280	R	AN07B101	AN07B101			T1	nt	07B	28289	27753	AN07B101		(35432, 75200, 1594)
AN	12294	73608181116745862	648518346489870107	648518346480929280	L	AN07B101	AN07B101			T1	nt	07B	27753	27753	AN07B101		(45445, 75200, 1633)
AN	12339	73608181116775395	648518346495196495	648518346480929280	L	AN07B101	AN07B101			T1	nt	07B	25639	27753	AN07B101		(45524, 75200, 1644)
AN	12914	73185968584644541	648518346510868098	648518346510868098	R	AN07B994			matching problem	T2	xn	07B	#N/A			AN07B994	(33777, 75200, 1539)
AN	12417	73537812439545002	648518346491586622	648518346491586622	L	AN07B995			matching problem	T1	xn	07B	#N/A			AN07B995	(44900, 75200, 1713)
AN	13327	73608181183743642	648518346511538800	648518346511538800	L	AN07B996			matching problem	T3	ut	07B	#N/A			AN07B996	(45251, 75200, 1707)
AN	12853	73537812439460390	648518346526275799	648518346526275799	L	AN07B997			matching problem	T2	xn	07B	#N/A			AN07B997	(43618, 75200, 1684)
AN	12412	73608181116714529	648518346490557706	648518346490557706	L	AN07B998			female specific	T1	nt	07B	#N/A			AN07B998	(45427, 75200, 1621)
AN	12309	73185968651578919	648518346502455975	648518346490557706	R	AN07B998			female specific	T1	nt	07B	#N/A			AN07B998	(34021, 75200, 1605)
AN	13817	73608181049775190	648518346486117266	648518346486117266	L	AN07B999			female specific	T3	ht	07B	#N/A			AN07B999	(46225, 75200, 1537)
AN	13251	73185968584389223	648518346517715560	648518346486117266	R	AN07B999			female specific	T3	ht	07B	#N/A			AN07B999	(34792, 75200, 1449)
AN	13300	73397075018432959	648518346466564462	648518346466564462	L	AN08B007	AN08B007			T3	ov	08B	11227	10954	AN08B007		(39266, 75200, 1883)
AN	13214	73326706274241934	648518346499734085	648518346466564462	R	AN08B007	AN08B007			T3	ov	08B	10954	10954	AN08B007		(38373, 75200, 1874)
AN	13384	73397074951171533	648518346492896754	648518346492896754	L	AN08B009	AN08B009			T3	xn	08B	11246	11161	AN08B009		(40787, 75200, 1705)
AN	12299	73397074951157895	648518346494440818	648518346492896754	R	AN08B009	AN08B009			T1	xn	08B	11084	10641	AN08B009		(40569, 75200, 1705)
AN	13249	73326706207080068	648518346495427254	648518346492896754	R	AN08B009	AN08B009			T3	xn	08B	11161	11161	AN08B009		(36996, 75200, 1735)
AN	12136	73326706207028523	648518346518634070	648518346492896754	R	AN08B009	AN08B009			T1	xn	08B	10641	10641	AN08B009		(38105, 75200, 1724)
AN	13372	73397074951231900	648518346475433016	648518346475433016	L	AN08B010	AN08B010			T3	xn	08B	11269	11269	AN08B010		(40903, 75200, 1738)
AN	12814	73326706207094231	648518346487696107	648518346475433016	R	AN08B010	AN08B010			T2	xn	08B	11702	11563	AN08B010		(37959, 75200, 1750)
AN	12785	73397074951373311	648518346495850315	648518346475433016	L	AN08B010	AN08B010			T2	xn	08B	11563	11563	AN08B010		(40828, 75200, 1792)
AN	13276	73326706207106520	648518346524105221	648518346475433016	R	AN08B010	AN08B010			T3	xn	08B	11694	11269	AN08B010		(37690, 75200, 1752)
AN	12760	73326706274110142	648518346467401223	648518346467401223	R	AN08B012	AN08B012			T2	xn	08B	13987	13606	AN08B012		(37669, 75200, 1825)
AN	13224	73256337529932588	648518346489954647	648518346467401223	R	AN08B012	AN08B012			T3	xn	08B	11204	10879	AN08B012		(36739, 75200, 1823)
AN	13274	73397074951316787	648518346491744273	648518346467401223	L	AN08B012	AN08B012			T3	xn	08B	10879	10879	AN08B012		(40676, 75200, 1772)
AN	12855	73397074951412655	648518346497159297	648518346467401223	L	AN08B012	AN08B012			T2	xn	08B	13606	13606	AN08B012		(40629, 75200, 1801)
AN	12765	73467443695451602	648518346486723297	648518346486723297	L	AN08B013	AN08B013			T2	xn	08B	11641	11641	AN08B013		(41330, 75200, 1741)
AN	12718	73326706206783247	648518346497660406	648518346486723297	R	AN08B013	AN08B013			T2	xn	08B	12013	11641	AN08B013		(37450, 75200, 1679)
AN	12146	73256337462940449	648518346512923038	648518346486494624	R	AN08B014	AN08B014			T1	xl	08B	11838	11748	AN08B014		(36829, 75200, 1751)
AN	12219	73467443695134140	648518346486494624	648518346486494624	L	AN08B014	AN08B014			T1	xl	08B	11748	11748	AN08B014		(42381, 75200, 1682)
AN	13229	73326706139971221	648518346500738972	648518346500738972	R	AN08B015	AN08B015			T3	hl	08B	11999	11701	AN08B015		(36916, 75200, 1609)
AN	13361	73467443628259507	648518346511920063	648518346500738972	L	AN08B015	AN08B015			T3	hl	08B	11701	11701	AN08B015		(41642, 75200, 1572)
AN	13487	73467443762761374	648518346477899989	648518346477899989	L	AN08B016	AN08B016			T3	hl	08B	11784	11784	AN08B016		(41136, 75200, 1918)
AN	13374	73326706274304986	648518346491527998	648518346477899989	R	AN08B016	AN08B016			T3	hl	08B	12681	11784	AN08B016		(37012, 75200, 1894)
AN	12825	73467443762667529	648518346479458002	648518346479458002	L	AN08B018	AN08B018			T2	xl	08B	13313	13313	AN08B018		(41663, 75200, 1902)
AN	12388	73467443695400300	648518346479479953	648518346479458002	L	AN08B018	AN08B018			T1	xl	08B	13016	12755	AN08B018		(41497, 75200, 1721)
AN	12802	73256337529935079	648518346491983983	648518346479458002	R	AN08B018	AN08B018			T2	xl	08B	28942	13313	AN08B018		(36449, 75200, 1822)
AN	13204	73256337462947476	648518346494201991	648518346479458002	R	AN08B018	AN08B018			T3	mv	08B	10997	10997	AN08B018		(36426, 75200, 1763)
AN	12401	73467443762469013	648518346479477137	648518346479458002	L	AN08B018	AN08B018			T1	xl	08B	11692	11364	AN08B018		(41691, 75200, 1820)
AN	13316	73467443695473932	648518346499530587	648518346479458002	L	AN08B018	AN08B018			A1	xl	08B	20157	12379	AN08B018		(42999, 75200, 1756)
AN	13265	73467443695632338	648518346499724869	648518346479458002	L	AN08B018	AN08B018			T3	mv	08B	11612	10997	AN08B018		(41838, 75200, 1799)
AN	13341	73467443762527704	648518346501459811	648518346479458002	L	AN08B018	AN08B018			A2	xl	08B	11169	11169	AN08B018		(41726, 75200, 1845)
AN	13253	73256337462915327	648518346502586791	648518346479458002	R	AN08B018	AN08B018			A1	xl	08B	12379	12379	AN08B018		(36648, 75200, 1742)
AN	13290	73326706207153539	648518346506702370	648518346479458002	R	AN08B018	AN08B018			A2	xl	08B	26271	11169	AN08B018		(37225, 75200, 1771)
AN	12385	73326706207070565	648518346514133273	648518346479458002	R	AN08B018	AN08B018			T1	xl	08B	11364	11364	AN08B018		(37240, 75200, 1744)
AN	13313	73256337529965437	648518346514235435	648518346479458002	R	AN08B018	AN08B018			T3	xl	08B	11804	11804	AN08B018		(36348, 75200, 1843)
AN	12301	73326706206970152	648518346517545770	648518346479458002	R	AN08B018	AN08B018			T1	xl	08B	12755	12755	AN08B018		(37942, 75200, 1698)
AN	13733	73467443762687550	648518346517652772	648518346479458002	L	AN08B018	AN08B018			T3	xl	08B	12505	11804	AN08B018		(41949, 75200, 1909)
AN	13373	73326706139890385	648518346472628939	648518346472628939	R	AN08B022	AN08B022			T3	hl	08B	12416	12416	AN08B022		(37169, 75200, 1567)
AN	12703	73326706139834462	648518346489915991	648518346472628939	R	AN08B022	AN08B022			T2	ml	08B	12663	12177	AN08B022		(37185, 75200, 1556)
AN	12195	73256337396045981	648518346491621544	648518346472628939	R	AN08B022	AN08B022			T1	fl	08B	14676	14676	AN08B022		(36562, 75200, 1663)
AN	12790	73467443628245003	648518346493977120	648518346472628939	L	AN08B022	AN08B022			T2	ml	08B	12177	12177	AN08B022		(42838, 75200, 1572)
AN	13473	73467443628209541	648518346499962323	648518346472628939	L	AN08B022	AN08B022			T3	hl	08B	12441	12416	AN08B022		(42840, 75200, 1558)
AN	12263	73467443695383489	648518346505013638	648518346472628939	L	AN08B022	AN08B022			T1	fl	08B	16086	14676	AN08B022		(42693, 75200, 1709)
AN	12797	73467443628225428	648518346491646632	648518346491646632	L	AN08B023	AN08B023			T2	xl	08B	13296	12336	AN08B023		(42450, 75200, 1560)
AN	13348	73467443628181914	648518346494092279	648518346491646632	L	AN08B023	AN08B023			T3	hl	08B	12370	12370	AN08B023		(42458, 75200, 1554)
AN	13755	73326706139922428	648518346498428498	648518346491646632	R	AN08B023	AN08B023			T2	xl	08B	12336	12336	AN08B023		(37335, 75201, 1580)
AN	12327	73326706140034832	648518346501586008	648518346491646632	R	AN08B023	AN08B023			T1	fl	08B	13422	12994	AN08B023		(37069, 75200, 1631)
AN	13268	73326706139907471	648518346517421605	648518346491646632	R	AN08B023	AN08B023			T3	hl	08B	13063	12370	AN08B023		(37223, 75200, 1575)
AN	12351	73467443628413133	648518346518885855	648518346491646632	L	AN08B023	AN08B023			T1	fl	08B	12994	12994	AN08B023		(42066, 75200, 1632)
AN	13221	73256337462938128	648518346481958333	648518346481958333	R	AN08B024	AN08B024			T3	xl	08B	12710	12710	AN08B024		(36445, 75200, 1745)
AN	12777	73326706207044821	648518346482428308	648518346481958333	R	AN08B024	AN08B024			T2	mv	08B	12331	12331	AN08B024		(38216, 75200, 1735)
AN	12419	73326706206856038	648518346484711683	648518346481958333	R	AN08B024	AN08B024			T1	xl	08B	13429	13429	AN08B024		(37834, 75200, 1678)
AN	13308	73467443762254773	648518346486699652	648518346481958333	L	AN08B024	AN08B024			T3	xl	08B	163783	12710	AN08B024		(42080, 75200, 1805)
AN	12844	73467443762474491	648518346494720277	648518346481958333	L	AN08B024	AN08B024			T2	mv	08B	13267	12331	AN08B024		(42234, 75200, 1823)
AN	12435	73467443695456349	648518346502169673	648518346481958333	L	AN08B024	AN08B024			T1	xl	08B	14045	13429	AN08B024		(41129, 75200, 1738)
AN	13259	73256337529990774	648518346490188983	648518346490188983	R	AN08B025	AN08B025			A1	xl	08B	12659	12659	AN08B025		(35968, 75200, 1851)
AN	13307	73467443762602224	648518346494319099	648518346490188983	L	AN08B025	AN08B025			A1	xl	08B	13774	12659	AN08B025		(42316, 75200, 1875)
AN	12181	73467443628276197	648518346483053286	648518346483053286	L	AN08B026	AN08B026			T1	fl	08B	13363	13363	AN08B026		(42984, 75200, 1593)
AN	12745	73326706139958795	648518346489600601	648518346483053286	R	AN08B026	AN08B026			T2	ml	08B	13030	13021	AN08B026		(37157, 75200, 1594)
AN	13415	73467443628140410	648518346492434559	648518346483053286	L	AN08B026	AN08B026			T3	hl	08B	13002	12429	AN08B026		(42556, 75200, 1550)
AN	13349	73326706139901513	648518346493318130	648518346483053286	R	AN08B026	AN08B026			T3	hl	08B	12429	12429	AN08B026		(37374, 75200, 1573)
AN	12094	73326706139909998	648518346496047116	648518346483053286	R	AN08B026	AN08B026			T1	fl	08B	14191	13363	AN08B026		(37005, 75200, 1583)
AN	12809	73467443628198875	648518346504593011	648518346483053286	L	AN08B026	AN08B026			T2	ml	08B	13021	13021	AN08B026		(42756, 75200, 1549)
AN	12164	73256337395892176	648518346496991540	648518346496991540	R	AN08B027	AN08B027			T1	xl	08B	12856	12856	AN08B027		(36817, 75200, 1661)
AN	12145	73397074951049765	648518346504178894	648518346496991540	L	AN08B027	AN08B027			T1	xl	08B	12888	12856	AN08B027		(40753, 75200, 1677)
AN	12742	73326706206922656	648518346466136112	648518346466136112	R	AN08B028	AN08B028			T2	xl	08B	16712	13881	AN08B028		(38048, 75200, 1680)
AN	13406	73397074951222327	648518346487597715	648518346466136112	L	AN08B028	AN08B028			T3	xl	08B	13521	11462	AN08B028		(40830, 75200, 1724)
AN	12819	73467443695483207	648518346496809730	648518346466136112	L	AN08B028	AN08B028			T2	xl	08B	13881	13881	AN08B028		(40989, 75200, 1758)
AN	13206	73326706207073050	648518346500232664	648518346466136112	R	AN08B028	AN08B028			T3	xl	08B	11462	11462	AN08B028		(37834, 75200, 1735)
AN	12002	73256337395868605	648518346475647616	648518346475647616	R	AN08B031	AN08B031	vPR13	dimorphic morphology	T1	fl	08B	14544	13009	AN08B031		(36396, 75200, 1649)
AN	13759	73467443628544295	648518346497090020	648518346475647616	L	AN08B031	AN08B031	vPR13	dimorphic morphology	T1	fl	08B	166934	13009	AN08B031		(41539, 75200, 1666)
AN	12009	73326706140056899	648518346486190984	648518346475647616	R	AN08B031	AN08B031	vPR13	dimorphic morphology	T1	fl	08B	13009	13009	AN08B031		(36890, 75200, 1642)
AN	12113	73467443628506707	648518346499287617	648518346475647616	L	AN08B031	AN08B031	vPR13	dimorphic morphology	T1	fl	08B	13213	13009	AN08B031		(41591, 75200, 1671)
AN	12000	73326706140061493	648518346495272886	648518346475647616	R	AN08B031	AN08B031	vPR13	dimorphic morphology	T1	fl	08B	13917	13009	AN08B031		(36926, 75200, 1636)
AN	12105	73467443695351806	648518346503645089	648518346475647616	L	AN08B031	AN08B031	vPR13	dimorphic morphology	T1	fl	08B	14197	13009	AN08B031		(42007, 75200, 1694)
AN	12290	73397074951155685	648518346504250152	648518346504124396	L	AN08B032	AN08B032			T1	xn	08B	13941	13432	AN08B032		(40662, 75200, 1696)
AN	12367	73326706140101182	648518346504124396	648518346504124396	R	AN08B032	AN08B032			T1	xn	08B	13432	13432	AN08B032		(38124, 75200, 1663)
AN	13174	73467443829537709	648518346488065303	648518346488065303	L	AN08B034	AN08B034			T3	xn	08B	15384	14049	AN08B034		(41849, 75200, 1940)
AN	12343	73397074951274946	648518346492124043	648518346488065303	L	AN08B034	AN08B034			T1	xn	08B	12123	12123	AN08B034		(40673, 75200, 1745)
AN	13279	73256337530107552	648518346496944612	648518346488065303	R	AN08B034	AN08B034			T3	xn	08B	14049	14049	AN08B034		(36126, 75200, 1900)
AN	13323	73326706207018322	648518346511759728	648518346488065303	R	AN08B034	AN08B034			A1	xn	08B	13640	13640	AN08B034		(37137, 75200, 1720)
AN	12308	73326706206786126	648518346515329786	648518346488065303	R	AN08B034	AN08B034			T1	xn	08B	13386	12123	AN08B034		(38277, 75200, 1678)
AN	13398	73467443829492405	648518346521657337	648518346488065303	L	AN08B034	AN08B034			A1	xn	08B	13739	13640	AN08B034		(42070, 75200, 1934)
AN	12324	73467443628486583	648518346477128208	648518346477128208	L	AN08B041	AN08B041			T1	xn	08B	13693	13693	AN08B041		(41379, 75200, 1662)
AN	12200	73326706140341688	648518346489859965	648518346477128208	R	AN08B041	AN08B041			T1	xn	08B	15580	13693	AN08B041		(37905, 75200, 1659)
AN	12001	73256337395926021	648518346486089598	648518346486089598	R	AN08B043	AN08B043		dimorphic morphology	T1	xn	08B	14646	14646	AN08B043		(36424, 75200, 1664)
AN	12052	73467443695346662	648518346517720868	648518346486089598	L	AN08B043	AN08B043		dimorphic morphology	T1	xn	08B	15896	14646	AN08B043		(42044, 75201, 1690)
AN	12137	73326706140056872	648518346480073716	648518346480073716	R	AN08B048	AN08B048			T1	xn	08B	15366	15032	AN08B048		(38181, 75200, 1635)
AN	12184	73467443695391123	648518346480595414	648518346480073716	L	AN08B048	AN08B048			T1	xn	08B	15032	15032	AN08B048		(41219, 75200, 1709)
AN	12131	73326706139996382	648518346494803511	648518346489826655	R	AN08B049	AN08B049			T1	xn	08B	16114	16114	AN08B049		(37690, 75200, 1610)
AN	12147	73467443628428067	648518346489826655	648518346489826655	L	AN08B049	AN08B049			T1	xn	08B	13601	13601	AN08B049		(41663, 75200, 1642)
AN	12370	73467443628446763	648518346490112977	648518346489826655	L	AN08B049	AN08B049			T1	xn	08B	19909	16114	AN08B049		(41568, 75200, 1651)
AN	12170	73326706140059120	648518346490291153	648518346489826655	R	AN08B049	AN08B049			T1	xn	08B	14444	13601	AN08B049		(37240, 75200, 1642)
AN	12083	73326706140044600	648518346481612481	648518346481612481	R	AN08B050	AN08B050			T1	xn	08B	15108	15108	AN08B050		(37971, 75200, 1629)
AN	12149	73467443628428010	648518346496925492	648518346481612481	L	AN08B050	AN08B050			T1	xn	08B	15592	15108	AN08B050		(41349, 75200, 1651)
AN	12123	73326706140075936	648518346496523093	648518346496523093	R	AN08B053	AN08B053			T1	xn	08B	15298	15298	AN08B053		(38060, 75200, 1645)
AN	12249	73467443628486502	648518346514353118	648518346496523093	L	AN08B053	AN08B053			T1	xn	08B	16164	15298	AN08B053		(41848, 75200, 1669)
AN	12116	73467443628240353	648518346480753409	648518346480753409	R	AN08B057	AN08B057			T1	fl	08B	16678	14455	AN08B057		(42586, 75200, 1569)
AN	12096	73326706139827293	648518346495444150	648518346480753409	R	AN08B057	AN08B057			T1	fl	08B	14455	14455	AN08B057		(37059, 75200, 1554)
AN	12259	73467443628452202	648518346518022760	648518346497461272	L	AN08B066	AN08B066			T1	xn	08B	16784	15295	AN08B066		(41724, 75200, 1644)
AN	12192	73256337395821773	648518346497461272	648518346497461272	R	AN08B066	AN08B066			T1	xn	08B	15295	15295	AN08B066		(36280, 75200, 1631)
AN	12216	73467443695133300	648518346483377996	648518346483377996	L	AN08B069	AN08B069		dimorphic morphology	T1	xn	08B	20024	17086	AN08B069		(41911, 75200, 1682)
AN	12196	73326706140049505	648518346491414184	648518346483377996	R	AN08B069	AN08B069		dimorphic morphology	T1	xn	08B	17086	17086	AN08B069		(37893, 75200, 1643)
AN	12211	73467443695329980	648518346495547723	648518346483377996	L	AN08B069	AN08B069		dimorphic morphology	T1	xn	08B	17412	15719	AN08B069		(42007, 75200, 1687)
AN	12231	73256337395881473	648518346500689769	648518346483377996	R	AN08B069	AN08B069		dimorphic morphology	T1	xn	08B	15719	15719	AN08B069		(36617, 75200, 1652)
AN	13246	73256337328703653	648518346465205621	648518346465205621	R	AN08B071	AN08B071			T3	xn	08B	17150	17150	AN08B071		(35881, 75200, 1479)
AN	13748	73537812305503411	648518346501149545	648518346465205621	L	AN08B071	AN08B071			T3	xn	08B	17093	17093	AN08B071		(44291, 75200, 1515)
AN	13299	73537812305515247	648518346493230512	648518346465205621	L	AN08B071	AN08B071			T3	xn	08B	15779	15779	AN08B071		(44122, 75200, 1517)
AN	13287	73326706139694331	648518346494215179	648518346465205621	R	AN08B071	AN08B071			T3	xn	08B	17476	15779	AN08B071		(37023, 75200, 1550)
AN	13288	73256337328753723	648518346478196949	648518346478196949	R	AN08B079	AN08B079			T3	xn	08B	19004	19004	AN08B079		(35674, 75200, 1499)
AN	13383	73537812305557038	648518346480324262	648518346478196949	L	AN08B079	AN08B079			T3	xn	08B	20185	19004	AN08B079		(44064, 75200, 1533)
AN	13191	73256337328718175	648518346480451542	648518346478196949	R	AN08B079	AN08B079			T3	xn	08B	14532	13312	AN08B079		(35796, 75200, 1477)
AN	13262	73256337328703660	648518346481260645	648518346478196949	R	AN08B079	AN08B079			T3	xn	08B	15660	13312	AN08B079		(35584, 75200, 1477)
AN	13377	73537812305541832	648518346489559001	648518346478196949	L	AN08B079	AN08B079			T3	xn	08B	13312	13312	AN08B079		(44055, 75200, 1527)
AN	13339	73537812372210813	648518346494277511	648518346478196949	L	AN08B079	AN08B079			T3	xn	08B	18013	13312	AN08B079		(44208, 75200, 1546)
AN	13244	73256337328652040	648518346496524373	648518346478196949	R	AN08B079	AN08B079			T3	xn	08B	18700	13312	AN08B079		(35975, 75200, 1456)
AN	13236	73256337328725900	648518346517677092	648518346478196949	R	AN08B079	AN08B079			T3	xn	08B	19240	13312	AN08B079		(35795, 75200, 1491)
AN	13371	73537812305620598	648518346520370486	648518346478196949	L	AN08B079	AN08B079			T3	xn	08B	19449	13312	AN08B079		(44107, 75200, 1540)
AN	12095	73467443695290306	648518346481690561	648518346481690561	L	AN08B081	AN08B081			T1	xn	08B	18320	18320	AN08B081		(42088, 75200, 1680)
AN	12076	73256337395868624	648518346490535432	648518346481690561	R	AN08B081	AN08B081			T1	xn	08B	20303	18320	AN08B081		(36779, 75200, 1649)
AN	12099	73326706140103788	648518346507485817	648518346481690561	R	AN08B081	AN08B081			T1	xn	08B	18846	18320	AN08B081		(37582, 75200, 1662)
AN	12162	73256337395878666	648518346486092457	648518346486092457	R	AN08B086	AN08B086			T1	xn	08B	19514	19514	AN08B086		(36504, 75200, 1650)
AN	12234	73256337395907983	648518346486091945	648518346472719563	R	AN08B089	AN08B089			T1	xn	08B	20509	20509	AN08B089		(36246, 75200, 1657)
AN	12130	73467443695335908	648518346472719563	648518346472719563	L	AN08B089	AN08B089			T1	xn	08B	162788	20509	AN08B089		(41894, 75200, 1694)
AN	12064	73326706140003735	648518346494741269	648518346494741269	R	AN08B094	AN08B094			T1	xn	08B	20834	20674	AN08B094		(37494, 75200, 1618)
AN	12163	73467443628565044	648518346498015079	648518346494741269	L	AN08B094	AN08B094			T1	xn	08B	20674	20674	AN08B094		(41618, 75200, 1664)
AN	12140	73467443695371556	648518346492200331	648518346492200331	L	AN08B095	AN08B095			T1	xn	08B	15112	14118	AN08B095		(41024, 75200, 1708)
AN	12059	73326706140085898	648518346496468343	648518346492200331	R	AN08B095	AN08B095			T1	xn	08B	14118	14118	AN08B095		(37664, 75200, 1653)
AN	12008	73326706140081002	648518346488658825	648518346488658825	R	AN08B096	AN08B096			T1	xn	08B	21535	20778	AN08B096		(37711, 75200, 1649)
AN	12051	73467443695280742	648518346504125134	648518346488658825	L	AN08B096	AN08B096			T1	xn	08B	20778	20778	AN08B096		(41197, 75197, 1680)
AN	12100	73326706140109396	648518346480959709	648518346480959709	R	AN08B097	AN08B097			T1	xn	08B	21149	19676	AN08B097		(37796, 75200, 1658)
AN	12017	73467443628498906	648518346483016613	648518346480959709	L	AN08B097	AN08B097		difference in number		xn	08B	#N/A	19676	AN08B097		(41556, 75200, 1660)
AN	12072	73467443695329987	648518346486779597	648518346480959709	L	AN08B097	AN08B097		difference in number		xn	08B	#N/A	19676	AN08B097		(41117, 75200, 1686)
AN	12057	73326706140098578	648518346506773538	648518346480959709	R	AN08B097	AN08B097			T1	xn	08B	26673	19676	AN08B097		(37742, 75200, 1656)
AN	12087	73326706140034882	648518346509311610	648518346480959709	R	AN08B097	AN08B097			T1	xn	08B	21814	19676	AN08B097		(37472, 75200, 1629)
AN	12321	73467443695371614	648518346511172661	648518346480959709	L	AN08B097	AN08B097			T1	xn	08B	21597	19676	AN08B097		(41294, 75200, 1702)
AN	12033	73467443628478010	648518346518672607	648518346480959709	L	AN08B097	AN08B097			T1	xn	08B	19676	19676	AN08B097		(41625, 75200, 1657)
AN	12133	73397074951077061	648518346479585234	648518346479231695	L	AN08B098	AN08B098			T1	lt	08B	16900	16900	AN08B098		(40923, 75200, 1682)
AN	12035	73397074951201879	648518346479231695	648518346479231695	R	AN08B098	AN08B098			T1	lt	08B	22275	16900	AN08B098		(40767, 75200, 1721)
AN	12062	73467443695361363	648518346486308498	648518346479231695	L	AN08B098	AN08B098		difference in number		lt	08B	#N/A	16900	AN08B098		(40964, 75197, 1702)
AN	12165	73326706140137142	648518346486726833	648518346479231695	R	AN08B098	AN08B098			T1	lt	08B	23949	16900	AN08B098		(37560, 75200, 1672)
AN	12107	73397074951148439	648518346493243312	648518346479231695	L	AN08B098	AN08B098			T1	lt	08B	24038	16900	AN08B098		(40895, 75200, 1697)
AN	12262	73326706206945497	648518346496230758	648518346479231695	R	AN08B098	AN08B098			T1	lt	08B	21041	16900	AN08B098		(37459, 75200, 1691)
AN	12193	73397074951087436	648518346511476277	648518346479231695	L	AN08B098	AN08B098			T1	lt	08B	20444	16900	AN08B098		(40773, 75200, 1685)
AN	12157	73326706206927961	648518346517066277	648518346479231695	R	AN08B098	AN08B098			T1	lt	08B	21589	16900	AN08B098		(37490, 75200, 1683)
AN	12108	73467443628486466	648518346459401220	648518346459401220	L	AN08B099	AN08B099			T1	xn	08B	16832	15346	AN08B099		(42002, 75200, 1670)
AN	12030	73326706140010917	648518346472465673	648518346459401220	R	AN08B099	AN08B099			T1	xn	08B	24771	24771	AN08B099		(37613, 75200, 1619)
AN	12275	73467443695369089	648518346478211821	648518346459401220	L	AN08B099	AN08B099			T1	xn	08B	23918	23918	AN08B099		(41367, 75200, 1703)
AN	12135	73326706140252118	648518346478311540	648518346459401220	R	AN08B099	AN08B099			T1	xn	08B	25503	24246	AN08B099		(37641, 75200, 1667)
AN	12125	73467443695419891	648518346497430401	648518346459401220	L	AN08B099	AN08B099			T1	xn	08B	23463	18449	AN08B099		(42092, 75200, 1716)
AN	12020	73256337395850407	648518346483007909	648518346459401220	R	AN08B099	AN08B099			T1	xn	08B	18449	18449	AN08B099		(36622, 75200, 1641)
AN	12034	73326706140078372	648518346484650061	648518346459401220	R	AN08B099	AN08B099			T1	xn	08B	158478	21780	AN08B099		(37336, 75200, 1650)
AN	12046	73326706140047021	648518346486362210	648518346459401220	R	AN08B099	AN08B099			T1	xn	08B	17986	17986	AN08B099		(37272, 75200, 1630)
AN	12141	73467443628444119	648518346486236612	648518346459401220	L	AN08B099	AN08B099			T1	xn	08B	24838	24771	AN08B099		(41477, 75200, 1645)
AN	12171	73397074951180996	648518346487633322	648518346459401220	L	AN08B099	AN08B099			T1	xn	08B	24246	24246	AN08B099		(40903, 75200, 1710)
AN	12247	73467443628486539	648518346488645257	648518346459401220	L	AN08B099	AN08B099			T1	xn	08B	21748	20271	AN08B099		(41463, 75200, 1664)
AN	12014	73326706140158532	648518346488951389	648518346459401220	R	AN08B099	AN08B099			T1	xn	08B	23929	23918	AN08B099		(37123, 75200, 1663)
AN	12109	73326706140028019	648518346489597785	648518346459401220	R	AN08B099	AN08B099			T1	xn	08B	23067	17082	AN08B099		(37564, 75200, 1626)
AN	12081	73467443695343827	648518346489672665	648518346459401220	L	AN08B099	AN08B099			T1	xn	08B	24627	23256	AN08B099		(41340, 75200, 1697)
AN	12032	73467443695371521	648518346503106035	648518346459401220	L	AN08B099	AN08B099			T1	xn	08B	23415	17986	AN08B099		(42026, 75200, 1706)
AN	12138	73467443695323657	648518346481127648	648518346459401220	L	AN08B099	AN08B099			T1	xn	08B	21780	21780	AN08B099		(41497, 75200, 1680)
AN	12003	73326706140071106	648518346494458167	648518346459401220	R	AN08B099	AN08B099			T1	xn	08B	23256	23256	AN08B099		(37027, 75200, 1641)
AN	12047	73326706140101211	648518346499683678	648518346459401220	R	AN08B099	AN08B099			T1	xn	08B	15346	15346	AN08B099		(37335, 75200, 1659)
AN	12013	73326706140085921	648518346507644281	648518346459401220	R	AN08B099	AN08B099			T1	xn	08B	20271	20271	AN08B099		(36980, 75200, 1649)
AN	12283	73467443695138148	648518346480072692	648518346459401220	L	AN08B099	AN08B099			T1	xn	08B	17082	17082	AN08B099		(41218, 75200, 1678)
AN	12169	73326706206908960	648518346524278021	648518346459401220	R	AN08B099	AN08B099		difference in number		xn	08B	#N/A	24246	AN08B099		(37549, 75200, 1677)
AN	12091	73326706140096173	648518346526400727	648518346459401220	R	AN08B099	AN08B099			T1	xn	08B	24284	21780	AN08B099		(37210, 75200, 1656)
AN	12729	73326706139885251	648518346465013365	648518346465013365	R	AN08B100	AN08B100			T2	xl	08B	24648	24006	AN08B100		(37302, 75200, 1570)
AN	13519	73467443561545383	648518346488957021	648518346465013365	L	AN08B100	AN08B100			T3	hl	08B	21335	16536	AN08B100		(42434, 75200, 1537)
AN	12848	73467443628034892	648518346489045482	648518346465013365	L	AN08B100	AN08B100			T2	xn	08B	25686	25042	AN08B100		(42418, 75200, 1549)
AN	13352	73326706139866763	648518346489921111	648518346465013365	R	AN08B100	AN08B100			T3	hl	08B	16536	16536	AN08B100		(37304, 75200, 1563)
AN	13784	73467443628140437	648518346493819403	648518346465013365	L	AN08B100	AN08B100			T3	hl	08B	21297	16536	AN08B100		(42487, 75200, 1548)
AN	12733	73326706139855676	648518346495635531	648518346465013365	R	AN08B100	AN08B100			T2	xn	08B	25042	25042	AN08B100		(37264, 75200, 1558)
AN	13338	73326706139882700	648518346501069590	648518346465013365	R	AN08B100	AN08B100		difference in number		hl	08B	#N/A	16536	AN08B100		(37459, 75200, 1567)
AN	12860	73467443561453420	648518346517259076	648518346465013365	L	AN08B100	AN08B100			T2	xl	08B	24006	24006	AN08B100		(42450, 75200, 1543)
AN	12253	73467443695371583	648518346484223773	648518346484223773	L	AN08B101	AN08B101			T1	xn	08B	24567	23786	AN08B101		(41495, 75200, 1705)
AN	12043	73326706140109422	648518346495627087	648518346484223773	R	AN08B101	AN08B101			T1	xn	08B	26402	23930	AN08B101		(37003, 75200, 1659)
AN	12044	73467443695407472	648518346500027971	648518346484223773	L	AN08B101	AN08B101			T1	xn	08B	27811	22974	AN08B101		(42009, 75200, 1727)
AN	12111	73326706140103727	648518346501386637	648518346484223773	R	AN08B101	AN08B101			T1	xn	08B	22974	22974	AN08B101		(37721, 75200, 1665)
AN	12117	73467443695391132	648518346486105982	648518346484223773	L	AN08B101	AN08B101			T1	xn	08B	23930	23930	AN08B101		(42001, 75200, 1716)
AN	12042	73326706140137164	648518346501017187	648518346501017187	R	AN08B102	AN08B102			T1	xn	08B	22775	22265	AN08B102		(37796, 75200, 1669)
AN	12115	73467443695193414	648518346501352470	648518346501017187	L	AN08B102	AN08B102			T1	xn	08B	22265	22265	AN08B102		(41013, 75200, 1675)
AN	12028	73467443628481920	648518346477421788	648518346459921412	L	AN08B103	AN08B103			T1	xn	08B	22601	22601	AN08B103		(41700, 75200, 1658)
AN	12048	73326706140073416	648518346459921412	648518346459921412	R	AN08B103	AN08B103			T1	xn	08B	23418	22601	AN08B103		(37985, 75200, 1648)
AN	12086	73467443695281034	648518346484181789	648518346480601302	R	AN08B106	AN08B106		difference in number		xn	08B	#N/A	22986	AN08B106		(41371, 75200, 1677)
AN	12055	73326706140056930	648518346486599089	648518346480601302	R	AN08B106	AN08B106			T1	xn	08B	22986	21154	AN08B106		(37822, 75200, 1635)
AN	12066	73467443695137896	648518346480601302	648518346480601302	L	AN08B106	AN08B106			T1	xn	08B	25262	25262	AN08B106		(41417, 75200, 1676)
AN	12077	73326706140191743	648518346494430696	648518346480601302	R	AN08B106	AN08B106			T1	xn	08B	27228	25262	AN08B106		(37395, 75200, 1671)
AN	12019	73467443628491848	648518346496944692	648518346480601302	L	AN08B106	AN08B106			T1	xn	08B	21154	21154	AN08B106		(41381, 75200, 1669)
AN	12185	73326706140071102	648518346480216635	648518346480216635	R	AN08B107	AN08B107			T1	xn	08B	27220	24992	AN08B107		(37344, 75200, 1638)
AN	12098	73467443695351796	648518346488588271	648518346480216635	L	AN08B107	AN08B107			T1	xn	08B	24992	24992	AN08B107		(41407, 75200, 1695)
AN	12075	73467443695346623	648518346487452651	648518346487452651	L	AN08B109	AN08B109			T1	xn	08B	25028	24300	AN08B109		(41066, 75200, 1698)
AN	12060	73326706140157869	648518346526447319	648518346487452651	R	AN08B109	AN08B109			T1	xn	08B	24300	24300	AN08B109		(37994, 75200, 1673)
AN	12037	73467443628449445	648518346493945969	648518346493945969	L	AN08B110	AN08B110			T1	xn	08B	102603	28422	AN08B110		(41714, 75200, 1652)
AN	12103	73326706140049520	648518346497857946	648518346493945969	R	AN08B110	AN08B110			T1	xn	08B	28422	28422	AN08B110		(37112, 75200, 1633)
AN	12069	73467443628410607	648518346478209237	648518346478209237	L	AN08B111	AN08B111			T1	fl	08B	27444	27444	AN08B111		(41733, 75200, 1636)
AN	12080	73326706140124545	648518346480400385	648518346478209237	R	AN08B111	AN08B111			T1	fl	08B	28075	27444	AN08B111		(37474, 75200, 1669)
AN	12074	73326706206833202	648518346479024080	648518346475485752	R	AN08B112	AN08B112			T1	fl	08B	30004	27468	AN08B112		(37942, 75200, 1680)
AN	12114	73326706140116254	648518346481855677	648518346475485752	R	AN08B112	AN08B112			T1	fl	08B	29018	27468	AN08B112		(38166, 75200, 1652)
AN	12175	73467443695371552	648518346490535688	648518346475485752	L	AN08B112	AN08B112			T1	fl	08B	27468	27468	AN08B112		(41114, 75200, 1703)
AN	12012	73467443695136270	648518346475485752	648518346475485752	L	AN08B112	AN08B112			T1	fl	08B	26946	27468	AN08B112		(41300, 75200, 1674)
AN	12056	73467443695326824	648518346459870468	648518346459870468	L	AN08B113	AN08B113			T1	it	08B	36428	29186	AN08B113		(41000, 75200, 1687)
AN	12049	73397074951131914	648518346467018478	648518346459870468	L	AN08B113	AN08B113			T1	it	08B	47217	29186	AN08B113		(40873, 75182, 1690)
AN	12217	73397074951160400	648518346472476210	648518346459870468	L	AN08B113	AN08B113			T1	it	08B	34031	29186	AN08B113		(40777, 75325, 1696)
AN	12038	73397074951153505	648518346502168649	648518346459870468	L	AN08B113	AN08B113			T1	it	08B	36547	29186	AN08B113		(40801, 75289, 1699)
AN	12085	73326706206783059	648518346499709927	648518346459870468	R	AN08B113	AN08B113			T1	it	08B	155008	29186	AN08B113		(37681, 75200, 1680)
AN	12127	73326706206957514	648518346499806419	648518346459870468	R	AN08B113	AN08B113			T1	it	08B	31507	29186	AN08B113		(37643, 75200, 1688)
AN	12088	73326706206942905	648518346503060467	648518346459870468	R	AN08B113	AN08B113			T1	it	08B	29870	29186	AN08B113		(37584, 75200, 1687)
AN	12101	73326706206922725	648518346504159584	648518346459870468	R	AN08B113	AN08B113			T1	it	08B	52238	29186	AN08B113		(37711, 75200, 1683)
AN	12295	73397074951114598	648518346512872094	648518346459870468	L	AN08B113	AN08B113			T1	it	08B	39353	29186	AN08B113		(40946, 75200, 1689)
AN	12015	73326706206873665	648518346518930143	648518346459870468	R	AN08B113	AN08B113			T1	it	08B	29186	29186	AN08B113		(37615, 75200, 1681)
AN	12706	73326706139887759	648518346492289324	648518346492289324	R	AN08B991			matching problem	T2	xn	08B	#N/A			AN08B991	(37248, 75200, 1570)
AN	13353	73467443561467955	648518346473960813	648518346473960813	L	AN08B992			matching problem	T3	xn	08B	#N/A			AN08B992	(42381, 75200, 1543)
AN	12079	73326706140088419	648518346489721783	648518346489721783	R	AN08B993			female specific	T1	xn	08B	#N/A			AN08B993	(37773, 75200, 1652)
AN	12129	73467443695269238	648518346489915223	648518346489721783	L	AN08B993			female specific	T1	xn	08B	#N/A			AN08B993	(41041, 75206, 1680)
AN	12040	73326706206833731	648518346477651726	648518346477651726	R	AN08B994			female specific	T1	xn	08B	#N/A			AN08B994	(37735, 75200, 1675)
AN	12078	73467443695238426	648518346481467279	648518346477651726	L	AN08B994			female specific	T1	xn	08B	#N/A			AN08B994	(41164, 75200, 1678)
AN	12112	73326706140112539	648518346494781317	648518346477651726	R	AN08B994			female specific	T1	xn	08B	#N/A			AN08B994	(37704, 75200, 1659)
AN	12092	73467443695191844	648518346481452447	648518346481452447	L	AN08B995			female specific	T1	xn	08B	#N/A			AN08B995	(41100, 75200, 1677)
AN	12067	73326706140124887	648518346499707367	648518346481452447	R	AN08B995			female specific	T1	xn	08B	#N/A			AN08B995	(37650, 75200, 1660)
AN	12023	73467443695338560	648518346465974576	648518346465974576	L	AN08B996			female specific	T1	xn	08B	#N/A			AN08B996	(41062, 75200, 1692)
AN	12006	73397074951143216	648518346487925271	648518346465974576	L	AN08B996			female specific	T1	xn	08B	#N/A			AN08B996	(40556, 75200, 1691)
AN	12022	73326706206990474	648518346503962785	648518346465974576	R	AN08B996			female specific	T1	xn	08B	#N/A			AN08B996	(37803, 75200, 1702)
AN	12007	73326706206940008	648518346502593447	648518346465974576	R	AN08B996			female specific	T1	xn	08B	#N/A			AN08B996	(37556, 75200, 1683)
AN	12018	73397074951065115	648518346507416697	648518346465974576	R	AN08B996			female specific	T1	xn	08B	#N/A			AN08B996	(40933, 75203, 1677)
AN	12058	73467443628506706	648518346490194359	648518346490194359	R	AN08B997			female specific	T1	xn	08B	#N/A			AN08B997	(41484, 75200, 1671)
AN	12063	73326706140217240	648518346502586535	648518346490194359	R	AN08B997			female specific	T1	xn	08B	#N/A			AN08B997	(37674, 75200, 1673)
AN	12068	73326706140085906	648518346511439413	648518346490194359	R	AN08B997			female specific	T1	xn	08B	#N/A			AN08B997	(37123, 75200, 1647)
AN	12244	73326706140071051	648518346489992279	648518346489992279	R	AN08B998			female specific	T1	xn	08B	#N/A			AN08B998	(37777, 75200, 1644)
AN	12202	73467443628425462	648518346497220632	648518346489992279	L	AN08B998			female specific	T1	xn	08B	#N/A			AN08B998	(41406, 75200, 1638)
AN	13358	73326706139877588	648518346480956637	648518346480956637	R	AN08B999			female specific	T3	xn	08B	#N/A			AN08B999	(37280, 75195, 1566)
AN	13451	73467443561488650	648518346488930033	648518346480956637	L	AN08B999			female specific	T3	xn	08B	#N/A			AN08B999	(42487, 75200, 1537)
AN	12314	73397074749916084	648518346484602627	648518346484602627	L	AN09A005	AN09A005			T1	XA	09A	12986	11634	AN09A005		(40384, 75200, 1361)
AN	12518	73467443427223342	648518346491010083	648518346484602627	R	AN09A005	AN09A005			T1	XA	09A	11634	11634	AN09A005		(40974, 75200, 1287)
AN	12883	73397074682672801	648518346496114790	648518346484602627	R	AN09A005	AN09A005			T2	XA	09A	11876	11876	AN09A005		(40645, 75200, 1261)
AN	12901	73397074749635204	648518346512482718	648518346484602627	L	AN09A005	AN09A005			T2	XA	09A	12296	11876	AN09A005		(40293, 75200, 1295)
AN	12190	73397075085532842	648518346484573085	648518346484573085	R	AN09A007	AN09A007			T1	xl	09A	13973	11587	AN09A007		(40199, 75200, 2037)
AN	12026	73256337597099549	648518346497029348	648518346484573085	L	AN09A007	AN09A007			T1	xl	09A	11587	11587	AN09A007		(36398, 75200, 2001)
AN	12955	73397075085521696	648518346497990298	648518346484573085	R	AN09A007	AN09A007			T2	xn	09A	11537	11537	AN09A007		(40941, 75200, 2032)
AN	12916	73256337597094057	648518346514174489	648518346484573085	L	AN09A007	AN09A007		difference in number		xn	09A	#N/A	11537	AN09A007		(36277, 75200, 1998)
AN	13232	73397075018456512	648518346494575893	648518346494575893	L	AN09B001	AN09B001			A1	xn	09B	11055	11055	AN09B001		(40094, 75200, 1903)
AN	13211	73326706274128993	648518346508881215	648518346494575893	R	AN09B001	AN09B001			A1	xn	09B	13416	11055	AN09B001		(38177, 75200, 1835)
AN	12884	73397075085523069	648518346486436521	648518346486436521	R	AN09B002	AN09B002			T2	fl	09B	12037	11408	AN09B002		(39371, 75200, 2030)
AN	12866	73326706274361898	648518346515851082	648518346486436521	L	AN09B002	AN09B002			T2	fl	09B	11408	11408	AN09B002		(38093, 75200, 1929)
AN	13336	73256337597065863	648518346480435259	648518346480435259	R	AN09B003	AN09B003			A1	xl	09B	12051	11629	AN09B003		(35836, 75200, 1979)
AN	13194	73256337530112128	648518346481011165	648518346480435259	R	AN09B003	AN09B003			T3	xl	09B	11796	11796	AN09B003		(36820, 75200, 1905)
AN	13515	73467443829582890	648518346517309989	648518346480435259	L	AN09B003	AN09B003			A1	xl	09B	11629	11629	AN09B003		(41806, 75200, 1956)
AN	13732	73467443829563991	648518346517521988	648518346480435259	L	AN09B003	AN09B003			T3	xl	09B	14965	11796	AN09B003		(41192, 75200, 1944)
AN	13280	73326706274297322	648518346472568329	648518346472568329	R	AN09B004	AN09B004			A2	xl	09B	24037	23682	AN09B004		(38287, 75200, 1895)
AN	13709	73397075018350680	648518346483567765	648518346472568329	L	AN09B004	AN09B004			A8	xl	09B	12359	11794	AN09B004		(39740, 75200, 1852)
AN	13223	73397075085530616	648518346488514801	648518346472568329	L	AN09B004	AN09B004			T3	xl	09B	11576	10696	AN09B004		(40460, 75200, 2035)
AN	13407	73326706274133885	648518346492058386	648518346472568329	R	AN09B004	AN09B004			A3	xl	09B	22453	11759	AN09B004		(38795, 75200, 1833)
AN	13688	73326706274129002	648518346494916490	648518346472568329	R	AN09B004	AN09B004			A9	xl	09B	16262	13371	AN09B004		(38428, 75200, 1827)
AN	13689	73326706274262122	648518346495780240	648518346472568329	R	AN09B004	AN09B004			A8	xl	09B	11794	11794	AN09B004		(38548, 75200, 1882)
AN	13193	73326706341220411	648518346501905770	648518346472568329	R	AN09B004	AN09B004			T3	xl	09B	10696	10696	AN09B004		(37025, 75200, 1962)
AN	13460	73397074951302030	648518346517254436	648518346472568329	L	AN09B004	AN09B004			A3	xl	09B	11759	11759	AN09B004		(39655, 75200, 1759)
AN	13699	73397075018209618	648518346494801719	648518346472568329	L	AN09B004	AN09B004			A9	xl	09B	13371	13371	AN09B004		(39809, 75200, 1807)
AN	12305	73537812506693416	648518346479395004	648518346479395004	L	AN09B006	AN09B006			T1	fl	09B	12885	12143	AN09B006		(44018, 75200, 1852)
AN	12304	73185968718732138	648518346492058130	648518346479395004	R	AN09B006	AN09B006			T1	fl	09B	12143	12143	AN09B006		(34502, 75200, 1753)
AN	13186	73467443762662261	648518346487906004	648518346487906004	L	AN09B007	AN09B007			T3	xl	09B	10448	10448	AN09B007		(41413, 75200, 1893)
AN	13127	73256337530031388	648518346496157286	648518346487906004	R	AN09B007	AN09B007			T3	xl	09B	13984	10448	AN09B007		(36403, 75200, 1864)
AN	13446	73397075018687303	648518346482418836	648518346482418836	L	AN09B009	AN09B009			A3	xn	09B	12987	12987	AN09B009		(40689, 75200, 1925)
AN	13379	73256337530204950	648518346487966487	648518346482418836	R	AN09B009	AN09B009			A3	xn	09B	14893	12987	AN09B009		(36623, 75200, 1919)
AN	13601	73397075018442842	648518346493754104	648518346482418836	L	AN09B009	AN09B009			A4	xl	09B	12349	12349	AN09B009		(40435, 75200, 1901)
AN	13577	73256337596947321	648518346494823843	648518346482418836	R	AN09B009	AN09B009			A4	xl	09B	152278	12349	AN09B009		(36694, 75200, 1935)
AN	13606	73256337530174096	648518346495461558	648518346482418836	R	AN09B009	AN09B009			A5	xn	09B	12461	12461	AN09B009		(36789, 75200, 1921)
AN	13637	73397075018486711	648518346508979007	648518346482418836	L	AN09B009	AN09B009			A5	xn	09B	177088	12461	AN09B009		(40636, 75200, 1909)
AN	13275	73467443829688005	648518346489297516	648518346489297516	L	AN09B011	AN09B011			T3	xl	09B	16373	12288	AN09B011		(41394, 75200, 2009)
AN	13177	73256337597080159	648518346490703613	648518346489297516	R	AN09B011	AN09B011			T3	xl	09B	12288	12288	AN09B011		(35819, 75200, 1991)
AN	13770	73397075018448447	648518346481465487	648518346481465487	L	AN09B012	AN09B012		dimorphic morphology	A4	xl	09B	12326	12326	AN09B012		(39789, 75200, 1893)
AN	13634	73397075018494690	648518346489749599	648518346481465487	L	AN09B012	AN09B012			A5	xn	09B	13375	12548	AN09B012		(39651, 75200, 1911)
AN	13799	73397075018341002	648518346502419111	648518346481465487	R	AN09B012	AN09B012		dimorphic morphology	A4	xl	09B	13212	12326	AN09B012		(39023, 75200, 1851)
AN	13618	73326706274235086	648518346515560010	648518346481465487	R	AN09B012	AN09B012			A5	xn	09B	12548	12548	AN09B012		(38779, 75200, 1873)
AN	13708	73397075018489388	648518346489051881	648518346489051881	L	AN09B013	AN09B013			A7	xn	09B	12566	12566	AN09B013		(39114, 75200, 1910)
AN	12887	73537812506598695	648518346475311540	648518346475311540	L	AN09B014	AN09B014			T2	xl	09B	12018	12018	AN09B014		(43780, 75200, 1807)
AN	12864	73185968718798456	648518346503069427	648518346475311540	R	AN09B014	AN09B014			T2	xl	09B	12427	12018	AN09B014		(34653, 75200, 1779)
AN	12798	73256337530162737	648518346474435437	648518346474435437	L	AN09B015	AN09B015			T2	xl	09B	13634	12463	AN09B015		(35333, 75200, 1925)
AN	12759	73256337530087427	648518346496329789	648518346474435437	R	AN09B015	AN09B015			T2	xl	09B	12463	12463	AN09B015		(36798, 75200, 1889)
AN	12754	73256337597000249	648518346521566969	648518346495562831	R	AN09B016	AN09B016			T2	xn	09B	12801	12680	AN09B016		(35744, 75200, 1945)
AN	12772	73256337530154786	648518346495562831	648518346495562831	L	AN09B016	AN09B016			T2	xn	09B	12680	12680	AN09B016		(36271, 75200, 1909)
AN	13771	73326706341262504	648518346459863044	648518346459863044	R	AN09B018	AN09B018			A3	xn	09B	11878	11758	AN09B018		(37699, 75200, 1985)
AN	13514	73397075085510673	648518346488587503	648518346459863044	L	AN09B018	AN09B018			A3	xn	09B	11758	11758	AN09B018		(39493, 75200, 2022)
AN	13705	73326706341246410	648518346482905385	648518346459863044	R	AN09B018	AN09B018			A8	xn	09B	14961	14961	AN09B018		(37558, 75200, 1974)
AN	13769	73326706274325833	648518346486543769	648518346459863044	R	AN09B018	AN09B018			A7	xn	09B	15363	15019	AN09B018		(38606, 75200, 1909)
AN	13654	73397075085182031	648518346493592206	648518346459863044	L	AN09B018	AN09B018			A6	xn	09B	15920	15920	AN09B018		(38948, 75200, 1946)
AN	13640	73326706341244748	648518346498667760	648518346459863044	R	AN09B018	AN09B018			A6	xn	09B	20129	15920	AN09B018		(37816, 75200, 1973)
AN	13679	73326706341009339	648518346500841139	648518346459863044	L	AN09B018	AN09B018			A7	xn	09B	15019	15019	AN09B018		(38855, 75200, 1940)
AN	13707	73397075085489988	648518346504124512	648518346459863044	L	AN09B018	AN09B018			A8	xn	09B	22594	14961	AN09B018		(39400, 75200, 2005)
AN	13222	73467443829669905	648518346494024583	648518346466193200	L	AN09B019	AN09B019			A1	xl	09B	12444	12444	AN09B019		(41732, 75200, 2006)
AN	13196	73256337597007620	648518346466193200	648518346466193200	R	AN09B019	AN09B019			T3	xl	09B	13618	13618	AN09B019		(35364, 75200, 1945)
AN	13218	73256337597051403	648518346502094921	648518346466193200	R	AN09B019	AN09B019			A1	xl	09B	15229	12444	AN09B019		(35701, 75200, 1971)
AN	12174	73256337463114480	648518346487839810	648518346487839810	R	AN09B020	AN09B020			T1	xn	09B	15335	15335	AN09B020		(34871, 75200, 1794)
AN	12010	73537812506706344	648518346489578073	648518346487839810	R	AN09B020	AN09B020			T1	xn	09B	17240	15335	AN09B020		(43807, 75200, 1857)
AN	12856	73185968719029463	648518346496890114	648518346487839810	R	AN09B020	AN09B020			T2	xn	09B	12279	12279	AN09B020		(34704, 75200, 1793)
AN	12927	73537812506661006	648518346515689290	648518346487839810	L	AN09B020	AN09B020			T2	xn	09B	12784	12279	AN09B020		(43072, 75200, 1843)
AN	12906	73326706274259729	648518346500217606	648518346500217606	R	AN09B021	AN09B021			T2	xn	09B	13393	13393	AN09B021		(38256, 75200, 1886)
AN	12852	73397075085397658	648518346510126374	648518346500217606	L	AN09B021	AN09B021			T2	xn	09B	13849	13393	AN09B021		(40151, 75200, 1958)
AN	13690	73397075018494758	648518346486450913	648518346486450913	L	AN09B023	AN09B023			A7	xn	09B	13613	13613	AN09B023		(40275, 75200, 1912)
AN	13667	73326706274294733	648518346489725309	648518346486450913	R	AN09B023	AN09B023			A6	xn	09B	12922	12748	AN09B023		(37466, 75200, 1901)
AN	13269	73326706274244062	648518346492061228	648518346486450913	R	AN09B023	AN09B023			A1	xn	09B	12873	12873	AN09B023		(37002, 75200, 1876)
AN	13329	73397075018503339	648518346497159041	648518346486450913	L	AN09B023	AN09B023			A2	xn	09B	16502	15328	AN09B023		(40944, 75200, 1915)
AN	13651	73397075018440370	648518346499636574	648518346486450913	L	AN09B023	AN09B023			A6	xn	09B	12748	12748	AN09B023		(40275, 75200, 1892)
AN	13317	73256337530131311	648518346514243883	648518346486450913	R	AN09B023	AN09B023			A2	xn	09B	15328	15328	AN09B023		(36677, 75200, 1905)
AN	13803	73326706341177403	648518346521656825	648518346486450913	R	AN09B023	AN09B023			A7	xn	09B	14044	13613	AN09B023		(36925, 75200, 1943)
AN	12958	73397075085488476	648518346501446243	648518346499802949	L	AN09B024	AN09B024			T2	xn	09B	13463	13463	AN09B024		(40466, 75200, 2009)
AN	12750	73256337597028475	648518346499802949	648518346499802949	R	AN09B024	AN09B024			T2	xn	09B	13749	13463	AN09B024		(35922, 75200, 1952)
AN	12892	73467443829705781	648518346486348946	648518346486348946	L	AN09B026	AN09B026			T2	fl	09B	13346	13346	AN09B026		(41190, 75200, 2025)
AN	12897	73256337597037397	648518346496507989	648518346486348946	R	AN09B026	AN09B026			T2	fl	09B	13882	13346	AN09B026		(35313, 75200, 1962)
AN	13310	73326706274168315	648518346480115685	648518346480115685	R	AN09B027	AN09B027			A1	xn	09B	13595	13595	AN09B027		(37375, 75200, 1853)
AN	13438	73467443762607076	648518346493753592	648518346480115685	L	AN09B027	AN09B027			A1	xn	09B	13692	13595	AN09B027		(41464, 75200, 1875)
AN	12908	73326706341224206	648518346479427291	648518346479427291	R	AN09B028	AN09B028		dimorphic morphology	T2	fl	09B	13376	13147	AN09B028		(37715, 75200, 1957)
AN	12725	73397075085467304	648518346492077868	648518346479427291	L	AN09B028	AN09B028		dimorphic morphology	T2	fl	09B	13147	13147	AN09B028		(39575, 75200, 1994)
AN	12355	73326706341218563	648518346502660166	648518346479427291	R	AN09B028	AN09B028			T1	xl	09B	15221	15221	AN09B028		(37666, 75200, 1962)
AN	12315	73397075085434618	648518346510127654	648518346479427291	L	AN09B028	AN09B028			T1	xl	09B	15554	15221	AN09B028		(39924, 75200, 1972)
AN	13587	73467443762651611	648518346486870241	648518346486870241	L	AN09B029	AN09B029			A4	xn	09B	16535	16063	AN09B029		(41801, 75200, 1895)
AN	13613	73467443762626289	648518346498476016	648518346486870241	L	AN09B029	AN09B029			A5	xn	09B	12517	12517	AN09B029		(41692, 75200, 1886)
AN	13542	73256337529722313	648518346517415717	648518346486870241	R	AN09B029	AN09B029			A4	xn	09B	16063	16063	AN09B029		(36659, 75200, 1810)
AN	13568	73256337529724065	648518346517559364	648518346486870241	R	AN09B029	AN09B029			A5	xn	09B	20705	12517	AN09B029		(36534, 75200, 1804)
AN	12755	73397075085436532	648518346521739001	648518346484413223	L	AN09B030	AN09B030			T2	xn	09B	14173	13981	AN09B030		(40085, 75200, 1981)
AN	12826	73326706341246402	648518346484413223	648518346484413223	R	AN09B030	AN09B030			T2	xn	09B	13981	13981	AN09B030		(37157, 75200, 1978)
AN	12159	73397075085405883	648518346508982138	648518346484413223	R	AN09B030	AN09B030			T1	xn	09B	14877	14636	AN09B030		(40284, 75200, 1964)
AN	12312	73326706341218534	648518346509695363	648518346484413223	R	AN09B030	AN09B030			T1	xn	09B	14636	14636	AN09B030		(37752, 75200, 1964)
AN	12753	73467443762607046	648518346487702954	648518346481624769	L	AN09B031	AN09B031			T2	xl	09B	13988	13988	AN09B031		(41663, 75200, 1872)
AN	12835	73326706274064691	648518346481624769	648518346481624769	R	AN09B031	AN09B031			T2	xl	09B	14264	13988	AN09B031		(36883, 75200, 1810)
AN	12400	73326706341249612	648518346480945885	648518346480945885	R	AN09B032	AN09B032			T1	fl	09B	16614	16194	AN09B032		(37067, 75200, 1979)
AN	13263	73397075085430480	648518346492876206	648518346480945885	L	AN09B032	AN09B032			T3	xl	09B	15218	13216	AN09B032		(40008, 75200, 1975)
AN	13195	73326706274307421	648518346501874249	648518346480945885	R	AN09B032	AN09B032			T3	xl	09B	13216	13216	AN09B032		(38639, 75200, 1902)
AN	12167	73397075085463090	648518346504958342	648518346480945885	L	AN09B032	AN09B032			T1	fl	09B	16194	16194	AN09B032		(40027, 75200, 1990)
AN	13649	73397075085388957	648518346471923099	648518346471923099	L	AN09B033	AN09B033			A8	fl	09B	17438	16965	AN09B033		(39133, 75200, 1952)
AN	13512	73326706341284530	648518346475691956	648518346471923099	R	AN09B033	AN09B033			A5	xl	09B	14957	14957	AN09B033		(37744, 75200, 1997)
AN	13619	73326706341293321	648518346485938302	648518346471923099	R	AN09B033	AN09B033			A4	xl	09B	23540	23163	AN09B033		(37804, 75200, 2003)
AN	13575	73397075085372270	648518346488131152	648518346471923099	L	AN09B033	AN09B033			A4	xl	09B	23163	23163	AN09B033		(39009, 75200, 1955)
AN	13622	73326706341222336	648518346495088266	648518346471923099	L	AN09B033	AN09B033			A5	xl	09B	22345	14957	AN09B033		(38839, 75200, 1957)
AN	13658	73326706341244752	648518346496923876	648518346471923099	R	AN09B033	AN09B033			A8	fl	09B	16965	16965	AN09B033		(38001, 75200, 1972)
AN	13797	73256337597061346	648518346500414012	648518346500414012	R	AN09B034	AN09B034			A2	xl	09B	15121	13959	AN09B034		(35503, 75200, 1972)
AN	12876	73326706274227324	648518346489811325	648518346489811325	R	AN09B035	AN09B035			T2	xn	09B	17416	15453	AN09B035		(38022, 75200, 1871)
AN	12310	73397075085384105	648518346492120459	648518346489811325	L	AN09B035	AN09B035			T1	xn	09B	19190	16195	AN09B035		(40226, 75200, 1958)
AN	12807	73397075085391138	648518346494201867	648518346489811325	L	AN09B035	AN09B035			T2	xn	09B	15453	15453	AN09B035		(39895, 75200, 1961)
AN	13201	73326706274253168	648518346499606878	648518346489811325	R	AN09B035	AN09B035			T3	xl	09B	14150	14150	AN09B035		(37847, 75200, 1887)
AN	13272	73397075085403728	648518346511957616	648518346489811325	L	AN09B035	AN09B035			T3	xl	09B	14395	14150	AN09B035		(39651, 75200, 1970)
AN	12366	73326706341209034	648518346518417750	648518346489811325	R	AN09B035	AN09B035			T1	xn	09B	16195	16195	AN09B035		(37929, 75200, 1950)
AN	13297	73256337597028414	648518346483414436	648518346483414436	R	AN09B036	AN09B036			A2	ov	09B	12292	12292	AN09B036		(35566, 75200, 1955)
AN	13610	73397075085521697	648518346477182152	648518346477182152	L	AN09B037	AN09B037			A4	ad	09B	16976	15450	AN09B037		(39504, 75200, 2030)
AN	13790	73326706274340488	648518346496131959	648518346477182152	R	AN09B037	AN09B037			A4	ad	09B	15450	15450	AN09B037		(38817, 75200, 1924)
AN	13793	73326706274545709	648518346497156504	648518346477182152	R	AN09B037	AN09B037			A5	ad	09B	21669	21669	AN09B037		(38666, 75200, 1918)
AN	12840	73326706274170584	648518346474412653	648518346474412653	R	AN09B040	AN09B040			T2	xn	09B	20634	20196	AN09B040		(38583, 75200, 1847)
AN	13215	73326706274224614	648518346484173341	648518346474412653	R	AN09B040	AN09B040			T3	hl	09B	22837	19547	AN09B040		(38335, 75200, 1866)
AN	13291	73397075018481581	648518346489811581	648518346474412653	L	AN09B040	AN09B040			T3	hl	09B	19547	19547	AN09B040		(39844, 75200, 1910)
AN	12186	73326706274204101	648518346489821309	648518346474412653	R	AN09B040	AN09B040			T1	xn	09B	22236	20709	AN09B040		(37996, 75200, 1860)
AN	12199	73397075085453090	648518346490047194	648518346474412653	R	AN09B040	AN09B040			T1	xn	09B	20709	20709	AN09B040		(39524, 75200, 1988)
AN	12710	73397075085432580	648518346490266395	648518346474412653	L	AN09B040	AN09B040			T2	xn	09B	20196	20196	AN09B040		(39709, 75200, 1979)
AN	13750	73397075018497514	648518346496229132	648518346474412653	L	AN09B040	AN09B040		difference in number	T3	hl	09B	#N/A	19547	AN09B040		(39807, 75197, 1915)
AN	13703	73326706341252899	648518346496916738	648518346496916738	L	AN09B042	AN09B042			A8	ad	09B	20013	19385	AN09B042		(37919, 75200, 1978)
AN	13800	73397075085370013	648518346504972422	648518346496916738	L	AN09B042	AN09B042			A8	ad	09B	19385	19385	AN09B042		(39071, 75200, 1948)
AN	13233	73326706274206455	648518346499327835	648518346499327835	R	AN09B044	AN09B044			T3	hl	09B	19730	19730	AN09B044		(38027, 75200, 1865)
AN	13321	73397075085432554	648518346480981213	648518346480981213	L	AN09B999			matching problem	T3	xl	09B	#N/A			AN09B999	(39502, 75200, 1981)
AN	12431	73467443628452173	648518346491991947	648518346491991947	L	AN10B005	AN10B005			T1	xn	10B	11168	11168	AN10B005		(42244, 75200, 1642)
AN	12352	73326706140023061	648518346513901849	648518346491991947	R	AN10B005	AN10B005			T1	xn	10B	11483	11168	AN10B005		(37763, 75200, 1623)
AN	13239	73537812439552858	648518346490796285	648518346490796285	L	AN10B008	AN10B008			T3	xn	10B	11426	10622	AN10B008		(43989, 75200, 1709)
AN	13220	73256337395883946	648518346518426710	648518346490796285	R	AN10B008	AN10B008			T3	xn	10B	10622	10622	AN10B008		(35519, 75200, 1656)
AN	12209	73326706206990462	648518346466572398	648518346466572398	R	AN10B015	AN10B015			T1	xn	10B	13369	13369	AN10B015		(38324, 75200, 1704)
AN	12805	73326706140101140	648518346475303992	648518346466572398	R	AN10B015	AN10B015			T2	xn	10B	12278	12278	AN10B015		(38806, 75200, 1658)
AN	13235	73326706139998736	648518346476760080	648518346466572398	R	AN10B015	AN10B015			T3	xn	10B	11016	11016	AN10B015		(38486, 75200, 1615)
AN	12261	73467443628438670	648518346477115664	648518346466572398	R	AN10B015	AN10B015			T1	xn	10B	14546	13369	AN10B015		(41198, 75200, 1652)
AN	12775	73397074951206939	648518346480019188	648518346466572398	L	AN10B015	AN10B015			T2	xn	10B	12329	12278	AN10B015		(40627, 75200, 1718)
AN	12863	73537812372542298	648518346487566548	648518346487566548	L	AN10B017	AN10B017			T2	xn	10B	13233	12035	AN10B017		(43918, 75200, 1618)
AN	12894	73256337395646483	648518346488867049	648518346487566548	R	AN10B017	AN10B017			T2	xn	10B	12035	12035	AN10B017		(36019, 75200, 1556)
AN	13293	73326706139939102	648518346466615918	648518346466615918	R	AN10B018	AN10B018			T3	hl	10B	22595	13014	AN10B018		(38881, 75200, 1609)
AN	13432	73467443628372146	648518346497827226	648518346466615918	L	AN10B018	AN10B018			T3	hl	10B	13014	13014	AN10B018		(41118, 75200, 1618)
AN	12398	73326706207016086	648518346466900846	648518346466900846	R	AN10B019	AN10B019			T1	mv	10B	13368	12993	AN10B019		(36948, 75200, 1719)
AN	12857	73256337463014051	648518346492202028	648518346466900846	R	AN10B019	AN10B019			T2	xl	10B	21664	15627	AN10B019		(35493, 75200, 1789)
AN	13264	73256337462998147	648518346495747234	648518346466900846	R	AN10B019	AN10B019			T3	xl	10B	12518	11811	AN10B019		(36070, 75200, 1779)
AN	12443	73467443695582206	648518346497151640	648518346466900846	L	AN10B019	AN10B019			T1	mv	10B	12993	12993	AN10B019		(42035, 75200, 1785)
AN	12907	73467443695400301	648518346499137345	648518346466900846	L	AN10B019	AN10B019			T2	xl	10B	15627	15627	AN10B019		(41846, 75200, 1713)
AN	13270	73467443695610282	648518346512736926	648518346466900846	L	AN10B019	AN10B019			T3	xl	10B	11811	11811	AN10B019		(42508, 75200, 1788)
AN	13225	73256337463042127	648518346467401479	648518346467401479	R	AN10B020	AN10B020			T3	mv	10B	26195	13674	AN10B020		(36290, 75200, 1798)
AN	12454	73467443762515198	648518346481263717	648518346467401479	L	AN10B020	AN10B020			T1	mv	10B	12916	12916	AN10B020		(42038, 75200, 1835)
AN	13226	73467443762551123	648518346492280108	648518346467401479	L	AN10B020	AN10B020			T3	mv	10B	13674	13674	AN10B020		(42067, 75200, 1851)
AN	12404	73256337529916276	648518346494734391	648518346467401479	R	AN10B020	AN10B020			T1	mv	10B	13957	12916	AN10B020		(36147, 75200, 1816)
AN	12893	73256337462981278	648518346499897667	648518346467401479	R	AN10B020	AN10B020			T2	mv	10B	11307	11307	AN10B020		(35753, 75200, 1766)
AN	12847	73467443762553870	648518346517772136	648518346467401479	L	AN10B020	AN10B020			T2	mv	10B	12622	11307	AN10B020		(42441, 75200, 1855)
AN	12874	73326706139966140	648518346476428662	648518346476428662	R	AN10B021	AN10B021			T2	ml	10B	12677	12677	AN10B021		(38667, 75200, 1597)
AN	12799	73467443628322999	648518346495682978	648518346476428662	L	AN10B021	AN10B021			T2	ml	10B	13118	12677	AN10B021		(41235, 75200, 1604)
AN	12453	73467443762512974	648518346459874052	648518346459874052	L	AN10B022	AN10B022		difference in number		xl	10B	#N/A	13741	AN10B022		(42390, 75200, 1836)
AN	13243	73467443762520180	648518346484413479	648518346459874052	L	AN10B022	AN10B022			T3	xl	10B	24577	14531	AN10B022		(42200, 75200, 1841)
AN	12823	73256337463016768	648518346496990616	648518346459874052	R	AN10B022	AN10B022			T2	mv	10B	12131	12131	AN10B022		(36541, 75200, 1782)
AN	13745	73256337462990896	648518346509732995	648518346459874052	R	AN10B022	AN10B022			T3	xl	10B	14531	14531	AN10B022		(35834, 75200, 1778)
AN	12827	73467443762561417	648518346511268149	648518346459874052	L	AN10B022	AN10B022			T2	mv	10B	12419	12131	AN10B022		(42145, 75200, 1864)
AN	12441	73256337463026344	648518346515315271	648518346459874052	R	AN10B022	AN10B022			T1	xl	10B	13741	13741	AN10B022		(35794, 75200, 1797)
AN	13456	73467443628402616	648518346477125904	648518346477125904	L	AN10B024	AN10B024			T3	hl	10B	12795	12720	AN10B024		(41457, 75200, 1627)
AN	12868	73326706140037332	648518346489576537	648518346477125904	R	AN10B024	AN10B024			T2	ml	10B	13970	13970	AN10B024		(37155, 75200, 1622)
AN	12812	73467443628415749	648518346489810813	648518346477125904	L	AN10B024	AN10B024			T2	ml	10B	16609	13970	AN10B024		(41512, 75200, 1638)
AN	13282	73326706140001244	648518346494439538	648518346477125904	R	AN10B024	AN10B024			T3	hl	10B	12720	12720	AN10B024		(37272, 75200, 1614)
AN	12815	73467443762405016	648518346479415996	648518346479415996	L	AN10B027	AN10B027			T2	xl	10B	16594	16424	AN10B027		(42392, 75200, 1809)
AN	13212	73467443762520251	648518346484904349	648518346479415996	L	AN10B027	AN10B027			T3	xl	10B	17009	15289	AN10B027		(42963, 75200, 1843)
AN	12830	73256337529781170	648518346489896908	648518346479415996	R	AN10B027	AN10B027			T2	xl	10B	16424	16424	AN10B027		(35596, 75200, 1807)
AN	12411	73256337462901359	648518346492948142	648518346479415996	R	AN10B027	AN10B027			T1	xl	10B	16506	15456	AN10B027		(36374, 75200, 1728)
AN	12433	73467443762491834	648518346501674346	648518346479415996	L	AN10B027	AN10B027			T1	xl	10B	15456	15456	AN10B027		(42974, 75200, 1822)
AN	13241	73256337529721588	648518346507298120	648518346479415996	R	AN10B027	AN10B027			T3	xl	10B	15289	15289	AN10B027		(35334, 75200, 1805)
AN	13309	73467443762510637	648518346478859092	648518346478859092	L	AN10B029	AN10B029			T3	mv	10B	18819	18819	AN10B029		(41943, 75200, 1844)
AN	12803	73326706207190505	648518346482996710	648518346478859092	R	AN10B029	AN10B029			T2	xl	10B	22087	20434	AN10B029		(36924, 75200, 1783)
AN	12763	73467443762569515	648518346483682965	648518346478859092	L	AN10B029	AN10B029			T2	xl	10B	20434	20434	AN10B029		(41937, 75200, 1859)
AN	12302	73256337529780332	648518346488551663	648518346478859092	R	AN10B029	AN10B029			T1	mv	10B	18288	18288	AN10B029		(36384, 75200, 1812)
AN	13261	73326706207137387	648518346495907472	648518346478859092	R	AN10B029	AN10B029			T3	mv	10B	19019	18819	AN10B029		(36979, 75200, 1773)
AN	12381	73467443762501234	648518346517452069	648518346478859092	L	AN10B029	AN10B029			T1	mv	10B	21112	18288	AN10B029		(41839, 75200, 1834)
AN	12444	73467443762482241	648518346481957821	648518346481957821	L	AN10B031	AN10B031			T1	fl	10B	25784	25784	AN10B031		(41160, 75200, 1824)
AN	12358	73326706207134943	648518346514502599	648518346481957821	R	AN10B031	AN10B031			T1	fl	10B	156909	25784	AN10B031		(37461, 75200, 1769)
AN	13465	73256337463026218	648518346485801924	648518346481153423	R	AN10B033	AN10B033			T3	xl	10B	27465	27071	AN10B033		(36559, 75200, 1794)
AN	13475	73467443762599670	648518346493071388	648518346481153423	L	AN10B033	AN10B033			T3	xl	10B	27071	27071	AN10B033		(41748, 75200, 1867)
AN	12749	73256337463003393	648518346498271386	648518346481153423	R	AN10B033	AN10B033			T2	xl	10B	25998	25998	AN10B033		(36734, 75200, 1781)
AN	13815	73397762481582993	648518346481153423	648518346481153423	L	AN10B033	AN10B033			T2	xl	10B	29967	25998	AN10B033		(40240, 94394, 2361)
AN	12407	73467443762561515	648518346474410605	648518346474410605	L	AN10B034	AN10B034			T1	xl	10B	37237	20807	AN10B034		(41010, 75200, 1847)
AN	12267	73326706274075882	648518346479413393	648518346474410605	R	AN10B034	AN10B034			T1	xl	10B	24666	20807	AN10B034		(37008, 75200, 1814)
AN	12792	73467443695517932	648518346483008165	648518346474410605	L	AN10B034	AN10B034			T2	ml	10B	23034	23034	AN10B034		(41102, 75210, 1766)
AN	12757	73467443762484599	648518346483100390	648518346474410605	L	AN10B034	AN10B034			T2	ml	10B	22892	20146	AN10B034		(41296, 75200, 1829)
AN	13346	73256337529780451	648518346487926484	648518346474410605	R	AN10B034	AN10B034			T3	hl	10B	19986	19986	AN10B034		(36420, 75200, 1805)
AN	12270	73326706207353088	648518346493311552	648518346474410605	R	AN10B034	AN10B034			T1	xl	10B	18896	18896	AN10B034		(37016, 75200, 1790)
AN	12804	73256337463016777	648518346494694645	648518346474410605	R	AN10B034	AN10B034			T2	ml	10B	23344	23034	AN10B034		(36794, 75200, 1783)
AN	13742	73326706207287317	648518346496898605	648518346474410605	R	AN10B034	AN10B034			T2	ml	10B	20146	20146	AN10B034		(36982, 75200, 1796)
AN	13330	73467443762561429	648518346500636597	648518346474410605	L	AN10B034	AN10B034			T3	hl	10B	23679	19986	AN10B034		(41517, 75200, 1857)
AN	12251	73467443762520157	648518346524268293	648518346474410605	L	AN10B034	AN10B034			T1	xl	10B	21888	18896	AN10B034		(41286, 75200, 1840)
AN	13508	73467443762522660	648518346459409412	648518346459409412	L	AN10B035	AN10B035			T3	hl	10B	21739	21451	AN10B035		(41100, 75200, 1842)
AN	13392	73326706207118152	648518346479842966	648518346459409412	R	AN10B035	AN10B035			T3	hl	10B	25302	24313	AN10B035		(37387, 75200, 1760)
AN	13552	73467443762484608	648518346484903069	648518346459409412	L	AN10B035	AN10B035			T3	hl	10B	24885	23118	AN10B035		(41473, 75200, 1826)
AN	13369	73326706207094204	648518346486402440	648518346459409412	R	AN10B035	AN10B035			T3	hl	10B	23118	23118	AN10B035		(37471, 75200, 1752)
AN	13411	73467443762515177	648518346488056599	648518346459409412	L	AN10B035	AN10B035			T3	hl	10B	24313	24313	AN10B035		(41162, 75200, 1840)
AN	13433	73326706207176581	648518346490072328	648518346459409412	R	AN10B035	AN10B035			T3	hl	10B	21451	21451	AN10B035		(36965, 75200, 1787)
AN	12780	73467443762496298	648518346492164626	648518346459409412	L	AN10B035	AN10B035			T2	ml	10B	24841	24841	AN10B035		(41252, 75200, 1832)
AN	13813	73257024993067138	648518346502963067	648518346459409412	R	AN10B035	AN10B035			T2	ml	10B	26330	24841	AN10B035		(35864, 94394, 2347)
AN	12238	73467443762494006	648518346477161232	648518346477161232	L	AN10B037	AN10B037			T1	fl	10B	25703	24111	AN10B037		(41317, 75200, 1833)
AN	12900	73326706207217799	648518346481466511	648518346477161232	R	AN10B037	AN10B037			T2	ml	10B	23911	14724	AN10B037		(37145, 75200, 1792)
AN	13437	73397075018353075	648518346482985892	648518346477161232	L	AN10B037	AN10B037			T3	hl	10B	22553	22553	AN10B037		(40886, 75200, 1854)
AN	12228	73326706207141916	648518346485907908	648518346477161232	R	AN10B037	AN10B037			T1	fl	10B	24111	24111	AN10B037		(37530, 75200, 1763)
AN	12356	73467443762474439	648518346488548591	648518346477161232	L	AN10B037	AN10B037			T1	fl	10B	100199	23271	AN10B037		(41114, 75200, 1821)
AN	13477	73467443762501243	648518346492996784	648518346477161232	L	AN10B037	AN10B037			T3	hl	10B	30087	30087	AN10B037		(41686, 75200, 1834)
AN	12821	73467443762501242	648518346495447659	648518346477161232	L	AN10B037	AN10B037			T2	ml	10B	154432	23355	AN10B037		(41359, 75200, 1832)
AN	12836	73326706207208773	648518346495579983	648518346477161232	R	AN10B037	AN10B037			T2	ml	10B	23355	23355	AN10B037		(37345, 75200, 1781)
AN	12831	73467443762541047	648518346496900909	648518346477161232	L	AN10B037	AN10B037			T2	ml	10B	14724	14724	AN10B037		(41230, 75200, 1841)
AN	13443	73256337463016738	648518346500258108	648518346477161232	R	AN10B037	AN10B037			T3	hl	10B	24617	22553	AN10B037		(36804, 75200, 1789)
AN	12311	73326706207148616	648518346502006890	648518346477161232	R	AN10B037	AN10B037			T1	fl	10B	23271	23271	AN10B037		(37521, 75200, 1771)
AN	13749	73257024926278321	648518346489395141	648518346477161232	R	AN10B037	AN10B037			T3	hl	10B	102211	30087	AN10B037		(35782, 94394, 2312)
AN	12325	73256337529960380	648518346472517835	648518346472517835	R	AN10B039	AN10B039			T1	xl	10B	23798	23798	AN10B039		(36664, 75200, 1837)
AN	12409	73467443762535761	648518346501389453	648518346472517835	L	AN10B039	AN10B039			T1	xl	10B	24109	23798	AN10B039		(41049, 75200, 1842)
AN	12348	73467443762512996	648518346486889185	648518346472517835	R	AN10B039	AN10B039			T1	xl	10B	25641	25413	AN10B039		(41225, 75200, 1837)
AN	12089	73326706207111273	648518346487842626	648518346472517835	R	AN10B039	AN10B039			T1	xl	10B	25413	25413	AN10B039		(37538, 75200, 1754)
AN	13449	73467443762458351	648518346492559043	648518346472517835	L	AN10B039	AN10B039			T3	hl	10B	27060	27060	AN10B039		(41041, 75200, 1810)
AN	13318	73326706207122681	648518346496728292	648518346472517835	R	AN10B039	AN10B039			T3	hl	10B	19307	19307	AN10B039		(36873, 75200, 1766)
AN	12841	73326706207079999	648518346498268465	648518346472517835	R	AN10B039	AN10B039			T2	ml	10B	18696	18696	AN10B039		(37521, 75200, 1749)
AN	13306	73326706207287913	648518346502549062	648518346472517835	R	AN10B039	AN10B039			T3	hl	10B	101409	27060	AN10B039		(36898, 75200, 1793)
AN	12813	73467443695742056	648518346503900577	648518346472517835	L	AN10B039	AN10B039			T2	ml	10B	163071	18696	AN10B039		(40966, 75200, 1798)
AN	13343	73467443762558841	648518346512150463	648518346472517835	L	AN10B039	AN10B039			T3	hl	10B	23558	19307	AN10B039		(41435, 75200, 1854)
AN	12822	73326706206997088	648518346475825378	648518346475825378	R	AN10B045	AN10B045			T2	ml	10B	24589	24589	AN10B045		(38067, 75200, 1716)
AN	12369	73326706207158308	648518346478772176	648518346475825378	R	AN10B045	AN10B045			T1	fl	10B	25099	24712	AN10B045		(37480, 75200, 1778)
AN	12737	73467443762491755	648518346494209000	648518346475825378	L	AN10B045	AN10B045			T2	ml	10B	26483	24589	AN10B045		(41344, 75200, 1829)
AN	12917	73326706207028517	648518346494732309	648518346475825378	R	AN10B045	AN10B045			T2	xl	10B	24935	24935	AN10B045		(38119, 75200, 1717)
AN	13367	73326706207051898	648518346514215211	648518346475825378	R	AN10B045	AN10B045			T3	xl	10B	27422	27129	AN10B045		(37469, 75200, 1732)
AN	12182	73326706207141860	648518346480010228	648518346480010228	R	AN10B046	AN10B046			T1	xl	10B	29501	24063	AN10B046		(37377, 75200, 1775)
AN	12795	73326706207108877	648518346483703727	648518346480010228	R	AN10B046	AN10B046			T2	ml	10B	26432	24133	AN10B046		(37576, 75200, 1755)
AN	12915	73467443762501233	648518346486308242	648518346480010228	L	AN10B046	AN10B046			T2	ml	10B	27934	24133	AN10B046		(41750, 75200, 1834)
AN	13401	73326706273989429	648518346488826461	648518346480010228	R	AN10B046	AN10B046			T3	xl	10B	27101	24517	AN10B046		(36946, 75200, 1803)
AN	13459	73467443762522677	648518346489837663	648518346480010228	L	AN10B046	AN10B046			T3	xl	10B	24517	24517	AN10B046		(41351, 75200, 1841)
AN	12872	73467443762510610	648518346489906380	648518346480010228	L	AN10B046	AN10B046			T2	ml	10B	24133	24133	AN10B046		(41266, 75200, 1837)
AN	12425	73397074951326656	648518346491839249	648518346480010228	L	AN10B046	AN10B046			T1	xl	10B	27643	24063	AN10B046		(40945, 75200, 1774)
AN	12144	73326706207099102	648518346494984074	648518346480010228	R	AN10B046	AN10B046			T1	fl	10B	25996	25996	AN10B046		(37495, 75200, 1756)
AN	12225	73326706207049717	648518346497039076	648518346480010228	R	AN10B046	AN10B046			T1	fl	10B	25977	25996	AN10B046		(37532, 75200, 1733)
AN	12414	73467443762541012	648518346514428203	648518346480010228	L	AN10B046	AN10B046			T1	xl	10B	24063	24063	AN10B046		(41072, 75200, 1846)
AN	12256	73467443762471854	648518346505026419	648518346480010228	L	AN10B046	AN10B046			T1	fl	10B	35741	25996	AN10B046		(41058, 75200, 1821)
AN	12221	73467443762452038	648518346517569348	648518346480010228	L	AN10B046	AN10B046			T1	fl	10B	29492	25996	AN10B046		(41066, 75200, 1816)
AN	12124	73326706207120404	648518346501216278	648518346480010228	R	AN10B046	AN10B046			T1	xl	10B	28760	24063	AN10B046		(37506, 75200, 1760)
AN	12818	73256337463011312	648518346475169848	648518346475169848	R	AN10B047	AN10B047			T2	xl	10B	25968	25968	AN10B047		(36734, 75200, 1790)
AN	12793	73467443762569557	648518346478888655	648518346475169848	L	AN10B047	AN10B047			T2	xl	10B	26577	25968	AN10B047		(41563, 75200, 1858)
AN	12789	73467443762584767	648518346480860637	648518346475169848	L	AN10B047	AN10B047			T2	xl	10B	28297	25968	AN10B047		(41503, 75200, 1862)
AN	12357	73467443762644031	648518346488820209	648518346475169848	L	AN10B047	AN10B047			T1	xl	10B	27298	25890	AN10B047		(41538, 75200, 1888)
AN	13480	73467443762587253	648518346489956915	648518346475169848	L	AN10B047	AN10B047			T3	hl	10B	27680	27585	AN10B047		(41719, 75200, 1863)
AN	13818	73467443762569543	648518346491222458	648518346475169848	L	AN10B047	AN10B047			T3	hl	10B	26019	25846	AN10B047		(41624, 75200, 1861)
AN	13486	73467443762589653	648518346494869170	648518346475169848	L	AN10B047	AN10B047			T3	xl	10B	24312	24312	AN10B047		(42019, 75200, 1870)
AN	12801	73326706207176683	648518346497169560	648518346475169848	R	AN10B047	AN10B047			T2	xl	10B	25520	25968	AN10B047		(36881, 75200, 1778)
AN	12110	73256337529940200	648518346501099625	648518346475169848	R	AN10B047	AN10B047			T1	xl	10B	166715	27208	AN10B047		(36855, 75200, 1835)
AN	13385	73256337462933607	648518346501730889	648518346475169848	R	AN10B047	AN10B047			T3	hl	10B	25846	25846	AN10B047		(36833, 75200, 1759)
AN	13340	73256337462966991	648518346503924942	648518346475169848	R	AN10B047	AN10B047			T3	hl	10B	27585	27585	AN10B047		(36772, 75200, 1764)
AN	12317	73467443762597082	648518346508958527	648518346475169848	L	AN10B047	AN10B047			T1	xl	10B	27208	27208	AN10B047		(41558, 75200, 1865)
AN	12128	73256337463061362	648518346513830169	648518346475169848	R	AN10B047	AN10B047			T1	xl	10B	25890	25890	AN10B047		(36671, 75200, 1793)
AN	13448	73256337462990872	648518346520126545	648518346475169848	R	AN10B047	AN10B047			T3	xl	10B	32068	24312	AN10B047		(36619, 75200, 1774)
AN	12198	73256337463016764	648518346480994138	648518346480994138	R	AN10B048	AN10B048			T1	mv	10B	25937	43492	AN10B048		(36652, 75200, 1785)
AN	12246	73467443762609583	648518346490277659	648518346480994138	R	AN10B048	AN10B048			T1	mv	10B	43492	43492	AN10B048		(41834, 75200, 1876)
AN	13444	73467443762597004	648518346492167442	648518346480994138	L	AN10B048	AN10B048			T3	xl	10B	155823	18859	AN10B048		(41949, 75200, 1871)
AN	12172	73467443762580133	648518346493882681	648518346480994138	R	AN10B048	AN10B048			T1	mv	10B	28965	27707	AN10B048		(41886, 75200, 1864)
AN	13507	73467443762582451	648518346494551541	648518346480994138	L	AN10B048	AN10B048		difference in number		mv	10B	#N/A	26229	AN10B048		(41926, 75200, 1866)
AN	12808	73467443762597060	648518346494663090	648518346480994138	L	AN10B048	AN10B048			T2	xl	10B	26886	26079	AN10B048		(41818, 75200, 1871)
AN	13426	73256337463026311	648518346504791686	648518346480994138	R	AN10B048	AN10B048			T3	xl	10B	18859	18859	AN10B048		(36511, 75200, 1791)
AN	12413	73256337463035585	648518346509033850	648518346480994138	R	AN10B048	AN10B048			T1	mv	10B	27707	27707	AN10B048		(36633, 75200, 1791)
AN	12839	73467443762587202	648518346509345155	648518346480994138	L	AN10B048	AN10B048			T2	xl	10B	26417	26417	AN10B048		(41886, 75200, 1871)
AN	12776	73256337463005894	648518346517295653	648518346480994138	R	AN10B048	AN10B048			T2	xl	10B	27946	26417	AN10B048		(36677, 75200, 1776)
AN	13408	73467443762582474	648518346517575236	648518346480994138	L	AN10B048	AN10B048			T3	mv	10B	26229	26229	AN10B048		(41840, 75200, 1865)
AN	13814	73257024992850453	648518346482439060	648518346480994138	R	AN10B048	AN10B048			T2	xl	10B	26079	26079	AN10B048		(35294, 94394, 2315)
AN	12291	73326706207066080	648518346490256155	648518346490256155	R	AN10B049	AN10B049			T1	xl	10B	28312	28312	AN10B049		(37572, 75200, 1735)
AN	12766	73326706206990427	648518346511471413	648518346490256155	R	AN10B049	AN10B049			T2	xl	10B	25973	25954	AN10B049		(37347, 75200, 1708)
AN	12784	73467443762582490	648518346512348462	648518346490256155	L	AN10B049	AN10B049			T2	xl	10B	25954	25954	AN10B049		(41781, 75200, 1862)
AN	13375	73326706207028482	648518346514283819	648518346490256155	R	AN10B049	AN10B049			T3	xl	10B	100692	20268	AN10B049		(37593, 75200, 1730)
AN	12394	73467443762527734	648518346517557316	648518346490256155	R	AN10B049	AN10B049			T1	xl	10B	28529	28312	AN10B049		(41002, 75200, 1841)
AN	12794	73467443695551814	648518346495098806	648518346495098806	L	AN10B051	AN10B051			T2	xl	10B	159928	27865	AN10B051		(41894, 75200, 1780)
AN	13743	73326706207063804	648518346500114431	648518346495098806	R	AN10B051	AN10B051			T2	xl	10B	27865	27865	AN10B051		(37641, 75200, 1730)
AN	12769	73467443762489343	648518346501114268	648518346495098806	L	AN10B051	AN10B051			T2	xl	10B	26056	25788	AN10B051		(41207, 75169, 1828)
AN	12189	73256337462983755	648518346475783138	648518346475783138	R	AN10B053	AN10B053			T1	xl	10B	159732	26540	AN10B053		(36799, 75200, 1776)
AN	12743	73467443762491803	648518346480623069	648518346475783138	L	AN10B053	AN10B053			T2	ml	10B	27994	26834	AN10B053		(41854, 75200, 1828)
AN	12756	73467443762572430	648518346480748289	648518346475783138	L	AN10B053	AN10B053			T2	ml	10B	28653	26834	AN10B053		(41852, 75200, 1861)
AN	12274	73467443762580131	648518346481939133	648518346475783138	R	AN10B053	AN10B053			T1	xl	10B	27113	20956	AN10B053		(41648, 75200, 1865)
AN	12806	73326706207208137	648518346489671365	648518346475783138	R	AN10B053	AN10B053			T2	ml	10B	30221	26834	AN10B053		(37049, 75200, 1795)
AN	12788	73256337462981287	648518346489914967	648518346475783138	R	AN10B053	AN10B053			T2	ml	10B	26834	26834	AN10B053		(36744, 75200, 1773)
AN	12160	73256337463008558	648518346492929710	648518346475783138	R	AN10B053	AN10B053			T1	xl	10B	20956	20956	AN10B053		(36695, 75200, 1787)
AN	13561	73467443762582482	648518346502266707	648518346475783138	L	AN10B053	AN10B053			T3	xl	10B	25993	25993	AN10B053		(41999, 75200, 1866)
AN	13363	73256337462981314	648518346504207144	648518346475783138	R	AN10B053	AN10B053			T3	xl	10B	27050	25993	AN10B053		(36693, 75200, 1769)
AN	12206	73467443762494028	648518346512223278	648518346475783138	R	AN10B053	AN10B053			T1	xl	10B	26540	26540	AN10B053		(41919, 75200, 1832)
AN	12287	73467443762597080	648518346517577540	648518346475783138	L	AN10B053	AN10B053		difference in number	T1	xl	07B	#N/A	26540	AN10B053		(41860, 75234, 1869)
AN	12418	73326706207171115	648518346487690475	648518346487690475	R	AN10B056	AN10B056			T1	xn	10B	25942	25753	AN10B056		(37270, 75200, 1781)
AN	12361	73397075018329063	648518346493970801	648518346487690475	R	AN10B056	AN10B056			T1	xn	10B	29320	25753	AN10B056		(40944, 75200, 1849)
AN	12402	73467443762254916	648518346499651212	648518346487690475	L	AN10B056	AN10B056			T1	xn	10B	25753	25753	AN10B056		(41012, 75200, 1804)
AN	12438	73326706207132568	648518346509987642	648518346487690475	R	AN10B056	AN10B056			T1	xn	10B	26905	25753	AN10B056		(37528, 75200, 1778)
AN	13424	73326706207155954	648518346486722275	648518346486722275	R	AN10B060	AN10B060			T3	xl	10B	100693	29330	AN10B060		(37405, 75200, 1778)
AN	13751	73326706206997161	648518346489777625	648518346486722275	R	AN10B060	AN10B060			T3	xl	10B	29103	29103	AN10B060		(38103, 75200, 1709)
AN	13390	73467443762489363	648518346495947408	648518346486722275	L	AN10B060	AN10B060			T3	xl	10B	29330	29330	AN10B060		(41402, 75200, 1828)
AN	13420	73397074951583680	648518346510857346	648518346486722275	L	AN10B060	AN10B060			T3	xl	10B	164197	29103	AN10B060		(40940, 75200, 1801)
AN	12213	73467443762479762	648518346517568836	648518346517568836	L	AN10B061	AN10B061			T1	fl	10B	28204	28204	AN10B061		(41114, 75203, 1824)
AN	13497	73467443762491785	648518346502668358	648518346502668358	L	AN10B998			matching problem	T3	xl	10B	#N/A			AN10B998	(41228, 75200, 1828)
AN	13557	73467443762508218	648518346492750011	648518346492750011	L	AN10B999			female specific	T3	hl	10B	#N/A			AN10B999	(41352, 75200, 1837)
AN	13419	73326706207113499	648518346498586608	648518346492750011	R	AN10B999			female specific	T3	hl	10B	#N/A			AN10B999	(37441, 75200, 1757)
AN	12498	73608180915267162	648518346490312796	648518346490312796	R	AN11B008	AN11B008			T1	xn	11B	14280	14280	AN11B008		(45876, 75200, 1287)
AN	12598	73185968584194066	648518346490554634	648518346490312796	L	AN11B008	AN11B008			T1	xn	11B	16266	14280	AN11B008		(32997, 75200, 1425)
AN	12520	73608181049639261	648518346482876201	648518346482876201	R	AN11B012	AN11B012			T1	xn	11B	16622	16622	AN11B012		(46705, 75200, 1504)
AN	12497	73185968584372739	648518346498079130	648518346482876201	L	AN11B012	AN11B012			T1	xn	11B	17768	16622	AN11B012		(33255, 75200, 1437)
AN	13428	73326706073009757	648518346483418956	648518346483418956	L	AN12A003	AN12A003			A1	hl	12A	11121	11098	AN12A003		(37392, 75200, 1534)
AN	13333	73467443628242741	648518346508723007	648518346483418956	R	AN12A003	AN12A003			A1	hl	12A	11098	11098	AN12A003		(42959, 75200, 1571)
AN	12675	73608181049688413	648518346500416316	648518346500416316	R	AN12A017	AN12A017			T1	xn	12A	14757	13122	AN12A017		(46666, 75200, 1526)
AN	12667	73185968584358624	648518346511436853	648518346500416316	L	AN12A017	AN12A017			T1	xn	12A	13122	13122	AN12A017		(33730, 75200, 1437)
AN	12740	73256337530135877	648518346507691385	648518346507691385	R	AN12B001	AN12B001			T1	xl	12B	10417	10195	AN12B001		(35663, 75200, 1908)
AN	12746	73467443829599866	648518346509763459	648518346507691385	L	AN12B001	AN12B001			T1	xl	12B	10195	10195	AN12B001		(41732, 75200, 1980)
AN	13049	73256337530013632	648518346477105680	648518346477105680	R	AN12B004	AN12B004			T2	xn	12B	21410	10208	AN12B004		(35632, 75200, 1863)
AN	13399	73467443762656748	648518346496982580	648518346477105680	L	AN12B004	AN12B004			A1	xl	12B	11328	10965	AN12B004		(42397, 75200, 1896)
AN	13331	73467443762505830	648518346496175050	648518346477105680	L	AN12B004	AN12B004			T3	xl	12B	10718	10479	AN12B004		(42547, 75200, 1837)
AN	13324	73256337529988364	648518346496292413	648518346477105680	R	AN12B004	AN12B004			A1	xl	12B	10965	10965	AN12B004		(35142, 75200, 1850)
AN	13303	73256337462884775	648518346504949107	648518346477105680	R	AN12B004	AN12B004			T3	xl	12B	10479	10479	AN12B004		(35705, 75200, 1727)
AN	13040	73467443762684996	648518346515826682	648518346477105680	L	AN12B004	AN12B004			T2	xn	12B	10208	10208	AN12B004		(42717, 75200, 1909)
AN	13591	73608181183861720	648518346472232907	648518346472232907	L	AN12B005	AN12B005			T3	hl	12B	10245	10245	AN12B005		(45216, 75200, 1747)
AN	13573	73185968651731055	648518346488813390	648518346472232907	R	AN12B005	AN12B005			T3	hl	12B	10397	10245	AN12B005		(34057, 75200, 1672)
AN	13393	73467443762690065	648518346481078874	648518346481078874	L	AN12B006	AN12B006			T3	xl	12B	153419	10356	AN12B006		(42121, 75200, 1908)
AN	13434	73256337530064868	648518346498434097	648518346481078874	R	AN12B006	AN12B006			T3	xl	12B	10356	10356	AN12B006		(35801, 75200, 1882)
AN	13081	73256337463005918	648518346483098598	648518346483098598	R	AN12B008	AN12B008			T2	ml	12B	11913	11441	AN12B008		(34860, 75200, 1785)
AN	12734	73185968718767289	648518346483260492	648518346483098598	R	AN12B008	AN12B008			T1	xl	12B	10867	10867	AN12B008		(34506, 75200, 1764)
AN	12694	73537812506661016	648518346493110960	648518346483098598	L	AN12B008	AN12B008			T1	xl	12B	11099	10867	AN12B008		(44064, 75200, 1839)
AN	13028	73537812506686809	648518346498428242	648518346483098598	L	AN12B008	AN12B008			T2	ml	12B	11441	11441	AN12B008		(43463, 75200, 1842)
AN	12489	73467443829695376	648518346478219477	648518346478219477	R	AN12B011	AN12B011			T1	fl	12B	13537	12108	AN12B011		(41098, 75200, 2019)
AN	12493	73256337597070320	648518346509354362	648518346478219477	R	AN12B011	AN12B011			T1	fl	12B	12108	12108	AN12B011		(35921, 75200, 1985)
AN	12693	73185968785762250	648518346479892980	648518346479892980	R	AN12B017	AN12B017			T1	fl	12B	15030	14654	AN12B017		(34066, 75200, 1830)
AN	13608	73185968718774310	648518346481617089	648518346479892980	R	AN12B017	AN12B017			T3	hl	12B	13624	13624	AN12B017		(34603, 75200, 1763)
AN	13540	73537812506629540	648518346482875689	648518346479892980	L	AN12B017	AN12B017			T3	hl	12B	14050	13624	AN12B017		(43991, 75200, 1823)
AN	12655	73537812506646425	648518346492684473	648518346479892980	L	AN12B017	AN12B017			T1	fl	12B	14654	14654	AN12B017		(43477, 75200, 1831)
AN	13055	73537812506644277	648518346507638137	648518346479892980	L	AN12B017	AN12B017			T2	ml	12B	13344	13189	AN12B017		(43807, 75200, 1826)
AN	13060	73185968718783914	648518346517536298	648518346479892980	R	AN12B017	AN12B017			T2	ml	12B	13189	13189	AN12B017		(34684, 75200, 1766)
AN	13457	73185968718702447	648518346459871492	648518346459871492	R	AN12B019	AN12B019			T3	hl	12B	13934	13372	AN12B019		(34808, 75200, 1742)
AN	12707	73185968718825380	648518346489618373	648518346459871492	R	AN12B019	AN12B019			T1	fl	12B	13199	13048	AN12B019		(34264, 75200, 1783)
AN	13063	73256337462844358	648518346494073867	648518346459871492	R	AN12B019	AN12B019			T2	ml	12B	13788	13281	AN12B019		(34975, 75200, 1710)
AN	13496	73537812506697704	648518346495595408	648518346459871492	L	AN12B019	AN12B019			T3	hl	12B	13372	13372	AN12B019		(43376, 75200, 1851)
AN	12690	73537812439704105	648518346509669321	648518346459871492	L	AN12B019	AN12B019			T1	fl	12B	13048	13048	AN12B019		(43858, 75200, 1787)
AN	13075	73537812439774042	648518346515824378	648518346459871492	L	AN12B019	AN12B019			T2	ml	12B	13281	13281	AN12B019		(43870, 75200, 1800)
AN	12711	73537812506724577	648518346479639028	648518346479639028	L	AN12B055	AN12B055			T1	xl	12B	21652	21652	AN12B055		(43407, 75200, 1870)
AN	13760	73185968785823327	648518346494841003	648518346479639028	R	AN12B055	AN12B055			T1	xn	12B	20584	15729	AN12B055		(34522, 75200, 1862)
AN	12709	73185968785810736	648518346495847755	648518346479639028	R	AN12B055	AN12B055			T1	xl	12B	22478	21652	AN12B055		(34749, 75200, 1850)
AN	12700	73467443762672524	648518346506932040	648518346479639028	L	AN12B055	AN12B055			T1	xn	12B	15729	15729	AN12B055		(42804, 75200, 1895)
AN	13757	73185968785828789	648518346475891170	648518346475891170	R	AN12B060	AN12B060		difference in number	T1	fl	12B	#N/A	20489	AN12B060		(34424, 75200, 1867)
AN	12767	73185968785805460	648518346478838900	648518346475891170	R	AN12B060	AN12B060		dimorphic morphology	T1	fl	12B	21549	20489	AN12B060		(34766, 75200, 1858)
AN	12741	73256337530021012	648518346480496955	648518346475891170	R	AN12B060	AN12B060		dimorphic morphology	T1	fl	12B	100553	20489	AN12B060		(34925, 75200, 1862)
AN	13761	73256337530036442	648518346481506719	648518346475891170	R	AN12B060	AN12B060		difference in number	T1	fl	12B	#N/A	20489	AN12B060		(35144, 75200, 1867)
AN	13756	73256337530055664	648518346488645816	648518346475891170	L	AN12B060	AN12B060		dimorphic morphology	T1	fl	12B	22136	20489	AN12B060		(35078, 75200, 1868)
AN	12727	73467443762675087	648518346491445178	648518346475891170	L	AN12B060	AN12B060		dimorphic morphology	T1	fl	12B	22918	20489	AN12B060		(42932, 75200, 1900)
AN	12724	73467443762694952	648518346494758967	648518346475891170	L	AN12B060	AN12B060		dimorphic morphology	T1	fl	12B	24115	20489	AN12B060		(42566, 75200, 1909)
AN	12761	73185968785825055	648518346504204072	648518346475891170	R	AN12B060	AN12B060		dimorphic morphology	T1	fl	12B	23439	20489	AN12B060		(34703, 75200, 1860)
AN	12687	73256337529990731	648518346511965040	648518346475891170	R	AN12B060	AN12B060		dimorphic morphology	T1	fl	12B	23243	20489	AN12B060		(35322, 75200, 1852)
AN	12701	73537812506753696	648518346517955688	648518346475891170	L	AN12B060	AN12B060		dimorphic morphology	T1	fl	12B	23430	20489	AN12B060		(43233, 75200, 1884)
AN	12678	73467443762667522	648518346526083543	648518346475891170	L	AN12B060	AN12B060		dimorphic morphology	T1	fl	12B	20489	20489	AN12B060		(42876, 75200, 1895)
AN	12695	73537812506740123	648518346512858782	648518346512858782	L	AN12B076	AN12B076			T1	fl	12B	22180	22180	AN12B076		(43308, 75200, 1874)
AN	13812	73256337529993199	648518346479139536	648518346479139536	R	AN12B080	AN12B080			T1	xn	12B	154928	23998	AN12B080		(34823, 75200, 1853)
AN	12704	73537812506722903	648518346500214790	648518346479139536	L	AN12B080	AN12B080			T1	xn	12B	23998	23998	AN12B080		(43364, 75200, 1863)
AN	12668	73537812506730071	648518346495616335	648518346492269842	L	AN12B089	AN12B089		dimorphic morphology	T1	xl	12B	31120	23490	AN12B089		(43289, 75200, 1870)
AN	13807	73185968785825073	648518346492269842	648518346492269842	R	AN12B089	AN12B089		dimorphic morphology	T1	xl	12B	31757	23490	AN12B089		(34698, 75200, 1856)
AN	12692	73537812506726391	648518346489843551	648518346492269842	L	AN12B089	AN12B089		dimorphic morphology	T1	xn	12B	30917	27399	AN12B089		(43087, 75200, 1869)
AN	12726	73537812506745272	648518346492993600	648518346492269842	L	AN12B089	AN12B089		dimorphic morphology	T1	xl	12B	26112	23490	AN12B089		(43143, 75200, 1876)
AN	12714	73256337529995733	648518346497170072	648518346492269842	R	AN12B089	AN12B089		dimorphic morphology	T1	xl	12B	25139	23490	AN12B089		(34900, 75200, 1853)
AN	12717	73467443762675054	648518346498217236	648518346492269842	L	AN12B089	AN12B089		dimorphic morphology	T1	xl	12B	23490	23490	AN12B089		(42981, 75200, 1903)
AN	12698	73537812506706358	648518346498661616	648518346498661616	L	AN12B998			female specific	T1	fl	12B	#N/A			AN12B998	(43361, 75200, 1856)
AN	13795	73256337530015801	648518346499924035	648518346498661616	R	AN12B998			female specific	T1	fl	12B	#N/A			AN12B998	(34843, 75200, 1859)
AN	12683	73537812506709808	648518346467223022	648518346467223022	L	AN12B999			female specific	T1	fl	12B	#N/A			AN12B999	(43242, 75200, 1861)
AN	12730	73185968785826885	648518346500161791	648518346467223022	R	AN12B999			female specific	T1	fl	12B	#N/A			AN12B999	(34408, 75200, 1861)
AN	13289	73397075085486847	648518346481892797	648518346481892797	L	AN13B002	AN13B002			A1	xn	13B	14001	11272	AN13B002		(39833, 75200, 2004)
AN	13237	73326706341270050	648518346502021449	648518346481892797	R	AN13B002	AN13B002			A1	xn	13B	11272	11272	AN13B002		(37044, 75200, 1988)
AN	13541	73467443695319945	648518346475431736	648518346475431736	L	AN14A003	AN14A003			T3	hl	14A	10411	10411	AN14A003		(42478, 75200, 1685)
AN	12480	73256337462796578	648518346478857844	648518346475431736	R	AN14A003	AN14A003			T1	fl	14A	11342	11020	AN14A003		(35389, 75200, 1696)
AN	12506	73467443628492050	648518346486827673	648518346475431736	L	AN14A003	AN14A003			T1	fl	14A	11020	11020	AN14A003		(42483, 75200, 1665)
AN	12931	73467443628471192	648518346496173002	648518346475431736	L	AN14A003	AN14A003			T2	ml	14A	10822	10772	AN14A003		(42414, 75200, 1658)
AN	13012	73256337462824758	648518346475570529	648518346475431736	R	AN14A003	AN14A003			T2	ml	14A	10772	10772	AN14A003		(35267, 75200, 1707)
AN	13583	73256337395912380	648518346509699715	648518346475431736	R	AN14A003	AN14A003			T3	hl	14A	10750	10411	AN14A003		(36683, 75200, 1668)
AN	12122	73397074749772388	648518346494436487	648518346492606403	R	AN14B012	AN14B012			T1	fl	14B	15865	15865	AN14B012		(39002, 75200, 1300)
AN	12139	73467443426989803	648518346492606403	648518346492606403	L	AN14B012	AN14B012			T1	fl	14B	15967	15865	AN14B012		(41607, 75200, 1222)
AN	12065	73185968651318919	648518346467416583	648518346467416583	L	AN16B078	AN16B078			T1	ut	16B	25904	21498	AN16B078		(33588, 75200, 1549)
AN	12121	73608181116564918	648518346475496884	648518346467416583	R	AN16B078	AN16B078			T1	nt	16B	22585	19715	AN16B078		(45486, 75200, 1561)
AN	12053	73185968651541753	648518346478739572	648518346467416583	L	AN16B078	AN16B078		difference in number		nt	16B	#N/A	19715	AN16B078		(33252, 75200, 1591)
AN	12237	73185968651513878	648518346482201236	648518346467416583	L	AN16B078	AN16B078			T1	nt	16B	25126	19715	AN16B078		(33291, 75200, 1576)
AN	12156	73185968584579362	648518346486308754	648518346467416583	L	AN16B078	AN16B078			T1	nt	16B	19715	19715	AN16B078		(33838, 75200, 1525)
AN	12084	73608181049710852	648518346488405432	648518346467416583	R	AN16B078	AN16B078			T1	nt	16B	24702	19715	AN16B078		(45769, 75200, 1531)
AN	12082	73608181116612463	648518346491451560	648518346467416583	R	AN16B078	AN16B078			T1	nt	16B	21895	19715	AN16B078		(45458, 75200, 1589)
AN	12168	73608181116557021	648518346492995248	648518346467416583	R	AN16B078	AN16B078			T1	ut	16B	21498	21498	AN16B078		(45937, 75200, 1557)
AN	12177	73185968584644312	648518346493833073	648518346467416583	L	AN16B078	AN16B078			T1	nt	16B	24194	19715	AN16B078		(33702, 75200, 1544)
AN	12054	73608181116436992	648518346497180312	648518346467416583	R	AN16B078	AN16B078			T1	nt	16B	25254	19715	AN16B078		(45638, 75200, 1554)
AN	12070	73185968651546632	648518346500660696	648518346467416583	L	AN16B078	AN16B078			T1	ut	16B	22678	21498	AN16B078		(33411, 75200, 1590)
AN	12155	73608181116564880	648518346503054323	648518346467416583	R	AN16B078	AN16B078			T1	nt	16B	24025	19715	AN16B078		(45841, 75200, 1564)
AN	12132	73608181116572548	648518346506456098	648518346467416583	R	AN16B078	AN16B078		difference in number		nt	16B	#N/A	19715	AN16B078		(45638, 75200, 1566)
AN	12031	73608181116599052	648518346507314760	648518346467416583	R	AN16B078	AN16B078			T1	ut	16B	25966	21498	AN16B078		(45527, 75200, 1580)
AN	12039	73185968651462760	648518346517422628	648518346467416583	L	AN16B078	AN16B078			T1	nt	16B	20148	19715	AN16B078		(33441, 75200, 1554)
AN	13810	73185968584554011	648518346481510593	648518346481510593	L	AN16B081	AN16B081			T1	nt	16B	21992	21992	AN16B081		(34069, 75200, 1514)
AN	13811	73608181049871497	648518346483904541	648518346481510593	R	AN16B081	AN16B081			T1	nt	16B	22827	21992	AN16B081		(45575, 75200, 1541)
AN	12011	73608181116645385	648518346477650958	648518346477650958	R	AN16B112	AN16B112			T1	nt	16B	26177	23533	AN16B112		(45526, 75200, 1596)
AN	12024	73185968584750894	648518346483291980	648518346477650958	L	AN16B112	AN16B112			T1	nt	16B	24803	23533	AN16B112		(33881, 75200, 1540)
AN	12045	73185968651518369	648518346502115401	648518346477650958	L	AN16B112	AN16B112			T1	nt	16B	23533	23533	AN16B112		(33044, 75194, 1582)
AN	12005	73608181116386874	648518346511964016	648518346477650958	R	AN16B112	AN16B112			T1	nt	16B	28484	23533	AN16B112		(45776, 75200, 1548)
AN	12027	73185968584579515	648518346465116789	648518346465116789	L	AN16B116	AN16B116			T1	nt	16B	24612	24612	AN16B116		(33976, 75200, 1520)
AN	12036	73608181049529426	648518346489322437	648518346465116789	R	AN16B116	AN16B116			T1	nt	16B	27153	24612	AN16B116		(45163, 75200, 1465)
AN	13101	73256337530102775	648518346459834884	648518346459834884	L	AN17A002	AN17A002			T3	xl	17A	10881	10851	AN17A002		(36492, 75200, 1902)
AN	13084	73397075018687751	648518346488911082	648518346459834884	R	AN17A002	AN17A002			T3	xl	17A	10851	10851	AN17A002		(40502, 75200, 1920)
AN	13145	73397075085455144	648518346489556751	648518346489556751	R	AN17A003	AN17A003			T3	xn	17A	11080	10943	AN17A003		(40528, 75200, 1986)
AN	12204	73326706274297318	648518346490006490	648518346489556751	L	AN17A003	AN17A003			T1	xl	17A	10344	10344	AN17A003		(37245, 75200, 1902)
AN	12041	73467443829371222	648518346493753848	648518346489556751	R	AN17A003	AN17A003			T1	xl	17A	11004	10344	AN17A003		(41054, 75200, 1933)
AN	12719	73326706341252889	648518346494720021	648518346489556751	L	AN17A003	AN17A003			T2	ov	17A	11088	11088	AN17A003		(37267, 75200, 1978)
AN	13179	73256337596994001	648518346501994858	648518346489556751	L	AN17A003	AN17A003			T3	xn	17A	10943	10943	AN17A003		(36138, 75200, 1943)
AN	12699	73397075085408054	648518346504958854	648518346489556751	R	AN17A003	AN17A003			T2	ov	17A	11513	11088	AN17A003		(40116, 75200, 1969)
AN	12728	73397075018340994	648518346480128166	648518346480128166	R	AN17A004	AN17A004			T2	xn	17A	10949	10869	AN17A004		(40339, 75200, 1842)
AN	12762	73326706274340483	648518346497825639	648518346480128166	L	AN17A004	AN17A004			T2	xn	17A	10869	10869	AN17A004		(37126, 75200, 1927)
AN	13122	73397074951236950	648518346496047179	648518346496047179	R	AN17A008	AN17A008			T3	xl	17A	11075	10993	AN17A008		(40312, 75200, 1739)
AN	13134	73326706206927967	648518346509728643	648518346496047179	L	AN17A008	AN17A008			T3	xl	17A	10993	10993	AN17A008		(38639, 75200, 1684)
AN	13250	73397075085379325	648518346494545797	648518346494545797	R	AN17A009	AN17A009			A1	xl	17A	11000	11000	AN17A009		(39991, 75200, 1951)
AN	13311	73326706274299831	648518346499613022	648518346494545797	L	AN17A009	AN17A009			A1	xl	17A	11105	11000	AN17A009		(37973, 75200, 1894)
AN	13114	73397074884271999	648518346475530624	648518346475530624	L	AN17A012	AN17A012			T3	xl	17A	10906	10726	AN17A012		(39045, 75200, 1654)
AN	13350	73397074951148460	648518346485631763	648518346475530624	L	AN17A012	AN17A012			A1	xn	17A	10898	10898	AN17A012		(38978, 75200, 1690)
AN	13070	73397074951366880	648518346510112806	648518346475530624	R	AN17A012	AN17A012			T3	xl	17A	10726	10726	AN17A012		(39976, 75200, 1779)
AN	13255	73397074951424018	648518346517173797	648518346475530624	R	AN17A012	AN17A012			A1	xn	17A	11823	10898	AN17A012		(40391, 75200, 1789)
AN	12397	73326706274189622	648518346484196893	648518346484196893	L	AN17A013	AN17A013			T1	fl	17A	11714	10797	AN17A013		(37776, 75200, 1850)
AN	12248	73397075018423095	648518346488195870	648518346484196893	R	AN17A013	AN17A013			T1	fl	17A	10797	10797	AN17A013		(39864, 75200, 1883)
AN	12102	73397075018374308	648518346466129712	648518346466129712	R	AN17A014	AN17A014			T1	fl	17A	11990	11524	AN17A014		(39932, 75200, 1864)
AN	12770	73397074951373283	648518346481817247	648518346466129712	L	AN17A014	AN17A014			T2	ml	17A	11237	10442	AN17A014		(39024, 75200, 1790)
AN	13091	73397075018316729	648518346489545305	648518346466129712	R	AN17A014	AN17A014			T3	hl	17A	11159	10796	AN17A014		(40043, 75200, 1844)
AN	13187	73326706274099374	648518346490075996	648518346466129712	L	AN17A014	AN17A014			T3	hl	17A	10796	10796	AN17A014		(38462, 75200, 1816)
AN	12097	73326706274191912	648518346472711689	648518346466129712	L	AN17A014	AN17A014			T1	fl	17A	11524	11524	AN17A014		(38070, 75200, 1855)
AN	12735	73397075018402605	648518346497144472	648518346466129712	R	AN17A014	AN17A014			T2	ml	17A	10442	10442	AN17A014		(39832, 75200, 1873)
AN	13138	73326706274206447	648518346477796828	648518346477796828	L	AN17A015	AN17A015			T3	hl	17A	11598	11535	AN17A015		(37873, 75200, 1863)
AN	12148	73397075018338621	648518346488136272	648518346477796828	R	AN17A015	AN17A015			T1	fl	17A	11036	11036	AN17A015		(40103, 75200, 1849)
AN	12738	73397075018489499	648518346491668079	648518346477796828	R	AN17A015	AN17A015			T2	ml	17A	11430	11284	AN17A015		(39792, 75200, 1901)
AN	12751	73326706274172944	648518346491946028	648518346477796828	L	AN17A015	AN17A015			T2	ml	17A	11284	11284	AN17A015		(37696, 75200, 1845)
AN	13202	73397075018586279	648518346497171096	648518346477796828	R	AN17A015	AN17A015			A1	xl	17A	12126	12126	AN17A015		(39762, 75200, 1925)
AN	13089	73397075018565782	648518346517685028	648518346477796828	R	AN17A015	AN17A015			T3	hl	17A	11535	11535	AN17A015		(40316, 75200, 1920)
AN	13207	73326706274323439	648518346517955432	648518346477796828	L	AN17A015	AN17A015			A1	xl	17A	12554	12126	AN17A015		(38020, 75200, 1907)
AN	12232	73326706274172961	648518346518616150	648518346477796828	L	AN17A015	AN17A015			T1	fl	17A	11665	11036	AN17A015		(37592, 75200, 1849)
AN	13098	73397075085393381	648518346476942792	648518346476942792	R	AN17A018	AN17A018			T3	hl	17A	11821	11222	AN17A018		(40029, 75200, 1962)
AN	13135	73326706274239732	648518346484836429	648518346476942792	L	AN17A018	AN17A018			T3	hl	17A	11222	11222	AN17A018		(37962, 75200, 1867)
AN	12331	73326706274264461	648518346485646611	648518346476942792	L	AN17A018	AN17A018			T1	fl	17A	11417	11391	AN17A018		(37721, 75200, 1886)
AN	12025	73397075085403695	648518346490200247	648518346476942792	R	AN17A018	AN17A018			T1	fl	17A	11391	11391	AN17A018		(40476, 75200, 1961)
AN	12736	73397075018614172	648518346507634553	648518346476942792	R	AN17A018	AN17A018			T2	xn	17A	12114	11727	AN17A018		(40225, 75200, 1923)
AN	12764	73326706274235085	648518346514656455	648518346476942792	L	AN17A018	AN17A018			T2	xn	17A	11727	11727	AN17A018		(37727, 75200, 1869)
AN	12752	73326706274304954	648518346483123788	648518346483123788	L	AN17A024	AN17A024			T2	ml	17A	12166	12043	AN17A024		(37611, 75200, 1901)
AN	12771	73397075018520710	648518346492667822	648518346483123788	R	AN17A024	AN17A024			T2	ml	17A	12043	12043	AN17A024		(40305, 75200, 1928)
AN	13136	73397075085186628	648518346496297021	648518346483123788	R	AN17A024	AN17A024			T3	hl	17A	10773	10773	AN17A024		(40218, 75200, 1934)
AN	13312	73326706274281378	648518346499367771	648518346483123788	L	AN17A024	AN17A024			T3	hl	17A	11790	10773	AN17A024		(37654, 75200, 1891)
AN	12292	73326706274196817	648518346512190143	648518346483123788	L	AN17A024	AN17A024			T1	fl	17A	12348	12036	AN17A024		(37685, 75200, 1860)
AN	12187	73397075085360633	648518346517282884	648518346483123788	R	AN17A024	AN17A024			T1	fl	17A	12036	12036	AN17A024		(40319, 75200, 1947)
AN	12721	73397075018276094	648518346482825637	648518346482825637	R	AN17A026	AN17A026			T2	xn	17A	12881	12184	AN17A026		(40203, 75200, 1826)
AN	12779	73326706207155989	648518346507359007	648518346482825637	L	AN17A026	AN17A026			T2	xn	17A	12184	12184	AN17A026		(38556, 75200, 1773)
AN	12744	73326706274177701	648518346475803618	648518346475803618	L	AN17A031	AN17A031			T2	xn	17A	158488	13234	AN17A031		(37938, 75200, 1854)
AN	12732	73397075085372307	648518346493950971	648518346475803618	R	AN17A031	AN17A031			T2	xn	17A	13234	13234	AN17A031		(40149, 75200, 1948)
AN	12029	73397075085426525	648518346488555145	648518346488555145	R	AN17A047	AN17A047			T1	xn	17A	16039	15472	AN17A047		(40323, 75200, 1977)
AN	12329	73326706274219398	648518346499978451	648518346488555145	L	AN17A047	AN17A047			T1	xn	17A	15472	15472	AN17A047		(37529, 75200, 1863)
AN	12303	73326706274126632	648518346495079306	648518346495079306	L	AN17A050	AN17A050			T1	xn	17A	16308	16308	AN17A050		(37823, 75200, 1828)
AN	12207	73397075018353058	648518346495907216	648518346495079306	R	AN17A050	AN17A050			T1	xn	17A	25840	16308	AN17A050		(40617, 75200, 1849)
AN	12778	73397075018321776	648518346472627403	648518346472627403	R	AN17A062	AN17A062			T2	ml	17A	17019	14843	AN17A062		(39914, 75200, 1847)
AN	12226	73397075018416267	648518346487015395	648518346472627403	R	AN17A062	AN17A062			T1	fl	17A	15402	14924	AN17A062		(39706, 75200, 1883)
AN	12353	73326706274096669	648518346488950109	648518346472627403	L	AN17A062	AN17A062			T1	fl	17A	14924	14924	AN17A062		(38740, 75200, 1819)
AN	13156	73326706274124167	648518346489194729	648518346472627403	L	AN17A062	AN17A062			T3	hl	17A	16261	15964	AN17A062		(38666, 75200, 1829)
AN	12824	73326706274163211	648518346495934315	648518346472627403	L	AN17A062	AN17A062			T2	ml	17A	14843	14843	AN17A062		(38634, 75200, 1837)
AN	13111	73397075018418476	648518346509719171	648518346472627403	R	AN17A062	AN17A062			T3	hl	17A	15964	15964	AN17A062		(39779, 75200, 1883)
AN	12279	73326706274209012	648518346496495484	648518346496495484	L	AN17A068	AN17A068			T1	xn	17A	20672	16181	AN17A068		(37166, 75200, 1867)
AN	12050	73397075085449238	648518346521667065	648518346496495484	R	AN17A068	AN17A068			T1	xn	17A	16181	16181	AN17A068		(40423, 75200, 1982)
AN	12747	73397074884402522	648518346483016869	648518346483016869	L	AN17A073	AN17A073			T2	xn	17A	101493	18474	AN17A073		(39200, 75200, 1673)
AN	12774	73397074950954412	648518346495571600	648518346483016869	R	AN17A073	AN17A073			T2	xn	17A	18474	18474	AN17A073		(40184, 75200, 1677)
AN	12151	73397075018345837	648518346491044129	648518346491044129	R	AN17A076	AN17A076			T1	xn	17A	17599	17599	AN17A076		(40474, 75200, 1845)
AN	12222	73326706274149448	648518346507652985	648518346491044129	L	AN17A076	AN17A076			T1	xn	17A	22109	17599	AN17A076		(37929, 75200, 1842)
AN	13256	73256337530023677	648518346480087781	648518346480087781	L	AN17B002	AN17B002			A1	xn	17B	10223	10223	AN17B002		(36146, 75200, 1864)
AN	13234	73467443762728633	648518346486187204	648518346480087781	R	AN17B002	AN17B002			A1	xn	17B	10382	10223	AN17B002		(42397, 75200, 1925)
AN	12870	73256337530222148	648518346466005552	648518346466005552	L	AN17B005	AN17B005			T2	xn	17B	10795	10795	AN17B005		(36121, 75200, 1926)
AN	12858	73467443829622792	648518346507385375	648518346466005552	R	AN17B005	AN17B005			T2	xn	17B	10907	10795	AN17B005		(41216, 75200, 1975)
AN	13199	73256337530005975	648518346479174095	648518346479174095	L	AN17B007	AN17B007			T3	xl	17B	11076	11061	AN17B007		(35421, 75200, 1850)
AN	13121	73467443829595819	648518346490929784	648518346479174095	R	AN17B007	AN17B007			T3	xl	17B	11061	11061	AN17B007		(42424, 75200, 1966)
AN	12800	73467443829606337	648518346478231509	648518346478231509	R	AN17B008	AN17B008			T2	xl	17B	17197	11359	AN17B008		(42139, 75200, 1967)
AN	13247	73256337530121641	648518346478443636	648518346478231509	L	AN17B008	AN17B008			A1	hl	17B	11508	10986	AN17B008		(35970, 75200, 1900)
AN	13219	73467443829575724	648518346481705661	648518346478231509	R	AN17B008	AN17B008			A1	hl	17B	10986	10986	AN17B008		(42041, 75200, 1952)
AN	12783	73256337530082612	648518346484222493	648518346478231509	L	AN17B008	AN17B008			T2	xl	17B	11359	11359	AN17B008		(36010, 75200, 1880)
AN	13726	73467443829664575	648518346489674348	648518346478231509	R	AN17B008	AN17B008			A2	xn	17B	11173	11173	AN17B008		(42008, 75200, 1996)
AN	12932	73467443829553351	648518346470603774	648518346470603774	R	AN17B009	AN17B009			T2	xl	17B	12647	12647	AN17B009		(42189, 75200, 1939)
AN	12843	73256337530105280	648518346495495094	648518346470603774	L	AN17B009	AN17B009			T2	xl	17B	22883	12647	AN17B009		(35843, 75200, 1890)
AN	13058	73467443829587377	648518346473080420	648518346473080420	R	AN17B011	AN17B011			T3	xn	17B	12552	12552	AN17B011		(41929, 75200, 1958)
AN	13133	73256337530102806	648518346490380810	648518346473080420	L	AN17B011	AN17B011			T3	xn	17B	12807	12552	AN17B011		(36009, 75200, 1892)
AN	12335	73256337530020993	648518346478839156	648518346478839156	L	AN17B012	AN17B012			T1	xn	17B	23730	23695	AN17B012		(35322, 75200, 1861)
AN	12201	73537812506627179	648518346493900536	648518346478839156	R	AN17B012	AN17B012			T1	xn	17B	23695	23695	AN17B012		(43107, 75200, 1825)
AN	13248	73256337596830089	648518346474176109	648518346474176109	L	AN17B013	AN17B013			A1	xn	17B	101049	12702	AN17B013		(36531, 75200, 1936)
AN	13228	73467443829556226	648518346484165661	648518346474176109	R	AN17B013	AN17B013			A1	xn	17B	12702	12702	AN17B013		(41586, 75200, 1943)
AN	13150	73467443829531626	648518346494213131	648518346474176109	R	AN17B013	AN17B013			T3	xn	17B	12989	12895	AN17B013		(41703, 75200, 1940)
AN	13230	73256337596959233	648518346496504700	648518346474176109	L	AN17B013	AN17B013			T3	xn	17B	12895	12895	AN17B013		(36383, 75200, 1931)
AN	12919	73467443762761245	648518346481454437	648518346481454437	R	AN17B016	AN17B016			T2	xn	17B	16256	15692	AN17B016		(41989, 75200, 1927)
AN	12880	73256337529962875	648518346492049196	648518346481454437	L	AN17B016	AN17B016			T2	xn	17B	15692	15692	AN17B016		(36502, 75200, 1844)
AN	12383	73467443494014463	648518346498421586	648518346498421586	L	AN18B001	AN18B001			T1	xn	18B	10313	10165	AN18B001		(41007, 75200, 1314)
AN	12380	73326706072915223	648518346499942540	648518346498421586	R	AN18B001	AN18B001			T1	xn	18B	10165	10165	AN18B001		(38233, 75200, 1514)
AN	13144	73115599907314225	648518346486971619	648518346486971619	L	AN18B002	AN18B002		biological variability	T3	xl	18B	10804	10519	AN18B002		(31849, 75200, 1570)
AN	13181	73115599974279986	648518346491875858	648518346486971619	R	AN18B002	AN18B002			T3	xl	18B	10519	10519	AN18B002		(32579, 75200, 1676)
AN	13185	73397074749899313	648518346481401743	648518346481401743	R	AN18B003	AN18B003			T3	hl	18B	10471	10471	AN18B003		(40092, 75200, 1350)
AN	13203	73467443427069816	648518346489729631	648518346481401743	L	AN18B003	AN18B003			T3	hl	18B	10999	10471	AN18B003		(41194, 75200, 1256)
AN	12949	73115599907415524	648518346487840578	648518346487840578	R	AN18B004	AN18B004			T2	xn	18B	10451	10334	AN18B004		(31143, 75200, 1610)
AN	12791	73467443359625751	648518346500016451	648518346487840578	L	AN18B004	AN18B004			T2	xn	18B	10334	10334	AN18B004		(41782, 75200, 1153)
AN	13175	73326706139861339	648518346477846030	648518346477846030	R	AN18B019	AN18B019			T3	hl	18B	11863	11863	AN18B019		(38394, 75200, 1560)
AN	13217	73467443628433288	648518346480812800	648518346477846030	L	AN18B019	AN18B019			T3	hl	18B	12171	11863	AN18B019		(41994, 75200, 1640)
AN	12942	73326706139922425	648518346496778754	648518346477846030	R	AN18B019	AN18B019			T2	ml	18B	12442	12442	AN18B019		(38422, 75200, 1588)
AN	12895	73467443628298288	648518346478758996	648518346477846030	L	AN18B019	AN18B019			T2	ml	18B	12914	12442	AN18B019		(40987, 75200, 1591)
AN	12179	73608181116516841	648518346488594057	648518346488594057	L	AN18B020	AN18B020			T1	xn	18B	12842	12337	AN18B020		(46144, 75200, 1557)
AN	12071	73185968584554004	648518346488848397	648518346488594057	R	AN18B020	AN18B020			T1	xn	18B	12337	12337	AN18B020		(33227, 75200, 1513)
AN	12833	73467443426992764	648518346489036045	648518346489036045	L	AN18B022	AN18B022			T2	xn	18B	12818	12818	AN18B022		(41998, 75200, 1232)
AN	12758	73326706005906884	648518346494720789	648518346489036045	R	AN18B022	AN18B022			T2	xn	18B	14104	12818	AN18B022		(37167, 75200, 1417)
AN	12176	73185968517456810	648518346486036393	648518346486036393	R	AN18B023	AN18B023			T1	xn	18B	13765	13153	AN18B023		(34397, 75200, 1406)
AN	12239	73608180982553314	648518346518152022	648518346486036393	L	AN18B023	AN18B023			T1	xn	18B	13153	13153	AN18B023		(46023, 75200, 1383)
AN	12257	73537812171224809	648518346488388847	648518346488388847	L	AN18B025	AN18B025			T1	xn	18B	13779	13779	AN18B025		(44336, 75200, 1255)
AN	12104	73256337261620288	648518346491739966	648518346488388847	R	AN18B025	AN18B025			T1	xn	18B	15187	13779	AN18B025		(35438, 75200, 1373)
AN	12845	73467443427127082	648518346494428648	648518346494428648	L	AN18B032	AN18B032			T2	xn	18B	22152	22152	AN18B032		(42909, 75200, 1278)
AN	12865	73326706072941591	648518346477678094	648518346477678094	R	AN18B053	AN18B053		dimorphic morphology	T2	xn	18B	33970	33810	AN18B053		(37308, 75200, 1519)
AN	12786	73467443427006068	648518346492123275	648518346477678094	L	AN18B053	AN18B053		dimorphic morphology	T2	xn	18B	32095	24052	AN18B053		(42424, 75200, 1232)
AN	12811	73326706072960009	648518346494921866	648518346477678094	R	AN18B053	AN18B053		dimorphic morphology	T2	xn	18B	40100	24052	AN18B053		(37648, 75200, 1530)
AN	12854	73467443493870817	648518346504004046	648518346477678094	L	AN18B053	AN18B053		dimorphic morphology	T2	xn	18B	24052	24052	AN18B053		(42744, 75200, 1296)
AN	12871	73467443426863610	648518346467401991	648518346467401991	L	AN18B999			female specific	T2	xn	18B	#N/A			AN18B999	(42030, 75200, 1179)
AN	12834	73326706005625800	648518346500162047	648518346467401991	R	AN18B999			female specific	T2	xn	18B	#N/A			AN18B999	(37065, 75200, 1303)
AN	12467	73467443426967621	648518346480215355	648518346480215355	R	AN19A018	AN19A018			T1	fl	19A	10564	10564	AN19A018		(41443, 75200, 1223)
AN	13735	73397074749863158	648518346484711171	648518346480215355	L	AN19A018	AN19A018			A2	xn	19A	13583	13583	AN19A018		(39913, 75200, 1335)
AN	12981	73397074749806415	648518346491157283	648518346480215355	L	AN19A018	AN19A018			T2	ml	19A	10528	10449	AN19A018		(39640, 75200, 1304)
AN	13157	73397074682745677	648518346492009867	648518346480215355	L	AN19A018	AN19A018			A1	hl	19A	10282	10282	AN19A018		(39543, 75200, 1287)
AN	13785	73467443426992854	648518346494150688	648518346480215355	R	AN19A018	AN19A018			A2	xn	19A	17919	13583	AN19A018		(41229, 75200, 1226)
AN	13734	73467443427046063	648518346500363480	648518346480215355	R	AN19A018	AN19A018			T2	ml	19A	10449	10449	AN19A018		(41497, 75200, 1249)
AN	13172	73397074682585084	648518346509725129	648518346480215355	R	AN19A018	AN19A018			A1	hl	19A	10351	10282	AN19A018		(40903, 75200, 1223)
AN	12468	73397074682690605	648518346506845474	648518346480215355	L	AN19A018	AN19A018			T1	fl	19A	10788	10564	AN19A018		(39262, 75200, 1283)
AN	12465	73608180982162076	648518346497662966	648518346497662966	R	AN19A019	AN19A019			T1	fl	19A	13875	13875	AN19A019		(46224, 75200, 1296)
AN	12471	73185968584247815	648518346517294148	648518346497662966	L	AN19A019	AN19A019			T1	fl	19A	14014	13875	AN19A019		(33197, 75200, 1428)
AN	12472	73537812170997626	648518346493248284	648518346493248284	R	AN19A038	AN19A038			T1	fl	19A	17626	17626	AN19A038		(44501, 75200, 1167)
AN	12485	73185968517447033	648518346495277494	648518346493248284	L	AN19A038	AN19A038			T1	fl	19A	24019	17626	AN19A038		(33181, 75200, 1411)
AN	12620	73608181116780229	648518346470588414	648518346470588414	L	AN19B001	AN19B001			T1	xn	19B	10016	10016	AN19B001		(46489, 75200, 1643)
AN	13097	73608181116658268	648518346491844113	648518346470588414	L	AN19B001	AN19B001			T2	xn	19B	10182	10112	AN19B001		(46536, 75200, 1606)
AN	12672	73115599907363322	648518346494274951	648518346470588414	R	AN19B001	AN19B001			T1	xn	19B	10063	10016	AN19B001		(31859, 75200, 1588)
AN	13038	73115599907373448	648518346511312770	648518346470588414	R	AN19B001	AN19B001			T2	xn	19B	10112	10112	AN19B001		(31253, 75200, 1596)
AN	12696	73185968651662429	648518346492151691	648518346492151691	R	AN19B004	AN19B004			T1	fl	19B	10232	10205	AN19B004		(33315, 75200, 1648)
AN	12679	73608181183754609	648518346496333836	648518346492151691	L	AN19B004	AN19B004			T1	fl	19B	10205	10205	AN19B004		(46360, 75200, 1706)
AN	13069	73678549793748191	648518346474408557	648518346474408557	L	AN19B009	AN19B009			T2	hl	19B	11052	10902	AN19B009		(47549, 75200, 1533)
AN	12482	73115599840269025	648518346477729773	648518346474408557	R	AN19B009	AN19B009			T1	fl	19B	10568	10568	AN19B009		(31817, 75200, 1532)
AN	13039	73115599907481728	648518346478867920	648518346474408557	R	AN19B009	AN19B009			T2	hl	19B	10902	10902	AN19B009		(31114, 75200, 1642)
AN	12600	73678549793728441	648518346512848030	648518346474408557	L	AN19B009	AN19B009			T1	fl	19B	11006	10568	AN19B009		(47404, 75200, 1526)
AN	13103	73256337462810660	648518346492529595	648518346492529595	R	AN19B010	AN19B010			T2	ml	19B	10595	10595	AN19B010		(34859, 75200, 1699)
AN	13171	73608181183822378	648518346509715843	648518346492529595	L	AN19B010	AN19B010			T2	ml	19B	10713	10595	AN19B010		(45260, 75200, 1726)
AN	13045	73115599974415087	648518346479408785	648518346479408785	R	AN19B014	AN19B014			T2	xl	19B	15562	10981	AN19B014		(31982, 75200, 1711)
AN	13032	73678549927769740	648518346491775400	648518346479408785	L	AN19B014	AN19B014			T2	xl	19B	10981	10981	AN19B014		(47658, 75200, 1701)
AN	12651	73608180982538398	648518346509863881	648518346509863881	L	AN19B015	AN19B015			T1	fl	19B	11153	11153	AN19B015		(46325, 75200, 1377)
AN	12604	73256337261580140	648518346524093957	648518346509863881	R	AN19B015	AN19B015			T1	fl	19B	13309	11153	AN19B015		(35248, 75200, 1348)
AN	12713	73678549860773870	648518346499891340	648518346499891340	L	AN19B017	AN19B017			T1	xn	19B	12052	12052	AN19B017		(47262, 75200, 1588)
AN	12627	73115599907529158	648518346509501827	648518346499891340	R	AN19B017	AN19B017			T1	xn	19B	14553	12052	AN19B017		(31267, 75200, 1663)
AN	12560	73608181116562479	648518346486018500	648518346486018500	L	AN19B018	AN19B018			T1	xn	19B	11909	11552	AN19B018		(46260, 75200, 1563)
AN	12538	73185968651484982	648518346515829754	648518346486018500	R	AN19B018	AN19B018			T1	xn	19B	11552	11552	AN19B018		(32872, 75200, 1563)
AN	12614	73115599907144506	648518346494966443	648518346494966443	R	AN19B019	AN19B019			T1	xn	19B	12311	12290	AN19B019		(31489, 75200, 1550)
AN	12566	73678549793626476	648518346508959039	648518346494966443	L	AN19B019	AN19B019			T1	xn	19B	12290	12290	AN19B019		(47564, 75200, 1487)
AN	13099	73608181116623230	648518346492221311	648518346492221311	L	AN19B022	AN19B022			T3	xn	19B	11985	11985	AN19B022		(46663, 75200, 1595)
AN	13155	73115599907485682	648518346493141056	648518346492221311	R	AN19B022	AN19B022			T3	xn	19B	12149	11985	AN19B022		(32084, 75200, 1643)
AN	13034	73115599907344119	648518346477524188	648518346477524188	R	AN19B024	AN19B024			T2	xn	19B	11628	11628	AN19B024		(32069, 75200, 1585)
AN	13052	73678549793644524	648518346478193621	648518346477524188	L	AN19B024	AN19B024			T2	xn	19B	12486	11628	AN19B024		(47397, 75200, 1490)
AN	13035	73608181116479977	648518346467404295	648518346467404295	L	AN19B025	AN19B025			T2	xn	19B	12402	12402	AN19B025		(46693, 75200, 1554)
AN	13029	73115599840436465	648518346488189264	648518346467404295	R	AN19B025	AN19B025			T2	xn	19B	12464	12402	AN19B025		(31923, 75200, 1542)
AN	13148	73678549793621446	648518346493316672	648518346493316672	L	AN19B028	AN19B028			T3	xn	19B	14600	12904	AN19B028		(47176, 75200, 1477)
AN	13143	73115599907248989	648518346507138376	648518346493316672	R	AN19B028	AN19B028			T3	xn	19B	12904	12904	AN19B028		(31209, 75200, 1553)
AN	13025	73115599907514151	648518346475981282	648518346475981282	R	AN19B032	AN19B032			T2	xn	19B	13889	12754	AN19B032		(32227, 75200, 1656)
AN	13056	73678549860669743	648518346496526900	648518346475981282	L	AN19B032	AN19B032			T2	xn	19B	12754	12754	AN19B032		(47188, 75200, 1556)
AN	13213	73678549726479038	648518346472659465	648518346472659465	L	AN19B036	AN19B036			T3	mv	19B	14472	13932	AN19B036		(47534, 75200, 1416)
AN	13041	73678549793703073	648518346494738743	648518346472659465	L	AN19B036	AN19B036			T2	xl	19B	14334	13492	AN19B036		(47743, 75200, 1514)
AN	13043	73115599974466659	648518346495558223	648518346472659465	R	AN19B036	AN19B036			T2	xl	19B	13492	13492	AN19B036		(31727, 75200, 1741)
AN	13197	73115599907465835	648518346521658617	648518346472659465	R	AN19B036	AN19B036			T3	mv	19B	13932	13932	AN19B036		(30734, 75200, 1627)
AN	13200	73537812305459063	648518346477726445	648518346477726445	L	AN19B039	AN19B039			A1	ht	19B	101025	14629	AN19B039		(44736, 75200, 1490)
AN	13766	73185968584368242	648518346479623872	648518346477726445	R	AN19B039	AN19B039			A1	ht	19B	14629	14629	AN19B039		(34762, 75200, 1439)
AN	12587	73185968718649538	648518346487932372	648518346487932372	R	AN19B042	AN19B042			T1	xl	19B	17207	15569	AN19B042		(33628, 75200, 1713)
AN	12516	73608181183909675	648518346512151487	648518346487932372	L	AN19B042	AN19B042			T1	xl	19B	15569	15569	AN19B042		(46341, 75200, 1768)
AN	12512	73115599907491648	648518346475847650	648518346475847650	R	AN19B044	AN19B044			T1	fl	19B	14216	14216	AN19B044		(32624, 75200, 1649)
AN	12525	73115599907590718	648518346476707958	648518346475847650	R	AN19B044	AN19B044			T1	xn	19B	18022	17728	AN19B044		(32359, 75200, 1662)
AN	12548	73678549860724215	648518346490003251	648518346475847650	L	AN19B044	AN19B044			T1	fl	19B	18061	14216	AN19B044		(47186, 75200, 1572)
AN	12608	73608181116562452	648518346500030463	648518346475847650	L	AN19B044	AN19B044			T1	xn	19B	17728	17728	AN19B044		(47083, 75200, 1567)
AN	13065	73608181049519348	648518346467416327	648518346467416327	L	AN19B046	AN19B046			T3	ht	19B	16454	14996	AN19B046		(46430, 75200, 1456)
AN	13083	73185968584602704	648518346472489010	648518346467416327	R	AN19B046	AN19B046			T3	ht	19B	14996	14996	AN19B046		(33582, 75200, 1533)
AN	13182	73608181116562454	648518346484712451	648518346467416327	L	AN19B046	AN19B046			T3	ht	19B	17723	14846	AN19B046		(46198, 75200, 1563)
AN	13141	73185968584566142	648518346490474248	648518346467416327	R	AN19B046	AN19B046			T3	ht	19B	14846	14846	AN19B046		(33710, 75200, 1522)
AN	12500	73115599907450340	648518346479205330	648518346479205330	R	AN19B049	AN19B049			T1	xn	19B	16952	16952	AN19B049		(30919, 75200, 1624)
AN	12584	73608181116596506	648518346494446450	648518346479205330	L	AN19B049	AN19B049			T1	xn	19B	18711	16952	AN19B049		(46796, 75200, 1566)
AN	13413	73115599907503469	648518346466794350	648518346466794350	R	AN19B051	AN19B051			A2	xn	19B	17602	17602	AN19B051		(31136, 75200, 1648)
AN	13794	73678549793757871	648518346498173522	648518346466794350	L	AN19B051	AN19B051			A3	ad	19B	153575	23060	AN19B051		(47551, 75200, 1538)
AN	13736	73115599907378455	648518346515853898	648518346466794350	R	AN19B051	AN19B051			A3	ad	19B	153808	23060	AN19B051		(31134, 75200, 1595)
AN	13163	73608181049541965	648518346480531713	648518346480531713	L	AN19B059	AN19B059			T3	ht	19B	35750	19461	AN19B059		(46653, 75200, 1467)
AN	13116	73185968584592280	648518346496109068	648518346480531713	R	AN19B059	AN19B059			T3	ht	19B	19461	19461	AN19B059		(33031, 75200, 1531)
AN	13151	73608181049673144	648518346500279221	648518346480531713	L	AN19B059	AN19B059			T3	ht	19B	16700	19461	AN19B059		(46501, 75200, 1516)
AN	13119	73608181049489521	648518346507240057	648518346480531713	L	AN19B059	AN19B059			T3	ht	19B	21049	17554	AN19B059		(46419, 75200, 1449)
AN	13092	73185968584576611	648518346531123482	648518346480531713	R	AN19B059	AN19B059			T3	ht	19B	18384	19461	AN19B059		(33759, 75200, 1521)
AN	13159	73608181049605944	648518346472245707	648518346472245707	L	AN19B060	AN19B060			T3	ht	19B	20670	16587	AN19B060		(46428, 75200, 1494)
AN	13216	73608181049537030	648518346479621270	648518346472245707	L	AN19B060	AN19B060			T3	ht	19B	18872	16587	AN19B060		(46519, 75200, 1469)
AN	13087	73185968584573982	648518346480712672	648518346472245707	R	AN19B060	AN19B060			T3	ht	19B	21841	16587	AN19B060		(33294, 75200, 1521)
AN	13100	73185968584576562	648518346486599117	648518346472245707	R	AN19B060	AN19B060			T3	ht	19B	16587	16587	AN19B060		(33743, 75200, 1526)
AN	13153	73608181049537034	648518346481263461	648518346481263461	L	AN19B061	AN19B061			T3	ht	19B	18786	18786	AN19B061		(46397, 75200, 1467)
AN	13154	73185968584599963	648518346494731541	648518346481263461	R	AN19B061	AN19B061			T3	ht	19B	18367	18367	AN19B061		(33242, 75200, 1532)
AN	13147	73608181049531948	648518346496504661	648518346481263461	L	AN19B061	AN19B061			T3	ht	19B	23534	18367	AN19B061		(46441, 75200, 1462)
AN	13160	73185968584613331	648518346515854154	648518346481263461	R	AN19B061	AN19B061			T3	ht	19B	19324	18786	AN19B061		(33162, 75200, 1538)
AN	13117	73185968584715100	648518346481960637	648518346481960637	R	AN19B063	AN19B063			T3	ht	19B	19245	19245	AN19B063		(33014, 75200, 1540)
AN	13210	73185968651371368	648518346492998064	648518346481960637	R	AN19B063	AN19B063			T3	ht	19B	18393	18393	AN19B063		(33002, 75200, 1548)
AN	13161	73608181049575058	648518346496169045	648518346481960637	L	AN19B063	AN19B063			T3	ht	19B	25478	19245	AN19B063		(46363, 75200, 1477)
AN	13167	73608181049593449	648518346521668345	648518346481960637	L	AN19B063	AN19B063			T3	ht	19B	36481	18393	AN19B063		(46312, 75200, 1488)
AN	13112	73185968651318408	648518346486687740	648518346486687740	R	AN19B065	AN19B065			T3	ht	19B	18547	16148	AN19B065		(33073, 75200, 1546)
AN	13104	73185968584592284	648518346488004126	648518346486687740	R	AN19B065	AN19B065			T3	ht	19B	15979	15901	AN19B065		(33177, 75200, 1530)
AN	13129	73608181049559845	648518346488747498	648518346486687740	L	AN19B065	AN19B065			T3	ht	19B	16148	16148	AN19B065		(46528, 75200, 1474)
AN	13106	73608181049593506	648518346490131162	648518346486687740	L	AN19B065	AN19B065			T3	ht	19B	15901	15901	AN19B065		(46401, 75200, 1490)
AN	13139	73608181049549671	648518346490777635	648518346490777635	L	AN19B074	AN19B074			T3	ht	19B	19885	19885	AN19B074		(46461, 75200, 1470)
AN	13132	73185968584597266	648518346495567183	648518346490777635	R	AN19B074	AN19B074			T3	ht	19B	20506	19885	AN19B074		(33354, 75200, 1533)
AN	13146	73608181049484265	648518346488178462	648518346488178462	L	AN19B076	AN19B076			T3	ht	19B	36986	18637	AN19B076		(46285, 75200, 1445)
AN	13184	73608181049529497	648518346502869115	648518346488178462	L	AN19B076	AN19B076			T3	ht	19B	21240	21240	AN19B076		(46365, 75200, 1459)
AN	13107	73185968584613270	648518346508965951	648518346488178462	R	AN19B076	AN19B076			T3	ht	19B	18637	18637	AN19B076		(33282, 75200, 1537)
AN	13168	73185968584589707	648518346531109402	648518346488178462	R	AN19B076	AN19B076			T3	ht	19B	166827	21240	AN19B076		(33365, 75200, 1525)
AN	13110	73185968584568682	648518346480490555	648518346480490555	R	AN19B079	AN19B079			T3	ht	19B	21504	18662	AN19B079		(33422, 75200, 1519)
AN	13198	73608181049564741	648518346482888233	648518346480490555	L	AN19B079	AN19B079			T3	ht	19B	21503	18408	AN19B079		(46303, 75200, 1479)
AN	13165	73608181049516933	648518346488408760	648518346480490555	L	AN19B079	AN19B079			T3	ht	19B	18662	18662	AN19B079		(46305, 75200, 1451)
AN	13152	73185968584592255	648518346493962609	648518346480490555	R	AN19B079	AN19B079			T3	ht	19B	21686	18408	AN19B079		(32980, 75200, 1530)
AN	13123	73185968584643711	648518346499829388	648518346480490555	R	AN19B079	AN19B079			T3	ht	19B	22632	18408	AN19B079		(32942, 75200, 1543)
AN	13140	73185968584624967	648518346515392583	648518346480490555	R	AN19B079	AN19B079			T3	ht	19B	18408	18408	AN19B079		(32951, 75200, 1536)
AN	13149	73608181049549639	648518346520753718	648518346480490555	L	AN19B079	AN19B079			T3	ht	19B	43240	18408	AN19B079		(46276, 75200, 1472)
AN	13131	73608181049569624	648518346486082450	648518346486082450	L	AN19B093	AN19B093			T3	ht	19B	25978	22975	AN19B093		(46541, 75200, 1486)
AN	13192	73185968584618429	648518346489779127	648518346486082450	R	AN19B093	AN19B093			T3	ht	19B	21892	21892	AN19B093		(33439, 75200, 1533)
AN	13126	73185968584587264	648518346495948134	648518346486082450	R	AN19B093	AN19B093			T3	ht	19B	22975	22975	AN19B093		(33274, 75200, 1527)
AN	13102	73537812238399716	648518346498020967	648518346486082450	L	AN19B093	AN19B093			T3	ht	19B	22019	21892	AN19B093		(44585, 75200, 1387)
AN	13105	73608181049665881	648518346490768675	648518346490768675	L	AN19B098	AN19B098			T3	ht	19B	20839	25588	AN19B098		(46290, 75200, 1506)
AN	13118	73608180982508963	648518346498098074	648518346490768675	L	AN19B098	AN19B098			T3	ht	19B	18091	16610	AN19B098		(45194, 75200, 1366)
AN	13816	73116287102325814	648518346492941042	648518346490768675	R	AN19B098	AN19B098			T3	ht	19B	25588	25588	AN19B098		(30767, 94394, 1634)
AN	13169	73608181049519298	648518346474677442	648518346474677442	L	AN19B099	AN19B099			T3	ht	19B	23738	23738	AN19B099		(46492, 75200, 1459)
AN	13094	73185968584613436	648518346495947115	648518346474677442	R	AN19B099	AN19B099			T3	ht	19B	25076	24321	AN19B099		(33336, 75200, 1540)
AN	13209	73608181049531916	648518346497808886	648518346474677442	L	AN19B099	AN19B099			T3	ht	19B	24321	24321	AN19B099		(46568, 75200, 1464)
AN	13080	73185968584584781	648518346515834618	648518346474677442	R	AN19B099	AN19B099			T3	ht	19B	27395	23738	AN19B099		(33547, 75200, 1519)
AN	13120	73608180982514413	648518346488703160	648518346488703160	L	AN19B100	AN19B100			T3	ht	19B	24363	24363	AN19B100		(45178, 75200, 1368)
AN	13137	73185968584750681	648518346489914295	648518346489914295	R	AN19B101	AN19B101			T3	ut	19B	27381	20863	AN19B101		(33429, 75200, 1542)
AN	13158	73608181049502231	648518346493562360	648518346489914295	L	AN19B101	AN19B101			T3	ut	19B	24112	24112	AN19B101		(46374, 75200, 1452)
AN	13173	73537812171192843	648518346496066935	648518346489914295	L	AN19B101	AN19B101			T3	ut	19B	20863	20863	AN19B101		(43216, 75200, 1242)
AN	13744	73326705938504438	648518346521447417	648518346489914295	R	AN19B101	AN19B101			T3	ut	19B	25878	24112	AN19B101		(36928, 75200, 1288)
AN	13109	73185968584587313	648518346475738548	648518346475738548	R	AN19B102	AN19B102			T3	ht	19B	35109	15485	AN19B102		(33208, 75200, 1528)
AN	13188	73608181049534534	648518346486908924	648518346475738548	L	AN19B102	AN19B102			T3	ht	19B	15485	15485	AN19B102		(46252, 75200, 1463)
AN	13115	73537812305498282	648518346467398151	648518346467398151	L	AN19B104	AN19B104		dimorphic morphology	T3	ht	19B	27383	25146	AN19B104		(44227, 75200, 1514)
AN	13162	73537812305535816	648518346481455717	648518346467398151	L	AN19B104	AN19B104		dimorphic morphology	T3	ht	19B	26027	25146	AN19B104		(43956, 75200, 1527)
AN	13096	73256337328693187	648518346486723761	648518346467398151	R	AN19B104	AN19B104		dimorphic morphology	T3	xn	19B	25320	25320	AN19B104		(35993, 75200, 1476)
AN	13085	73185968584515668	648518346490296785	648518346467398151	R	AN19B104	AN19B104		dimorphic morphology	T3	ht	19B	25000	25146	AN19B104		(33997, 75200, 1497)
AN	13066	73185968584584814	648518346490777208	648518346467398151	R	AN19B104	AN19B104		dimorphic morphology	T3	ht	19B	25856	25146	AN19B104		(33437, 75200, 1525)
AN	13095	73256337328720649	648518346515390023	648518346467398151	R	AN19B104	AN19B104		dimorphic morphology	T3	ht	19B	25146	25146	AN19B104		(35904, 75200, 1483)
AN	13142	73537812305604287	648518346509880521	648518346509880521	L	AN19B106	AN19B106			T3	ht	19B	30145	20280	AN19B106		(44399, 75200, 1537)
AN	13064	73467443628264570	648518346498472688	648518346493384690	L	AN23B001	AN23B001			T2	xn	23B	10882	10882	AN23B001		(41846, 75200, 1573)
AN	13051	73256337395719978	648518346493384690	648518346493384690	R	AN23B001	AN23B001			T2	xn	23B	14281	10882	AN23B001		(36297, 75200, 1591)
AN	13048	73185968584613286	648518346486034558	648518346486034558	R	AN23B002	AN23B002			T2	xn	23B	10859	10859	AN23B002		(33544, 75200, 1540)
AN	13047	73537812372447906	648518346494937266	648518346486034558	L	AN23B002	AN23B002			T2	xn	23B	11715	10859	AN23B002		(43107, 75200, 1582)
AN	13180	73537812439322463	648518346475489889	648518346475489889	L	AN23B003	AN23B003			T3	xl	23B	10163	10163	AN23B003		(43317, 75200, 1678)
AN	13189	73256337395697776	648518346482406036	648518346475489889	R	AN23B003	AN23B003			T3	xl	23B	153076	10163	AN23B003		(36010, 75200, 1579)
AN	13053	73608181183963311	648518346502948083	648518346502948083	L	AN23B004	AN23B004			T2	xl	23B	11213	11162	AN23B004		(46395, 75200, 1788)
AN	13042	73185968651527378	648518346503226235	648518346502948083	R	AN23B004	AN23B004			T2	xl	23B	11162	11162	AN23B004		(34049, 75200, 1581)
AN	12796	73326706206970145	648518346482915113	648518346482915113	L	AN23B010	AN23B010			T1	fl	23B	13651	13484	AN23B010		(38121, 75200, 1693)
AN	12773	73397075018359815	648518346506469154	648518346482915113	R	AN23B010	AN23B010			T1	fl	23B	13484	13484	AN23B010		(39886, 75200, 1855)
AN	12554	73537812439730899	648518346488179998	648518346488179998	R	AN26X004	AN26X004			T1	fl	26X	22896	22896	AN26X004		(44266, 75200, 1789)
AN	12502	73185968718581362	648518346497077272	648518346488179998	R	AN26X004	AN26X004			T1	fl	26X	24698	22896	AN26X004		(34276, 75200, 1684)
AN	12619	73256337597032047	648518346492167535	648518346492167535	L	AN27X003	AN27X003			T1	xn	27X	11095	10400	AN27X003		(34896, 75200, 1953)
AN	12561	73537812573607307	648518346494321522	648518346492167535	R	AN27X003	AN27X003			T1	xn	27X	10400	10400	AN27X003		(43621, 75200, 1944)
AN	13476	73678549927754301	648518346479332028	648518346479332028	L	AN27X004	AN27X004	MtAHN		T3	xn	27X	42819	11003	AN27X004		(47265, 75200, 1694)
AN	13492	73115599907495600	648518346498606100	648518346479332028	R	AN27X004	AN27X004	MtAHN		T3	xn	27X	11003	11003	AN27X004		(31779, 75200, 1651)
AN	12939	73678549793544293	648518346478901712	648518346478901712	L	AN27X008	AN27X008	MDHn;MsAHN	biological variability	T2	ut	27X	12536	12536	AN27X008		(47529, 75200, 1435)
AN	12935	73115599907330372	648518346489573207	648518346478901712	R	AN27X008	AN27X008	MDHn;MsAHN	biological variability	T2	ut	27X	13926	12536	AN27X008		(30989, 75200, 1579)
AN	12564	73397074884088164	648518346492559547	648518346492559547	L	AN27X009	AN27X009			T1	ut	27X	12016	12016	AN27X009		(39136, 75200, 1582)
AN	12948	73397074816951274	648518346492679865	648518346492559547	L	AN27X009	AN27X009			T2	xn	27X	10446	10378	AN27X009		(40131, 75200, 1449)
AN	12971	73397074749895432	648518346501426019	648518346492559547	R	AN27X009	AN27X009			T2	xn	27X	10378	10378	AN27X009		(40775, 75200, 1334)
AN	12585	73397074884232191	648518346503229563	648518346492559547	R	AN27X009	AN27X009			T1	ut	27X	12059	12016	AN27X009		(39945, 75200, 1646)
AN	12499	73185968449962891	648518346465031029	648518346465031029	R	AN27X011	AN27X011			T1	xn	27X	11013	11013	AN27X011		(34667, 75200, 1286)
AN	12510	73537812171017178	648518346492300159	648518346465031029	L	AN27X011	AN27X011			T1	xn	27X	11392	11013	AN27X011		(44339, 75200, 1183)
AN	12475	73397074951324319	648518346466040880	648518346466040880	R	AN27X013	AN27X013			T1	XA	27X	11566	11566	AN27X013		(39326, 75200, 1764)
AN	12990	73397074682677794	648518346491932783	648518346466040880	L	AN27X013	AN27X013			T2	XA	27X	11407	11210	AN27X013		(40387, 75200, 1266)
AN	12553	73397074816890732	648518346494168633	648518346466040880	L	AN27X013	AN27X013			T1	XA	27X	12022	11566	AN27X013		(40331, 75200, 1429)
AN	13001	73397074749806388	648518346498450993	648518346466040880	R	AN27X013	AN27X013			T2	XA	27X	11210	11210	AN27X013		(40587, 75200, 1308)
AN	12539	73397074817029140	648518346472632011	648518346472632011	R	AN27X015	AN27X015			T1	xn	27X	12144	12144	AN27X015		(40432, 75200, 1479)
AN	12519	73397074817018404	648518346531527706	648518346472632011	L	AN27X015	AN27X015			T1	xn	27X	13524	12144	AN27X015		(39573, 75200, 1479)
AN	12575	73397074816848555	648518346499571547	648518346499571547	R	AN27X016	AN27X016			T1	xn	27X	12996	11962	AN27X016		(40929, 75200, 1435)
AN	12581	73397074817093794	648518346501149974	648518346499571547	L	AN27X016	AN27X016			T1	xn	27X	11962	11962	AN27X016		(38987, 75200, 1504)
AN	13470	73397074816967311	648518346473228644	648518346473228644	L	AN27X017	AN27X017			T3	xn	27X	12492	12492	AN27X017		(40350, 75200, 1452)
AN	12515	73115599840197578	648518346476709494	648518346473228644	R	AN27X017	AN27X017			T1	it	27X	20830	18254	AN27X017		(32579, 75200, 1493)
AN	13461	73397074817064304	648518346493344796	648518346473228644	R	AN27X017	AN27X017			T3	xn	27X	13272	12492	AN27X017		(40546, 75202, 1493)
AN	12968	73115599907408433	648518346504143712	648518346473228644	R	AN27X017	AN27X017			T2	xn	27X	13643	13643	AN27X017		(30749, 75200, 1601)
AN	13412	73115599907335071	648518346510122022	648518346473228644	R	AN27X017	AN27X017			T3	xn	27X	17954	15717	AN27X017		(30826, 75200, 1576)
AN	12975	73678549793559976	648518346512141503	648518346473228644	L	AN27X017	AN27X017			T2	xn	27X	15894	13643	AN27X017		(47900, 75200, 1445)
AN	13484	73678549793610160	648518346517412645	648518346473228644	L	AN27X017	AN27X017			T3	xn	27X	15717	15717	AN27X017		(47718, 75200, 1468)
AN	12529	73608180982215612	648518346477830551	648518346473228644	L	AN27X017	AN27X017			T1	it	27X	18254	18254	AN27X017		(46720, 75200, 1301)
AN	12609	73678549726432818	648518346477826711	648518346477826711	L	AN27X018	AN27X018			T1	it	27X	17737	15572	AN27X018		(47279, 75200, 1400)
AN	12532	73115599840343444	648518346518584918	648518346477826711	R	AN27X018	AN27X018			T1	it	27X	15572	15572	AN27X018		(31648, 75200, 1541)
AN	12720	73608181183778515	648518346484795213	648518346484795213	L	ANXXX002	ANXXX002			T1	xn	TBD	10102	10052	ANXXX002		(46689, 75200, 1724)
AN	12705	73115599907520651	648518346504729203	648518346484795213	R	ANXXX002	ANXXX002			T1	xn	TBD	10052	10052	ANXXX002		(32019, 75200, 1666)
AN	12702	73326706274124171	648518346476025058	648518346476008418	R	ANXXX005	ANXXX005			T1	xl	TBD	10311	12749	ANXXX005		(37454, 75200, 1833)
AN	12680	73467443762517564	648518346476008418	648518346476008418	L	ANXXX005	ANXXX005			T1	xl	TBD	12749	12749	ANXXX005		(41450, 75200, 1841)
AN	12288	73608181183940089	648518346492117615	648518346492117615	L	ANXXX006	ANXXX006			T1	fl	TBD	10769	10557	ANXXX006		(45926, 75200, 1780)
AN	12359	73185968718431643	648518346511333250	648518346492117615	R	ANXXX006	ANXXX006			T1	fl	TBD	10557	10557	ANXXX006		(33964, 75200, 1682)
AN	13598	73467443762614560	648518346477598684	648518346477598684	L	ANXXX007	ANXXX007			A4	xl	TBD	10234	10140	ANXXX007		(42039, 75200, 1886)
AN	13569	73256337529901959	648518346490873773	648518346477598684	R	ANXXX007	ANXXX007			A4	xl	TBD	10140	10140	ANXXX007		(35868, 75200, 1819)
AN	12748	73397075085483583	648518346489955415	648518346489955415	L	ANXXX008	ANXXX008			T1	xl	TBD	11341	11285	ANXXX008		(39182, 75200, 2002)
AN	12684	73326706140044567	648518346495028402	648518346489955415	R	ANXXX008	ANXXX008			T1	xl	TBD	11285	11285	ANXXX008		(36988, 75200, 1634)
AN	13296	73326706341224222	648518346472637387	648518346472637387	L	ANXXX013	ANXXX013			A1	xn	TBD	10567	10549	ANXXX013		(37806, 75200, 1954)
AN	13266	73397075085405891	648518346486399624	648518346472637387	R	ANXXX013	ANXXX013			A1	xn	TBD	10549	10549	ANXXX013		(39769, 75200, 1962)
AN	13183	73397074951254086	648518346477819406	648518346477819406	L	ANXXX019	ANXXX019			A1	xn	TBD	11457	11332	ANXXX019		(39212, 75200, 1740)
AN	13302	73397074682633558	648518346484714755	648518346477819406	L	ANXXX019	ANXXX019			A2	xn	TBD	54821	11001	ANXXX019		(40840, 75200, 1249)
AN	13786	73397074682722329	648518346494246135	648518346477819406	R	ANXXX019	ANXXX019			A2	xn	TBD	11001	11001	ANXXX019		(40541, 75200, 1276)
AN	13227	73397074816958184	648518346481949373	648518346477819406	R	ANXXX019	ANXXX019			A1	xn	TBD	11332	11332	ANXXX019		(40870, 75200, 1450)
AN	12610	73537812439660786	648518346487689898	648518346487689898	L	ANXXX023	ANXXX023			T1	xn	TBD	100314	11741	ANXXX023		(44876, 75200, 1770)
AN	12583	73256337395783698	648518346517952104	648518346487689898	R	ANXXX023	ANXXX023			T1	xn	TBD	11741	11741	ANXXX023		(35558, 75200, 1613)
AN	13360	73185968785909071	648518346479255185	648518346479255185	R	ANXXX024	ANXXX024			A1	xl	TBD	10821	10770	ANXXX024		(34175, 75200, 1911)
AN	13741	73537812573617009	648518346484219677	648518346479255185	L	ANXXX024	ANXXX024			A1	xl	TBD	10770	10770	ANXXX024		(43821, 75200, 1950)
AN	12242	73185968785768999	648518346491656902	648518346491656902	L	ANXXX026	ANXXX026			T1	fl	TBD	10849	10849	ANXXX026		(34233, 75200, 1828)
AN	12180	73537812573618736	648518346494106635	648518346491656902	R	ANXXX026	ANXXX026			T1	fl	TBD	11002	10849	ANXXX026		(43419, 75200, 1945)
AN	13617	73256337529725626	648518346467405575	648518346467405575	R	ANXXX027	ANXXX027			A4	xn	TBD	11259	10577	ANXXX027		(35055, 75200, 1807)
AN	13332	73256337529983305	648518346481892541	648518346467405575	R	ANXXX027	ANXXX027			A2	xl	TBD	12893	12893	ANXXX027		(35695, 75200, 1844)
AN	13502	73467443762535703	648518346482430356	648518346467405575	L	ANXXX027	ANXXX027			A3	xn	TBD	10903	10903	ANXXX027		(43000, 75200, 1854)
AN	13674	73256337529940228	648518346482936997	648518346467405575	R	ANXXX027	ANXXX027			A6	xn	TBD	12424	11175	ANXXX027		(35416, 75200, 1834)
AN	13527	73256337529908130	648518346491013805	648518346467405575	R	ANXXX027	ANXXX027			A3	xn	TBD	12127	10149	ANXXX027		(34928, 75200, 1829)
AN	13368	73467443829666272	648518346496947764	648518346467405575	L	ANXXX027	ANXXX027			A2	xl	TBD	16761	12893	ANXXX027		(41849, 75200, 2004)
AN	13680	73467443762629459	648518346512686750	648518346467405575	L	ANXXX027	ANXXX027			A6	xn	TBD	11175	11175	ANXXX027		(43007, 75200, 1893)
AN	13632	73467443762525054	648518346515744762	648518346467405575	L	ANXXX027	ANXXX027			A4	xn	TBD	10577	10577	ANXXX027		(42772, 75200, 1851)
AN	13440	73185968785628757	648518346518496598	648518346467405575	R	ANXXX027	ANXXX027			A3	xn	TBD	15069	10903	ANXXX027		(34785, 75200, 1811)
AN	13535	73467443762617284	648518346484827037	648518346467405575	L	ANXXX027	ANXXX027			A3	xn	TBD	10149	10149	ANXXX027		(42891, 75200, 1876)
AN	13342	73537812439608672	648518346475411809	648518346475411809	L	ANXXX030	ANXXX030			A1	hl	TBD	10914	10899	ANXXX030		(44577, 75200, 1737)
AN	13277	73185968651590125	648518346492534979	648518346475411809	R	ANXXX030	ANXXX030			A1	hl	TBD	10899	10899	ANXXX030		(34378, 75200, 1612)
AN	13205	73326706140137076	648518346496942082	648518346496942082	L	ANXXX033	ANXXX033			A1	xn	TBD	10887	10887	ANXXX033		(38884, 75200, 1671)
AN	13208	73397075018301487	648518346515819514	648518346496942082	R	ANXXX033	ANXXX033			A1	xn	TBD	11082	10887	ANXXX033		(40361, 75200, 1830)
AN	13242	73537812439720820	648518346467393543	648518346467393543	R	ANXXX037	ANXXX037			A1	hl	TBD	10602	10602	ANXXX037		(44418, 75200, 1784)
AN	13298	73185968718702450	648518346490250779	648518346467393543	L	ANXXX037	ANXXX037			A1	hl	TBD	11184	10602	ANXXX037		(34360, 75200, 1735)
AN	12154	73467443762677481	648518346480002277	648518346475803060	R	ANXXX041	ANXXX041			T1	fl	TBD	11723	11355	ANXXX041		(41478, 75200, 1916)
AN	12344	73467443829645818	648518346481184090	648518346475803060	R	ANXXX041	ANXXX041			T1	fl	TBD	12165	11355	ANXXX041		(41426, 75200, 1997)
AN	12134	73256337530062618	648518346475803060	648518346475803060	L	ANXXX041	ANXXX041			T1	fl	TBD	11355	11355	ANXXX041		(36672, 75200, 1882)
AN	12297	73256337530072568	648518346494341371	648518346475803060	L	ANXXX041	ANXXX041			T1	fl	TBD	11500	11355	ANXXX041		(36288, 75200, 1886)
AN	13718	73467443762654007	648518346475345249	648518346475345249	L	ANXXX043	ANXXX043			A9	xn	TBD	12467	11233	ANXXX043		(42596, 75200, 1890)
AN	13723	73256337530045833	648518346481369231	648518346475345249	R	ANXXX043	ANXXX043			A9	xn	TBD	21139	11241	ANXXX043		(35907, 75200, 1869)
AN	13712	73467443829610739	648518346486642145	648518346475345249	L	ANXXX043	ANXXX043			A9	xn	TBD	11241	11241	ANXXX043		(42307, 75200, 1971)
AN	13720	73256337530067503	648518346483927983	648518346475345249	R	ANXXX043	ANXXX043			A9	xn	TBD	11233	11233	ANXXX043		(35564, 75200, 1885)
AN	13715	73397075018481590	648518346492441983	648518346492441983	L	ANXXX046	ANXXX046			A9	xn	TBD	11267	11267	ANXXX046		(39298, 75200, 1906)
AN	13719	73326706274177694	648518346496603437	648518346492441983	R	ANXXX046	ANXXX046			A9	xn	TBD	11600	11267	ANXXX046		(38677, 75200, 1849)
AN	12929	73185968718684110	648518346484246567	648518346484246567	R	ANXXX049	ANXXX049			T2	ml	TBD	12485	12215	ANXXX049		(34272, 75200, 1724)
AN	12902	73608181250705662	648518346486421197	648518346484246567	L	ANXXX049	ANXXX049			T2	ml	TBD	12215	12215	ANXXX049		(45071, 75200, 1818)
AN	13335	73185968718639369	648518346493234716	648518346484246567	R	ANXXX049	ANXXX049			T3	hl	TBD	11481	11481	ANXXX049		(34170, 75200, 1711)
AN	13740	73537812506614572	648518346485705747	648518346484246567	L	ANXXX049	ANXXX049			T3	hl	TBD	21296	11481	ANXXX049		(44871, 75200, 1815)
AN	13698	73397075018291148	648518346487704746	648518346487704746	L	ANXXX055	ANXXX055			A7	xn	TBD	10878	10878	ANXXX055		(40525, 75200, 1830)
AN	13691	73326706207122673	648518346491170851	648518346487704746	R	ANXXX055	ANXXX055			A7	xn	TBD	11810	10878	ANXXX055		(38128, 75200, 1760)
AN	13315	73397075018081483	648518346465218421	648518346465218421	L	ANXXX057	ANXXX057			A2	xn	TBD	11209	11209	ANXXX057		(40917, 75200, 1810)
AN	13762	73326706206990436	648518346501571928	648518346465218421	R	ANXXX057	ANXXX057			A2	xn	TBD	11542	11209	ANXXX057		(37636, 75200, 1707)
AN	12488	73537812506810275	648518346492735417	648518346492735417	L	ANXXX072	ANXXX072			T1	fl	TBD	11818	11818	ANXXX072		(43483, 75200, 1926)
AN	12478	73185968718702425	648518346507406623	648518346492735417	R	ANXXX072	ANXXX072			T1	fl	TBD	12168	11818	ANXXX072		(34536, 75200, 1731)
AN	13775	73467443695343912	648518346487712426	648518346487712426	R	ANXXX074	ANXXX074			A6	ad	TBD	11756	11756	ANXXX074		(40987, 75200, 1694)
AN	13796	73326706207086879	648518346499927507	648518346487712426	L	ANXXX074	ANXXX074			A6	ad	TBD	12039	11756	ANXXX074		(37492, 75200, 1740)
AN	13414	73326706274304924	648518346481508239	648518346481508239	R	ANXXX075	ANXXX075			A1	xl	TBD	12459	12410	ANXXX075		(38369, 75200, 1906)
AN	13524	73397075018350619	648518346496074301	648518346481508239	L	ANXXX075	ANXXX075			A1	xl	TBD	12410	12410	ANXXX075		(40762, 75200, 1855)
AN	13501	73397075018481587	648518346481627039	648518346481627039	L	ANXXX082	ANXXX082			A2	xl	TBD	11886	11886	ANXXX082		(40791, 75200, 1907)
AN	13403	73326706274211576	648518346494507378	648518346481627039	R	ANXXX082	ANXXX082			A2	xl	TBD	13017	11886	ANXXX082		(37082, 75200, 1862)
AN	13576	73397074884268755	648518346466698606	648518346466698606	L	ANXXX084	ANXXX084		dimorphic morphology	A2	ad	TBD	11732	11732	ANXXX084		(40827, 75200, 1657)
AN	13646	73397074884260656	648518346483110630	648518346466698606	L	ANXXX084	ANXXX084		dimorphic morphology	A3	ad	TBD	11932	11932	ANXXX084		(40881, 75200, 1657)
AN	13483	73326706140030374	648518346493839392	648518346466698606	R	ANXXX084	ANXXX084		dimorphic morphology	A2	ad	TBD	11942	11732	ANXXX084		(38589, 75200, 1626)
AN	13563	73397074884057913	648518346495776162	648518346466698606	R	ANXXX084	ANXXX084		dimorphic morphology	A4	ad	TBD	12917	12917	ANXXX084		(38970, 75200, 1574)
AN	13791	73397074884253569	648518346496228693	648518346466698606	L	ANXXX084	ANXXX084		dimorphic morphology	A4	ad	TBD	12921	12917	ANXXX084		(40506, 75200, 1654)
AN	13525	73326706140039687	648518346494780181	648518346466698606	R	ANXXX084	ANXXX084		dimorphic morphology	A3	ad	TBD	12041	11932	ANXXX084		(38547, 75200, 1633)
AN	13763	73537812573642240	648518346472489778	648518346472489778	L	ANXXX086	ANXXX086			A1	xl	TBD	12147	12147	ANXXX086		(43773, 75200, 1958)
AN	13281	73185968785888022	648518346495728290	648518346472489778	R	ANXXX086	ANXXX086			A1	xl	TBD	53199180469	12147	ANXXX086		(34100, 75200, 1900)
AN	13231	73326706140059076	648518346489836895	648518346489836895	L	ANXXX090	ANXXX090			T3	xn	TBD	11114	11045	ANXXX090		(38462, 75200, 1640)
AN	13054	73326706206992678	648518346500874774	648518346489836895	R	ANXXX090	ANXXX090			T3	xn	TBD	11045	11045	ANXXX090		(38171, 75200, 1711)
AN	13778	73537812573648765	648518346488500408	648518346488500408	L	ANXXX092	ANXXX092			A1	xl	TBD	15831	12305	ANXXX092		(43514, 75200, 1971)
AN	13285	73185968785889576	648518346494369415	648518346488500408	R	ANXXX092	ANXXX092			A1	xl	TBD	12305	12305	ANXXX092		(34252, 75200, 1902)
AN	13657	73326706274201763	648518346494601960	648518346494601960	R	ANXXX093	ANXXX093			A6	xn	TBD	12327	12327	ANXXX093		(38458, 75200, 1859)
AN	13661	73397075085185240	648518346502126921	648518346494601960	L	ANXXX093	ANXXX093			A6	xn	TBD	12673	12327	ANXXX093		(39450, 75200, 1935)
AN	13495	73326706139976527	648518346489682028	648518346489682028	R	ANXXX094	ANXXX094			A1	hl	TBD	13172	12361	ANXXX094		(38408, 75200, 1610)
AN	13597	73467443628335874	648518346492930990	648518346489682028	L	ANXXX094	ANXXX094			A1	hl	TBD	12361	12361	ANXXX094		(41520, 75200, 1607)
AN	13322	73326706274262109	648518346479298449	648518346479298449	R	ANXXX098	ANXXX098			A1	mv	TBD	11519	11519	ANXXX098		(38903, 75200, 1889)
AN	13344	73326706274274023	648518346486874593	648518346479298449	R	ANXXX098	ANXXX098			T3	mv	TBD	15667	13374	ANXXX098		(38634, 75200, 1890)
AN	13364	73397075085185614	648518346489687660	648518346479298449	R	ANXXX098	ANXXX098			T3	mv	TBD	13374	13374	ANXXX098		(39143, 75200, 1931)
AN	13359	73397075018383971	648518346489704556	648518346479298449	L	ANXXX098	ANXXX098			A1	mv	TBD	18589	11519	ANXXX098		(39372, 75200, 1865)
AN	13320	73397075018270747	648518346494749461	648518346479298449	R	ANXXX098	ANXXX098			A2	xl	TBD	13307	12674	ANXXX098		(39341, 75200, 1821)
AN	13397	73397075018357465	648518346520382289	648518346479298449	L	ANXXX098	ANXXX098			A2	xl	TBD	12674	12674	ANXXX098		(39525, 75200, 1853)
AN	13776	73397074817093763	648518346489338053	648518346489338053	R	ANXXX099	ANXXX099			A8	ad	TBD	12539	12295	ANXXX099		(40311, 75200, 1513)
AN	13702	73397074817041137	648518346494229049	648518346489338053	L	ANXXX099	ANXXX099			A8	ad	TBD	12295	12295	ANXXX099		(39199, 75200, 1488)
AN	13328	73326706274304936	648518346499530331	648518346499530331	R	ANXXX102	ANXXX102			A2	xn	TBD	12514	12362	ANXXX102		(37835, 75200, 1906)
AN	13404	73397075018420798	648518346511966576	648518346499530331	L	ANXXX102	ANXXX102			A2	xn	TBD	12362	12362	ANXXX102		(40452, 75200, 1879)
AN	12384	73256337530142835	648518346504958579	648518346504958579	L	ANXXX106	ANXXX106			T1	xn	TBD	12342	12342	ANXXX106		(36024, 75200, 1914)
AN	12229	73467443829604185	648518346512179758	648518346504958579	R	ANXXX106	ANXXX106			T1	xn	TBD	13333	12342	ANXXX106		(41983, 75200, 1966)
AN	12265	73256337530038728	648518346466903662	648518346466903662	L	ANXXX108	ANXXX108			T1	xn	TBD	12507	12490	ANXXX108		(36803, 75200, 1864)
AN	12364	73467443829515900	648518346481636545	648518346466903662	R	ANXXX108	ANXXX108			T1	xn	TBD	12490	12490	ANXXX108		(41377, 75200, 1939)
AN	12282	73256337530001096	648518346480375611	648518346480375611	L	ANXXX109	ANXXX109			T1	fl	TBD	13811	13077	ANXXX109		(36608, 75200, 1863)
AN	12320	73467443762728744	648518346482825893	648518346480375611	R	ANXXX109	ANXXX109			T1	fl	TBD	13077	13077	ANXXX109		(41762, 75200, 1919)
AN	13731	73397074884244154	648518346492189039	648518346488699529	R	ANXXX116	ANXXX116		dimorphic morphology	A7	ad	TBD	12062	12062	ANXXX116		(40447, 75200, 1648)
AN	13779	73397074816944203	648518346488699529	648518346488699529	L	ANXXX116	ANXXX116		dimorphic morphology	A7	ad	TBD	12730	12062	ANXXX116		(40394, 75200, 1442)
AN	13798	73397074884036266	648518346501556312	648518346488699529	L	ANXXX116	ANXXX116		dimorphic morphology	A5	ad	TBD	13840	13840	ANXXX116		(39401, 75200, 1559)
AN	13804	73397074884135221	648518346521669881	648518346488699529	R	ANXXX116	ANXXX116		dimorphic morphology	A5	ad	TBD	13946	13840	ANXXX116		(39952, 75200, 1605)
AN	13659	73256337529913623	648518346480648669	648518346480648669	R	ANXXX120	ANXXX120			A5	xl	TBD	13177	12962	ANXXX120		(35646, 75200, 1817)
AN	13656	73467443762584759	648518346484920477	648518346480648669	L	ANXXX120	ANXXX120			A5	xl	TBD	12962	12962	ANXXX120		(42616, 75200, 1871)
AN	13683	73467443762482169	648518346487004825	648518346480648669	L	ANXXX120	ANXXX120			A6	mv	TBD	16656	16656	ANXXX120		(42443, 75200, 1823)
AN	13685	73256337529921841	648518346509994042	648518346480648669	R	ANXXX120	ANXXX120			A6	mv	TBD	20405	16656	ANXXX120		(35679, 75200, 1831)
AN	13400	73397074884083497	648518346479521472	648518346479521472	R	ANXXX127	ANXXX127			T3	xl	TBD	14009	12911	ANXXX127		(39700, 75200, 1586)
AN	13389	73397074817052536	648518346488935665	648518346479521472	L	ANXXX127	ANXXX127			T3	xl	TBD	12911	12911	ANXXX127		(39894, 75200, 1492)
AN	12245	73537812439586518	648518346464991349	648518346464991349	R	ANXXX130	ANXXX130			T1	xn	TBD	13025	13025	ANXXX130		(43155, 75200, 1728)
AN	12158	73256337395918379	648518346494481685	648518346464991349	L	ANXXX130	ANXXX130			T1	xn	TBD	14122	13025	ANXXX130		(36396, 75200, 1671)
AN	12470	73256337597062922	648518346486266978	648518346486266978	R	ANXXX131	ANXXX131			T1	xl	TBD	13509	13218	ANXXX131		(35098, 75200, 1969)
AN	12474	73467443829711654	648518346515855178	648518346486266978	L	ANXXX131	ANXXX131			T1	xl	TBD	13218	13218	ANXXX131		(42621, 75200, 2024)
AN	13551	73537812439534322	648518346489049066	648518346489049066	L	ANXXX132	ANXXX132			A1	xn	TBD	12830	12830	ANXXX132		(43672, 75200, 1707)
AN	13521	73256337395876273	648518346517970536	648518346489049066	R	ANXXX132	ANXXX132			A1	xn	TBD	13903	12830	ANXXX132		(35644, 75200, 1652)
AN	13093	73397074884130389	648518346482496553	648518346482496553	L	ANXXX136	ANXXX136			T3	ad	TBD	13101	12997	ANXXX136		(40053, 75200, 1599)
AN	13074	73397074884069596	648518346488959325	648518346482496553	L	ANXXX136	ANXXX136			T3	ad	TBD	12997	12997	ANXXX136		(39317, 75200, 1576)
AN	12911	73397075085486861	648518346459888132	648518346459888132	L	ANXXX139	ANXXX139			T2	xn	TBD	12991	12991	ANXXX139		(39663, 75200, 2008)
AN	12912	73326706341195006	648518346492350252	648518346459888132	R	ANXXX139	ANXXX139			T2	xn	TBD	15013	12991	ANXXX139		(37878, 75200, 1945)
AN	13278	73326706274361849	648518346480928768	648518346480928768	R	ANXXX144	ANXXX144			A1	hl	TBD	12726	12726	ANXXX144		(38257, 75200, 1916)
AN	13305	73397075085264718	648518346483006629	648518346480928768	L	ANXXX144	ANXXX144			A1	hl	TBD	13086	12726	ANXXX144		(39852, 75200, 1935)
AN	12461	73537812439665332	648518346471827867	648518346471827867	L	ANXXX145	ANXXX145			T1	fl	TBD	13551	13551	ANXXX145		(43238, 75200, 1763)
AN	13620	73537812439667584	648518346479180751	648518346471827867	L	ANXXX145	ANXXX145			T3	hl	TBD	12945	12945	ANXXX145		(43125, 75200, 1762)
AN	12951	73256337462947455	648518346492440703	648518346471827867	R	ANXXX145	ANXXX145			T2	ml	TBD	14063	12796	ANXXX145		(34997, 75200, 1755)
AN	12787	73537812439651700	648518346492834491	648518346471827867	L	ANXXX145	ANXXX145			T2	ml	TBD	12796	12796	ANXXX145		(43374, 75200, 1756)
AN	12446	73185968718743599	648518346494742071	648518346471827867	R	ANXXX145	ANXXX145			T1	fl	TBD	14147	13551	ANXXX145		(34787, 75200, 1757)
AN	13471	73256337462954733	648518346521391865	648518346471827867	R	ANXXX145	ANXXX145			T3	hl	TBD	13425	12945	ANXXX145		(34881, 75200, 1760)
AN	13653	73256337529722493	648518346466011696	648518346466011696	R	ANXXX148	ANXXX148			A6	xl	TBD	13198	13198	ANXXX148		(36033, 75200, 1804)
AN	13630	73256337529932593	648518346486865889	648518346466011696	R	ANXXX148	ANXXX148			A5	xl	TBD	14284	13319	ANXXX148		(36027, 75200, 1823)
AN	13666	73467443762629419	648518346487686058	648518346466011696	L	ANXXX148	ANXXX148			A5	xl	TBD	13319	13319	ANXXX148		(42137, 75200, 1879)
AN	13681	73467443762635400	648518346500656053	648518346466011696	L	ANXXX148	ANXXX148			A6	xl	TBD	14892	13198	ANXXX148		(42234, 75200, 1888)
AN	13594	73326706341254465	648518346489580633	648518346489580633	R	ANXXX151	ANXXX151			A2	xn	TBD	13412	13412	ANXXX151		(38041, 75200, 1981)
AN	13510	73397075085465201	648518346495445174	648518346489580633	L	ANXXX151	ANXXX151			A2	xn	TBD	15971	13412	ANXXX151		(39305, 75200, 1995)
AN	12143	73397075085370078	648518346489946163	648518346489946163	L	ANXXX154	ANXXX154			T1	fl	TBD	13388	13388	ANXXX154		(40867, 75200, 1950)
AN	12021	73256337596981067	648518346500729449	648518346489946163	R	ANXXX154	ANXXX154			T1	fl	TBD	14347	13388	ANXXX154		(35897, 75200, 1937)
AN	13772	73397075085355305	648518346484428839	648518346484428839	R	ANXXX157	ANXXX157			A1	xl	TBD	14422	13355	ANXXX157		(39401, 75200, 1947)
AN	13345	73326706274299799	648518346504983155	648518346484428839	L	ANXXX157	ANXXX157			A1	xl	TBD	13355	13355	ANXXX157		(38718, 75200, 1897)
AN	13391	73608181049529471	648518346484172573	648518346484172573	L	ANXXX165	ANXXX165			T3	xn	TBD	14637	14285	ANXXX165		(47053, 75200, 1471)
AN	13423	73115599840149231	648518346510052390	648518346484172573	R	ANXXX165	ANXXX165			T3	xn	TBD	14285	14285	ANXXX165		(32514, 75200, 1469)
AN	13570	73397074750035172	648518346474018669	648518346474018669	L	ANXXX169	ANXXX169			A3	ad	TBD	13352	13282	ANXXX169		(40821, 75200, 1409)
AN	13773	73397074816933311	648518346486441897	648518346474018669	L	ANXXX169	ANXXX169			A4	ad	TBD	16286	16286	ANXXX169		(40719, 75254, 1439)
AN	13472	73467443494119119	648518346496475733	648518346474018669	R	ANXXX169	ANXXX169			A3	ad	TBD	13282	13282	ANXXX169		(41060, 75200, 1353)
AN	13526	73467443494177050	648518346498671600	648518346474018669	R	ANXXX169	ANXXX169			A1	ad	TBD	15071	12320	ANXXX169		(40987, 75200, 1377)
AN	13436	73467443494201351	648518346501078633	648518346474018669	L	ANXXX169	ANXXX169			A2	ad	TBD	12734	12675	ANXXX169		(41036, 75200, 1396)
AN	13355	73467443494158566	648518346507386911	648518346474018669	R	ANXXX169	ANXXX169			A2	ad	TBD	12675	12675	ANXXX169		(41060, 75200, 1370)
AN	13572	73397074749946857	648518346518578518	648518346474018669	L	ANXXX169	ANXXX169			A1	ad	TBD	12320	12320	ANXXX169		(40943, 75200, 1385)
AN	13652	73326706341237928	648518346480834272	648518346480834272	R	ANXXX170	ANXXX170			A4	xl	TBD	11567	11567	ANXXX170		(37881, 75200, 1963)
AN	13663	73326706341173634	648518346487807568	648518346480834272	R	ANXXX170	ANXXX170			A3	xl	TBD	13475	13475	ANXXX170		(38064, 75200, 1946)
AN	13655	73397075085438603	648518346518348118	648518346480834272	R	ANXXX170	ANXXX170			A3	xl	TBD	15703	13475	ANXXX170		(39506, 75200, 1974)
AN	13725	73397075085388891	648518346524178437	648518346480834272	R	ANXXX170	ANXXX170			A4	xl	TBD	153021	11567	ANXXX170		(39586, 75200, 1953)
AN	13178	73256337328673231	648518346483539887	648518346483539887	L	ANXXX171	ANXXX171			T2	ht	TBD	14915	13862	ANXXX171		(35596, 75200, 1463)
AN	13072	73537812238388230	648518346496611044	648518346483539887	R	ANXXX171	ANXXX171			T2	ht	TBD	13862	13862	ANXXX171		(44409, 75200, 1377)
AN	13357	73467443762503555	648518346476722806	648518346476722806	L	ANXXX174	ANXXX174			A1	xl	TBD	13489	11487	ANXXX174		(41065, 75200, 1834)
AN	13258	73326706207155998	648518346506783522	648518346476722806	R	ANXXX174	ANXXX174			A1	xl	TBD	11487	11487	ANXXX174		(37651, 75200, 1774)
AN	13706	73397075018613879	648518346479153872	648518346479153872	L	ANXXX178	ANXXX178			A7	xn	TBD	14248	13541	ANXXX178		(39420, 75200, 1925)
AN	13692	73326706274172952	648518346483063270	648518346479153872	R	ANXXX178	ANXXX178			A7	xn	TBD	13541	13541	ANXXX178		(38821, 75200, 1850)
AN	12616	73256337261565268	648518346494237707	648518346494237707	L	ANXXX191	ANXXX191			T1	fl	TBD	15185	14153	ANXXX191		(34852, 75200, 1338)
AN	12664	73537812171192859	648518346509305722	648518346494237707	R	ANXXX191	ANXXX191			T1	fl	TBD	14153	14153	ANXXX191		(44375, 75200, 1228)
AN	13721	73326706341271430	648518346475326520	648518346475326520	R	ANXXX196	ANXXX196			A8	ad	TBD	14487	14487	ANXXX196		(37712, 75200, 1991)
AN	13722	73397075085488424	648518346477822478	648518346475326520	L	ANXXX196	ANXXX196		difference in number	A	ad	TBD	#N/A	14487	ANXXX196		(39520, 75200, 2008)
AN	12646	73537812506624655	648518346477147408	648518346477147408	L	ANXXX200	ANXXX200			T1	xn	TBD	19025	18887	ANXXX200		(44246, 75200, 1816)
AN	13166	73537812506592778	648518346488329353	648518346477147408	L	ANXXX200	ANXXX200			T2	xn	TBD	15566	13073	ANXXX200		(44107, 75200, 1814)
AN	13088	73185968718706831	648518346489904601	648518346477147408	R	ANXXX200	ANXXX200			T2	xn	TBD	13073	13073	ANXXX200		(33933, 75200, 1739)
AN	12628	73185968718686500	648518346490284315	648518346477147408	R	ANXXX200	ANXXX200			T1	xn	TBD	18887	18887	ANXXX200		(33788, 75200, 1726)
AN	13625	73397074749852609	648518346477143312	648518346477143312	L	ANXXX202	ANXXX202			A1	ad	TBD	14141	14141	ANXXX202		(40865, 75200, 1328)
AN	13304	73397074816948938	648518346481627841	648518346477143312	R	ANXXX202	ANXXX202			A1	ad	TBD	13964	14141	ANXXX202		(40626, 75200, 1443)
AN	13442	73397074817082497	648518346488926961	648518346477143312	L	ANXXX202	ANXXX202			A2	ad	TBD	24852	16220	ANXXX202		(40457, 75178, 1501)
AN	13635	73397074817185876	648518346489351513	648518346477143312	L	ANXXX202	ANXXX202			A5	xn	TBD	16480	15361	ANXXX202		(40181, 75200, 1537)
AN	13396	73397074816935241	648518346491636934	648518346477143312	R	ANXXX202	ANXXX202			A2	ad	TBD	16220	16220	ANXXX202		(40694, 75158, 1440)
AN	13595	73397074817006956	648518346492434105	648518346477143312	R	ANXXX202	ANXXX202			A5	xn	TBD	15361	15361	ANXXX202		(40598, 75200, 1472)
AN	13626	73397074817164661	648518346499640019	648518346477143312	L	ANXXX202	ANXXX202			A4	xn	TBD	16483	16483	ANXXX202		(40425, 75200, 1536)
AN	13504	73397074817111006	648518346502588742	648518346477143312	L	ANXXX202	ANXXX202			A3	xn	TBD	14303	14303	ANXXX202		(40109, 75200, 1515)
AN	13586	73397074817002410	648518346507330632	648518346477143312	R	ANXXX202	ANXXX202			A4	xn	TBD	19521	16483	ANXXX202		(40475, 75200, 1470)
AN	13522	73397074816980459	648518346520125265	648518346477143312	R	ANXXX202	ANXXX202			A3	xn	TBD	14868	14303	ANXXX202		(40847, 75200, 1461)
AN	13254	73115599907337282	648518346473239908	648518346473239908	R	ANXXX214	ANXXX214			A1	ad	TBD	16160	15142	ANXXX214		(30732, 75200, 1580)
AN	13354	73678549793633804	648518346488066583	648518346473239908	L	ANXXX214	ANXXX214			A1	ad	TBD	15142	15142	ANXXX214		(47787, 75200, 1488)
AN	12469	73185968785869768	648518346486713135	648518346486713135	R	ANXXX218	ANXXX218			T1	fl	TBD	15129	15114	ANXXX218		(34426, 75200, 1882)
AN	12477	73467443829686706	648518346496802684	648518346486713135	L	ANXXX218	ANXXX218			T1	fl	TBD	15114	15114	ANXXX218		(42988, 75200, 2016)
AN	12332	73467443628343461	648518346472520139	648518346472520139	R	ANXXX250	ANXXX250			T1	xn	TBD	16218	15477	ANXXX250		(41362, 75200, 1613)
AN	12243	73326706139988891	648518346494730517	648518346472520139	L	ANXXX250	ANXXX250			T1	xn	TBD	15477	15477	ANXXX250		(38041, 75200, 1612)
AN	13724	73397074883855016	648518346473255780	648518346473255780	R	ANXXX254	ANXXX254		dimorphic morphology	A8	ad	TBD	18033	17983	ANXXX254		(39216, 75200, 1550)
AN	13789	73397074884092913	648518346496081866	648518346473255780	R	ANXXX254	ANXXX254		dimorphic morphology	A8	ad	TBD	17983	17983	ANXXX254		(39918, 75200, 1590)
AN	12458	73185968852679664	648518346490991533	648518346490991533	L	ANXXX255	ANXXX255			T1	fl	TBD	16107	16107	ANXXX255		(34711, 75200, 1955)
AN	12313	73537812573670283	648518346500165119	648518346490991533	R	ANXXX255	ANXXX255			T1	fl	TBD	22210	16107	ANXXX255		(43322, 75200, 1993)
AN	12930	73326706341262488	648518346496003659	648518346496003659	R	ANXXX264	ANXXX264			T2	xn	TBD	18174	17275	ANXXX264		(36923, 75200, 1986)
AN	12937	73397075085384108	648518346496954540	648518346496003659	L	ANXXX264	ANXXX264			T2	xn	TBD	17275	17275	ANXXX264		(40582, 75200, 1955)
AN	13764	73326706274189694	648518346477134864	648518346477134864	R	ANXXX296	ANXXX296			A8	xl	TBD	17618	17618	ANXXX296		(38505, 75200, 1851)
AN	12624	73397074884160851	648518346494203895	648518346494203895	R	ANXXX308	ANXXX308			T1	xn	TBD	16958	16958	ANXXX308		(39095, 75200, 1624)
AN	12649	73397074884293417	648518346497187480	648518346494203895	R	ANXXX308	ANXXX308			T1	xn	TBD	17121	16958	ANXXX308		(40354, 75200, 1671)
AN	13717	73326706273988877	648518346480946397	648518346480946397	R	ANXXX313	ANXXX313			A8	xl	TBD	17334	17106	ANXXX313		(38836, 75200, 1812)
AN	13716	73397075018451091	648518346490268881	648518346480946397	L	ANXXX313	ANXXX313			A8	xl	TBD	17106	17106	ANXXX313		(39335, 75200, 1896)
AN	13579	73467443628156353	648518346485907592	648518346485907592	L	ANXXX318	ANXXX318			A1	xn	TBD	17772	17772	ANXXX318		(42888, 75200, 1553)
AN	13441	73326706072966941	648518346497695478	648518346485907592	R	ANXXX318	ANXXX318			A1	xn	TBD	17884	17772	ANXXX318		(37520, 75200, 1534)
AN	13033	73256337462803663	648518346492469691	648518346492469691	R	ANXXX362	ANXXX362			T1	xn	TBD	15722	15722	ANXXX362		(35686, 75200, 1699)
AN	13660	73467443628452177	648518346486918140	648518346486918140	L	ANXXX380	ANXXX380			A5	ad	TBD	21735	20684	ANXXX380		(41662, 75200, 1650)
AN	13671	73326706207160834	648518346492695481	648518346486918140	R	ANXXX380	ANXXX380			A5	ad	TBD	20684	20684	ANXXX380		(36919, 75200, 1772)
AN	13647	73256337462952327	648518346500844723	648518346486918140	R	ANXXX380	ANXXX380			A6	ad	TBD	19057	19057	ANXXX380		(36819, 75200, 1768)
AN	13687	73467443695546185	648518346518947039	648518346486918140	L	ANXXX380	ANXXX380			A6	ad	TBD	20094	19057	ANXXX380		(42269, 75200, 1771)
AN	12451	73397075085442890	648518346482886441	648518346482886441	L	ANXXX404	ANXXX404			T1	xn	TBD	157020	22297	ANXXX404		(40317, 75200, 1986)
AN	12434	73256337597074847	648518346489024525	648518346482886441	R	ANXXX404	ANXXX404			T1	xn	TBD	22297	22297	ANXXX404		(36789, 75200, 1988)
AN	13665	73326706140085947	648518346493236400	648518346478240213	L	ANXXX410	ANXXX410			A7	ad	TBD	21905	21905	ANXXX410		(38318, 75200, 1648)
AN	13765	73467443628402657	648518346478240213	648518346478240213	R	ANXXX410	ANXXX410			A7	ad	TBD	25914	21905	ANXXX410		(41127, 75200, 1629)
AN	12481	73326706341291775	648518346488945501	648518346488945501	L	ANXXX433	ANXXX433			T1	XA	TBD	25405	24878	ANXXX433		(37625, 75200, 2001)
AN	12486	73397075085506501	648518346496066762	648518346488945501	R	ANXXX433	ANXXX433			T1	XA	TBD	24878	24878	ANXXX433		(39013, 75200, 2019)
AN	13024	73397075085489983	648518346494641797	648518346494641797	R	ANXXX434	ANXXX434			T2	xl	TBD	24737	24737	ANXXX434		(38957, 75200, 2008)
AN	13046	73326706274370928	648518346494986634	648518346494641797	R	ANXXX434	ANXXX434			T2	xl	TBD	27935	24737	ANXXX434		(38649, 75200, 1928)
AN	12495	73326706341299244	648518346489712735	648518346489712735	L	ANXXX445	ANXXX445			T1	xn	TBD	25873	25873	ANXXX445		(37554, 75200, 2012)
AN	12612	73397075085508046	648518346521668601	648518346489712735	R	ANXXX445	ANXXX445			T1	xn	TBD	26763	25873	ANXXX445		(39156, 75200, 2016)
AN	12483	73326706341312633	648518346492291199	648518346492291199	L	ANXXX453	ANXXX453			T1	XA	TBD	27554	27715	ANXXX453		(38545, 75200, 2015)
AN	12494	73397075085492879	648518346494826930	648518346492291199	R	ANXXX453	ANXXX453			T1	XA	TBD	27715	27715	ANXXX453		(39096, 75200, 2010)
AN	12360	73397074950951918	648518346494593813	648518346475779810	R	ANXXX470	ANXXX470			T1	XA	TBD	23089	23089	ANXXX470		(39755, 75200, 1675)
AN	12227	73397074884130403	648518346475779810	648518346475779810	R	ANXXX470	ANXXX470			T1	XA	TBD	23341	23089	ANXXX470		(39268, 75200, 1598)
AN	12484	73397074749839842	648518346482437268	648518346482437268	R	ANXXX975			female specific	T1	xn	XXX	#N/A			ANXXX975	(39771, 75200, 1322)
AN	13739	73256337395831198	648518346495012018	648518346495012018	R	ANXXX976			female specific	ANm_TBD	xn	XXX	#N/A			ANXXX976	(35233, 75200, 1632)
AN	13370	73537812439531958	648518346496187750	648518346495012018	L	ANXXX976			female specific	ANm_TBD	xn	XXX	#N/A			ANXXX976	(43850, 75200, 1705)
AN	13682	73326706341006571	648518346492391619	648518346492391619	R	ANXXX977			female specific	ANm_TBD	xl	XXX	#N/A			ANXXX977	(38424, 75200, 1939)
AN	13697	73397075085374578	648518346501452899	648518346492391619	L	ANXXX977			female specific	ANm_TBD	xn	XXX	#N/A			ANXXX977	(39246, 75200, 1949)
AN	13774	73397074749635587	648518346486704867	648518346486704867		ANXXX978			female specific	no_soma	xn	XXX	#N/A			ANXXX978	(39795, 75200, 1294)
AN	13783	73467443426989780	648518346493808014	648518346486704867		ANXXX978			female specific	no_soma	xn	XXX	#N/A			ANXXX978	(41039, 75200, 1225)
AN	13729	73467443426961787	648518346475465856	648518346475465856	R	ANXXX979			female specific	no_soma	xn	XXX	#N/A			ANXXX979	(41010, 75200, 1212)
AN	13788	73397074749842098	648518346496030666	648518346475465856		ANXXX979			female specific	no_soma	xn	XXX	#N/A			ANXXX979	(39949, 75200, 1323)
AN	13808	73397074817139988	648518346517475908	648518346483272638		ANXXX980			female specific	no_soma	xn	XXX	#N/A			ANXXX980	(40425, 75200, 1530)
AN	13809	73397074750046447	648518346483272638	648518346483272638		ANXXX980			female specific	no_soma	xn	XXX	#N/A			ANXXX980	(40743, 75200, 1416)
AN	13767	73326706072975775	648518346480289190	648518346480289190	L	ANXXX981			female specific	ANm_TBD	ad	XXX	#N/A			ANXXX981	(38674, 75200, 1537)
AN	13695	73397074884236989	648518346492456319	648518346480289190	R	ANXXX981			female specific	ANm_TBD	ad	XXX	#N/A			ANXXX981	(40695, 75200, 1648)
AN	13714	73326706139695704	648518346493883383	648518346493883383	R	ANXXX982			female specific	ANm_TBD	ad	XXX	#N/A			ANXXX982	(38444, 75200, 1550)
AN	13713	73397074884239436	648518346509126522	648518346493883383	R	ANXXX982			female specific	ANm_TBD	ad	XXX	#N/A			ANXXX982	(40846, 75200, 1645)
AN	13696	73397074816969411	648518346486723021	648518346486723021	L	ANXXX983			female specific	ANm_TBD	ad	XXX	#N/A			ANXXX983	(39449, 75200, 1456)
AN	13819	73397074817029161	648518346491967532	648518346486723021	R	ANXXX983			female specific	ANm_TBD	ad	XXX	#N/A			ANXXX983	(40699, 75200, 1481)
AN	13677	73326706274323502	648518346488072471	648518346488072471	R	ANXXX984			female specific	ANm_TBD	ad	XXX	#N/A			ANXXX984	(38243, 75200, 1905)
AN	13694	73397075018520675	648518346497845750	648518346488072471	L	ANXXX984			female specific	ANm_TBD	ad	XXX	#N/A			ANXXX984	(39246, 75200, 1929)
AN	13672	73397075018515186	648518346490238300	648518346490238300	L	ANXXX985			female specific	ANm_TBD	ad	XXX	#N/A			ANXXX985	(39172, 75200, 1919)
AN	13676	73326706274354811	648518346511052674	648518346490238300	R	ANXXX985			female specific	ANm_TBD	ad	XXX	#N/A			ANXXX985	(38315, 75200, 1929)
AN	13758	73115599907288058	648518346490131483	648518346490131483	R	ANXXX986			female specific	ANm_TBD	ad	XXX	#N/A			ANXXX986	(31962, 75200, 1559)
AN	13464	73608180982455832	648518346490996001	648518346490131483	L	ANXXX986			female specific	ANm_TBD	ad	XXX	#N/A			ANXXX986	(46885, 75200, 1346)
AN	13673	73467443762471819	648518346499974611	648518346499974611	L	ANXXX987			female specific	ANm_TBD	ad	XXX	#N/A			ANXXX987	(42845, 75200, 1820)
AN	13678	73256337529975762	648518346501373974	648518346499974611	R	ANXXX987			female specific	ANm_TBD	ad	XXX	#N/A			ANXXX987	(34820, 75200, 1844)
AN	13730	73185968651627517	648518346477779925	648518346477779925	R	ANXXX988			female specific	ANm_TBD	ad	XXX	#N/A			ANXXX988	(34141, 75200, 1627)
AN	13458	73256337328776603	648518346481985469	648518346477779925	R	ANXXX988			female specific	ANm_TBD	ad	XXX	#N/A			ANXXX988	(35657, 75200, 1507)
AN	13738	73537812439307514	648518346490873005	648518346477779925	L	ANXXX988			female specific	ANm_TBD	ad	XXX	#N/A			ANXXX988	(43461, 75200, 1680)
AN	13549	73537812372445481	648518346481993917	648518346477779925	L	ANXXX988			female specific	ANm_TBD	ad	XXX	#N/A			ANXXX988	(43483, 75200, 1583)
AN	13633	73537812372617732	648518346497839094	648518346477779925	L	ANXXX988			female specific	ANm_TBD	ad	XXX	#N/A			ANXXX988	(43633, 75200, 1655)
AN	13615	73185968584391664	648518346518829791	648518346477779925	R	ANXXX988			female specific	ANm_TBD	ad	XXX	#N/A			ANXXX988	(34562, 75200, 1449)
AN	12542	73397074884146743	648518346482356116	648518346482356116	R	ANXXX989			female specific	T1	xn	XXX	#N/A			ANXXX989	(39788, 75200, 1612)
AN	12641	73397074884177092	648518346499176001	648518346482356116	L	ANXXX989			female specific	T1	xn	XXX	#N/A			ANXXX989	(39832, 75200, 1627)
AN	12504	73397074884189324	648518346486594436	648518346486594436	L	ANXXX990			female specific	T1	xn	XXX	#N/A			ANXXX990	(39951, 75200, 1630)
AN	12479	73397074884314524	648518346509737347	648518346486594436	R	ANXXX990			female specific	T1	xn	XXX	#N/A			ANXXX990	(40080, 75200, 1665)
AN	13469	73397074816753544	648518346501447267	648518346501447267	L	ANXXX991			matching problem	TBD	ad	XXX	#N/A			ANXXX991	(40796, 75200, 1420)
AN	13805	73397075085503234	648518346500499672	648518346500499672	R	ANXXX992			matching problem	TBD	ad	XXX	#N/A			ANXXX992	(39578, 75200, 2013)
AN	13431	73467443426868717	648518346483950365	648518346483950365	L	ANXXX993			matching problem	TBD	ad	XXX	#N/A			ANXXX993	(41714, 75200, 1180)
AN	13806	73397075018321809	648518346483331492	648518346483331492	L	ANXXX995			matching problem	TBD	xl	XXX	#N/A			ANXXX995	(39752, 75200, 1841)
AN	12460	73256337597056433	648518346501369688	648518346501369688	L	ANXXX996			matching problem	T1	xn	XXX	#N/A			ANXXX996	(34933, 75200, 1973)
AN	13792	73397074749880852	648518346496669698	648518346496669698		ANXXX997			matching problem	TBD	xn	XXX	#N/A			ANXXX997	(40950, 75200, 1345)
AN	12260	73256337462877946	648518346487610026	648518346487610026	R	ANXXX998			matching problem	T1	xn	XXX	#N/A			ANXXX998	(34894, 75200, 1729)
AN	12513	73326706341243139	648518346459858436	648518346459858436	R	ANXXX999			matching problem	T1	xn	XXX	#N/A			ANXXX999	(37431, 75200, 1971)
AN	13090	73608181183842925	648518346481925053	648518346481925053	L	dMS9	AN19B007	AN19B007	dimorphic morphology	T2	xn	19B	10338	10338	dMS9		(47049, 75200, 1744)
AN	13036	73115599907401389	648518346500512060	648518346481925053	R	dMS9	AN19B007	AN19B007	dimorphic morphology	T2	xn	19B	10494	10338	dMS9		(31756, 75200, 1601)
AN	13506	73397074749856821	648518346500024019	648518346486299026	R	EA27X006	EA27X006		reconstruction issue	T3	xn	27X	11042	11042	EA27X006		(40790, 75200, 1323)
AN	13485	73397074749895392	648518346486299026	648518346486299026	L	EA27X006	EA27X006		reconstruction issue	T3	xn	27X	15593	11042	EA27X006		(40815, 75200, 1351)
AN	13555	73537812305496001	648518346497186968	648518346497186968	L	IN06A104	IN06A104		match is not ascending		ht	06A	#N/A	16653	IN06A104		(44623, 75200, 1508)
AN	13467	73256337395753456	648518346459513860	648518346459513860	R	IN07B032	IN07B032		match is not ascending		xn	07B	#N/A	15609	IN07B032		(35642, 75200, 1603)
AN	12829	73467443561513520	648518346477656021	648518346477656021	L	IN08B077	IN08B077		match is not ascending		ml	08B	#N/A	20198	IN08B077		(42570, 75200, 1542)
AN	13079	73467443829669914	648518346490993784	648518346490993784	L	IN12B044	IN12B044		match is not ascending		xn	12B	#N/A	20147	IN12B044		(42660, 75200, 2001)
AN	12656	73326706341163297	648518346489850039	648518346489850039	R	IN23B091	IN23B091		match is not ascending	T2	fl	23B	#N/A	20722	IN23B091		(38031, 75200, 1939)
AN	12090	73608181116699246	648518346486728324	648518346486728324	R	INXXX194	INXXX194		match is not ascending		fl	TBD	#N/A	17057	INXXX194		(46308, 75200, 1616)
AN	12342	73678549793748016	648518346500891158	648518346500891158	R	INXXX466	INXXX466		match is not ascending	T1	fl	TBD	#N/A	11751	INXXX466		(47681, 75200, 1533)
AN	13077	73608181049509731	648518346495748715	648518346495748715	L	vMS13	AN06B041	AN06B041		T2	xn	06B	15305	14459	vMS13		(46495, 75200, 1453)
AN	12922	73256337261815322	648518346498959937	648518346495748715	R	vMS13	AN06B041	AN06B041		T2	xn	06B	14459	14459	vMS13		(34857, 75200, 1417)
